# Supplementary material for: Workflow for E3 Ligase Ligand Validation for PROTAC Development
Source: ACS Chem Biol. 2025 Feb 11;20(2):507–21. doi: 10.1021/acschembio.4c00812 (PMC11851430; doi:10.1021/acschembio.4c00812)
Supplement: Supplementary file 2 — cb4c00812_si_002.xlsx [file cb4c00812_si_002.xlsx]

## Sheet: Sheet1
		Protein | Compound	4	5	4-L	5-L	6			Protein | Compound	4	5	4-L	5-L	6		> 10 °C
		AAK1A	9.38343	10.109	13.199	12.1006	17.2			MAPK13A	2.14425	3.75932	3.40383	3.98442	7.5
		ABL1A	11.6816	7.26857	11.3262	6.31162	13.9			MAPK14A	0.697407	0.112513	0.0498657	0.520327	7.4
		AKT3A	1.17891	1.18022	0.510479	0.121609	3.6			MAPK15A	12.4358	14.7736	16.3888	17.044	17.8
		AURKBA	10.5611	8.23621	12.6693	2.61765	N.D.			MAPK1A	1.99569	4.85099	3.19786	4.68702	3.3
		BMP2KA	20.7754	17.9632	21.5336	17.735	19.5			MAPK6	0.00824356	-0.451324	-0.178951	0.509481	N.D.
		BMPR2A	8.82933	7.27733	9.02367	7.28804	6.2			MAPK8B	4.32452	4.30982	6.92838	6.48101	12.3
		BMXA	5.11374	2.01132	5.52673	1.61586	7			MAPK9A	2.25372	2.84349	4.26751	4.61484	10.3
		BRAFA	0.595709	1.71677	1.62739	2.09348	11.6			MAPKAPK2A	0.0187511	0.531931	0.421362	0.948311	0.1
		BRD4	-0.0995178	1.1585	0.183596	-0.786062	1.6			MARK3A	6.64188	5.36753	5.32116	3.96731	10
		BRPF1A	1.94961	-0.643126	1.14862	-0.679987	-0.8			MARK4A	-	6.14726	6.16287	3.21466	14.3
		CAMK1DA	3.06923	3.93769	2.23913	3.85593	5			MELKA	5.90256	9.77608	10.136	8.4376	12.1
		CAMK1GA	0.621595	1.53112	0.981594	3.37182	7.1			MERTKA	5.25893	2.05988	4.51886	2.14917	6.6
		CAMK2BA	0.0583439	1.15202	-0.0874844	0.966948	5.9			MST3A	6.85848	7.56193	8.31145	3.46523	14.3
		CAMK2DA	2.06492	3.37008	2.15279	3.75028	8.4			MST4A	11.4961	5.53271	9.00942	4.64057	7.8
		CAMK4A	2.09549	3.64376	2.42914	5.11337	9.6			NEK1A	0.548822	0.621725	0.452471	0.0169811	2.9
		CAMKK2B	13.6699	9.7741	15.4163	10.7296	18.8			NEK2A	1.92982	2.25385	2.96804	0.767225	9.7
		CASKA	-1.35854	1.90793	-0.0121269	1.29269	1.4			NEK7A	-0.133924	0.0755329	0.386208	0.496006	5.5
		CDC42BPAA	0.0631657	-2.55267	-2.7096	-3.72487	-0.5			OSR1A	2.35114	3.4989	3.70612	3.93791	11.2
		CDK2A	6.91392	12.5157	7.79323	7.86415	15			PAK1A	1.07542	1.05233	0.917011	-0.242865	6.3
		CDKL1A	5.94179	6.8915	6.62509	6.41072	5.3			PAK4A	10.4826	7.87071	10.9622	9.2592	11.3
		CHEK2A	5.50635	4.16861	6.35733	5.40622	23.9			PCTK1A	4.7046	5.96224	4.55296	4.5283	10.1
		CK2A1A	1.60698	3.87318	3.81136	5.57728	N.D.			PDK4A	0.87682	0.0286007	1.49485	0.132925	-0.9
		CLK1	13.4258	14.4515	11.9855	13.5533	14.4			PHKG2A	6.51067	7.4556	8.75808	5.86207	13
		CLK3A	3.37491	9.56886	6.42434	9.32699	9.8			PIM1A	0.179075	-0.900356	-0.756298	-1.47953	7.4
		CSNK1DA	2.13237	2.62107	3.01468	5.43341	6.6			PIM3A	-1.74693	-0.280628	-4.95107	0.606312	9.9
		CSNK2A2A	6.47205	7.92209	8.27664	6.77348	13			PKMYT1A	-0.943985	-1.03848	-2.92501	-0.122458	4
		DAPK1A	1.21694	3.21627	2.70238	1.49065	7.7			PLK4A	14.9154	13.1631	16.1136	11.6075	16.1
		DAPK3A	8.56035	10.5886	7.58873	7.96964	12.6			RIOK1A	1.12775	4.89638	-0.0511494	5.35285	8.1
		DCAMKL1A	-0.441324	0.680487	0.221022	4.7001	11.7			RIOK2A	3.79037	6.53456	6.12861	5.03141	N.D.
		DMPK1A	3.36884	3.79565	3.18718	3.68639	5.6			RPS6K5A	8.18186	14.6226	9.52482	11.2128	N.D.
		DYRK1A	6.75218	6.85408	7.48179	8.01231	12			RPS6KA1A	0.873957	1.55412	0.764111	1.852	5.6
		DYRK2A	6.32401	7.57842	7.17746	7.68846	11.2			RPS6KA6A	0.633587	0.340441	0.0731354	0.348465	15.4
		EPHA2A	9.12743	6.11625	8.99041	4.48433	6.8			SLKA	13.262	9.05696	11.2945	8.84139	11.8
		EPHA5A	8.5989	5.70492	7.97021	4.94947	3.9			SRCA	6.67058	3.24041	7.06929	2.20155	2.4
		EPHA7A	2.12268	3.38824	1.50994	2.65334	7.3			SRPK1	1.69101	4.30986	0.764801	2.7989	7.1
		EPHB3A	6.27183	4.23089	6.96668	2.4674	4.3			STK10A	14.1906	9.36844	11.7902	7.83529	15.1
		FESA	3.88714	3.17365	4.19138	2.67415	6.7			STK17A	8.13803	6.96893	8.16908	5.45927	11.3
		FGFR1B	4.58273	5.21929	6.60677	3.46572	7.6			STK17B	1.3488	2.58256	1.59527	1.80989	14.8
		FGFR2A	7.87957	6.35748	7.61451	3.36683	8.5			STK38LA	10.1356	6.74016	10.2315	7.03995	15
		FGFR3A	10.1919	8.45236	11.4235	6.99758	13.8			STK39A	3.88443	5.52998	6.22078	6.54338	13
		FLT1	11.6327	9.16153	11.7347	8.0579	12.6			STK3A	11.6818	9.86815	8.17745	8.81139	10.9
		GAKA	5.66781	4.55959	5.92357	3.75106	12			STK4A	7.44103	8.98749	9.02051	7.43524	11.2
		GPRK5A	1.06533	1.70496	2.06144	2.54717	4.2			STK6A	17.0734	14.4001	18.6821	12.2089	19.5
		GSG2A	1.23927	2.54262	1.35811	1.48731	6.1			TAF1A	-2.33232	0.349907	-0.588602	0.256426	1.1
		GSK3BB	14.0654	14.39	14.8535	14.1777	7.9			TLK1A	2.48921	5.39527	3.45049	4.51636	10
		MAP2K1A	1.80474	1.55634	1.66252	1.17329	2			TOPKA	1.99413	2.92974	0.952118	1.75228	2.9
		MAP2K4	3.53504	5.54577	2.64506	2.91356	7			TTK1A	4.4428	4.45683	4.14339	4.17801	14.1
		MAP2K6A	6.81822	8.40888	5.77276	5.95837	8.2			ULK3A	17.4711	15.4041	18.4755	13.3515	21.9
		MAP3K5A	6.81342	6.96766	8.62869	8.95463	14.1			VRK1A	0.0695591	0.704201	0.294683	0.513451	1.1
		MAPK10A	2.21005	5.32574	5.75794	6.08409	10.8			WNK1A	0.424057	0.551432	1.04943	0.556282	1.8		< 0 °C
