# Supplementary material for: Workflow for E3 Ligase Ligand Validation for PROTAC Development
Source: ACS Chem Biol. 2025 Feb 11;20(2):507–21. doi: 10.1021/acschembio.4c00812 (PMC11851430; doi:10.1021/acschembio.4c00812)
Supplement: Supplementary file 3 — cb4c00812_si_003.xlsx [file cb4c00812_si_003.xlsx]

## Sheet: legend
Supplementary Table:
Kinobeads selectivity profiling
	Kbprofile
		Column	Description
	Protein information	Gene.names	recommended gene names, as obtained from UniProt
		Protein.IDs	protein identifiers, as obtained from UniProt
		Kinase	protein kinases are marked with "yes"
		Number.of.proteins	number of proteins grouped into protein group
	Peptide information	Unique.peptides.1000nM	number of unique peptides identified in mass spectrometric analysis and used for label-free quantification
		Unique.peptides.100nM
		Unique.peptides.10nM
		Unique.peptides.30000nM
		Unique.peptides.3000nM
		Unique.peptides.300nM
		Unique.peptides.30nM
		Unique.peptides.3nM
		Unique.peptides.DMSO
		Unique.peptides.PDPD
	Label-free quantification (LFQ) intensities	LFQ.intensity.1000nM	intensities derived from MS1-based label-free quantification using MaxQuant
		LFQ.intensity.100nM
		LFQ.intensity.10nM
		LFQ.intensity.30000nM
		LFQ.intensity.3000nM
		LFQ.intensity.300nM
		LFQ.intensity.30nM
		LFQ.intensity.3nM
		LFQ.intensity.DMSO
		LFQ.intensity.PDPD
	Curve fit	slope	descriptor of binding curve fit: hill slope
		bottom	descriptor of binding curve fit: bottom fit
		top	descriptor of binding curve fit: top fit
		inflection	descriptor of binding curve fit: inflection point (= EC50)
	Binding data	ED50	half-maximal effective concentration
		Correction	correction factor correcting for protein depletion by Kinobeads affinity matrix
		Kd	apparent dissociation constant of compound:protein binding, corrected for protein depletion
		R2	coefficient of determination
	Relative protein abundances	0	protein intensities relative to DMSO for curve fit
		3
		10
		30
		100
		300
		1000
		3000
		30000

## Sheet: inhibitor 4_KBprofile
Supplementary Table:
Kinobeads selectivity profiling - inhibitor 4
	Protein information				Peptide information										Label-free quantification (LFQ) intensities										Curve fit				Binding data				Relative protein abundances
	Gene.names	Protein.IDs	Kinase	Number.of.proteins	Unique.peptides.1000nM	Unique.peptides.100nM	Unique.peptides.10nM	Unique.peptides.30000nM	Unique.peptides.3000nM	Unique.peptides.300nM	Unique.peptides.30nM	Unique.peptides.3nM	Unique.peptides.DMSO	Unique.peptides.PDPD	LFQ.intensity.1000nM	LFQ.intensity.100nM	LFQ.intensity.10nM	LFQ.intensity.30000nM	LFQ.intensity.3000nM	LFQ.intensity.300nM	LFQ.intensity.30nM	LFQ.intensity.3nM	LFQ.intensity.DMSO	LFQ.intensity.PDPD	slope	bottom	top	inflection	ED50	Correction	Kd	R2	0	3	10	30	100	300	1000	3000	30000
	AAK1	Q2M2I8;Q2M2I8-2	yes	2	6	22	30	1	1	17	28	29	30	28	106590000	1210500000	5229300000	0	0	635040000	3019700000	7136700000	4994500000	4652900000	1.63314	0.0358405	1.21259	31.5929	31.5929	0.931605	29.4321	0.951317	1	1.42891	1.04701	0.604605	0.242367	0.127148	0.0213415	0	0
	ABL1	P00519-2;P00519	yes	2	46	46	45	38	46	49	46	46	46	46	3254200000	3739500000	5311500000	1264400000	2523800000	3251400000	3123300000	4861600000	3969100000	2777200000	0.472234	0.0133202	1.13113	4241.13	4241.13	0.699705	2967.54	0.762479	1	1.22486	1.33821	0.786904	0.942153	0.819178	0.819884	0.635862	0.318561
	ACVR1	Q04771;P37023	yes	2	14	17	16	1	5	17	18	16	15	15	528760000	925580000	1380000000	0	73262000	717480000	950830000	1415500000	1085500000	847550000	0.773676	-0.0761057	1.16588	489.708	489.708	0.780792	382.36	0.926052	1	1.30401	1.2713	0.875937	0.852676	0.660967	0.487112	0.0674915	0
	ACVR1B	P36896-5;P36896;P36896-4;P36896-2;P36896-3	yes	5	9	9	9	0	6	9	9	9	9	8	135510000	190670000	250090000	0	54991000	147300000	172920000	286530000	177910000	124690000	0.689157	-0.149899	1.28801	1294.18	1294.18	0.70086	907.038	0.848269	1	1.61053	1.40571	0.971952	1.07172	0.827947	0.761677	0.309094	0
	ACVR2B	Q13705	yes	1	2	2	2	2	2	2	2	2	2	0	25236000	0	0	0	25760000	27143000	0	0	0	0	4.89393	0.773148	1.37501	4841.66	4841.66	0	4841.66	0.358055	1	1.84995	1.62973	1.0174	1.3783	1.44634	1.30582	1.3189	0.773523
	ADCK1	Q86TW2;Q86TW2-2;Q86TW2-3	yes	3	21	21	20	23	21	21	21	21	22	21	531770000	479590000	590630000	525510000	501570000	405410000	448400000	684080000	486960000	401790000	6.52456	0.989768	1.2095	15.3448	15.3448	0.825099	12.6609	0.411939	1	1.4048	1.21289	0.920815	0.984865	0.832532	1.09202	1.03	1.07916
	ADCK3	Q8NI60;Q8NI60-3;Q8NI60-4	yes	3	1	1	2	1	2	1	1	2	2	1	0	0	0	0	13064000	0	0	22533000	15950000	0	16.8302	0.120566	1.20634	6.27415	6.27415	0	6.27415	0.736495	1	1.41273	0	0	0	0	0	0.81906	0
	ADRBK1	P25098	yes	1	4	3	3	4	3	4	2	4	3	4	43824000	47002000	49491000	48883000	35847000	33820000	36718000	60345000	45745000	62550000	5.48703	0.896565	1.15962	11.6135	11.6135	1.36736	11.6135	0.439492	1	1.31916	1.08189	0.802667	1.02748	0.739316	0.958006	0.783627	1.0686
	AKT1	P31749;P31749-2	yes	2	22	22	22	24	22	21	21	20	23	23	1161900000	1199500000	1404100000	1001000000	1041000000	998130000	977320000	1536600000	1115600000	1118800000	8.97133	0.952903	1.2126	16.8294	16.8294	1.00287	16.8294	0.547538	1	1.37738	1.25861	0.876049	1.07521	0.894702	1.0415	0.93313	0.897275
	AKT2	P31751;P31751-2	yes	2	21	22	21	22	22	21	22	21	21	21	742870000	714330000	933960000	708790000	627820000	568000000	556730000	943970000	762980000	706080000	15.5455	0.855972	1.15378	16.9987	16.9987	0.925424	15.731	0.661676	1	1.23721	1.22409	0.729678	0.936237	0.744449	0.973643	0.822852	0.928976
	AKT3	Q9Y243-2;Q9Y243	yes	2	3	2	3	3	3	2	3	3	2	3	0	28190000	25728000	27589000	21535000	0	0	0	0	27179000	10.4398	1.25535	1.5975	17.8521	17.8521	1.74837	17.8521	0.198093	1	1.86229	1.9312	1.07802	1.22919	0.85089	1.63216	1.22707	1.51472
	ARAF	P10398;P10398-2	yes	2	8	6	8	9	11	7	7	7	8	4	57346000	85528000	107270000	68951000	69121000	58193000	64551000	92827000	62930000	42755000	8.11002	1.00726	1.31357	166.517	166.517	0.679406	113.132	0.34301	1	1.47508	1.70459	1.02576	1.3591	0.924726	0.911266	1.09838	1.09568
	ATM	Q13315	yes	1	49	50	49	53	51	54	49	46	45	9	550710000	647730000	904330000	575820000	655270000	577650000	608640000	810700000	527790000	34870000	7.0254	1.13762	1.41618	22.0152	22.0152	0.0660679	1.4545	0.327489	1	1.53603	1.71343	1.15319	1.22725	1.09447	1.04343	1.24154	1.091
	ATR	Q13535;Q13535-3;Q13535-2	yes	3	67	68	66	74	72	69	67	65	63	46	1537600000	1699900000	2151100000	1621600000	1679300000	1479700000	1479500000	2132900000	1462500000	830700000	9.6565	1.08236	1.30952	18.0659	18.0659	0.568	10.2614	0.381537	1	1.45839	1.47084	1.01162	1.16232	1.01176	1.05135	1.14824	1.10879
	AURKA	O14965	yes	1	43	45	41	30	36	44	46	41	44	40	8227400000	14826000000	20463000000	599410000	2363400000	12352000000	15242000000	19940000000	16939000000	12002000000	0.847871	-0.0293457	1.10243	631.65	631.65	0.708542	447.551	0.956718	1	1.17717	1.20804	0.899817	0.875258	0.729205	0.485708	0.139524	0.0353864
	AURKB	Q96GD4;Q96GD4-5;Q96GD4-4;Q96GD4-2;Q96GD4-3;Q9UQB9-2;Q9UQB9-3;Q9UQB9	yes	8	24	25	25	7	17	25	23	23	24	24	1047500000	1465100000	1932500000	60904000	302560000	1280100000	1412600000	1900700000	1402900000	1056100000	1.03114	-0.0256327	1.1847	1183.2	1183.2	0.752798	890.708	0.908531	1	1.35484	1.3775	1.00691	1.04434	0.912467	0.746668	0.215668	0.0434129
	BCR	P11274-2;P11274	yes	2	1	1	1	0	1	1	1	1	1	1	0	0	0	0	0	0	0	0	0	3215700	0.500849	-0.00138066	1.20496	1259.25	1259.25	0.965676	1216.03	0.66586	1	1.46276	1.39084	0.681832	0.827147	0.800931	0.567868	0.786607	0
	BLK	P51451	yes	1	27	27	28	18	25	28	26	28	27	25	1352300000	1782000000	2423400000	179120000	577280000	1489400000	1742200000	2442300000	1795000000	1221500000	0.735148	-0.017224	1.19568	1214.49	1214.49	0.680501	826.462	0.892719	1	1.36061	1.35008	0.970585	0.992758	0.829749	0.75337	0.321604	0.0997883
	BMP2K	Q9NSY1;Q9NSY1-2;Q9NSY1-3;Q5H9B9	yes	4	6	21	26	2	1	18	27	27	26	28	34781000	556980000	1815000000	7433000	0	268670000	1018500000	2168000000	1436900000	1484400000	1.45912	0.0343457	1.28081	44.8326	44.8326	1.03306	44.8326	0.932189	1	1.5088	1.26314	0.708818	0.387626	0.186979	0.0242056	0	0.00517294
	BMPR1A	P36894	yes	1	9	9	9	2	7	9	10	9	8	9	207650000	275970000	352770000	11547000	72796000	216470000	166300000	383240000	205470000	140930000	0.925457	-0.0640523	1.37695	1707.27	1707.27	0.685891	1171	0.687185	1	1.86519	1.71689	0.809364	1.34312	1.05354	1.01061	0.35429	0.056198
	BMPR2	Q13873;Q13873-2	yes	2	5	3	4	0	1	2	3	3	3	3	15281000	20190000	35694000	0	0	16535000	15934000	21220000	18671000	22796000	3.67282	-0.00747007	1.14756	1261.12	1261.12	1.22093	1261.12	0.720358	1	1.13652	1.91173	0.853409	1.08136	0.885598	0.818435	0	0
	BRAF	P15056	yes	1	15	15	14	16	16	16	14	15	13	15	396640000	467950000	592030000	437640000	419680000	358030000	406830000	531090000	445260000	419500000	13.5221	0.930769	1.17413	18.791	18.791	0.942146	17.7039	0.567743	1	1.19276	1.32963	0.913691	1.05096	0.804092	0.890805	0.94255	0.982886
	BRD4	O60885;O60885-2;O60885-3	yes	3	2	3	3	2	2	2	2	3	3	2	3358400	6458600	9937300	2727200	2582900	5481100	4649800	9877300	3954100	5231800	1.16593	0.622873	1.8395	346.776	346.776	1.32313	346.776	0.508079	1	2.49799	2.51316	1.17594	1.63339	1.38618	0.849346	0.653221	0.689714
	BUB1	O43683-2;O43683-3;O43683	yes	3	32	32	33	26	32	30	31	29	32	28	623440000	731140000	969640000	277430000	543610000	587020000	607500000	936810000	696160000	585340000	0.477168	0.0453143	1.18168	6660.49	6660.49	0.840812	5600.22	0.704938	1	1.34568	1.39284	0.872644	1.05025	0.843226	0.895541	0.780869	0.398515
	CAMK2D	Q13557;Q13557-8;Q13557-6;Q13557-11;Q13557-12;Q13557-10;Q13557-3;Q13557-4;Q13557-9;Q13557-5	yes	10	32	32	32	33	32	33	32	33	31	32	8202200000	9152400000	12117000000	7572000000	9050300000	8071500000	8528000000	12754000000	8313500000	5471700000	8.60812	1.01101	1.33059	21.6142	21.6142	0.65817	14.2258	0.509184	1	1.53413	1.45751	1.0258	1.10091	0.970891	0.986612	1.08863	0.910808
	CAMK4	Q16566	yes	1	10	12	11	13	11	11	13	9	11	11	88212000	108440000	132040000	100930000	85903000	77754000	74948000	120870000	107960000	106290000	13.9283	0.82776	1.11423	17.1436	17.1436	0.984531	16.8784	0.625496	1	1.11958	1.22305	0.69422	1.00445	0.720211	0.81708	0.795693	0.934883
	CAMKK2	Q96RR4-2;Q96RR4-3;Q96RR4-7;Q96RR4;Q96RR4-6;Q96RR4-5;Q96RR4-4;Q8N5S9;Q8N5S9-2	yes	9	21	21	22	20	21	18	21	17	20	19	383410000	408730000	581730000	237620000	357960000	301830000	349420000	601050000	350570000	349580000	8.8708	0.963551	1.45805	22.4534	22.4534	0.997176	22.39	0.504525	1	1.71449	1.65938	0.99672	1.1659	0.860969	1.09368	1.02108	0.67781
	CDC42BPA	Q5VT25-5;Q5VT25-4;Q5VT25;Q5VT25-2;Q5VT25-6;Q5VT25-3;Q9Y5S2	yes	7	47	46	42	49	50	46	49	46	44	45	824290000	1032500000	1191100000	751620000	923520000	809250000	969110000	1295900000	885250000	822260000	3.87526	0.931157	1.22823	133.112	133.112	0.928845	123.64	0.525228	1	1.46388	1.3455	1.09473	1.16634	0.914149	0.931138	1.04323	0.849048
	CDC42BPG	Q6DT37	yes	1	1	2	2	3	2	2	1	2	1	1	0	10291000	0	8085700	0	11019000	0	0	0	0	12.1135	1.95112	2.68495	17.02	17.02	0.731736	12.4541	0.113764	1	3.64017	3.41596	0.827363	2.42102	2.33593	0.766223	2.70581	2.64838
	CDC7	O00311	yes	1	3	3	3	2	2	2	2	2	2	1	10444000	15437000	16838000	10448000	10471000	10793000	10143000	13638000	12506000	0	8.80996	0.836802	1.09653	230.488	230.488	0	230.488	0.454477	1	1.09052	1.34639	0.811051	1.23437	0.863026	0.835119	0.837278	0.835439
	CDK1	P06493;P06493-2	yes	2	27	27	27	27	26	28	27	27	28	28	7964600000	8114800000	10198000000	3639700000	5525400000	6857600000	6935500000	11051000000	8688000000	8322000000	0.440689	0.140451	1.10969	4254.36	4254.36	0.957873	4075.14	0.737268	1	1.27198	1.1738	0.798285	0.934024	0.789319	0.916736	0.635981	0.418934
	CDK12	Q9NYV4;Q9NYV4-2;Q9NYV4-3	yes	3	42	41	41	40	41	43	41	38	41	44	8854900000	9692900000	12778000000	4431700000	8061300000	8413400000	8918600000	13304000000	9200600000	9627900000	0.476308	0.0767153	1.21289	10172.1	10172.1	1.04644	10172.1	0.67164	1	1.44599	1.38882	0.96935	1.05351	0.91444	0.962426	0.876171	0.481675
	CDK16	Q00536;Q00536-3;Q00536-2	yes	3	2	3	1	0	1	2	2	1	2	2	0	17266000	0	0	0	0	0	0	0	0	2.13074	0.00346791	0.951692	877.501	877.501	1.24336	877.501	0.53826	1	0.933325	0.688057	0.461018	1.72933	0.817111	0.353869	0.241472	0
	CDK17	Q00537-2;Q00537	yes	2	12	11	10	11	11	11	11	12	9	11	370880000	404290000	494140000	188470000	294960000	332430000	325590000	507130000	385590000	403700000	0.476035	0.164051	1.14135	7617.05	7617.05	1.04697	7617.05	0.684358	1	1.31521	1.28152	0.844394	1.0485	0.862133	0.961851	0.764958	0.488783
	CDK2	P24941;P24941-2	yes	2	24	24	24	23	24	24	23	24	24	24	19623000000	20251000000	22932000000	4068300000	11697000000	17161000000	18208000000	24904000000	22097000000	19069000000	0.450053	-0.700066	1.03724	32219.6	32219.6	0.862968	27804.5	0.898051	1	1.12703	1.03779	0.824003	0.916459	0.776621	0.888039	0.529348	0.184111
	CDK3	Q00526	yes	1	2	2	2	0	1	2	1	2	2	1	78770000	114570000	155840000	0	0	114430000	0	149640000	114070000	0	6.00135	-0.00154434	0.947741	1178.59	1178.59	0	1178.59	0.525821	1	1.31183	1.36618	0	1.00438	1.00316	0.690541	0	0
	CDK5	Q00535;Q00535-2	yes	2	31	30	30	27	30	32	31	33	30	29	27528000000	28534000000	33206000000	10298000000	19631000000	24987000000	23960000000	33759000000	30840000000	26138000000	0.427748	-0.429378	1.0268	39933.2	39933.2	0.847536	33844.8	0.84886	1	1.09465	1.07672	0.776913	0.925227	0.810214	0.892607	0.636543	0.333917
	CDK6	Q00534	yes	1	17	17	16	17	17	17	17	17	17	18	2349300000	2036500000	2444900000	1701000000	1764700000	1681100000	1652400000	2471700000	2252300000	2321900000	12.5602	0.827657	1.06109	16.4239	16.4239	1.0309	16.4239	0.574516	1	1.09741	1.08551	0.73365	0.904187	0.746393	1.04307	0.78351	0.755228
	CDK7	P50613	yes	1	17	16	14	12	15	16	13	14	14	16	495550000	551560000	720090000	229360000	416140000	422960000	441550000	653110000	501120000	460120000	0.48734	0.0115207	1.1734	12763.8	12763.8	0.918183	11719.5	0.64242	1	1.3033	1.43696	0.881126	1.10065	0.844029	0.988885	0.83042	0.457695
	CDKL5	O76039-2;O76039	yes	2	4	5	4	0	1	4	3	3	6	4	10572000	23222000	29047000	0	0	17488000	13808000	27892000	26679000	19962000	0.783948	-0.102467	0.986356	608.62	608.62	0.748229	455.387	0.856173	1	1.04547	1.08876	0.517561	0.870422	0.655497	0.396267	0	0
	CHEK1	O14757;O14757-3;O14757-2	yes	3	16	16	16	16	15	16	16	16	15	16	364900000	468570000	634750000	334700000	378490000	371910000	337900000	570130000	425260000	408960000	17.4664	0.884345	1.27776	17.7496	17.7496	0.961671	17.0692	0.616021	1	1.34066	1.49262	0.794573	1.10184	0.874547	0.858063	0.89002	0.787048
	CLK1	P49759-3;P49759;P49759-2	yes	3	22	20	21	5	13	23	23	22	25	24	627890000	1077000000	1632900000	9095000	86212000	985910000	990390000	1448200000	1273800000	1058300000	0.856981	-0.0815729	1.08066	719.087	719.087	0.830821	597.433	0.907509	1	1.13691	1.28191	0.777508	0.845502	0.773991	0.492927	0.067681	0.00714005
	CLK2	P49760-3;P49760	yes	2	9	8	8	5	8	9	9	7	9	7	241600000	321820000	442850000	52224000	131270000	269550000	288660000	449320000	336540000	224950000	0.632289	0.0226097	1.17386	1169.59	1169.59	0.66842	781.777	0.866337	1	1.33512	1.31589	0.857729	0.956261	0.800945	0.717894	0.390058	0.155179
	CLK3	P49761;P49761-1;P49761-3	yes	3	9	6	8	8	6	8	8	4	10	8	67335000	68351000	104340000	54309000	48965000	56885000	60295000	141930000	90523000	76917000	6.08959	0.655186	1.28382	12.4573	12.4573	0.849696	10.5849	0.779914	1	1.56789	1.15264	0.666074	0.755068	0.628404	0.743844	0.540912	0.599947
	CLK4	Q9HAZ1	yes	1	6	7	7	0	1	6	6	6	6	7	51814000	80622000	149000000	0	0	74893000	88527000	132740000	108330000	75616000	0.754811	-0.0922279	1.15888	447.494	447.494	0.698015	312.358	0.887376	1	1.22533	1.37543	0.817197	0.744226	0.691341	0.478298	0	0
	CSK	P41240;P42679-3;P42679;P42679-2	yes	4	60	60	60	60	60	60	61	58	61	60	69347000000	71567000000	82601000000	57205000000	66423000000	61768000000	63934000000	90849000000	70246000000	62814000000	12.3426	0.925992	1.15639	17.2189	17.2189	0.8942	15.3971	0.5986	1	1.2933	1.17588	0.910144	1.01881	0.87931	0.987202	0.945577	0.814352
	CSNK1E	P49674	yes	1	9	9	9	10	9	8	8	8	9	8	1975700000	2040100000	2702900000	1885700000	1757300000	1757300000	1591600000	2208800000	2171500000	1917900000	15.0906	0.844862	1.08729	17.5194	17.5194	0.883214	15.4734	0.639877	1	1.01718	1.24472	0.73295	0.939489	0.809256	0.909832	0.809256	0.868386
	CSNK1G1	Q9HCP0-2;Q9HCP0	yes	2	6	5	6	6	5	5	6	6	6	6	390730000	444140000	618710000	370090000	361890000	336540000	343220000	531500000	433960000	332600000	17.8038	0.86283	1.21683	17.8453	17.8453	0.76643	13.6772	0.655571	1	1.22477	1.42573	0.790902	1.02346	0.775509	0.900383	0.833925	0.852821
	CSNK1G2	P78368	yes	1	2	2	2	2	2	2	2	2	2	2	29411000	23490000	36433000	15586000	21301000	28229000	20720000	25875000	21777000	26366000	7.47399	0.716053	1.2198	3030.68	3030.68	1.21073	3030.68	0.404059	1	1.18818	1.673	0.951463	1.07866	1.29628	1.35055	0.978142	0.715709
	CSNK1G3	Q9Y6M4-4;Q9Y6M4-3;Q9Y6M4;Q9Y6M4-2;Q9Y6M4-6;Q9Y6M4-5	yes	6	4	4	4	4	4	4	4	3	3	3	53929000	64498000	71754000	68510000	57328000	49061000	54863000	63819000	61906000	47180000	4.4063	0.937564	1.06157	18.4704	18.4704	0.762123	14.0767	0.251882	1	1.0309	1.15908	0.886231	1.04187	0.792508	0.871143	0.926049	1.10668
	CSNK2A2	P19784	yes	1	31	28	29	21	29	28	30	31	30	29	4582100000	5068500000	6546800000	856520000	3170700000	4293200000	4697500000	6537900000	4905100000	4868300000	0.533213	-0.450113	1.173	12646.3	12646.3	0.992498	12551.4	0.854905	1	1.33288	1.33469	0.957677	1.03331	0.875252	0.93415	0.646409	0.174618
	DDR1	Q08345-2;Q08345-6;Q08345;Q08345-5;Q08345-4	yes	5	2	3	2	1	2	3	2	3	3	3	20907000	24612000	24915000	0	21570000	20401000	21321000	45609000	25702000	17604000	0.544325	-0.210621	1.17488	4953.05	4953.05	0.684927	3392.48	0.606286	1	1.77453	0.96938	0.829546	0.957591	0.793751	0.813439	0.839234	0
	DYRK1A	Q13627-2;Q13627;Q13627-4;Q13627-3;Q13627-5;Q9Y463-2;Q9Y463-3;Q9Y463	yes	8	9	6	9	8	6	9	7	7	7	8	151930000	143290000	222910000	73589000	114960000	130290000	121430000	174720000	182870000	140970000	0.33298	0.0431999	1.03089	7858.53	7858.53	0.770875	6057.95	0.641645	1	0.955433	1.21895	0.664024	0.783562	0.712473	0.830809	0.628643	0.402412
	EIF2AK1	Q9BQI3-2;Q9BQI3	yes	2	11	12	10	12	12	12	11	11	10	11	146110000	202920000	257190000	150770000	170940000	156680000	151110000	204730000	183590000	162290000	1.26034	0.843498	1.12267	96.6718	96.6718	0.883981	85.456	0.389681	1	1.11515	1.40089	0.823084	1.10529	0.853423	0.795849	0.931096	0.821232
	EPHA3	P29320;P29320-2;P54756;Q9UF33;P54756-2;P54756-3;Q15375-2;P29322;Q15375;P54753;Q15375-4;Q9UF33-2;P54760;Q9UF33-3;P29317;P54764-2;Q06187-2;Q06187;P54764	yes	19	18	20	16	1	11	17	20	19	19	19	244970000	357400000	497090000	0	92376000	285680000	307640000	503810000	401960000	354370000	0.612626	-0.156311	1.12857	1100.49	1100.49	0.881605	970.198	0.899131	1	1.25338	1.23667	0.76535	0.889143	0.710717	0.609439	0.229814	0
	EPHB1	P54762	yes	1	1	1	1	0	0	1	1	1	1	1	0	0	0	0	0	0	0	0	0	3001100	8.94211	-0.00115209	1.01861	978.946	978.946	1.10996	978.946	0.783452	1	1.19876	0.65763	1.1384	0.689548	1.4274	0.460093	0	0
	EPHB2	P29323-2;P29323-3;P29323;P54762-5	yes	4	13	14	13	8	8	13	13	13	14	13	316430000	466060000	646650000	79154000	169160000	392310000	413730000	616340000	489560000	374760000	0.706612	0.0736839	1.14974	862.728	862.728	0.765504	660.422	0.884528	1	1.25897	1.32088	0.845106	0.951998	0.801352	0.646356	0.345535	0.161684
	EPHB6	O15197;O15197-2;O15197-3	yes	3	10	13	11	10	10	11	9	10	10	9	120190000	146780000	191300000	61876000	111300000	115420000	97757000	164920000	129300000	96032000	0.488603	0.0715378	1.15964	12173.9	12173.9	0.742707	9041.66	0.545385	1	1.27548	1.47951	0.756048	1.13519	0.892653	0.929544	0.860789	0.478546
	ERN1	O75460	yes	1	15	16	16	17	15	15	16	15	13	14	175710000	201040000	247860000	181340000	185070000	157640000	181270000	254170000	189680000	178630000	11.2005	0.949917	1.21576	21.3143	21.3143	0.941744	20.0726	0.589289	1	1.33999	1.30673	0.955662	1.05989	0.831084	0.92635	0.975696	0.956031
	FGFR1	P11362-3;P11362-4;P11362-20;P11362-7;P11362-2;P11362-5;P11362-6;P11362-19;P11362;P11362-21;P11362-14;P11362-11;P11362-10;P11362-12;P11362-9;P11362-13;P11362-8;P11362-16;P11362-18;P21802-23;P22607-2;P21802-3;P21802-16;P21802;P21802-22;P21802-4;P21802-18;P21802-21;P22607-3;P21802-5;P22607;P22607-4;P21802-6;P21802-17;P21802-2;P21802-8;P22455-2;P21802-20;P21802-15;P17948-6;P17948-8;P17948-7;P35916-1;…	yes	45	12	12	10	5	11	11	12	11	10	10	137050000	190050000	240840000	31003000	80405000	145480000	135400000	209530000	187840000	140010000	0.61156	-0.0218982	1.08088	2108.1	2108.1	0.745368	1571.31	0.830174	1	1.11547	1.28216	0.720826	1.01177	0.774489	0.72961	0.42805	0.16505
	FGR	P09769	yes	1	0	1	1	0	1	1	1	1	1	1	0	0	0	0	0	0	0	0	19117000	0	5.83276	-0.00195752	1.28909	447.05	447.05	0.615892	275.334	0.82795	1	0.810378	1.31856	1.86604	1.45002	1.17498	0	0	0
	GAK	O14976;O14976-2	yes	2	77	78	79	75	78	76	77	76	76	76	13011000000	14504000000	18165000000	9116400000	12984000000	12197000000	12067000000	17628000000	13438000000	10747000000	0.462681	0.478889	1.15663	6611.93	6611.93	0.799747	5287.87	0.508003	1	1.3118	1.35176	0.897976	1.07933	0.90765	0.968224	0.966215	0.678405
	GRK6	P43250-3;P43250;P43250-2	yes	3	2	0	1	2	1	1	2	1	2	1	0	0	0	0	0	0	0	0	25112000	0	0.000537116	0.00639927	1.3282	467.133	467.133	0.544361	254.289	-0.0616118	1	0.483554	0.652636	1.02306	0	0.661277	1.27967	0.420556	1.45253
	GSK3A	P49840	yes	1	13	16	20	2	6	15	19	21	21	21	142240000	482720000	3560700000	2953000	22839000	299680000	1866400000	5131700000	4667700000	4138400000	1.56576	0.0217214	1.05973	20.339	20.339	0.886604	18.0326	0.99094	1	1.09941	0.762838	0.399854	0.103417	0.0642029	0.0304733	0.00489299	0.000632646
	GSK3B	P49841-2;P49841	yes	2	14	21	26	7	8	20	25	26	26	26	1010800000	5585000000	25940000000	130770000	189500000	2939500000	13118000000	32895000000	29930000000	24428000000	1.55009	0.03545	1.06478	24.6744	24.6744	0.816171	20.1385	0.990102	1	1.09906	0.866689	0.438289	0.186602	0.0982125	0.0337721	0.00633144	0.00436919
	IGF1R	P08069	yes	1	4	5	5	1	6	4	3	4	4	6	30061000	33781000	39962000	0	24573000	0	28595000	36286000	30636000	26397000	0.476802	-0.000657297	1.14174	1734.3	1734.3	0.861633	1494.33	0.447254	1	1.18442	1.30441	0.933379	1.10266	0	0.981231	0.802096	0
	IKBKE	Q14164;Q14164-2	yes	2	25	27	27	15	24	29	26	24	26	26	800180000	927690000	1180200000	202020000	549220000	731430000	806020000	1141800000	826130000	769750000	0.58958	-0.126683	1.2142	6002.04	6002.04	0.931754	5592.42	0.805356	1	1.38211	1.42859	0.975658	1.12293	0.885369	0.968588	0.664811	0.244538
	ILK	Q13418;Q13418-3;Q13418-2	yes	3	13	13	13	13	13	13	12	13	13	14	154300000	152220000	192350000	74167000	112520000	136140000	120940000	158160000	170890000	117500000	0.432891	-0.0368227	0.977275	24101.2	24101.2	0.687577	16571.4	0.698367	1	0.925508	1.12558	0.707707	0.890748	0.796653	0.90292	0.658435	0.434004
	INSR	P06213;P06213-2;P14616	yes	3	11	9	10	4	8	10	9	10	10	10	150290000	197680000	224430000	50494000	90840000	170890000	161760000	183570000	193720000	173230000	1.32021	0.238833	0.991766	1736.17	1736.17	0.894229	1552.53	0.909288	1	0.947605	1.15853	0.83502	1.02044	0.882149	0.77581	0.468924	0.260655
	IRAK1	P51617;P51617-2;P51617-3;P51617-4	yes	4	10	9	7	9	8	10	8	8	7	5	72187000	82867000	109500000	40023000	73768000	56839000	64224000	109570000	68864000	54260000	0.48738	0.386029	1.29353	4598.5	4598.5	0.78793	3623.3	0.421168	1	1.59111	1.59009	0.932621	1.20334	0.82538	1.04825	1.07121	0.581189
	IRAK4	Q9NWZ3;Q9NWZ3-2	yes	2	28	28	26	25	27	28	27	25	27	28	1612000000	1592000000	2102400000	456550000	1141800000	1235300000	1420700000	2153000000	1627500000	1646500000	0.444338	-0.512791	1.14282	27023.1	27023.1	1.01167	27023.1	0.747779	1	1.32289	1.2918	0.872934	0.978187	0.759017	0.990476	0.701567	0.280522
	ITK	Q08881;P51813	yes	2	62	63	64	35	46	64	68	64	66	63	11231000000	22440000000	33699000000	938180000	3167600000	17781000000	23823000000	36915000000	26375000000	19790000000	0.797872	-0.0130351	1.20488	369.702	369.702	0.750332	277.399	0.920907	1	1.39962	1.27769	0.903242	0.850806	0.674161	0.42582	0.120099	0.0355708
	JAK1	P23458	yes	1	87	86	82	74	82	86	86	84	83	81	6098300000	7031200000	9088300000	2009900000	4615200000	6128400000	6401100000	9257900000	6546600000	4411000000	0.565581	-0.0371219	1.21293	5659.04	5659.04	0.673785	3812.98	0.802381	1	1.41415	1.38825	0.977775	1.07402	0.93612	0.931522	0.704977	0.307014
	JAK2	O60674	yes	1	11	12	11	4	9	13	11	10	11	7	117810000	157440000	146600000	33179000	80979000	100060000	123540000	182550000	123480000	90159000	0.67203	0.0685871	1.20063	3355.82	3355.82	0.730151	2450.26	0.775088	1	1.47838	1.18724	1.00049	1.27502	0.810334	0.954082	0.655807	0.268699
	JAK3	P52333;P52333-2;P52333-4	yes	3	48	52	50	10	30	51	51	54	49	52	1225000000	1860100000	2425800000	41364000	347180000	1495900000	1649300000	2578900000	1774400000	1530300000	0.836863	-0.073107	1.21661	997.523	997.523	0.862432	860.296	0.883506	1	1.45339	1.36711	0.929497	1.0483	0.843046	0.690374	0.195661	0.0233115
	LATS1	O95835;O95835-2	yes	2	24	26	25	1	19	25	23	26	24	28	458450000	602210000	686580000	0	184280000	469500000	490170000	689520000	551100000	486470000	1.19572	-0.0011637	1.09324	1773.68	1773.68	0.882725	1565.67	0.908418	1	1.25117	1.24584	0.889439	1.09274	0.851932	0.831882	0.334386	0
	LCK	P06239-3;P06239;P06239-2	yes	3	48	47	49	39	44	50	49	50	50	48	81382000000	96575000000	115310000000	16303000000	46907000000	95284000000	97403000000	122550000000	106910000000	88949000000	0.740424	-0.00156219	1.04724	2528.48	2528.48	0.831999	2103.69	0.95594	1	1.14629	1.07857	0.911075	0.90333	0.891254	0.76122	0.438752	0.152493
	LIMK1	P53667-2;P53667;P53667-4;P53667-3	yes	4	22	21	21	21	22	20	20	20	22	20	638020000	662750000	802750000	465960000	505290000	548410000	510130000	790770000	703320000	625420000	0.542644	0.670845	1.06829	169.078	169.078	0.88924	150.351	0.562835	1	1.12434	1.14137	0.725317	0.942316	0.779745	0.907155	0.718435	0.662515
	LIMK2	P53671;P53671-2;P53671-3	yes	3	32	31	32	34	33	32	30	33	30	31	1513100000	1519800000	1966900000	1319400000	1344300000	1312200000	1277700000	2051700000	1584100000	1418200000	16.5599	0.871838	1.17895	17.2988	17.2988	0.895272	15.4872	0.722921	1	1.29518	1.24165	0.806578	0.959409	0.828357	0.95518	0.848621	0.832902
	LRRK2	Q5S007	yes	1	1	1	0	0	0	0	1	1	1	1	0	0	0	0	0	0	0	0	0	8538300	8.79402	0.0843948	1	3.22863	3.22863	0.32584	1.05201	0.932358	1	0.685124	0	0.162105	0.218745	0	0.210369	0	0
	MAP2K1	Q02750-2;Q02750	yes	2	6	5	5	4	5	6	6	4	6	5	126990000	134940000	173700000	54067000	69478000	97744000	73517000	135930000	124940000	157100000	0.661733	0.403893	1.07695	1151.99	1151.99	1.2574	1151.99	0.47239	1	1.08796	1.39027	0.588418	1.08004	0.782328	1.01641	0.556091	0.432744
	MAP2K2	P36507	yes	1	6	6	7	7	5	8	6	7	7	6	226750000	196370000	252030000	117590000	135970000	145670000	129210000	236830000	255150000	274800000	0.244347	0.264251	1.01373	963.357	963.357	1.07701	963.357	0.510289	1	0.928199	0.987772	0.506408	0.769626	0.570919	0.888693	0.532902	0.460866
	MAP2K3	P46734-3;P46734;P46734-2	yes	3	7	6	8	6	7	8	8	8	7	8	120350000	115960000	145430000	79348000	117970000	109630000	112330000	180450000	117900000	136930000	0.462734	0.602078	1.1991	2115.28	2115.28	1.16141	2115.28	0.434327	1	1.53053	1.2335	0.952757	0.983545	0.929856	1.02078	1.00059	0.673011
	MAP2K4	P45985;P45985-2	yes	2	1	3	2	2	2	3	1	2	2	1	0	22449000	0	13696000	19507000	0	0	0	16633000	0	-0.433347	0.0371484	1.07153	861.633	861.633	0	861.633	-0.0156039	1	0	0	0	1.34967	0	0	1.17279	0.823423
	MAP2K5	Q13163-2;Q13163-3;Q13163;Q13163-4	yes	4	13	13	13	2	7	13	13	12	11	13	619430000	1090900000	1511600000	11344000	89540000	803680000	886910000	1517900000	1156100000	973070000	0.773833	-0.0838563	1.15574	612.79	612.79	0.841683	515.775	0.885147	1	1.31295	1.3075	0.767157	0.943603	0.695165	0.535793	0.07745	0.0098123
	MAP2K6	P52564;P52564-2	yes	2	20	18	18	20	21	20	19	19	19	20	1685600000	1832400000	2168500000	1121700000	1507900000	1524200000	1528600000	2141000000	1840100000	2063200000	0.416723	0.393146	1.07789	6095.88	6095.88	1.12124	6095.88	0.666685	1	1.16352	1.17847	0.830716	0.995815	0.828325	0.916037	0.819466	0.609586
	MAP3K1	Q13233	yes	1	37	35	37	12	25	36	37	37	37	37	720260000	1090500000	1479100000	104830000	309290000	879730000	960630000	1415600000	1131600000	1012000000	0.739264	-0.00155754	1.14231	922.802	922.802	0.894309	825.27	0.900706	1	1.25097	1.30709	0.848913	0.96368	0.777421	0.636497	0.273321	0.0926387
	MAP3K11	Q16584;Q16584-2;P04626-3;P04626-2;Q02779;P04626-5;P04626-4;P04626;Q15303-4;Q15303-3;Q15303-2;Q15303	yes	12	21	22	19	11	18	21	21	20	23	22	467890000	596720000	731690000	66443000	244880000	474820000	517170000	772890000	601780000	540850000	0.608251	-0.111581	1.13128	2323.5	2323.5	0.89875	2088.25	0.892041	1	1.28434	1.21588	0.8594	0.991592	0.789026	0.77751	0.406926	0.110411
	MAP3K12	Q12852-2;Q12852;O43283-5;O43283-4;O43283	yes	5	10	13	19	1	1	11	14	19	20	16	83536000	272480000	550220000	0	0	188270000	270720000	567560000	486810000	315780000	0.804615	-0.00116777	1.11932	90.9318	90.9318	0.648672	58.9849	0.92611	1	1.16588	1.13026	0.55611	0.559726	0.386742	0.171599	0	0
	MAP3K2	Q9Y2U5	yes	1	29	29	29	12	26	29	29	30	30	26	1367200000	1801100000	2374100000	207800000	742530000	1415400000	1546100000	2293400000	1827800000	1731100000	0.611104	-0.0771664	1.14284	1874.04	1874.04	0.947095	1774.9	0.879382	1	1.25473	1.29888	0.84588	0.985392	0.774374	0.748003	0.406242	0.113689
	MAP3K3	Q99759;Q99759-2	yes	2	22	24	21	11	21	22	19	21	22	21	379700000	373880000	517600000	68782000	209740000	275120000	313620000	454130000	434720000	328080000	0.388355	-0.642846	1.04743	24267.4	24267.4	0.754693	18314.5	0.793372	1	1.04465	1.19065	0.72143	0.860048	0.632867	0.873436	0.482471	0.158221
	MAP3K4	Q9Y6R4-2;Q9Y6R4	yes	2	18	12	15	14	16	17	16	16	15	10	167030000	192700000	240540000	140040000	169660000	159280000	158470000	217630000	159100000	121910000	1.07963	0.972312	1.24515	153.469	153.469	0.766248	117.595	0.323698	1	1.36788	1.51188	0.99604	1.21119	1.00113	1.04984	1.06637	0.880201
	MAP3K5	Q99683;Q99683-2;Q6ZN16-2;Q6ZN16-3;Q6ZN16;O95382-2;O95382-3;O95382	yes	8	24	22	25	24	24	24	22	22	23	20	424450000	512040000	652310000	327960000	451000000	433380000	483300000	674310000	464760000	421240000	0.961452	0.820863	1.25528	156.743	156.743	0.90636	142.065	0.573273	1	1.45088	1.40354	1.03989	1.10173	0.932481	0.913267	0.970393	0.705655
	MAP3K9	P80192;P80192-4;Q5TCX8-2;Q5TCX8	yes	4	3	3	4	1	2	3	3	4	2	2	28325000	26612000	69914000	0	20850000	29227000	28260000	48760000	0	0	0.701834	0.0969242	1.43521	348.581	348.581	0.672656	234.475	0.72808	1	1.97594	1.4677	1.01134	0.822746	0.902093	0.690144	0.23676	0.14745
	MAP4K1	Q92918-2;Q92918	yes	2	33	31	34	8	19	33	31	34	34	34	1752200000	2486400000	3801500000	62837000	423780000	2026500000	2327100000	3741400000	3075700000	3152700000	0.633378	-0.0975842	1.12347	661.709	661.709	1.02503	661.709	0.898953	1	1.21644	1.23598	0.756608	0.808401	0.658874	0.569691	0.137783	0.0204301
	MAP4K2	Q12851-2;Q12851	yes	2	17	19	19	8	11	18	18	17	19	20	496760000	526260000	751720000	55026000	192510000	462960000	472480000	739140000	605770000	502190000	0.547736	-0.195853	1.10804	2647.49	2647.49	0.829011	2194.79	0.84792	1	1.22017	1.24093	0.779966	0.868746	0.76425	0.820047	0.317794	0.0908365
	MAP4K3	Q8IVH8-3;Q8IVH8-2;Q8IVH8	yes	3	4	4	3	1	3	3	4	4	4	3	35972000	46718000	56693000	0	14108000	31041000	46509000	69004000	47240000	38634000	0.626688	-0.153573	1.20527	1305.53	1305.53	0.817824	1067.7	0.877193	1	1.46071	1.20011	0.984526	0.98895	0.657091	0.761473	0.298645	0
	MAP4K4	O95819-3;O95819;O95819-2;O95819-4;O95819-5;O95819-6;Q8N4C8-4;Q9UKE5-4;Q8N4C8;Q9UKE5-2;Q9UKE5-6;Q9UKE5-7;Q9UKE5-3;Q8N4C8-3;Q8N4C8-2;Q9UKE5-5;Q8N4C8-5;Q9UKE5-8;Q9UKE5	yes	19	9	11	11	9	10	11	10	9	10	11	73865000	94828000	179560000	71442000	50543000	90923000	71454000	125430000	107640000	127920000	15.9575	0.70146	1.2778	18.6355	18.6355	1.18841	18.6355	0.653718	1	1.16527	1.66815	0.663824	0.880974	0.844695	0.686223	0.469556	0.663712
	MAP4K5	Q9Y4K4	yes	1	38	40	38	7	20	37	39	38	39	41	1970800000	3559900000	5045500000	30853000	349580000	2638400000	3191300000	5238900000	3848300000	3527600000	0.837112	0.000760056	1.17862	448.167	448.167	0.916665	410.819	0.898281	1	1.36135	1.3111	0.829275	0.925058	0.685601	0.512122	0.0908401	0.00801731
	MAPK1	P28482;P28482-2	yes	2	37	37	36	37	37	37	36	36	37	36	52298000000	53504000000	64672000000	35062000000	49189000000	44778000000	43577000000	63199000000	54886000000	41058000000	0.401019	0.45485	1.06327	7704.99	7704.99	0.74806	5763.79	0.523065	1	1.15146	1.1783	0.793955	0.974821	0.815836	0.952848	0.896203	0.638815
	MAPK11	Q15759;Q15759-3	yes	2	10	10	10	9	9	8	10	8	10	10	204550000	209250000	253000000	202780000	222880000	191320000	182740000	282080000	216840000	186520000	11.5937	0.932727	1.15619	15.8507	15.8507	0.860173	13.6344	0.600087	1	1.30087	1.16676	0.842741	0.964997	0.88231	0.943322	1.02785	0.93516
	MAPK15	Q8TD08-2;Q8TD08-3;Q8TD08	yes	3	2	2	2	3	2	2	2	2	2	2	3520100000	4057900000	5076800000	1493400000	2887700000	2945400000	3142000000	4510100000	3767400000	2915000000	0.471715	-0.0983632	1.12202	14810.2	14810.2	0.773743	11459.3	0.697492	1	1.19714	1.34756	0.833997	1.07711	0.781812	0.934358	0.766497	0.396401
	MAPK3	P27361;P27361-3;P27361-2;P31152;Q16659	yes	5	27	26	26	26	26	26	26	26	26	26	13470000000	13191000000	17290000000	7593200000	10675000000	11114000000	11189000000	17564000000	14371000000	13266000000	0.400103	0.311134	1.09729	3858.52	3858.52	0.923109	3561.83	0.631745	1	1.22218	1.20312	0.778582	0.91789	0.773363	0.937304	0.742815	0.52837
	MAPK7	Q13164-2;Q13164	yes	2	2	0	1	0	1	0	2	2	2	2	0	0	0	0	0	0	20680000	21914000	0	18168000	27.1732	0.174766	0.979772	51.3855	51.3855	0.9125	46.8893	0.78379	1	1.11126	0.817609	0.990228	0	0	0.683929	0.198532	0
	MAPK8	P45983-3;P45983-4;P45983-2;P45983;P45983-5	yes	5	27	25	26	27	28	25	27	26	25	28	4605800000	4853400000	5965700000	4289900000	4656700000	4119600000	4283500000	6141600000	4645000000	4370000000	10.4171	0.961802	1.20224	17.9207	17.9207	0.940797	16.8597	0.589386	1	1.3222	1.28433	0.922174	1.04487	0.886889	0.991561	1.00252	0.923552
	MAPK9	P45984-2;P45984;P45984-3;P45984-4;P45984-5	yes	5	21	18	21	18	20	18	21	22	19	22	1553500000	1412300000	2065500000	1211300000	1499400000	1234600000	1393000000	2203200000	1392900000	1404500000	9.0071	0.991447	1.35493	20.8767	20.8767	1.00833	20.8767	0.517877	1	1.58174	1.48288	1.00007	1.01393	0.886352	1.1153	1.07646	0.869625
	MARK4	Q96L34;Q96L34-2	yes	2	13	13	13	11	13	13	12	13	13	12	212770000	289940000	354920000	69183000	161560000	229870000	226640000	313890000	296220000	244080000	0.510652	-0.0590254	1.05748	4070.22	4070.22	0.823982	3353.79	0.867816	1	1.05965	1.19816	0.765107	0.9788	0.776011	0.718284	0.545405	0.233553
	MELK	Q14680-7;Q14680;Q14680-8;Q14680-6;Q14680-5;Q14680-2;Q14680-4;Q14680-3	yes	8	28	26	26	25	27	28	27	27	27	25	1043900000	1156600000	1382900000	399020000	783230000	985580000	930400000	1336300000	1103800000	1009100000	0.52898	-0.162939	1.10173	15771.6	15771.6	0.914205	14418.4	0.801631	1	1.21064	1.25285	0.842906	1.04783	0.892897	0.945733	0.709576	0.361497
	MERTK	Q12866	yes	1	2	2	1	1	2	2	3	2	2	2	0	44738000	0	0	0	0	30942000	0	0	0	0.760099	-0.311453	1.06596	9369.11	9369.11	0.872773	8177.1	0.854331	1	1.11773	0.990844	1.07546	1.24972	0.713592	0.955481	0.64007	0.0912253
	MTOR	P42345	yes	1	126	124	120	130	130	126	128	121	123	73	4015000000	4459400000	6061200000	4011500000	4494300000	3775300000	4283000000	5964000000	3791400000	1009400000	7.67079	1.09447	1.39047	23.3568	23.3568	0.266234	6.21837	0.396933	1	1.57303	1.59867	1.12966	1.17619	0.995754	1.05898	1.18539	1.05805
	MYLK	Q15746-9;Q15746-11;Q15746-7;Q15746-4;Q15746-5;Q15746-2;Q15746-3;Q15746-6;Q15746	yes	9	1	1	1	1	1	1	1	1	1	1	0	0	0	0	0	0	0	0	0	1784600000	-8.62928	1.09121	1.3826	1767.57	1767.57	0.896739	1585.05	0.627076	1	1.15637	1.28556	1.0709	1.13437	0.950354	1.04226	1.41546	1.34747
	NEK1	Q96PY6-2;Q96PY6;Q96PY6-4;Q96PY6-6;Q96PY6-3;Q96PY6-5	yes	6	40	38	37	40	43	41	35	39	40	37	734010000	901880000	1273700000	590570000	787850000	717150000	747460000	1102100000	883940000	776270000	13.155	0.843959	1.22925	20.8794	20.8794	0.878193	18.3362	0.644644	1	1.2468	1.44093	0.8456	1.0203	0.811311	0.830384	0.891294	0.668111
	NEK2	P51955;P51955-4;P51955-2;P51955-3	yes	4	30	27	30	29	29	27	29	28	28	29	1070000000	1347600000	1586900000	971190000	1249900000	1150400000	1135700000	1625400000	1250600000	1162300000	1.06237	0.871591	1.16348	78.7084	78.7084	0.929394	73.1511	0.48883	1	1.2997	1.26891	0.908124	1.07756	0.919878	0.855589	0.99944	0.776579
	NEK3	P51956-2;P51956	yes	2	1	1	0	1	0	1	0	1	1	1	0	0	0	0	0	0	0	0	0	3293300	0.363235	0.489665	1.17373	82.1612	82.1612	1.34267	82.1612	0.0617631	1	2.32987	0	0	1.0464	1.12027	1.50514	0	0.488584
	NEK7	Q8TDX7;Q8TDX7-2;Q9HC98;Q9HC98-3;Q9HC98-4;Q9HC98-2	yes	6	5	4	5	5	4	3	5	4	5	5	50735000	48103000	44633000	45458000	56238000	36149000	42899000	45537000	39104000	71653000	-0.231155	1.00681	1.32337	73.7222	73.7222	1.83237	73.7222	0.244426	1	1.16451	1.14139	1.09705	1.23013	0.924432	1.29744	1.43816	1.16249
	NEK9	Q8TD19;REV__Q9P0M6	yes	2	57	73	77	16	25	72	73	79	78	77	3162600000	16384000000	40237000000	84605000	280070000	10190000000	24444000000	47789000000	35205000000	29577000000	1.04147	0.00113428	1.19758	65.8151	65.8151	0.840136	55.2937	0.94462	1	1.35745	1.14293	0.694333	0.465388	0.289448	0.0898338	0.0079554	0.00240321
	NLK	Q9UBE8	yes	1	14	15	14	15	15	15	15	14	12	14	431560000	426630000	578630000	419500000	445810000	388830000	369670000	544760000	406390000	343380000	8.73405	1.01789	1.25454	17.763	17.763	0.844952	15.0089	0.467191	1	1.34049	1.42383	0.909643	1.0498	0.95679	1.06194	1.097	1.03226
	NME4	O00746;O00746-2	yes	2	6	5	6	5	5	5	6	5	3	4	66207000	74376000	102250000	63728000	67119000	53717000	61264000	106980000	60497000	68161000	10.9661	1.06431	1.48619	18.42	18.42	1.12668	18.42	0.456894	1	1.76835	1.69017	1.01268	1.22942	0.887928	1.09438	1.10946	1.05341
	PAK4	O96013;O96013-4;O96013-2;O96013-3;Q9P286	yes	5	45	46	45	23	37	46	46	45	46	46	3982100000	8375600000	12401000000	304150000	1049400000	6298700000	8470300000	13844000000	10679000000	10021000000	0.740748	-0.0220572	1.14627	301.124	301.124	0.938384	282.57	0.934774	1	1.29638	1.16125	0.793174	0.784306	0.589821	0.372891	0.0982676	0.0284811
	PAK6	Q9NQU5-2;Q9NQU5	yes	2	2	3	2	0	2	2	3	3	1	2	3074800	3486100	6032300	0	3270800	3034600	3781000	8249400	0	2757200	0.612634	-0.00210476	1.47982	1245.72	1245.72	0.552904	688.763	0.566646	1	2.24769	1.12358	1.31652	1.45433	0.674143	0.675553	0.917471	0
	PHKG2	P15735-2;P15735;Q16816;Q16816-2	yes	4	6	4	4	6	5	4	5	3	5	5	48102000	60881000	64735000	33584000	43683000	52591000	40050000	64245000	54526000	44900000	0.56034	0.457783	1.06841	4655.59	4655.59	0.82346	3833.69	0.565588	1	1.17825	1.18723	0.734512	1.11655	0.964512	0.882185	0.801141	0.615926
	PIK3R4	Q99570	yes	1	70	68	71	67	72	69	72	72	63	63	2770900000	3295300000	4342200000	2824200000	3242800000	2936300000	3098800000	4133900000	2960700000	2185100000	8.17339	1.0177	1.28759	23.3355	23.3355	0.738035	17.2224	0.479093	1	1.39626	1.46661	1.04664	1.11301	0.991759	0.935894	1.09528	0.953896
	PIM1	P11309;P11309-2	yes	2	1	1	2	2	1	1	2	1	2	2	0	0	0	13320000	0	0	13849000	0	0	0	9.17586	0.581063	0.947654	52.8691	52.8691	0.80931	42.7875	0.373319	1	0.555448	1.26714	0.966553	0.506957	0.37451	0.452878	0.57094	1.00036
	PIM2	Q9P1W9	yes	1	2	2	2	2	2	2	2	1	1	2	0	0	0	0	0	0	0	0	0	15255000	0.0106433	7.41002	1	3.87934e+06	3.87934e+06	3.60417	3.87934e+06	0.860835	1	3.41421	4.89132	3.92714	3.87043	4.11402	3.96825	3.75537	4.35288
	PIM3	Q86V86	yes	1	6	4	5	5	5	6	3	5	5	4	79847000	76231000	91470000	59937000	74167000	61628000	71545000	122660000	56460000	54515000	6.56224	1.2456	1.59849	20.2909	20.2909	0.965551	19.5919	0.234617	1	2.17251	1.62009	1.26718	1.35018	1.09153	1.41422	1.31362	1.06158
	PKN1	Q16512-2;Q16512;Q16512-3	yes	3	12	9	9	9	9	12	10	9	12	12	124510000	142400000	138320000	33945000	87904000	104970000	116440000	157940000	115530000	135600000	0.948743	0.133732	1.14901	5294.25	5294.25	1.17372	5294.25	0.818729	1	1.36709	1.19726	1.00788	1.23258	0.908595	1.07773	0.760876	0.29382
	PKN2	Q16513-3;Q16513-2;Q16513;Q16513-4;Q16513-5;Q6P5Z2	yes	6	11	12	10	11	13	10	12	11	10	13	120940000	116710000	157910000	78973000	116670000	99783000	118600000	172190000	90594000	102750000	6.33945	1.17671	1.54784	27.416	27.416	1.13418	27.416	0.296718	1	1.90068	1.74305	1.30914	1.28828	1.10143	1.33497	1.28783	0.871724
	PLK4	O00444;O00444-2;O00444-3	yes	3	12	14	14	1	7	14	14	14	14	13	58499000	113010000	151610000	0	15847000	84863000	115180000	178520000	120640000	113510000	0.847235	-0.00166247	1.22101	435.695	435.695	0.940899	409.945	0.913746	1	1.47977	1.25671	0.954741	0.936754	0.70344	0.484906	0.131358	0
	PRKAA1	Q13131-2;Q13131;P54646	yes	3	59	59	59	57	58	60	59	58	61	59	29395000000	33346000000	40972000000	12885000000	24648000000	28383000000	28133000000	40933000000	34595000000	29887000000	0.418468	-0.219618	1.08427	21100.9	21100.9	0.863911	18229.3	0.814277	1	1.18321	1.18433	0.81321	0.963897	0.820436	0.849689	0.712473	0.372453
	PRKACG	P22612	yes	1	2	2	2	2	2	2	2	2	2	2	88655000	68751000	85126000	61844000	73496000	72684000	73895000	293010000	64845000	92768000	9.40385	1.12913	2.75899	8.03685	8.03685	1.43061	8.03685	0.390764	1	4.51862	1.31276	1.13956	1.06024	1.12089	1.36718	1.13341	0.95372
	PRKCA	P17252;P05129-2	yes	2	22	19	18	17	22	20	19	20	20	21	694250000	793250000	987490000	298090000	580110000	711040000	619420000	1066100000	871600000	894400000	0.378661	-0.218882	1.0808	16593.3	16593.3	1.02616	16593.3	0.765319	1	1.22315	1.13296	0.71067	0.910108	0.815787	0.796524	0.665569	0.342003
	PRKCB	P05771-2;P05771	yes	2	24	24	23	22	23	24	22	25	23	23	1695100000	2010300000	2505500000	970310000	1515600000	1677100000	1687600000	2439300000	2137500000	1754300000	0.431295	0.246532	1.07812	3062.41	3062.41	0.820725	2513.4	0.786918	1	1.14119	1.17216	0.78952	0.940491	0.784608	0.793029	0.709053	0.453946
	PRKCD	Q05655;Q05655-2	yes	2	2	2	2	2	2	2	2	2	2	2	0	0	0	0	0	0	0	0	0	3387800	-4.11735	0.780376	1.25288	5150.88	5150.88	0.806139	4152.33	0.367358	1	0.821487	1.11929	0.488709	0.517549	0.844164	0.666794	0.832219	1.25211
	PRKCH	P24723;P24723-2;Q02156	yes	3	16	16	14	17	15	16	15	13	15	14	506530000	586390000	712430000	561790000	516690000	461620000	452910000	739080000	599900000	565170000	14.8293	0.857345	1.13989	16.8757	16.8757	0.942107	15.8987	0.696873	1	1.23201	1.18758	0.754976	0.97748	0.769495	0.844357	0.861294	0.936473
	PRKCI	P41743;Q05513-2;Q05513-3;Q05513	yes	4	9	9	9	9	9	9	9	9	9	10	184510000	209700000	261370000	194790000	178470000	162010000	174730000	244930000	218000000	225870000	15.1609	0.844187	1.1075	17.7609	17.7609	1.0361	17.7609	0.738178	1	1.12353	1.19894	0.801514	0.961927	0.743165	0.846376	0.81867	0.893532
	PRKCQ	Q04759;Q04759-2;Q04759-3	yes	3	37	40	36	38	41	38	39	35	37	36	1930500000	2066300000	2371400000	1827800000	1933200000	1709400000	1745400000	2445700000	2050200000	2200700000	13.6535	0.9115	1.11655	17.0832	17.0832	1.07341	17.0832	0.665276	1	1.19291	1.15667	0.851332	1.00785	0.833772	0.941615	0.942932	0.891523
	PRKD2	Q9BZL6-3;Q9BZL6;Q9BZL6-2	yes	3	27	27	27	26	27	28	27	25	29	28	1797900000	1812400000	2302700000	1650300000	1692800000	1510700000	1474800000	2163000000	1726100000	1584600000	8.45356	0.959557	1.19556	17.5566	17.5566	0.918023	16.1174	0.536395	1	1.25311	1.33405	0.854412	1.05	0.87521	1.0416	0.980708	0.956086
	PRKD3	O94806;O94806-2;Q00532-3;Q00532;Q8IVW4-2;Q92772;Q8IVW4;Q00532-2;Q9NRP7-2;Q9NRP7	yes	10	5	6	5	5	6	6	7	5	4	4	116440000	117710000	170610000	96758000	107590000	98854000	105830000	163740000	90646000	115910000	9.08348	1.18117	1.56269	20.0636	20.0636	1.27871	20.0636	0.35468	1	1.80637	1.88216	1.16751	1.29857	1.09055	1.28456	1.18692	1.06743
	PRKDC	P78527;P78527-2	yes	2	333	326	329	334	333	334	325	329	324	246	53081000000	62223000000	80500000000	51692000000	58830000000	52770000000	54664000000	74832000000	51788000000	10858000000	9.80345	1.07206	1.33292	19.6328	19.6328	0.209662	4.11627	0.398745	1	1.44497	1.55441	1.05553	1.20149	1.01896	1.02497	1.13598	0.998146
	PRKX	P51817;O43930;Q96PN8;P49137-2;Q16644;P49137	yes	6	11	10	10	9	9	9	9	11	10	10	426200000	446550000	487890000	428640000	423720000	360550000	389010000	506020000	375250000	443410000	7.74408	1.09921	1.21604	17.6401	17.6401	1.18164	17.6401	0.200905	1	1.34849	1.30017	1.03667	1.19001	0.960826	1.13578	1.12917	1.14228
	PRPF4B	Q13523	yes	1	23	23	22	26	28	23	23	22	22	25	312640000	296860000	425890000	350040000	313260000	280920000	334640000	429890000	289090000	309090000	5.83563	1.07476	1.31982	26.901	26.901	1.06918	26.901	0.377511	1	1.48705	1.47321	1.15756	1.02688	0.971739	1.08146	1.08361	1.21083
	PTK2	Q05397-7;Q05397;Q05397-5;Q05397-2;Q05397-3;Q05397-4;Q05397-6	yes	7	60	56	61	33	51	57	61	61	58	57	4597300000	5512500000	7798900000	848210000	2206700000	4682300000	5468700000	7380700000	5552800000	4041400000	0.700409	0.014214	1.19882	1511.52	1511.52	0.727813	1100.1	0.867888	1	1.32919	1.4045	0.984854	0.992742	0.843232	0.827925	0.397403	0.152754
	PXK	Q7Z7A4-2;Q7Z7A4;Q7Z7A4-3;Q7Z7A4-5;Q7Z7A4-7;Q7Z7A4-6;Q7Z7A4-4	yes	7	1	1	2	2	2	2	2	3	3	1	0	0	2682900	1462300	1539100	1394100	2112600	4272100	1217300	0	12.0788	0.717324	2.23782	31.8071	31.8071	0	31.8071	0.47798	1	3.50949	2.20398	1.73548	0	1.14524	0	1.26436	1.20127
	RAF1	P04049;P04049-2	yes	2	1	1	1	1	1	1	1	1	1	1	0	0	0	0	0	0	0	0	0	581650	5.09986	1.43793	2.47703	12.9924	12.9924	0.959929	12.4718	0.298874	1	3.96069	2.25175	1.497	1.25716	1.54175	1.50187	1.45436	1.39148
	RIOK1	Q9BRS2	yes	1	1	2	1	2	2	1	2	2	1	2	0	0	0	26326000	31791000	0	0	0	0	0	-6.42515	2.05938	5.2604	1108.84	1108.84	2.07306	1108.84	0.769865	1	2.04393	3.66573	2.55238	1.80612	1.28998	3.14732	5.20519	5.3105
	RIOK2	Q9BVS4;Q9BVS4-2	yes	2	17	17	14	17	17	17	16	17	17	18	505270000	452500000	602030000	443540000	428240000	403000000	409820000	599440000	488890000	478140000	15.31	0.90078	1.15253	17.4461	17.4461	0.978011	17.0625	0.665914	1	1.22612	1.23142	0.838266	0.925566	0.824316	1.0335	0.875943	0.907239
	RIPK3	Q9Y572;Q9Y572-3;Q9Y572-2	yes	3	7	5	3	5	5	5	6	4	6	4	106120000	103800000	144900000	83048000	110510000	113210000	120720000	123620000	103710000	85630000	0.67682	0.783773	1.17136	2559.34	2559.34	0.825668	2113.17	0.466315	1	1.19198	1.39717	1.16402	1.00087	1.0916	1.02324	1.06557	0.800771
	ROCK1	Q13464	yes	1	134	130	132	137	143	134	135	129	131	128	12826000000	15639000000	19881000000	12586000000	13835000000	12512000000	13870000000	20355000000	13279000000	12124000000	8.29729	1.01482	1.34335	22.8968	22.8968	0.913021	20.9053	0.491462	1	1.53287	1.49718	1.04451	1.17772	0.94224	0.965886	1.04187	0.947812
	ROCK2	O75116	yes	1	88	89	86	89	88	87	87	86	82	82	5463800000	6604200000	8029300000	5848700000	5897900000	5259600000	6158000000	8973400000	5895300000	4686400000	6.69032	0.986183	1.29484	24.2262	24.2262	0.794938	19.2583	0.510311	1	1.52213	1.36198	1.04456	1.12025	0.892168	0.926806	1.00044	0.992095
	RPS6KA2	Q15349-2;Q15349;Q15349-3	yes	3	3	4	4	3	4	4	4	3	4	3	27782000	35764000	36072000	26626000	29550000	27422000	26198000	35210000	28794000	27073000	7.10702	0.965622	1.12536	196.605	196.605	0.940231	184.854	0.339169	1	1.22282	1.25276	0.909842	1.24206	0.952351	0.964854	1.02626	0.924707
	RPS6KA3	P51812;O60307;Q9Y2H9;Q6P0Q8-2;Q6P0Q8;O15021-2;O15021-3;O15021-6;O15021	yes	9	22	16	20	21	20	18	18	18	17	19	887960000	913170000	1186800000	651940000	907950000	770320000	851330000	1227800000	875100000	990520000	7.55391	0.943974	1.25306	22.484	22.484	1.13189	22.484	0.529797	1	1.40304	1.35619	0.972837	1.0435	0.880265	1.0147	1.03754	0.744989
	RPS6KA4	O75676;O75676-2	yes	2	40	39	40	33	38	41	41	42	42	40	1977500000	2298500000	2752700000	1099600000	1784300000	2012300000	2050000000	2937800000	2177400000	1895600000	0.505116	0.234008	1.1613	5929.1	5929.1	0.87058	5161.76	0.750549	1	1.34922	1.26421	0.94149	1.05562	0.924176	0.908193	0.819464	0.505006
	RPS6KA5	O75582;O75582-3;O75582-2	yes	3	39	38	37	36	37	39	37	39	35	35	2110000000	2320100000	2711000000	1683700000	2143900000	1816200000	2176900000	2753600000	1905900000	1706000000	6.85009	1.01702	1.25258	128.041	128.041	0.895115	114.612	0.388626	1	1.44478	1.42243	1.14219	1.21733	0.952936	1.10709	1.12488	0.883415
	RPS6KB1	P23443-3;P23443-5;P23443-2;P23443;P23443-4;Q9UBS0	yes	6	7	7	6	7	7	7	6	6	6	6	134480000	143240000	138880000	110810000	140060000	95275000	118200000	173500000	120050000	133180000	5.53267	1.0301	1.22256	11.2508	11.2508	1.10937	11.2508	0.215147	1	1.44523	1.15685	0.98459	1.19317	0.793628	1.1202	1.16668	0.923032
	SBK1	Q52WX2	yes	1	1	1	1	1	1	1	1	1	1	1	0	0	0	0	0	0	0	0	0	8644000	13.1042	0.831341	1.53633	18.5342	18.5342	0.803943	14.9004	0.499382	1	1.54827	2.06073	0.743843	1.13049	0.603916	0.587649	1.2699	0.653376
	SIK2	Q9H0K1	yes	1	24	26	26	17	23	28	26	25	26	25	809250000	1062200000	1343500000	229490000	621240000	854770000	931820000	1454800000	919470000	802280000	0.636493	0.09027	1.29232	2139.45	2139.45	0.872546	1866.77	0.778739	1	1.58222	1.46117	1.01343	1.15523	0.929633	0.880127	0.67565	0.249589
	SRC	P12931;P12931-2;P42685-2;Q9H3Y6;P42685	yes	5	24	26	24	18	21	25	24	25	24	25	3992200000	4619500000	6764400000	539390000	1514800000	3801900000	4103500000	6090100000	4875500000	3655500000	0.656129	-0.0582442	1.15308	1566.29	1566.29	0.749769	1174.36	0.835858	1	1.24912	1.38743	0.841657	0.947493	0.779797	0.818829	0.310696	0.110633
	SRPK1	Q96SB4;Q96SB4-4;Q96SB4-3;Q9UPE1;P78362;P78362-2	yes	6	2	1	2	4	1	4	4	3	2	2	24860000	20482000	19727000	48277000	15623000	23945000	18865000	20362000	17112000	18129000	-4.67224	1.17583	3.0003	18664.8	18664.8	1.05943	18664.8	0.911578	1	1.18993	1.15282	1.10244	1.19694	1.39931	1.45278	0.912985	2.82124
	STK10	O94804	yes	1	46	47	46	12	29	46	45	45	46	47	1181500000	1909600000	2599200000	63464000	343980000	1459100000	1525800000	2446100000	1929200000	1938600000	0.781032	-0.0622017	1.14641	864.501	864.501	1.00487	864.501	0.879814	1	1.26793	1.34729	0.790898	0.98984	0.756324	0.61243	0.178302	0.0328965
	STK11	Q15831-2;Q15831	yes	2	3	3	3	1	3	2	3	3	3	3	21126000	28523000	30510000	0	12023000	25057000	24379000	27831000	28722000	24871000	1.1176	-0.0646429	0.979064	2684.94	2684.94	0.865922	2324.95	0.97351	1	0.968978	1.06225	0.848792	0.993072	0.872397	0.735534	0.418599	0
	STK16	O75716	yes	1	3	3	1	1	3	3	2	2	1	3	19050000	41083000	66225000	0	11961000	25606000	20524000	58009000	51990000	29461000	0.581219	-0.00151675	1.10595	220.39	220.39	0.566667	124.888	0.772316	1	1.11577	1.2738	0.394768	0.79021	0.492518	0.366417	0.230063	0
	STK17A	Q9UEE5	yes	1	5	6	6	4	5	6	6	6	6	6	124280000	128030000	155630000	37016000	77799000	95121000	105380000	174470000	140680000	116180000	0.380715	-0.349429	1.08949	14649.6	14649.6	0.825846	12098.3	0.774756	1	1.24019	1.10627	0.749076	0.91008	0.676152	0.883423	0.553021	0.263122
	STK17B	O94768	yes	1	3	2	3	2	3	3	3	2	4	3	20495000	27484000	17475000	11335000	20163000	17759000	19318000	35105000	16199000	18553000	1.02702	0.576274	1.38778	6924.46	6924.46	1.14532	6924.46	0.265899	1	2.16711	1.07877	1.19254	1.69665	1.0963	1.2652	1.24471	0.699735
	STK26	Q9P289-3;Q9P289	yes	2	1	1	1	1	1	1	1	1	1	1	0	0	0	0	0	0	0	0	0	4456300	0.946813	0.853629	2.18252	134.224	134.224	2.24793	134.224	0.329784	1	3.90032	1.70062	1.6934	1.5629	1.28223	1.38963	0.658596	0.838832
	STK3	Q13188-2;Q13188	yes	2	16	17	18	2	10	17	19	18	17	17	367850000	524380000	760850000	259120000	165110000	415470000	471990000	764840000	542230000	535520000	0.911715	0.403445	1.22766	212.175	212.175	0.987625	209.549	0.782903	1	1.41055	1.40319	0.870461	0.96708	0.766225	0.678402	0.304502	0.477878
	STK33	Q9BYT3;Q9BYT3-2	yes	2	12	10	10	8	11	11	10	11	9	10	228870000	228670000	309950000	109670000	191620000	186840000	182260000	308680000	220900000	179640000	0.489358	0.258089	1.1795	5804.5	5804.5	0.813219	4720.32	0.546465	1	1.39737	1.40312	0.825079	1.03517	0.845813	1.03608	0.867451	0.496469
	STK39	Q9UEW8-2;Q9UEW8	yes	2	2	1	2	2	2	2	1	2	2	1	6049800	0	0	6740500	5898400	6434300	0	19142000	0	0	-0.000185459	1.0063	6.98443	78.2117	78.2117	1.8405	78.2117	0.114421	1	10.4835	1.99093	1.57433	1.22175	3.8905	3.95833	3.55754	5.23346
	STK4	Q13043;Q13043-2	yes	2	30	35	37	6	20	36	39	40	35	38	2600000000	4881800000	6930700000	85289000	533680000	3762900000	5214100000	7925500000	5152700000	5683100000	0.839301	-0.0425515	1.26797	468.507	468.507	1.10294	468.507	0.902968	1	1.53813	1.34506	1.01192	0.947426	0.730277	0.50459	0.103573	0.0165523
	SYK	P43405-2;P43405	yes	2	4	4	5	1	3	5	5	5	4	4	40523000	43592000	82092000	0	24266000	44769000	44505000	86559000	52918000	50605000	0.60115	-0.00164426	1.3082	829.948	829.948	0.956291	793.672	0.74165	1	1.63572	1.55131	0.841018	0.823765	0.846007	0.76577	0.458559	0
	TAOK2	Q9UL54;Q9UL54-4;Q9UL54-3;Q9UL54-2;REV__P05412;REV__P17535;REV__P17275	yes	7	27	25	26	24	26	27	25	24	26	24	610280000	722050000	893660000	355000000	492690000	594340000	580580000	905380000	682130000	524370000	0.563227	0.418051	1.16144	1459.17	1459.17	0.768724	1121.7	0.696866	1	1.32728	1.3101	0.851128	1.05852	0.8713	0.894668	0.722282	0.520429
	TAOK3	Q9H2K8	yes	1	24	27	25	22	24	26	24	24	25	25	340180000	406760000	573860000	146230000	271560000	335430000	325850000	503220000	397960000	390740000	0.525422	0.154089	1.16776	2864.6	2864.6	0.981857	2812.63	0.709025	1	1.2645	1.442	0.818801	1.02211	0.842874	0.85481	0.68238	0.367449
	TBK1	Q9UHD2	yes	1	46	49	51	33	44	44	50	50	49	47	6895800000	8570000000	11272000000	1125000000	3472300000	6791100000	7461300000	11450000000	8260900000	7361700000	0.645527	-0.0475697	1.19798	1877.14	1877.14	0.89115	1672.82	0.846157	1	1.38605	1.3645	0.903207	1.03742	0.822077	0.834752	0.42033	0.136184
	TEC	P42680	yes	1	6	6	6	3	5	6	6	7	7	7	51840000	76241000	102770000	40650000	46646000	70199000	57654000	84569000	86920000	60500000	0.607596	0.421464	1.02596	345.23	345.23	0.696042	240.295	0.73844	1	0.972952	1.18235	0.6633	0.87714	0.807628	0.59641	0.536654	0.467671
	TESK1	Q15569	yes	1	16	16	16	13	16	16	15	13	15	11	195610000	231650000	309620000	168620000	204880000	215150000	201890000	285260000	220190000	172070000	0.873487	0.829195	1.18864	161.101	161.101	0.781461	125.895	0.50535	1	1.29552	1.40615	0.91689	1.05205	0.977111	0.888369	0.930469	0.765793
	TESK2	Q96S53-3;Q96S53-2;Q96S53	yes	3	8	8	6	4	7	8	7	6	8	7	67647000	99350000	117420000	24482000	49312000	88437000	80481000	125040000	112390000	92713000	0.498877	0.0158565	1.04619	1693.75	1693.75	0.824922	1397.21	0.905063	1	1.11255	1.04475	0.716087	0.883975	0.786876	0.601895	0.438758	0.217831
	TGFBR1	P36897;P36897-3;P36897-2;Q8NER5-2;Q8NER5-3;Q8NER5-4;Q8NER5	yes	7	9	10	11	3	5	9	8	9	8	9	229160000	332320000	428990000	17982000	85674000	242630000	274880000	392840000	296380000	246700000	0.84337	-0.0351164	1.19999	1264.07	1264.07	0.832377	1052.18	0.868415	1	1.32546	1.44743	0.927458	1.12126	0.818645	0.773197	0.289068	0.0606721
	TGFBR2	P37173;P37173-2	yes	2	0	4	3	0	0	3	3	4	4	3	0	45779000	59263000	0	0	44575000	34725000	65735000	57693000	39291000	5.26114	-0.00202813	0.912676	414.525	414.525	0.681036	282.307	0.897278	1	1.13939	1.02721	0.601893	0.793493	0.772624	0	0	0
	TLK2	Q86UE8-3;Q86UE8-2;Q86UE8	yes	3	2	1	1	1	2	2	2	1	1	2	0	0	0	0	0	0	0	0	0	6906000	1.04396	0.677015	1.01823	383.955	383.955	1.49542	383.955	0.438527	1	0.755957	1.31238	1.02092	0.887846	0.89949	0.688065	0.84972	0.608996
	TP53RK	Q96S44	yes	1	6	6	5	6	6	6	6	5	6	6	82979000	89574000	98822000	76933000	62725000	65040000	64632000	88438000	101410000	80578000	12.3934	0.726237	0.948998	16.1917	16.1917	0.794576	12.8656	0.585616	1	0.872084	0.97448	0.637334	0.883286	0.641357	0.818253	0.618529	0.758633
	TRIM28	Q13263;Q13263-2	yes	2	8	5	6	4	5	6	6	5	3	10	64857000	85292000	75173000	66327000	63067000	67908000	64310000	69598000	35747000	142550000	5.99691e-05	2.89451	1.00025	6.37934e+06	6.37934e+06	3.98775	6.37934e+06	0.72574	1	1.94696	2.10292	1.79903	2.38599	1.89968	1.81433	1.76426	1.85546
	TRRAP	Q9Y4A5-2;Q9Y4A5	yes	2	2	1	2	4	2	3	1	1	2	2	0	0	0	11898000	0	0	0	0	0	0	-10.527	0.662379	1.43007	7508.44	7508.44	0.669507	5026.95	0.423303	1	0.732897	1.07438	0.775469	0.0516202	0.606851	0.543618	0.51476	1.43005
	TTK	P33981-2;P33981	yes	2	8	7	5	8	9	9	7	6	8	8	77299000	82734000	115020000	79177000	87998000	71419000	88767000	105530000	84919000	84367000	6.00754	0.938726	1.19894	28.3265	28.3265	0.9935	28.1423	0.593239	1	1.24271	1.35447	1.04531	0.97427	0.841025	0.910267	1.03626	0.932383
	TTN	Q8WZ42-3;Q8WZ42-10;Q8WZ42-9;Q8WZ42-5;Q8WZ42-11;Q8WZ42-4;Q8WZ42-7;Q8WZ42-2;Q8WZ42;Q8WZ42-8;Q8WZ42-13;Q8WZ42-12	yes	12	1	2	1	1	1	1	2	1	1	2	0	51241000	0	0	0	0	39210000	0	0	46113000	11.7082	0.536837	1.21986	228.806	228.806	1.54728	228.806	0.524594	1	0.66118	1.08804	1.42184	1.92828	0.562381	0.522431	0.540685	0.549543
	TYK2	P29597	yes	1	27	26	24	18	25	25	25	28	25	22	479460000	566980000	738550000	210980000	416430000	482620000	547030000	737190000	487880000	321580000	0.603377	0.201683	1.2912	4027	4027	0.659137	2654.35	0.732784	1	1.51101	1.51379	1.12124	1.16213	0.989219	0.982742	0.85355	0.432442
	UHMK1	Q8TAS1;Q8TAS1-2;Q8TAS1-3	yes	3	3	3	3	3	4	3	3	3	3	3	25264000	28587000	31239000	24774000	25544000	27056000	25071000	29112000	28674000	22000000	0.684723	0.860571	1.01964	203.279	203.279	0.767246	155.965	0.545916	1	1.01528	1.08945	0.874346	0.996966	0.943573	0.881077	0.890842	0.863988
	ULK1	O75385;Q8IYT8	yes	2	22	22	22	21	24	22	21	22	23	21	274220000	312750000	361740000	181260000	265110000	227570000	278830000	317220000	267010000	188290000	0.626801	0.627546	1.15328	2991.49	2991.49	0.70518	2109.54	0.546704	1	1.18805	1.35478	1.04427	1.1713	0.85229	1.027	0.992884	0.678851
	ULK3	Q6PHR2;Q6PHR2-3;Q6PHR2-4;Q6PHR2-2	yes	4	34	36	36	13	25	36	36	36	38	36	2117500000	3734700000	5116100000	124570000	608660000	2879000000	3609700000	4918800000	4209200000	3397700000	0.792403	-0.0413683	1.10245	629.004	629.004	0.807208	507.737	0.947312	1	1.16858	1.21546	0.857574	0.887271	0.683978	0.503065	0.144602	0.0295947
	WEE1	P30291;P30291-2	yes	2	39	39	39	36	41	39	39	37	38	39	2441800000	2842000000	3799000000	1455700000	2347800000	2382900000	2327500000	3696700000	2827400000	2544600000	0.467535	0.355124	1.15659	2544.25	2544.25	0.899979	2289.77	0.627671	1	1.30746	1.34364	0.823194	1.00516	0.842788	0.86362	0.830374	0.514855
	YES1	P07947	yes	1	17	17	16	13	15	16	16	17	17	16	1337500000	1677500000	2534800000	208760000	613080000	1354400000	1494600000	2207600000	1807800000	1298600000	0.62837	-0.0308922	1.15546	1251.07	1251.07	0.718332	898.687	0.843228	1	1.22115	1.40215	0.826751	0.927923	0.749198	0.73985	0.33913	0.115477
	ZAP70	P43403;P43403-3;P43403-2;Q8NFD2	yes	4	11	12	11	8	9	8	11	10	11	10	84122000	92545000	108050000	71276000	96959000	77635000	72600000	110730000	75137000	116910000	9.89632	1.09848	1.30369	17.3365	17.3365	1.55596	17.3365	0.26033	1	1.47371	1.43804	0.966235	1.23168	1.03325	1.11958	1.29043	0.948614
	AAAS	Q9NRG9-2;Q9NRG9		2	8	7	8	7	7	8	8	7	8	8	69811000	62003000	98509000	65325000	63510000	57755000	68780000	131580000	64839000	73904000	5.45778	0.981974	1.51863	21.7873	21.7873	1.13981	21.7873	0.499709	1	2.02933	1.51929	1.06078	0.956261	0.890745	1.07668	0.979503	1.0075
	AAR2	Q9Y312		1	4	3	4	3	2	4	2	2	2	3	14799000	17321000	13054000	14427000	16235000	14516000	15640000	20909000	15319000	12342000	8.50503	0.9885	1.182	5.57228	5.57228	0.805666	4.4894	0.331512	1	1.36491	0.852144	1.02095	1.13069	0.947581	0.966055	1.0598	0.941772
	AASDHPPT	Q9NRN7		1	1	0	1	0	1	1	0	0	1	1	0	0	0	0	0	0	0	0	0	11551000	0.0519259	-0.00102617	0.997571	23.5636	23.5636	1.97761	23.5636	0.105318	1	0	1.5222	0	0	0.722594	0.687822	0.828211	0
	ABCB8	Q9NUT2-5;Q9NUT2-4;Q9NUT2-2;Q9NUT2;Q9NUT2-3		5	1	1	2	1	1	1	2	0	1	0	0	0	0	0	0	0	1759100	0	0	0	1.28253	0.0672347	1.52434	4422.68	4422.68	0	4422.68	0.241454	1	0	3.05033	2.30442	1.30446	1.61339	0.924976	1.28041	0
	ABCD3	P28288;P28288-2;P28288-3		3	18	17	16	18	17	19	19	17	17	13	348300000	330140000	485440000	320310000	321830000	337610000	336610000	501240000	344070000	237000000	11.2377	0.963846	1.28923	22.8752	22.8752	0.688813	15.7567	0.614251	1	1.4568	1.41088	0.978318	0.959514	0.981225	1.01229	0.935362	0.930944
	ABCE1	P61221		1	2	2	3	2	2	3	3	3	3	3	10375000	13117000	14633000	0	10731000	11428000	9122300	12528000	12607000	31889000	2.17665	-0.0246157	0.954386	7282.97	7282.97	2.52947	7282.97	0.864686	1	0.993734	1.1607	0.72359	1.04045	0.906481	0.822956	0.851194	0
	ABCF2	Q9UG63;Q9UG63-2		2	1	2	3	1	1	3	2	3	1	3	0	0	15057000	0	0	11461000	0	16316000	0	13759000	9.18521	0.541556	1.985	25.7424	25.7424	2.37198	25.7424	0.637036	1	2.67057	2.28491	0.825361	0.548093	1.27204	0.212095	0.384273	0.291126
	ABHD12	Q8N2K0-2;Q8N2K0;Q8N2K0-3		3	2	2	2	2	1	2	1	1	2	2	9517800	8471700	9691400	11156000	0	6861500	0	0	9002700	9611700	0.000354211	-0.000884116	1.1807	70.6306	70.6306	1.06765	70.6306	0.0317856	1	0	1.0765	0	0.941018	0.76216	1.05722	0	1.23918
	ABL2 - P42684-6;P42684;P42684-2;P42684-3;P42684-8	P42684-6;P42684;P42684-2;P42684-3;P42684-8		5	4	4	4	3	4	4	4	4	4	3	2456800000	3197900000	4357700000	606420000	1623400000	2701800000	2859000000	4021700000	3116500000	1693400000	0.639913	0.0229237	1.18034	2032.28	2032.28	0.543366	1104.27	0.855588	1	1.29045	1.39827	0.917375	1.02612	0.866934	0.78832	0.520905	0.194584
	ABL2 - P42684-7;P42684-5;P42684-4;P42684-10	P42684-7;P42684-5;P42684-4;P42684-10		4	1	1	2	0	1	1	1	2	1	1	0	0	44316000	0	0	0	0	0	0	0	11.8866	0.299321	2.23456	28.2889	28.2889	0.519175	14.6869	0.627168	1	2.0614	3.64231	0.941974	0.702359	0.775606	0	0	0
	ACAD10	Q6JQN1-2;Q6JQN1;Q6JQN1-5;Q6JQN1-4;Q6JQN1-3		5	1	2	2	3	2	1	2	0	2	2	0	4823700	5994600	2935800	5154300	0	0	0	4688500	5227100	0.000129506	-0.00116676	1.00538	1.72052e+08	1.72052e+08	1.11488	1.72052e+08	0.0880951	1	0	1.27858	0	1.02884	0	0	1.09935	0.62617
	ACAD8	Q9UKU7;Q9UKU7-2;Q9UKU7-3		3	12	9	8	11	10	10	9	9	10	10	179280000	176890000	247690000	172570000	151300000	154060000	142480000	195370000	192040000	186720000	13.8324	0.847565	1.10243	17.9946	17.9946	0.972297	17.4961	0.604008	1	1.01734	1.28978	0.741929	0.92111	0.802229	0.933556	0.787857	0.898615
	ACBD5 - Q5T8D3	Q5T8D3		1	0	0	1	1	0	0	1	1	1	1	0	0	0	0	0	0	0	0	0	6576300	21.7845	0.132023	1.00433	30.9766	30.9766	0.803467	24.8887	0.806895	1	1.03031	0.9827	0.714474	0	0	0	0	0.664626
	ACBD5 - Q5T8D3-3;Q5T8D3-2;Q5T8D3-4	Q5T8D3-3;Q5T8D3-2;Q5T8D3-4		3	1	1	1	1	1	1	1	1	1	1	90452000	79522000	121630000	102370000	99179000	81246000	75899000	110460000	94790000	119950000	5.65452	0.929932	1.14858	17.4035	17.4035	1.26543	17.4035	0.448846	1	1.16531	1.28315	0.800707	0.838928	0.857116	0.954236	1.0463	1.07997
	ACLY	P53396-3;P53396-2;P53396		3	3	2	2	4	3	2	2	2	2	5	17784000	17398000	24288000	26341000	20072000	16340000	18615000	21048000	18524000	63255000	-3.15729	1.03399	1.42454	5798.51	5798.51	3.41476	5798.51	0.509236	1	1.13626	1.31116	1.00491	0.939214	0.882099	0.960052	1.08357	1.42199
	ACOT7	O00154-2;O00154-3;O00154-6;O00154-4;O00154-7;O00154;O00154-5		7	1	2	0	2	2	0	2	0	1	5	0	12523000	0	13522000	13517000	0	16988000	0	0	74384000	-0.14074	0.189028	36.7931	45231.5	45231.5	183.696	45231.5	0.144019	1	0	0	34.7336	19.4524	0	1.37151	20.5598	19.9182
	ACOT8	O14734		1	1	1	0	1	0	1	0	0	1	0	0	0	0	0	0	0	0	0	15899000	0	1.55375	-0.000817022	0.423908	60201.9	60201.9	0	60201.9	0.0052228	1	0	0	0	1.08359	0.446343	0.831688	0	0.33538
	ACOX1	Q15067-2;Q15067;Q15067-3		3	26	20	24	29	27	23	20	24	21	25	752500000	409800000	796660000	794720000	612800000	515250000	384780000	476100000	415600000	569900000	-5.57448	1.19486	1.73406	458.567	458.567	1.37127	458.567	0.417818	1	1.14557	1.91689	0.925842	0.986044	1.23977	1.81064	1.47449	1.91222
	ACOX3	O15254;O15254-2		2	25	26	22	22	26	24	24	23	25	24	897570000	931300000	1034700000	632120000	897110000	770550000	842190000	1092200000	798610000	717750000	0.771784	0.774993	1.17204	4441.11	4441.11	0.898749	3991.45	0.405261	1	1.36763	1.29563	1.05457	1.16615	0.964864	1.12392	1.12334	0.791525
	ACP1	P24666-4;P24666;P24666-3;P24666-2		4	1	1	2	3	2	1	2	3	2	3	0	0	23364000	17358000	16315000	0	20785000	32313000	14704000	40712000	10.0462	0.458217	1.59553	35.3817	35.3817	2.76877	35.3817	0.538424	1	2.19757	1.58896	1.41356	0	0	0	1.10956	1.1805
	ACSF3	Q4G176		1	3	4	5	5	4	4	5	4	5	4	20414000	24436000	32611000	23706000	26157000	30767000	24424000	42020000	25886000	26505000	5.55451	0.964572	1.31224	13.5553	13.5553	1.02391	13.5553	0.43723	1	1.62327	1.25979	0.943522	0.943985	1.18856	0.788612	1.01047	0.915785
	ACSL3	O95573		1	0	1	1	0	0	1	1	1	1	1	0	0	0	0	0	0	0	0	0	7138200	17.1588	-0.0017236	1.00422	698.819	698.819	1.4307	698.819	0.784973	1	1.13808	1.48408	0.73836	0.536969	1.12783	0	0	0
	ACSL6	Q9UKU0-7;Q9UKU0-2;Q9UKU0-5;Q9UKU0-3;Q9UKU0;Q9UKU0-9;Q9UKU0-6;Q9UKU0-8;Q9UKU0-1		9	1	1	1	0	1	1	1	1	1	1	0	0	0	0	0	0	0	0	0	1164200	2.28259	0.00205116	1.55176	6960.29	6960.29	1.44472	6960.29	0.395076	1	3.15513	1.46805	1.35091	1.06494	1.30884	1.51012	1.338	0
	ACTA1;ACTC1;ACTG2;ACTA2	P68133;P68032;P63267;P62736		4	4	3	3	4	4	3	3	4	4	5	234990000	382690000	1041800000	806990000	308200000	529540000	411540000	639600000	323800000	524370000	10.3187	1.37542	2.06359	19.4687	19.4687	1.61943	19.4687	0.17524	1	1.97529	3.21742	1.27097	1.18187	1.63539	0.725726	0.951822	2.49225
	ACTB	P60709;P63267-2;Q6S8J3;A5A3E0;Q562R1;P0CG38;P0CG39;Q9BYX7		8	1	1	1	1	1	1	1	1	1	1	9770000000	14470000000	36313000000	36316000000	13073000000	19897000000	12616000000	18898000000	14654000000	21017000000	-0.105347	0.999564	1.78926	480.627	480.627	1.43422	480.627	0.0414466	1	1.28961	2.47803	0.860925	0.987444	1.35779	0.666712	0.892111	2.47823
	ACTG1	P63261		1	1	1	1	1	1	1	1	1	1	1	23540000	33234000	74550000	108390000	35338000	43614000	32914000	48705000	26158000	56107000	-4.36168	1.51961	4.39604	17541.6	17541.6	2.14493	17541.6	0.6921	1	1.86195	2.84999	1.25828	1.27051	1.66733	0.899916	1.35094	4.14367
	ACTR1A;ACTR1B	P61163;P42025		2	2	0	2	1	0	1	1	1	1	2	0	0	0	0	0	0	0	0	0	6774600	0.566337	0.241465	1.51413	215.108	215.108	2.37981	215.108	0.151877	1	1.65153	2.33713	0.975867	0	1.05452	1.12214	0	1.10732
	ACTR2	P61160;P61160-2		2	6	4	6	7	6	7	4	4	5	5	44257000	72192000	155080000	117470000	55538000	89088000	85184000	106420000	67592000	115960000	7.10618	1.11973	1.62257	26.3699	26.3699	1.71559	26.3699	0.232329	1	1.57445	2.29435	1.26027	1.06806	1.31803	0.654767	0.821665	1.73793
	ACTR3	P61158		1	6	4	8	9	5	7	5	5	3	8	25050000	35073000	83819000	96937000	28722000	46527000	37176000	51514000	37406000	50270000	-3.66364	1.15378	4.09623	30377.5	30377.5	1.3439	30377.5	0.516499	1	1.37716	2.24079	0.993851	0.93763	1.24384	0.669679	0.767845	2.59148
	ADA	P00813		1	15	14	12	15	15	14	13	14	12	15	287750000	390160000	476630000	253290000	311670000	292080000	330460000	563320000	394880000	612770000	1.3083	0.732561	1.21444	36.6197	36.6197	1.55179	36.6197	0.679018	1	1.42656	1.20702	0.836862	0.988047	0.739668	0.728702	0.789278	0.641435
	ADAR	P55265-5;P55265-3;P55265-2;P55265;P55265-4		5	4	2	3	3	3	3	3	2	3	4	13726000	16981000	25794000	15890000	15570000	17731000	18888000	18616000	20200000	18970000	8.47881	0.791063	1.06616	30.3375	30.3375	0.939109	28.4902	0.607677	1	0.921584	1.27693	0.93505	0.840644	0.877772	0.679505	0.770792	0.786634
	ADRM1	Q16186		1	1	1	1	1	1	1	1	1	1	1	0	0	0	0	0	0	0	0	0	31879000	10.2537	0.939469	1.25841	16.5897	16.5897	1.80209	16.5897	0.367585	1	1.39695	1.37784	0.647937	1.16868	1.01136	0.836348	0.77411	1.19774
	AFF1	P51825;P51825-3;P51825-2		3	4	4	4	1	3	4	4	3	2	3	14643000	23036000	17154000	0	14397000	14491000	20673000	24904000	0	17136000	1.28894	0.265515	2.82903	3830.7	3830.7	2.02814	3830.7	0.495515	1	3.22283	3.1628	2.93083	4.10365	2.57353	2.21939	1.84459	0.419912
	AFF2	P51816-7;P51816-2;P51816-6;P51816-3;P51816-5;P51816		6	1	2	2	0	1	1	2	2	1	2	0	8675800	9432700	0	0	0	7416200	9099200	0	7225300	0.936374	-0.00172259	1.38977	1371.71	1371.71	1.04549	1371.71	0.79119	1	1.46151	1.74779	1.15032	1.6044	0.9223	0.737438	0.570682	0
	AFF4	Q9UHB7;Q9UHB7-2;Q9UHB7-3		3	6	7	6	1	8	7	6	6	6	5	59662000	81711000	79907000	0	45659000	58617000	67589000	86218000	59557000	64519000	1.1881	-0.00523722	1.22985	3827.51	3827.51	1.08332	3827.51	0.872175	1	1.44766	1.34169	1.13486	1.37198	0.984217	1.00176	0.766644	0
	AGK	Q53H12;Q53H12-2		2	5	4	3	4	4	5	4	5	5	3	46497000	55102000	82798000	50410000	41550000	43380000	59236000	62659000	58785000	38962000	2.11931	0.772946	1.13735	75.3241	75.3241	0.662788	49.9239	0.664705	1	1.0659	1.40849	1.00767	0.937348	0.737943	0.790967	0.706813	0.857532
	AGL	P35573-2;P35573-3;P35573		3	3	2	1	2	1	4	2	1	2	3	8726500	0	0	0	0	0	0	0	0	0	NA	NA	NA	NA	NA	NA	NA	NA	1	0.870714	0.702698	1.72424	1.21026	1.51923	2.36177	0.642182	1.1901
	AGPAT5	Q9NUQ2		1	2	2	3	2	2	2	3	3	2	1	0	0	0	10973000	18221000	0	0	0	0	0	12.5007	0.824623	1.64622	176.867	176.867	0.476652	84.3038	0.475049	1	2.42816	1.62299	1.19344	1.98604	0.582184	0.583652	1.25424	0.879129
	AGPAT6	Q86UL3		1	2	2	2	2	2	2	2	2	2	2	9180400	9520900	13373000	7975500	8256400	8763700	7997300	8275200	11244000	0	0.261509	0.630276	0.994643	229.163	229.163	0	229.163	0.288766	1	0.735966	1.18935	0.71125	0.846754	0.779411	0.816471	0.734294	0.709312
	AGPS	O00116		1	1	1	1	1	1	1	1	1	1	1	0	0	0	0	0	0	0	0	0	2386600	7.14691	0.980826	1.17247	181.313	181.313	0.942277	170.847	0.267707	1	1.39632	1.0792	0.970783	1.41831	0.849139	1.06933	1.02325	0.977416
	AHCY	P23526;P23526-2		2	3	2	2	3	3	3	2	2	3	4	9780100	13385000	15000000	17700000	13587000	12596000	10884000	15795000	13579000	46981000	-3.70771	0.958318	1.30422	5355	5355	3.45983	5355	0.412748	1	1.16319	1.10465	0.801532	0.985713	0.927609	0.720237	1.00059	1.30348
	AIFM1	O95831-3;O95831;O95831-2;O95831-6;O95831-5;O95831-4		6	0	1	1	2	1	0	0	2	2	2	0	0	0	0	0	0	0	0	0	14842000	18.4317	0.627811	1.44385	17.0804	17.0804	1.42069	17.0804	0.245588	1	1.49067	1.84091	0	2.20992	0	0	0.769168	0.789346
	AIMP1	Q12904;Q12904-2		2	2	1	1	2	1	2	1	0	1	2	10789000	0	0	13470000	0	12439000	0	0	0	20589000	-15.6745	0.571781	1.8335	105.981	105.981	3.44581	105.981	0.542247	1	0	0.707402	0.579952	0.933609	2.27178	1.76066	0.663524	2.63711
	AIP	O00170		1	8	10	9	10	10	10	7	10	10	10	134320000	128310000	168880000	119290000	127460000	117250000	126390000	147270000	131150000	119220000	10.8264	0.955511	1.13686	22.7525	22.7525	0.909035	20.6828	0.54969	1	1.12291	1.28769	0.963706	0.978345	0.894014	1.02417	0.971864	0.909569
	ALDH18A1	P54886-2;P54886		2	3	4	3	4	4	4	3	2	3	3	17579000	23481000	30762000	18971000	14529000	18485000	18048000	19752000	20250000	28405000	6.96749	0.839804	1.10888	262.316	262.316	1.40272	262.316	0.343691	1	0.975407	1.51911	0.891259	1.15956	0.91284	0.868099	0.717481	0.93684
	ALDH3A2	P51648;P51648-2		2	2	2	2	2	2	2	2	2	2	2	0	0	0	0	0	0	0	0	0	5651300	9.62362	1.06375	1.30946	163.059	163.059	0.669704	109.201	0.310972	1	1.54779	1.53724	1.10203	1.35936	0.89683	1.07027	1.09358	1.19381
	ALDOA	P04075;P04075-2;P09972		3	9	7	8	13	12	8	8	11	3	25	85173000	95512000	133110000	128560000	97100000	84037000	89625000	214880000	64906000	1129400000	6.41161	1.48903	2.15613	12.9184	12.9184	17.4005	12.9184	0.21156	1	3.31063	2.05081	1.38084	1.47154	1.29475	1.31225	1.49601	1.98071
	ALG1	Q9BT22-2;Q9BT22		2	3	3	1	1	3	2	2	2	3	1	0	0	0	0	0	0	0	0	29404000	0	0.238546	-0.00105398	0.994477	33.1001	33.1001	0.207213	6.85879	0.828887	1	0.720242	0.339971	0.597844	0.433955	0.376581	0.371072	0.348286	0
	ALG10B;ALG10	Q5I7T1;Q5BKT4		2	1	1	1	1	1	1	1	1	1	1	0	56784000	57940000	53006000	45598000	0	0	70714000	0	0	9.24935	1.12778	1.45984	16.0415	16.0415	0.998426	16.0162	0.240621	1	1.87117	1.5055	0.926942	1.44093	0.791561	1.09461	1.15523	1.35732
	ALG3	Q92685		1	1	1	1	1	1	1	1	1	1	1	0	0	0	0	0	0	0	0	0	20872000	11.4669	0.867902	1.15805	17.9339	17.9339	0.776142	13.9192	0.411418	1	1.07471	1.40038	0.714748	0.957794	0.7648	0.74234	0.857318	1.17061
	ALYREF	Q86V81		1	9	10	10	9	9	10	10	7	8	10	1227400000	876180000	2530100000	1019600000	739980000	892110000	1378500000	884190000	636780000	852530000	6.78049	1.49381	2.13548	50.4364	50.4364	1.33881	50.4364	0.139552	1	1.38853	3.97327	2.1648	1.37595	1.40097	1.92751	1.16207	1.60118
	ANAPC1	Q9H1A4		1	3	3	3	3	4	2	4	5	2	3	10697000	10160000	13850000	6958100	9426600	7599200	11069000	21253000	10524000	13713000	2.32678	0.847808	1.48112	21.4058	21.4058	1.30302	21.4058	0.518719	1	2.01948	1.31604	1.05179	0.965412	0.722083	1.01644	0.895724	0.661165
	ANAPC7	Q9UJX3-2;Q9UJX3		2	3	2	3	4	4	3	4	4	3	4	0	0	0	21675000	0	0	22143000	32476000	25458000	36538000	14.8309	0.249031	1.13786	5.50543	5.50543	1.43523	5.50543	0.530217	1	1.27567	0	0.869786	0	0	0	0	0.851402
	ANKHD1	Q8IWZ3;Q8IWZ3-4;Q8IWZ3-6;Q8IWZ3-5;Q8IWZ3-3;Q8IWZ3-2		6	3	3	3	4	3	2	4	3	3	2	13268000	22903000	31609000	18232000	19353000	15319000	19860000	22659000	0	18584000	-4.54469	0.826817	30.7128	51518.1	51518.1	0.585226	30149.7	0.853083	1	0.969699	1.23111	1.20457	0.912348	0.377153	0.547388	0.372021	3.18465
	ANKLE2	Q86XL3-3;Q86XL3		2	2	2	2	2	2	2	2	1	2	3	0	0	8209500	0	0	0	0	0	0	4780700	1.76251	0.796343	1.16593	338.423	338.423	0.997376	337.534	0.5072	1	1.16029	1.52779	0.92722	1.17806	0.990339	0.845577	0.807379	0.793694
	ANKRD17	O75179-6;O75179-7;O75179-2;O75179;O75179-4;O75179-3		6	2	2	1	2	2	4	2	0	1	0	0	0	0	0	0	6568600	0	0	0	0	-0.000113187	-0.00752558	5.61947	1683.72	1683.72	0	1683.72	0.0478251	1	0	4.255	3.60504	1.97283	7.57641	1.7298	2.20247	1.29138
	ANKRD28	O15084;O15084-4;O15084-1;O15084-2		4	3	5	4	4	5	5	4	4	5	3	32466000	42920000	44100000	34336000	36521000	33672000	39209000	58962000	40913000	18690000	1.2121	0.842745	1.18497	41.3954	41.3954	0.456823	18.9104	0.555266	1	1.44116	1.0779	0.958351	1.04906	0.823015	0.793538	0.89265	0.839244
	ANKRD44	Q8N8A2-4;Q8N8A2;Q8N8A2-2;Q8N8A2-3		4	4	4	3	3	3	3	4	4	4	2	17591000	26238000	30886000	15431000	22186000	18796000	17540000	30360000	23359000	13390000	0.962242	0.772554	1.16741	79.4979	79.4979	0.573227	45.5703	0.451632	1	1.29971	1.32223	0.750888	1.12325	0.804658	0.753072	0.949784	0.660602
	ANO6	Q4KMQ2-3;Q4KMQ2;Q4KMQ2-4;Q4KMQ2-2		4	3	3	3	4	3	2	4	4	3	3	391290000	464420000	661890000	266340000	336830000	377770000	393060000	606570000	429900000	336690000	0.773956	0.664424	1.258	265.573	265.573	0.783182	207.992	0.588356	1	1.41096	1.53964	0.914306	1.0803	0.878739	0.910188	0.783508	0.619539
	ANP32B	Q92688-2;Q92688		2	4	1	2	2	2	7	2	2	1	8	28700000	0	54873000	0	34046000	36295000	6074000	49319000	0	241070000	-0.0160286	0.998586	59.0837	700677	700677	290.827	700677	0.107493	1	26.1273	33.6658	3.36151	1.77095	91.1877	29.7483	21.3691	17.9155
	ANXA1	P04083		1	6	6	4	5	4	4	5	6	5	6	37282000	39525000	18334000	23474000	16777000	13610000	16875000	35161000	23420000	49118000	0.494937	1.00761	1.10662	247.846	247.846	2.09727	247.846	0.00560552	1	1.50132	0.782835	0.720538	1.68766	0.581127	1.59189	0.716354	1.00231
	ANXA11	P50995-2;P50995		2	3	2	3	3	4	3	4	4	3	4	52546000	50014000	56876000	33722000	38563000	43376000	41065000	60903000	53261000	46727000	0.36809	0.418906	1.04649	5839.97	5839.97	0.877321	5123.53	0.585267	1	1.14348	1.06787	0.771014	0.939036	0.814405	0.986576	0.724038	0.633146
	ANXA2;ANXA2P2	P07355;P07355-2;A6NMY6		3	5	6	5	4	4	3	6	5	6	6	19850000	20724000	18966000	26885000	30393000	12267000	30445000	73158000	21698000	35190000	11.2486	1.05009	2.18579	5.95703	5.95703	1.62181	5.95703	0.37135	1	3.37165	0.87409	1.40312	0.955111	0.565352	0.914831	1.40073	1.23905
	ANXA7	P20073-2;P20073		2	3	2	2	2	3	2	2	3	2	1	12006000	0	17669000	0	12269000	0	23885000	16182000	0	0	10.5845	2.59064	4.66733	64.8297	64.8297	1.33005	64.8297	0.257906	1	5.01729	5.52703	7.12572	2.54095	0.482912	3.44613	3.97669	2.52584
	AP1G1	O43747;O43747-2		2	3	3	3	3	3	3	3	3	3	3	15062000	20365000	24426000	19318000	19025000	21902000	16794000	12054000	21563000	15441000	0.000124472	0.716932	1.01118	36.6129	36.6129	0.716088	26.218	0.0664712	1	0.559013	1.13277	0.778834	0.944442	1.01572	0.698511	0.882298	0.895886
	AP1S1	P61966;P61966-2		2	3	3	3	3	3	2	2	2	1	2	20305000	23492000	27198000	19296000	22441000	0	23235000	19439000	0	16380000	0.000169424	3.70063	0.99132	1721.01	1721.01	1.71089	1721.01	0.249921	1	2.43781	4.03892	1.78209	1.80873	1.4702	1.81526	2.56363	2.83505
	AP2A1	O95782-2;O95782		2	0	1	1	0	0	1	1	1	1	1	0	0	0	0	0	0	0	0	0	7115400	2.96467	0.106083	1.14132	23.2197	23.2197	1.11024	23.2197	0.934101	1	1.249	1.10311	0.407808	0.351745	0.215107	0	0	0
	AP2A2	O94973-2;O94973;O94973-3		3	0	0	1	0	0	0	1	1	1	2	0	0	26733000	0	0	0	16404000	49546000	26007000	34292000	1.9973	-0.00190783	1.39837	24.4994	24.4994	1.31857	24.4994	0.873403	1	1.9051	1.02792	0.630753	0	0	0	0	0
	AP2B1	P63010;P63010-2;P63010-3;Q10567-4;Q10567-3;Q10567-2;Q10567		7	3	4	4	4	2	3	4	4	3	6	12661000	18318000	30658000	12562000	12014000	14425000	19780000	32692000	23179000	54613000	1.54494	0.556576	1.24241	42.5655	42.5655	2.35614	42.5655	0.844321	1	1.41041	1.32266	0.853359	0.790284	0.622331	0.546227	0.518314	0.541956
	AP2M1	Q96CW1-2;Q96CW1		2	1	2	4	3	1	4	2	3	4	4	0	12414000	32106000	7593200	0	8483900	0	20184000	24135000	32898000	37.3379	0.1896	1.05561	13.6022	13.6022	1.36308	13.6022	0.794345	1	0.836296	1.33027	0	0.514357	0.351519	0	0	0.314614
	AP2S1	P53680;P53680-2		2	1	1	2	1	1	1	1	1	1	1	0	0	26619000	0	0	0	0	0	0	0	11.5465	0.680897	2.39441	26.883	26.883	1.45826	26.883	0.407464	1	1.49089	4.69314	1.05628	0.829334	0.55976	0.772792	0.582644	0.660096
	AP3D1	O14617-4;O14617;O14617-5;O14617-3;O14617-2		5	7	7	7	9	6	7	7	4	6	8	30344000	36823000	48663000	47473000	24626000	37267000	33196000	54847000	36676000	32063000	9.5513	0.952861	1.27443	17.4021	17.4021	0.874223	15.2133	0.371757	1	1.49545	1.32683	0.905115	1.00401	1.01611	0.827353	0.671447	1.29439
	APOBEC3C	Q9NRW3		1	2	2	1	2	2	2	2	1	1	1	26562000	0	40103000	29368000	29636000	31554000	28527000	36241000	33771000	29712000	0.101951	0.31371	1.03059	1.00753e+06	1.00753e+06	0.879808	886430	0.0474728	1	1.07314	1.1875	0.844719	0	0.934352	0.786533	0.877558	0.869622
	APOL2	Q9BQE5		1	1	1	1	2	2	2	1	1	1	1	0	0	0	15904000	13151000	16528000	0	0	0	0	-6.34486	1.05775	1.98105	2684.47	2684.47	0.71807	1927.63	0.3477	1	0.904286	1.04311	1.06892	0.803606	2.19032	0.392967	1.68108	1.97857
	APOOL	Q6UXV4		1	2	1	1	2	2	2	1	1	2	2	13805000	0	0	13180000	13002000	13363000	0	0	13709000	13287000	-102.707	0.200228	0.972901	244.824	244.824	0.969217	237.287	0.623416	1	0	0	0	0	0.974761	1.007	0.948428	0.961412
	ARCN1	P48444-2;P48444		2	3	3	3	3	3	3	2	3	2	3	14951000	19301000	24511000	12993000	16013000	19412000	0	25749000	0	33988000	3.53941	1.31031	1.50147	473.198	473.198	2.61561	473.198	0.0483499	1	2.02744	1.97462	0.783949	1.71646	1.48294	1.26162	1.36124	1.31394
	ARFGAP3	Q9NP61-2;Q9NP61		2	1	1	1	1	1	1	1	1	1	1	0	0	0	0	0	0	0	0	0	2564000	17.5624	0.699865	1.22386	17.5718	17.5718	0.843005	14.8131	0.702805	1	1.2262	1.44534	0.566004	0.881046	0.716719	0.632451	0.504751	0.898241
	ARGLU1	Q9NWB6;Q9NWB6-3;Q9NWB6-2		3	7	8	8	7	6	7	8	6	7	8	79865000	108450000	181130000	127550000	76683000	81061000	86187000	132860000	104370000	97149000	11.4893	0.893709	1.33604	18.6962	18.6962	0.930813	17.4027	0.455951	1	1.27297	1.73546	0.825783	1.03909	0.77667	0.76521	0.734723	1.22209
	ARHGAP31	Q2M1Z3		1	1	1	1	0	1	0	0	0	1	0	0	0	0	0	0	0	0	0	2678300	0	NA	NA	NA	NA	NA	NA	NA	NA	1	0	1.1713	0	0	0	0.703842	0.551992	0
	ARHGEF2	Q92974-3;Q92974-2;Q92974		3	8	10	10	11	8	10	8	8	8	9	44064000	40123000	61322000	56898000	30731000	46906000	42273000	76104000	42907000	43819000	7.17966	1.01286	1.40311	17.2787	17.2787	1.02126	17.2787	0.373648	1	1.7737	1.42918	0.985224	0.935115	1.0932	1.02697	0.716223	1.32608
	ARHGEF6	Q15052-2;Q15052		2	3	3	3	4	3	4	3	3	3	4	11656000	22787000	27264000	14632000	11846000	19133000	10647000	23289000	17488000	26522000	5.63897	0.726289	1.1609	402.517	402.517	1.51658	402.517	0.392853	1	1.33171	1.55901	0.608817	1.30301	1.09406	0.666514	0.677379	0.836688
	ARID2	Q68CP9-3;Q68CP9		2	1	1	1	1	1	1	1	1	1	1	0	0	0	0	0	0	0	0	0	5057100	2.04859	-0.00152941	1.1451	5588.2	5588.2	1.26043	5588.2	0.731179	1	1.42019	1.20029	0.807063	1.026	1.54783	0.95399	0.922835	0
	ARL1	P40616-2;P40616		2	2	2	1	1	2	1	2	2	2	2	16545000	15652000	0	14298000	17865000	0	19468000	23728000	13986000	12737000	0.000113253	-0.00168196	1.61037	21.3066	21.3066	0.910696	19.4039	-0.206488	1	1.69655	0	1.39196	1.11912	0	1.18297	1.27735	1.02231
	ARMC1	Q9NVT9-2;Q9NVT9		2	1	1	1	1	1	1	1	1	1	1	0	0	0	0	0	0	0	0	0	2614100	1.10128	0.85614	1.58512	558.92	558.92	1.13096	558.92	0.475959	1	1.92351	1.5514	2.01951	1.27927	1.35351	1.06273	1.07887	0.791468
	ARMC2	Q8NEN0-2;Q8NEN0		2	1	1	1	1	1	1	1	1	1	1	0	0	0	0	0	0	0	0	0	12134000	9.52245	1.24382	1.73824	21.0075	21.0075	0.102474	2.15273	0.306874	1	1.86116	2.35462	1.24415	1.3547	1.17566	1.08851	1.53391	1.08183
	ARMC6	Q6NXE6-2;Q6NXE6		2	6	5	7	7	6	7	7	6	6	5	45807000	46818000	73923000	36756000	42923000	38116000	46359000	76270000	46954000	54051000	9.11664	0.896251	1.3996	25.4272	25.4272	1.15115	25.4272	0.635244	1	1.62436	1.57437	0.987328	0.997104	0.811773	0.975572	0.91415	0.782809
	ARPC1B	O15143		1	5	6	7	10	7	8	6	6	3	6	36650000	61756000	194890000	211260000	57034000	104050000	52309000	88856000	49572000	111510000	-4.55531	1.62662	4.50949	17857.2	17857.2	2.24946	17857.2	0.453312	1	1.79246	3.93145	1.05521	1.24578	2.09897	0.739329	1.15053	4.26168
	ARPC2	O15144		1	0	2	3	4	4	2	1	3	2	3	0	14530000	68217000	58018000	14021000	0	0	17720000	12230000	17429000	-0.0521319	0.0247511	3.12593	1.92102	1.92102	1.4251	1.92102	-0.00870421	1	1.4489	5.57784	0	1.18806	0	0	1.14644	4.74391
	ARPC3	O15145		1	4	5	5	7	6	5	5	5	5	5	44727000	49650000	92820000	84101000	48149000	55883000	46593000	72850000	36408000	59325000	0.000170065	2.27162	1.07014	1127.54	1127.54	1.62945	1127.54	0.183763	1	2.00093	2.54944	1.27975	1.36371	1.53491	1.22849	1.32248	2.30996
	ARPC4	P59998;P59998-2;P59998-3		3	2	3	3	3	3	2	1	3	3	3	28958000	26960000	50630000	79324000	30666000	46386000	0	27994000	19793000	36607000	-1.67953	1.46719	5.94811	25607.8	25607.8	1.84949	25607.8	0.570811	1	1.41434	2.55798	0	1.3621	2.34356	1.46304	1.54934	4.00768
	ATAD3A	Q9NVI7-2;Q9NVI7;Q9NVI7-3		3	10	10	9	9	9	9	9	6	8	7	725570000	906070000	1074600000	694520000	653760000	781230000	781110000	1124300000	968140000	703850000	0.877274	0.702995	1.08438	74.8987	74.8987	0.727013	54.4523	0.77361	1	1.1613	1.10996	0.806815	0.935887	0.806939	0.749447	0.675274	0.717376
	ATAD3B	Q5T9A4;Q5T9A4-3;Q5T9A4-2		3	1	1	1	1	1	1	1	1	1	1	292320000	410530000	561960000	308930000	294420000	306080000	354180000	482970000	461390000	462680000	1.2497	0.645601	1.07063	56.8119	56.8119	1.0028	56.8119	0.769024	1	1.04677	1.21797	0.767637	0.889768	0.663387	0.633564	0.638115	0.669564
	ATE1	O95260-2;O95260		2	2	3	2	2	2	2	2	2	3	2	7398300	6682400	9647200	6466400	6325700	7555900	5554300	8327400	9612900	7611000	14.7188	0.693217	0.956641	16.8	16.8	0.791749	13.3014	0.768859	1	0.866273	1.00357	0.577797	0.695149	0.786017	0.769622	0.658043	0.672679
	ATG14	Q6ZNE5;Q6ZNE5-2		2	10	9	11	11	11	11	10	10	10	8	140140000	178130000	235060000	163020000	173510000	173440000	159900000	202360000	185870000	123010000	14.8968	0.886029	1.11779	18.3612	18.3612	0.661807	12.1516	0.625891	1	1.08872	1.26465	0.860279	0.958358	0.933125	0.753968	0.933502	0.877065
	ATG3	Q9NT62-2;Q9NT62		2	0	1	1	1	0	1	1	1	1	1	0	0	0	0	0	0	0	0	0	3857600	9.66734	0.183016	1.37281	298.876	298.876	2.37143	298.876	0.578424	1	1.80925	1.31223	1.02668	1.71642	0.767013	0	0	1.05391
	ATG4B	Q9Y4P1-6;Q9Y4P1;Q9Y4P1-2;Q9Y4P1-3;Q9Y4P1-4		5	2	0	0	1	1	1	1	1	1	0	3483800	0	0	0	0	0	0	0	0	0	0.089648	0.394825	1.01588	229673	229673	0	229673	0.0144202	1	1.55806	0	1.02885	0	0.820073	1.68912	0.854739	0.470288
	ATL3	Q6DD88		1	2	1	1	1	0	0	0	2	1	1	12889000	0	0	0	0	0	0	18352000	0	0	0.384608	0.466338	1.542	914.184	914.184	1.37699	914.184	0.0545239	1	3.2065	1.33793	0	1.70086	0	2.21389	0	1.184
	ATP13A1	Q9HD20;Q9HD20-2;Q9HD20-3		3	8	6	6	8	5	3	7	6	3	7	38689000	34535000	45721000	30855000	39642000	29035000	34934000	68786000	24722000	39617000	5.08312	1.39692	1.89079	16.0529	16.0529	1.6025	16.0529	0.208634	1	2.78238	1.84941	1.41307	1.39693	1.17446	1.56496	1.60351	1.24808
	ATP1A1	P05023-4;P05023;P05023-3;P05023-2;P13637;P13637-2;P13637-3;P50993;Q13733;P20648		10	21	25	23	23	22	21	23	23	25	21	481250000	578960000	746920000	455610000	458140000	450840000	447010000	790690000	553930000	539780000	15.8555	0.864062	1.25861	17.5712	17.5712	0.974455	17.1223	0.681992	1	1.42742	1.3484	0.806979	1.04519	0.813893	0.868792	0.827072	0.822505
	ATP2A2	P16615;P16615-5;P16615-2;P16615-3;P16615-4		5	20	18	19	22	21	19	20	19	19	21	762400000	830510000	1032600000	707250000	774730000	664160000	760510000	1077100000	828890000	694280000	10.2929	0.902141	1.18174	22.7923	22.7923	0.837602	19.0909	0.67231	1	1.29945	1.24576	0.917504	1.00195	0.801264	0.919784	0.93466	0.85325
	ATP2A3	Q93084-4;Q93084-2;Q93084-3;Q93084-7;Q93084;Q93084-6;Q93084-5		7	9	9	7	9	9	9	8	9	8	7	77753000	88873000	101970000	66189000	75480000	77278000	84665000	112950000	81092000	90649000	0.958081	0.8688	1.19848	164.542	164.542	1.11785	164.542	0.584465	1	1.39286	1.25746	1.04406	1.09595	0.952967	0.958825	0.930795	0.816221
	ATP2B4	P23634-7;P23634;P23634-6;P23634-8;P23634-4;P23634-3;P23634-2;P23634-5;Q01814;Q01814-5;Q01814-2;Q16720;P20020;Q01814-8;Q16720-4;P20020-4;Q16720-8;Q01814-3;Q01814-6;P20020-6;P20020-2;Q16720-2;P20020-5;Q16720-5;Q01814-7;Q16720-3;Q01814-4;Q16720-6;Q16720-7;P20020-1		30	5	4	4	4	2	3	4	5	3	5	41049000	67484000	72220000	58977000	45885000	47204000	39932000	85029000	56773000	69232000	8.74875	0.882272	1.25893	15.1928	15.1928	1.21945	15.1928	0.475196	1	1.4977	1.27208	0.703363	1.18866	0.831452	0.723037	0.808219	1.03882
	ATP2C1	P98194-2;P98194-4;P98194;P98194-3;P98194-5;P98194-9;P98194-6;P98194-7;P98194-8		9	3	3	4	3	2	2	2	2	2	1	10913000	12230000	22311000	8206400	10958000	11637000	12294000	23649000	14081000	0	9.95043	0.766199	1.42132	25.4579	25.4579	0	25.4579	0.720526	1	1.6795	1.58448	0.873091	0.868546	0.826433	0.775016	0.778212	0.5828
	ATP5A1	P25705;P25705-2;P25705-3		3	28	31	29	30	28	26	30	28	29	28	1949100000	1894600000	2472600000	1771100000	1659600000	1563500000	1811300000	2783000000	1800900000	2345800000	7.31374	0.981005	1.30638	21.6927	21.6927	1.30257	21.6927	0.523803	1	1.54534	1.37298	1.00577	1.05203	0.868177	1.08229	0.921539	0.983453
	ATP5B	P06576		1	22	21	21	22	22	21	22	23	21	25	1067800000	858150000	1113500000	925480000	809980000	738220000	925150000	1237400000	819250000	1356000000	5.81285	1.07387	1.28993	25.1482	25.1482	1.65517	25.1482	0.275126	1	1.51041	1.35917	1.12926	1.04748	0.901092	1.30339	0.988685	1.12967
	ATP5C1	P36542-2;P36542		2	7	9	7	7	7	8	7	7	8	8	210600000	201300000	288790000	157060000	162390000	168320000	195460000	301920000	178400000	196550000	7.75508	1.00858	1.43709	25.1881	25.1881	1.10174	25.1881	0.489691	1	1.69238	1.61878	1.09563	1.12836	0.943498	1.18049	0.910258	0.880381
	ATP5EP2;ATP5E	Q5VTU8;P56381		2	2	1	0	1	1	1	1	2	2	1	27915000	0	0	0	0	0	0	56158000	38513000	0	15.0033	0.103726	1.22916	5.32368	5.32368	0	5.32368	0.780125	1	1.45816	0	0	0	0	0.72482	0	0
	ATP5F1	P24539		1	8	8	8	8	8	8	8	8	8	8	245910000	250830000	393310000	255700000	198840000	194500000	213110000	363640000	253040000	246260000	16.3285	0.895012	1.33039	18.2733	18.2733	0.973206	17.7837	0.622538	1	1.43709	1.55434	0.842199	0.991266	0.768653	0.971823	0.785805	1.01051
	ATP5H	O75947-2;O75947		2	3	2	3	3	3	3	3	3	4	3	18534000	14191000	17111000	10387000	10711000	9670500	15414000	40828000	18884000	22404000	8.1936	0.696312	1.58117	8.67516	8.67516	1.1864	8.67516	0.58111	1	2.16204	0.906111	0.816247	0.751483	0.5121	0.981466	0.5672	0.550042
	ATP5I	P56385		1	1	1	1	1	1	1	0	1	1	2	0	0	0	0	0	0	0	0	0	73045000	0.0172084	0.0958988	0.999738	38368.6	38368.6	6.35063	38368.6	0.234957	1	0.996001	0.574987	0	0.565771	0.68149	0.522118	0.500469	0.704686
	ATP5J2 - P56134-3;P56134	P56134-3;P56134		2	1	1	1	1	1	1	1	1	1	1	0	0	0	0	0	0	0	0	0	24761000	6.88057	0.6686	1.06508	89.0819	89.0819	0.665851	59.3153	0.873916	1	1.01718	1.1617	1.08105	0.791809	0.667948	0.719714	0.529298	0.757523
	ATP5J2 - P56134-4;P56134-2	P56134-4;P56134-2		2	2	2	2	1	2	2	2	2	2	2	77496000	94495000	143800000	76534000	73721000	68875000	91277000	142870000	83236000	79182000	7.40773	0.93972	1.48142	26.6046	26.6046	0.951295	25.3088	0.578439	1	1.71644	1.72762	1.0966	1.13527	0.827466	0.931039	0.885686	0.919482
	ATP5L	O75964		1	3	3	3	3	3	3	2	3	4	4	32338000	38543000	72949000	41422000	31994000	31526000	36046000	68279000	51425000	49213000	11.9919	0.68374	1.24877	22.5165	22.5165	0.956986	21.548	0.831711	1	1.32774	1.41855	0.700943	0.749499	0.613048	0.628838	0.622149	0.805484
	ATP5O	P48047		1	10	9	9	9	10	10	10	10	10	10	167180000	166900000	235550000	178930000	137600000	134820000	164260000	220950000	154180000	188660000	7.41271	1.01852	1.32018	24.0612	24.0612	1.22363	24.0612	0.437569	1	1.43307	1.52776	1.06538	1.0825	0.874432	1.08432	0.892463	1.16053
	ATP6AP1	Q15904		1	0	1	0	0	0	0	1	0	1	1	0	0	0	0	0	0	0	0	0	1162800	0.141648	0.0246758	1.1229	1.24194	1.24194	2.19467	1.24194	0.107972	1	0	0	2.01121	1.29319	0	0	0	0
	ATP6V1A	P38606-2;P38606		2	5	5	5	7	6	6	6	3	5	6	35278000	30982000	35549000	25723000	24807000	28378000	29542000	54422000	26794000	31210000	5.07752	1.08719	1.5153	10.5622	10.5622	1.16481	10.5622	0.314805	1	2.03113	1.32675	1.10256	1.1563	1.05912	1.31664	0.925842	0.960028
	ATP6V1H	Q9UI12-2;Q9UI12		2	6	6	7	5	6	6	6	6	7	7	56639000	62644000	90042000	50235000	59835000	53772000	56227000	84567000	57055000	51283000	10.6503	0.99052	1.35346	20.0668	20.0668	0.898834	18.0368	0.541949	1	1.4822	1.57816	0.985488	1.09796	0.942459	0.992709	1.04872	0.880466
	ATPIF1	Q9UII2;Q9UII2-3;Q9UII2-2		3	2	3	3	3	2	3	2	2	2	3	32656000	37315000	62530000	25256000	31779000	31824000	29796000	51038000	47296000	47019000	16.8076	0.664685	1.13374	18.2119	18.2119	0.994143	18.1053	0.828812	1	1.07912	1.3221	0.62999	0.788967	0.672869	0.69046	0.671917	0.533999
	ATXN10	Q9UBB4-2;Q9UBB4		2	6	5	6	6	5	5	6	6	4	6	38794000	43434000	41762000	37249000	31134000	34722000	36765000	44228000	27989000	32406000	5.47544	1.22255	1.36763	1514.59	1514.59	1.15781	1514.59	0.101886	1	1.58019	1.49209	1.31355	1.55182	1.24056	1.38604	1.11237	1.33084
	ATXN2	Q99700-2;Q99700-5;Q99700-4;Q99700		4	3	3	4	4	5	3	2	4	4	3	20670000	24177000	46067000	25498000	32462000	30731000	29725000	40131000	29027000	18626000	7.21836	0.919943	1.32313	25.9823	25.9823	0.641678	16.6723	0.514695	1	1.38254	1.58704	1.02405	0.832914	1.0587	0.712096	1.11834	0.878424
	ATXN2L	Q8WWM7-6;Q8WWM7-8;Q8WWM7-5;Q8WWM7-4;Q8WWM7-9;Q8WWM7-2;Q8WWM7;Q8WWM7-3;Q8WWM7-7		9	10	10	11	11	11	10	10	10	11	10	174600000	173740000	268470000	128820000	180040000	177730000	204820000	270940000	160750000	164970000	5.86451	1.03861	1.45177	31.5394	31.5394	1.02625	31.5394	0.462685	1	1.68547	1.67011	1.27415	1.08081	1.10563	1.08616	1.12	0.801369
	AUP1	Q9Y679-3;Q9Y679		2	4	5	3	5	3	5	3	3	3	1	14325000	19401000	17867000	14758000	18780000	14503000	14172000	16671000	16771000	0	0.226909	0.960054	1.01571	0.182198	0.182198	0	0.182198	0.0175754	1	0.994037	1.06535	0.84503	1.15682	0.864767	0.854153	1.11979	0.879971
	AZI2	Q9H6S1;Q9H6S1-3;Q9H6S1-5;Q9H6S1-4		4	43	44	42	17	38	43	42	47	46	45	2308900000	3106800000	3926400000	214710000	1057200000	2405100000	2965800000	4178700000	2932000000	2756700000	0.724041	-0.0597312	1.21997	1450.86	1450.86	0.940211	1364.12	0.890737	1	1.4252	1.33915	1.01153	1.05962	0.820293	0.787483	0.360573	0.0732299
	B3GALT6	Q96L58		1	1	1	1	1	1	1	1	1	1	1	0	0	0	0	0	0	0	0	0	1102100	4.35447	1.11237	1.69415	25.271	25.271	1.03474	25.271	0.3668	1	2.35048	1.72416	1.29302	1.32119	0.868604	1.19397	1.26354	0.920252
	BAG5	Q9UL15;Q9UL15-2		2	2	2	0	1	1	0	1	1	1	1	0	25863000	0	0	0	0	0	0	0	0	-4.65259e-05	0.999999	-0.283264	1.04062e+38	1.04062e+38	1.01923	1.04062e+38	0.103479	1	0.0650332	0	0.0311169	1.84934	0	0.875009	0.0307258	0.0261974
	BCL11B	Q9C0K0-2;Q9C0K0;Q9H165-6;Q9H165		4	4	4	4	3	4	4	5	3	3	4	15357000	20329000	36794000	8924400	11112000	21630000	19543000	14387000	14208000	14296000	2.36046	0.669783	1.49465	1033.04	1033.04	1.00619	1033.04	0.361317	1	1.0126	2.58967	1.37549	1.43081	1.52238	1.08087	0.782095	0.628125
	BCLAF1	Q9NYF8-4;Q9NYF8-3;Q9NYF8-2;Q9NYF8		4	1	2	2	2	0	2	1	0	2	1	0	0	0	0	0	0	0	0	3622900	0	0.152621	0.0966387	1.00327	2.15577e+06	2.15577e+06	0	2.15577e+06	0.0101705	1	0	2.25491	0	1.5489	1.59389	0	0	1.15642
	BDH1	Q02338		1	6	5	6	6	6	5	5	6	5	5	29422000	35858000	35086000	31167000	33256000	27650000	33363000	48687000	32525000	28147000	5.61171	0.977286	1.24815	9.19478	9.19478	0.865396	7.95713	0.401541	1	1.49691	1.07874	1.02576	1.10248	0.850115	0.904596	1.02248	0.958248
	BECN1	Q14457		1	20	20	20	21	22	20	22	20	18	17	805680000	1039100000	1382200000	775970000	893440000	864390000	917370000	1268800000	906030000	571740000	1.37797	0.907128	1.26764	92.788	92.788	0.631039	58.5528	0.493796	1	1.4004	1.52556	1.01252	1.14687	0.954041	0.889242	0.986104	0.856451
	BET1	O15155-2;O15155		2	1	1	1	1	1	1	1	1	1	1	0	0	0	0	0	0	0	0	0	8937300	10.4797	0.933564	1.19861	23.7888	23.7888	0.847298	20.1562	0.630625	1	1.2573	1.33855	0.954778	0.990425	0.823862	0.930233	0.983694	0.93979
	BID	P55957-2;P55957;P55957-4		3	2	2	1	1	0	1	1	2	1	1	0	16379000	0	0	0	0	0	14787000	0	0	10.4012	0.423609	1.2222	297.697	297.697	1.06843	297.697	0.598215	1	1.50656	1.44648	0.743101	1.41489	0.806899	0.416535	0	0.853609
	BLM	P54132		1	1	2	1	1	2	2	1	1	2	2	0	3262400	0	0	2666300	3538700	0	0	3397500	7542000	-0.116281	0.0013241	0.833721	2722	2722	2.21987	2722	-0.282367	1	0	0	0	0.960235	1.04156	0	0.784783	0
	BLMH	Q13867		1	2	1	2	2	2	1	2	2	2	1	26832000	0	19616000	17067000	17084000	0	23477000	54023000	26212000	0	0.267849	0.0499337	1.2279	564.643	564.643	0	564.643	0.141118	1	2.061	0.74836	0.895658	0	0	1.02365	0.651763	0.651114
	BMS1	Q14692		1	3	2	2	4	3	1	3	2	3	2	10063000	12368000	14249000	9634800	12941000	0	13723000	14815000	12624000	12956000	0.201021	0.00612322	1.12591	73741	73741	1.0263	73741	0.10132	1	1.17356	1.12872	1.08706	0.979721	0	0.797132	1.02511	0.763213
	BOLA2	Q9H3K6;Q9H3K6-2		2	7	7	7	7	7	7	7	7	7	7	449180000	501610000	588140000	380840000	437900000	429590000	478710000	569550000	461880000	470150000	1.0755	0.887609	1.15126	172.986	172.986	1.01791	172.986	0.598319	1	1.23311	1.27336	1.03644	1.08602	0.93009	0.972504	0.948082	0.824543
	BRAT1	Q6PJG6;Q6PJG6-3;Q6PJG6-2		3	16	17	15	14	16	15	15	15	15	14	134510000	164660000	200030000	135430000	158130000	139120000	141470000	193340000	143090000	119170000	9.90868	1.01688	1.24967	18.7957	18.7957	0.832832	15.6537	0.445467	1	1.35118	1.39793	0.988678	1.15074	0.972255	0.940038	1.10511	0.946467
	BRD7	Q9NPI1;Q9NPI1-2		2	1	1	0	0	1	1	1	0	1	1	0	0	0	0	0	0	0	0	0	438860	0.000381608	-0.00177095	1.55475	2944.72	2944.72	1.25986	2944.72	-0.105738	1	0	0	1.27493	1.57671	1.56344	1.79351	1.11753	0
	BRD9	Q9H8M2;Q9H8M2-3;Q9H8M2-1;Q9H8M2-6;Q9H8M2-2;Q9H8M2-4		6	7	7	8	7	9	7	8	8	5	8	115660000	122320000	153000000	107970000	124730000	116000000	121840000	154080000	143130000	112270000	9.75694	0.819801	1.04849	24.8549	24.8549	0.784392	19.496	0.893959	1	1.0765	1.06896	0.851254	0.854608	0.810452	0.808077	0.871446	0.754349
	BRIX1	Q8TDN6		1	5	3	4	3	4	5	5	4	3	3	33409000	39231000	51200000	45422000	30270000	38314000	36123000	37821000	38944000	38483000	13.7928	0.953352	1.09527	18.7158	18.7158	0.988162	18.4942	0.198409	1	0.971164	1.31471	0.927563	1.00737	0.983823	0.857873	0.77727	1.16634
	BSG	P35613-3;P35613-4;P35613-2;P35613		4	3	3	3	3	3	3	3	3	3	2	0	43449000	0	34317000	38582000	0	0	46612000	0	0	10.3398	1.47998	1.90938	188.12	188.12	0.75316	141.684	0.111987	1	2.65857	1.79845	1.86232	2.22782	1.42459	0.427504	2.06332	2.00709
	BST2	Q10589-2;Q10589		2	1	2	2	2	2	1	2	2	2	2	0	40735000	75691000	51308000	28371000	0	36104000	57659000	38704000	34638000	35.7912	0.489417	1.34455	101.849	101.849	0.894946	91.1493	0.419582	1	1.48974	1.95564	0.932823	1.05248	0	0	0.733025	1.32565
	BUB3	O43684-2;O43684		2	3	5	4	2	4	5	3	4	3	3	55103000	46878000	78365000	36118000	47748000	48581000	48974000	75063000	60423000	59077000	8.98076	0.77584	1.17979	23.1139	23.1139	0.977724	22.599	0.75838	1	1.24229	1.29694	0.810519	0.77583	0.804015	0.911954	0.790229	0.597753
	BUD31	P41223		1	1	1	1	1	1	1	1	1	1	1	0	0	0	0	0	0	0	0	0	4225000	10.5374	0.900346	1.3342	18.6272	18.6272	1.33449	18.6272	0.400488	1	1.27732	1.72479	0.824258	1.04131	0.73945	0.712887	0.755654	1.33035
	BYSL	Q13895		1	4	4	3	4	3	4	4	3	4	3	22400000	23650000	37249000	35903000	23452000	26153000	22607000	37628000	26117000	30478000	10.3474	0.983784	1.28903	17.4437	17.4437	1.16698	17.4437	0.365543	1	1.44075	1.42624	0.865605	0.90554	1.00138	0.857679	0.897959	1.3747
	BZW1	Q7L1Q6-2;Q7L1Q6;Q7L1Q6-4;Q7L1Q6-3		4	4	3	2	4	3	4	3	2	2	3	23271000	24534000	22367000	27633000	18337000	26012000	21490000	21735000	24534000	54203000	-0.000115903	0.999319	0.887892	129.439	129.439	2.2093	129.439	0.0271614	1	0.885913	0.911674	0.875927	1	1.06024	0.94852	0.747412	1.12631
	BZW2	Q9Y6E2;Q9Y6E2-2		2	3	3	3	2	3	3	2	2	3	3	19965000	18597000	26230000	22593000	19338000	18956000	24278000	46000000	22773000	24694000	6.67738	0.905354	1.50972	9.4697	9.4697	1.08435	9.4697	0.493361	1	2.01994	1.1518	1.06609	0.816625	0.832389	0.876696	0.849163	0.992096
	C12orf57	Q99622		1	2	2	2	1	1	2	2	2	2	1	1926400	1870900	2918800	0	0	1967900	1843100	4725400	1607000	0	0.786082	-0.0443797	1.76886	691.708	691.708	0	691.708	0.569601	1	2.94051	1.8163	1.14692	1.16422	1.22458	1.19876	0	0
	C14orf142	Q9BXV9		1	3	3	3	3	2	3	3	2	3	2	8445400	8297300	9447500	4748200	7004700	6304100	10261000	17050000	8368000	10311000	1.35975	0.780573	1.424	49.9904	49.9904	1.23219	49.9904	0.473325	1	2.03752	1.129	1.22622	0.991551	0.753358	1.00925	0.837082	0.567424
	C14orf80	Q86SX3-4;Q86SX3-5;Q86SX3-3;Q86SX3-2;Q86SX3-6;Q86SX3		6	1	1	1	1	1	1	1	1	1	1	0	0	0	0	0	0	0	0	0	1463700	0.608538	0.547811	1.11498	637.737	637.737	0.872965	556.722	0.635368	1	1.29534	1.16175	0.787082	0.994692	1.01986	0.677641	0.768414	0.584654
	C19orf25	Q9UFG5;Q9UFG5-2		2	2	2	2	2	2	2	2	1	2	2	2923600	2692700	4088900	1351100	1564600	2120700	3351700	0	2008000	2651300	6.99433	0.694816	1.3758	2529.79	2529.79	1.35782	2529.79	0.376421	1	1.01858	2.05624	1.70409	1.3445	1.05036	1.45551	0.854019	0.694321
	C19orf43	Q9BQ61		1	2	2	2	2	2	2	2	2	2	2	21404000	25759000	50062000	22430000	27194000	19764000	19880000	25739000	22614000	25344000	11.2345	1.00537	1.45039	18.6685	18.6685	1.12072	18.6685	0.287806	1	1.13819	2.21376	0.879101	1.13907	0.873972	0.946493	1.20253	0.991863
	C19orf52	Q9BSF4		1	3	4	4	4	4	4	2	1	4	2	35956000	34926000	36556000	25403000	27655000	28795000	31949000	0	35671000	28946000	-17.9228	0.503144	0.886039	5.8731	5.8731	0.811472	4.76585	0.28149	1	0	1.02481	0.895658	0.979115	0.807238	1.00799	0.77528	0.712147
	C19orf53	Q9UNZ5		1	4	2	3	3	3	4	3	3	3	3	28105000	23490000	79289000	56957000	23513000	38162000	42930000	32447000	27579000	30510000	0.000167638	1.94525	1.00525	6.15733	6.15733	1.10628	6.15733	0.055148	1	1.17651	2.87498	1.55662	0.851735	1.38373	1.01907	0.852569	2.06523
	C1QBP	Q07021		1	4	4	4	3	4	4	4	3	3	3	78074000	78173000	103910000	63737000	58518000	57102000	91844000	125480000	60816000	76170000	4.77264	1.05818	1.5713	94.8345	94.8345	1.25247	94.8345	0.441081	1	2.06327	1.7086	1.51019	1.2854	0.938931	1.28377	0.962214	1.04803
	C1orf174	Q8IYL3		1	1	1	1	1	1	1	1	1	1	1	0	0	0	0	0	0	0	0	0	2872200	0.237133	-0.224781	0.985731	8860.19	8860.19	0.68165	6039.54	0.653962	1	0.863632	0.813319	0.38765	0.814909	0.804941	0.505506	0.467961	0.245016
	C20orf24	Q9BUV8-4;Q9BUV8-3;Q9BUV8-2;Q9BUV8;Q9BUV8-5		5	1	1	1	1	1	1	1	1	1	1	0	0	0	0	0	0	0	0	0	10990000	7.97528	0.78572	1.19217	9.27892	9.27892	0.776294	7.20317	0.618186	1	1.38433	0.929929	0.778908	0.99442	0.759624	0.799181	0.5968	0.785407
	C21orf2	O43822-3;O43822;O43822-4;O43822-2;REV__O75691		5	13	11	11	12	12	11	11	13	12	12	305360000	343330000	391310000	212950000	300210000	295180000	276960000	430330000	320190000	304930000	0.442836	0.414621	1.13329	9823.69	9823.69	0.952341	9355.5	0.537274	1	1.34398	1.22212	0.864986	1.07227	0.92189	0.953684	0.9376	0.665074
	C2CD5 - Q86YS7	Q86YS7		1	1	1	1	0	1	1	1	1	1	1	1322100000	1837400000	2524100000	139090000	539750000	1426100000	1732300000	2548400000	1744100000	1415100000	0.744784	-0.026684	1.25558	1055.82	1055.82	0.811364	856.657	0.866625	1	1.46115	1.44722	0.993234	1.05349	0.817671	0.758041	0.309472	0.0797489
	C2CD5 - Q86YS7-3;Q86YS7-2;Q86YS7-4;Q86YS7-5	Q86YS7-3;Q86YS7-2;Q86YS7-4;Q86YS7-5		4	1	1	1	0	1	1	1	1	1	1	0	0	0	0	0	0	0	0	0	7282500	0.874996	-0.002025	1.49889	745.125	745.125	0.861029	641.575	0.786145	1	1.56812	2.07404	1.35637	1.13356	1.00608	0.664787	0.407099	0
	C4orf36	Q96KX1		1	1	1	1	1	1	1	1	1	1	1	170190000	151780000	208880000	0	147560000	75273000	0	201620000	0	0	13.4146	1.08051	1.93265	17.9805	17.9805	0.262471	4.71937	0.458316	1	2.36861	2.4295	0.896801	1.15675	0.851191	1.59851	1.1152	0.865511
	C5orf51	A6NDU8		1	2	2	3	2	3	3	3	2	1	3	11663000	11992000	13682000	9942200	11310000	11054000	12733000	32734000	0	17226000	6.7422	1.26535	1.81093	35.0082	35.0082	2.12459	35.0082	0.25878	1	2.2714	2.1611	1.6691	1.06971	1.60279	1.02357	1.81041	0.820223
	C7orf50	Q9BRJ6		1	2	2	1	3	1	2	2	1	2	2	0	0	0	0	0	0	0	0	0	30084000	-7.38869e-05	0.87569	2.98484	326.4	326.4	2.22006	326.4	0.0609638	1	3.06376	0.205845	2.84326	1.98185	1.01756	3.34418	0.222714	2.72637
	C8orf59	Q8N0T1		1	1	1	1	1	1	1	1	1	1	1	0	0	0	0	0	0	0	0	0	1997900	6.43254	1.41881	2.06923	52.4565	52.4565	1.17975	52.4565	0.148096	1	1.64541	3.53121	2.08491	1.34443	0.965456	1.34195	0.881606	2.57077
	C9orf114	Q5T280		1	7	7	7	8	8	7	8	8	6	7	110060000	112880000	162890000	130360000	100560000	86162000	101420000	149240000	88902000	106690000	9.69839	1.20223	1.50341	18.8555	18.8555	1.20009	18.8555	0.253401	1	1.6787	1.83224	1.14081	1.26971	0.96918	1.23799	1.13113	1.46633
	C9orf89	Q96LW7-2;Q96LW7		2	5	6	5	5	5	5	6	5	5	5	64505000	68724000	97465000	67980000	62452000	55347000	66090000	113510000	65672000	54967000	7.47694	0.971043	1.40435	21.9406	21.9406	0.836993	18.3641	0.547481	1	1.72844	1.48412	1.00636	1.04647	0.842779	0.98223	0.950968	1.03514
	CABLES1	Q8TDN4-4;Q8TDN4-2;Q8TDN4		3	0	1	1	0	0	1	0	1	1	0	0	0	0	0	0	0	0	0	1632500	0	0.534792	-0.135051	1.08214	203.764	203.764	0	203.764	0.572807	1	1.19308	1.13213	0	0.793997	0.829954	0	0	0
	CABLES2	Q9BTV7		1	15	15	14	6	13	15	15	12	15	14	548500000	809850000	1008600000	77393000	243470000	698380000	803180000	1009800000	826300000	744550000	0.883755	0.0227306	1.11772	1126.13	1126.13	0.901065	1014.71	0.952339	1	1.22207	1.22062	0.97202	0.980092	0.845189	0.663802	0.294651	0.0936621
	CACYBP	Q9HB71;Q9HB71-3;Q9HB71-2		3	3	3	3	4	3	3	3	5	3	6	18014000	17303000	42061000	18218000	16299000	19977000	21405000	51357000	17313000	70945000	8.14457	1.03733	2.13192	24.9623	24.9623	4.09779	24.9623	0.522208	1	2.96638	2.42945	1.23635	0.999422	1.15387	1.04049	0.941431	1.05227
	CAD	P27708		1	23	19	19	22	22	18	20	18	19	24	149460000	165920000	238230000	152100000	150910000	157280000	186160000	252980000	148430000	195400000	6.22436	1.04506	1.43639	30.713	30.713	1.31645	30.713	0.492786	1	1.70437	1.605	1.25419	1.11783	1.05962	1.00694	1.01671	1.02473
	CALCOCO2	Q13137-5;Q13137-2;Q13137;Q13137-3;Q13137-4		5	1	2	2	0	1	2	2	1	2	2	0	0	0	0	0	0	0	0	0	13744000	1.13423	-0.00176433	1.35918	614.753	614.753	1.16851	614.753	0.857719	1	1.33039	1.79706	1.20107	1.32418	0.852746	0.477606	0.279442	0
	CALM3;CALM2;CALM1	P0DP25;P0DP24;P0DP23;P27482;P02585		5	2	4	4	6	4	4	4	3	5	4	15889000	34299000	50390000	185560000	46655000	79462000	32083000	73840000	57123000	49007000	-5.49625	0.852824	3.35312	16970.7	16970.7	0.857921	14559.6	0.838058	1	1.29265	0.882132	0.561648	0.600441	1.39107	0.278154	0.816746	3.24843
	CALR	P27797		1	2	3	4	2	3	3	4	4	3	7	36980000	39025000	41387000	21336000	29788000	30805000	34523000	38650000	35782000	246500000	4.13289	0.596169	1.02727	3141.95	3141.95	6.88894	3141.95	0.762375	1	1.08015	1.15664	0.964815	1.09063	0.860908	1.03348	0.832486	0.596277
	CALU	O43852-5;O43852;O43852-3;O43852-13;O43852-14;O43852-9;O43852-11;O43852-10;O43852-6;O43852-2;O43852-4;O43852-12;O43852-7;O43852-15;O43852-8		15	3	3	3	3	3	2	3	3	3	3	23072000	39484000	53757000	16262000	22737000	31505000	30009000	62290000	31673000	32740000	0.87742	0.554087	1.4753	236.216	236.216	1.03369	236.216	0.591232	1	1.96666	1.69725	0.947463	1.24661	0.994696	0.728444	0.717867	0.513434
	CAMK2G - Q13555-6	Q13555-6		1	0	0	0	0	0	0	0	0	0	0	24273000	29031000	35283000	24603000	27108000	0	23182000	0	0	0	11.9375	1.047	1.60279	18.7169	18.7169	0.617286	11.5537	0.412375	1	1.72357	2.08489	0.972376	1.34587	0.713925	0.933561	1.26889	1.04869
	CAMK2G - Q13555-9	Q13555-9		1	2	2	2	2	2	2	2	2	2	2	121550000	132030000	251570000	165150000	142360000	101120000	120950000	250790000	122250000	79364000	10.815	1.06856	1.70298	18.724	18.724	0.649194	12.1555	0.472048	1	2.05145	2.05783	0.989366	1.08	0.827157	0.994274	1.1645	1.35092
	CAMK2G;sp|Q13555-2|KCC2G_HUMAN	Q13555-8;Q13555-2		2	0	0	0	0	0	0	0	0	0	0	1341900000	1368000000	1737200000	1430600000	1452500000	1224000000	1766600000	1869800000	1096800000	904130000	6.32542	1.2397	1.47476	67.6915	67.6915	0.824334	55.8004	0.261283	1	1.70478	1.58388	1.61069	1.24726	1.11597	1.22347	1.32431	1.30434
	CAMK2G;sp|Q13555-3|KCC2G_HUMAN	Q13555-7;Q13555-3		2	0	0	0	0	0	0	0	0	0	0	50699000000	57070000000	69581000000	51488000000	56602000000	53540000000	51753000000	71573000000	56881000000	38878000000	12.1289	0.940986	1.16056	17.867	17.867	0.683497	12.212	0.654512	1	1.25829	1.22327	0.909847	1.00332	0.941263	0.891317	0.995095	0.905188
	CAMK2G;sp|Q13555-5|KCC2G_HUMAN	Q13555-11;Q13555-5		2	0	0	0	0	0	0	0	0	0	0	66533000	78334000	112690000	90069000	89029000	71096000	79233000	132000000	68387000	70514000	8.09096	1.15348	1.52612	20.3086	20.3086	1.0311	20.3086	0.332276	1	1.93019	1.64783	1.1586	1.14545	1.03961	0.97289	1.30184	1.31705
	CAND1	Q86VP6;Q86VP6-2;Q86VP6-3		3	25	24	23	25	23	23	22	20	22	25	506820000	552530000	701680000	476870000	426250000	418810000	422250000	681030000	522140000	491080000	15.6184	0.894879	1.21605	17.5416	17.5416	0.940514	16.4981	0.621197	1	1.30431	1.34385	0.808691	1.0582	0.802103	0.970659	0.816352	0.913299
	CANX	P27824-3;P27824;P27824-2		3	2	2	2	2	1	2	3	3	2	1	12804000	14761000	10232000	12347000	0	13257000	10068000	24048000	13173000	0	0.289083	0.0171927	1.22939	8455.87	8455.87	0	8455.87	0.169525	1	1.82555	0.77674	0.764291	1.12055	1.00638	0.971988	0	0.937296
	CAPN1	P07384		1	14	12	13	12	15	13	12	15	14	11	170490000	199120000	232870000	163450000	174130000	160820000	179420000	233670000	180800000	173560000	1.44239	0.926243	1.17223	70.3121	70.3121	0.959956	67.4965	0.52571	1	1.29242	1.288	0.992367	1.10133	0.889491	0.942976	0.963108	0.904038
	CAPRIN1	Q14444-2;Q14444		2	2	2	2	2	2	2	2	2	2	2	17571000	12943000	77548000	22380000	8619000	12870000	24040000	17832000	10535000	17252000	13.0094	1.41101	3.35325	29.5284	29.5284	1.63759	29.5284	0.218014	1	1.69264	7.36099	2.28192	1.22857	1.22164	1.66787	0.81813	2.12435
	CAPZA1	P52907		1	4	4	6	7	4	3	4	6	6	7	110570000	158010000	295170000	298470000	115830000	179040000	138740000	197570000	142970000	155820000	-5.95555e-05	1.00002	1.61158	9758	9758	1.08988	9758	0.0423671	1	1.3819	2.06456	0.970413	1.1052	1.25229	0.773379	0.81017	2.08764
	CAPZA2	P47755;P47755-2		2	1	1	0	1	1	1	1	0	1	0	0	0	0	0	0	0	0	0	3898800	0	0.00036772	0.0198703	1.32656	6150.48	6150.48	0	6150.48	-0.0447239	1	0	0	1.50631	0.921104	0.92508	0.640351	0.76662	1.19891
	CAPZB	P47756-2;P47756		2	11	13	13	15	10	13	9	13	11	11	158710000	207660000	335350000	326860000	185510000	227740000	201890000	260420000	189780000	166720000	0.000248796	1.50817	1.00012	143.273	143.273	0.878491	125.864	0.0659989	1	1.37222	1.76705	1.06381	1.09421	1.20002	0.836284	0.9775	1.72231
	CARM1	Q86X55-1;Q86X55		2	1	1	1	1	1	1	1	1	1	1	0	0	0	0	0	0	0	0	0	6576100	4.79567	1.07548	1.31339	567.933	567.933	1.35049	567.933	0.319857	1	1.33316	1.44691	1.1571	1.5902	1.34696	1.05426	1.03386	1.14891
	CASP2	P42575;P42575-3;P42575-2		3	2	2	1	2	1	0	1	1	2	0	12281000	11845000	0	11110000	0	0	0	0	11105000	0	-0.444024	0.23543	1.95716	77688	77688	0	77688	0.0740846	1	0	0	0	1.06664	0	1.1059	0	1.00045
	CAT	P04040		1	3	2	3	3	3	2	2	2	3	4	17977000	0	16385000	17977000	18065000	0	26553000	20905000	20391000	17772000	0.086097	0.400747	1.00832	695.685	695.685	0.871561	606.332	0.0493919	1	1.02521	0.803541	1.30219	0	0	0.881614	0.88593	0.881614
	CBFB	Q13951;Q13951-2		2	4	1	2	3	3	3	2	2	2	3	19048000	0	0	20725000	20686000	20546000	0	0	0	24147000	7.95817	0.744887	1.37926	27.8311	27.8311	1.44574	27.8311	0.50983	1	1.76348	1.37413	0.970233	0.169881	0.810699	0.977033	0.941417	0.825345
	CBX3	Q13185;P83916		2	1	3	3	2	3	3	3	3	3	3	0	0	13229000	15332000	11510000	13381000	0	0	11500000	17820000	-0.682295	0.447126	3.07696	75914.6	75914.6	1.54957	75914.6	0.215907	1	0	1.15035	0	0	1.16357	0	1.00087	1.33322
	CCAR2	Q8N163-2;Q8N163		2	1	1	1	1	1	1	1	1	1	1	0	0	0	0	0	0	0	0	0	9138800	2.07886	-0.0012549	1.55952	93248.1	93248.1	4.22819	93248.1	0.0025598	1	1.6698	1.97566	2.71764	0	1.50874	2.36319	1.22638	1.43897
	CCDC124	Q96CT7		1	1	0	3	10	3	3	2	4	1	3	0	0	18972000	95438000	9274400	15092000	5118500	11495000	0	11940000	-5.42535	3.54727	72.7798	25620.5	25620.5	5.38939	25620.5	0.943837	1	9.885	9.99596	0.796328	0	4.98673	0.561636	1.20831	52.1386
	CCDC127	Q96BQ5		1	2	2	1	3	2	1	2	2	3	2	18868000	18217000	0	25182000	15671000	0	16770000	0	27528000	20472000	0.000558509	0.00199325	0.914144	2495.54	2495.54	0.743679	1855.88	0.219001	1	0	0	0.609198	0.661763	0	0.685411	0.569275	0.914778
	CCDC59	Q9P031		1	1	3	3	3	2	3	4	3	3	3	0	22855000	51237000	34045000	0	23884000	27768000	31013000	34627000	22249000	1.54383	0.383125	1.08947	80.6236	80.6236	0.642533	51.8033	0.466883	1	0.895631	1.47968	0.801918	0.660034	0.689751	0	0	0.983192
	CCDC88A	Q3V6T2-5;Q3V6T2-4;Q3V6T2-2;Q3V6T2-3;Q3V6T2		5	1	1	1	1	2	1	1	1	1	1	0	0	0	0	443370000	0	0	0	0	0	4.09176	1.13906	1.26988	27.1136	27.1136	1.16407	27.1136	0.189393	1	1.44366	1.36831	1.18298	1.16132	1.02521	1.22237	1.17387	1.11663
	CCNA2	P20248		1	18	15	16	10	16	17	15	17	18	18	781670000	875830000	987850000	162650000	429410000	731620000	839310000	1010200000	827740000	760660000	0.945223	0.0929796	1.10318	2730.42	2730.42	0.91896	2509.15	0.920818	1	1.22043	1.19343	1.01398	1.0581	0.883877	0.944342	0.518774	0.196499
	CCNB1	P14635;P14635-2		2	16	15	14	13	15	16	15	14	15	15	2860700000	3320800000	4150900000	841450000	1960700000	2601000000	2838100000	3906200000	3157700000	3015500000	0.551581	-0.09148	1.13882	6036.96	6036.96	0.954967	5765.09	0.833437	1	1.23704	1.31453	0.898787	1.05165	0.823701	0.905944	0.620927	0.266476
	CCNB2	O95067		1	15	15	13	13	14	14	15	14	14	14	409500000	520340000	609460000	248690000	387440000	396190000	388760000	570060000	466970000	412980000	0.492302	0.306603	1.12503	5156.51	5156.51	0.884382	4560.32	0.652588	1	1.22076	1.30514	0.832516	1.11429	0.848427	0.87693	0.829689	0.532561
	CCNE1	P24864-2;P24864;P24864-3		3	6	7	7	1	5	7	6	7	7	6	122090000	175940000	236430000	0	59578000	144500000	157500000	270880000	166330000	142860000	0.670372	-0.151035	1.29278	1363.55	1363.55	0.858895	1171.14	0.839384	1	1.62857	1.42145	0.946913	1.05778	0.868755	0.734023	0.358192	0
	CCNE2	O96020-2;O96020		2	12	12	13	3	12	11	14	11	13	11	250430000	272940000	551910000	14921000	108400000	238400000	334230000	539200000	433510000	247300000	0.580517	0.00573414	1.16497	321.438	321.438	0.57046	183.367	0.863264	1	1.2438	1.27312	0.770986	0.629605	0.54993	0.57768	0.250052	0.034419
	CCNH	P51946		1	12	10	11	9	10	10	11	12	11	9	331770000	350420000	444390000	145650000	219110000	323380000	282110000	386950000	362190000	313580000	0.626774	0.196106	1.04163	4519.29	4519.29	0.865789	3912.75	0.769861	1	1.06836	1.22695	0.778901	0.967503	0.892846	0.916011	0.604959	0.402137
	CCNI	Q14094;Q14094-2		2	4	5	5	0	2	4	4	4	3	3	59409000	113650000	153860000	0	12196000	92431000	102290000	158030000	88863000	36006000	1.17762	-0.0017967	1.42383	737.605	737.605	0.405186	298.867	0.844399	1	1.77836	1.73143	1.1511	1.27893	1.04015	0.668546	0.137245	0
	CCNK	O75909;O75909-4;O75909-1;O75909-2		4	12	11	12	10	11	12	12	12	12	12	442130000	420160000	718090000	127000000	259460000	309320000	452550000	580810000	406170000	437780000	0.598751	0.156567	1.3258	1798.92	1798.92	1.07782	1798.92	0.639282	1	1.42997	1.76795	1.11419	1.03444	0.761553	1.08853	0.638797	0.312677
	CCNT1	O60563;O60563-2		2	37	35	34	32	36	37	37	34	34	36	5833300000	6307200000	8101400000	1947000000	4420000000	5200100000	5447200000	7821600000	6490800000	6186400000	0.447283	-0.372774	1.10315	21521.6	21521.6	0.953103	20512.3	0.81245	1	1.20503	1.24814	0.839219	0.971714	0.801149	0.898703	0.680964	0.299963
	CCNT2	O60583-2;O60583		2	10	10	12	9	10	9	10	12	10	10	155750000	215120000	283020000	54920000	116090000	157620000	131850000	257360000	218390000	144540000	0.469635	0.0276734	1.10397	2047.25	2047.25	0.661843	1354.96	0.713077	1	1.17844	1.29594	0.603736	0.985027	0.721736	0.713174	0.531572	0.251477
	CCT2	P78371;P78371-2		2	9	10	10	13	11	10	9	11	10	14	55464000	53538000	82149000	81597000	51125000	64227000	46879000	126990000	49936000	168060000	6.73297	1.17758	1.77232	12.0855	12.0855	3.36551	12.0855	0.291024	1	2.54306	1.64509	0.938782	1.07213	1.28619	1.1107	1.02381	1.63403
	CCT3	P49368;P49368-2		2	11	8	14	14	11	9	9	10	9	17	97053000	93357000	102410000	102780000	77541000	89176000	60456000	156080000	74729000	313630000	5.36229	1.1608	1.54405	10.3241	10.3241	4.1969	10.3241	0.22257	1	2.08861	1.37042	0.809003	1.24927	1.19333	1.29873	1.03763	1.37537
	CCT4	P50991;P50991-2		2	8	5	8	8	8	7	5	7	4	14	61272000	34119000	90717000	61624000	57409000	40510000	39555000	50704000	26816000	216870000	9.11559e-05	3.06322	1.00105	1277.12	1277.12	8.08734	1277.12	0.231032	1	1.89081	3.38294	1.47505	1.27234	1.51067	2.2849	2.14085	2.29803
	CCT5	P48643;P48643-2		2	6	1	5	8	4	6	5	6	1	11	24543000	0	27160000	24618000	21649000	20984000	19108000	43375000	0	93255000	-6.17017	2.8938	8.59811	11352.5	11352.5	16.0453	11352.5	0.572489	1	5.52706	4.40997	2.15243	0.288531	3.56183	3.73786	2.47436	8.58434
	CCT6A	P40227;P40227-2		2	6	3	6	5	3	4	8	4	4	9	37151000	38148000	56450000	51816000	31385000	37149000	43580000	61001000	34274000	179740000	4.34754	1.13984	1.47389	27.575	27.575	5.24421	27.575	0.275728	1	1.7798	1.64702	1.27152	1.11303	1.08388	1.08394	0.915709	1.51182
	CCT6B	Q92526;Q92526-3;Q92526-2		3	0	0	0	0	1	1	1	0	1	1	0	0	0	0	0	0	0	0	0	40061000	8.98827e-05	0.00384746	0.990465	3.76248e+13	3.76248e+13	3.71692	3.76248e+13	0.0586095	1	0	0	1.44823	0	1.63871	0	0.894248	0
	CCT7	Q99832;Q99832-3;Q99832-4;Q99832-2		4	8	9	9	10	10	11	10	10	9	13	70341000	58553000	94417000	88638000	71347000	67459000	66688000	133370000	51158000	188650000	0.000465401	2.18042	1.00169	28.2605	28.2605	3.6876	28.2605	0.165083	1	2.60702	1.8456	1.30357	1.14455	1.31864	1.37498	1.39464	1.73263
	CCT8	P50990;P50990-2;P50990-3		3	12	6	12	13	11	12	11	14	5	20	90561000	55260000	105410000	89347000	80239000	66241000	81189000	102800000	35057000	361710000	0.000204324	3.78727	1.00054	22609.8	22609.8	10.3178	22609.8	0.508423	1	2.93237	3.00682	2.31591	1.57629	1.88952	2.58325	2.28882	2.54862
	CD2	P06729		1	8	7	8	8	8	8	8	8	8	8	161580000	221710000	293450000	169850000	157690000	183940000	158590000	252190000	185300000	179840000	1.12966	0.872751	1.24337	136.234	136.234	0.970534	132.22	0.383442	1	1.36098	1.58365	0.855855	1.19649	0.992661	0.871991	0.850998	0.916622
	CD247	P20963-3;P20963		2	1	1	1	1	2	2	1	1	1	1	0	0	0	0	0	13991000	0	0	0	0	18.4763	0.548373	1.073	17.006	17.006	0.0389904	0.663069	0.504386	1	0.93356	1.28543	0.130585	0.769193	0.865512	0.233591	0.766161	0.52519
	CD38	P28907-2;P28907		2	1	1	1	1	1	1	1	1	1	1	0	0	0	0	0	0	0	0	0	5737300	0.000134593	1.50537	1.20475	93.2742	93.2742	1.39461	93.2742	0.133786	1	1.49624	1.87059	0.951141	1.50422	1.2088	1.35244	1.32502	1.37626
	CD3D	P04234;P04234-2		2	3	3	2	3	3	2	3	3	3	3	32580000	32881000	0	31954000	33396000	0	37379000	47241000	29946000	29991000	9.20994e-05	-0.00156819	1.57181	13.7252	13.7252	1.0015	13.7252	-0.179107	1	1.57754	0	1.24821	1.09801	0	1.08796	1.11521	1.06705
	CD3E	P07766		1	2	2	2	3	2	2	1	2	2	3	36127000	49852000	63083000	36763000	37704000	38565000	0	63202000	44198000	48831000	0.194164	0.162934	1.10099	307316	307316	1.10482	307316	0.0524899	1	1.42997	1.42728	0	1.12792	0.872551	0.81739	0.85307	0.83178
	CD4	P01730		1	10	11	9	10	9	11	11	8	9	9	206010000	263690000	345610000	32957000	96413000	208330000	219260000	346210000	240810000	174270000	0.715369	-0.0122975	1.22647	1647.8	1647.8	0.723683	1192.49	0.826478	1	1.43769	1.4352	0.91051	1.09501	0.865122	0.855488	0.40037	0.136859
	CD48	P09326		1	1	1	1	1	1	1	1	1	1	1	0	0	0	0	0	0	0	0	0	4896600	0.00014908	1.79789	1.00135	2.43523	2.43523	0.828038	2.01646	0.0306668	1	1.31435	3.08024	0.637947	1.33067	1.31374	0.806257	0.761038	1.95806
	CD5	P06127		1	2	2	2	2	2	2	2	1	1	2	4946400	4813900	10905000	6136800	4512500	5303300	4306200	0	0	6450800	1.28297e-05	3.48374	1.11394	1650.95	1650.95	2.8168	1650.95	0.264213	1	1.58976	4.06418	1.78496	2.32622	2.10473	2.03496	1.96562	2.64532
	CD59	P13987;P13987-2		2	3	3	4	4	3	4	3	4	4	4	42328000	47906000	187050000	136860000	37021000	99504000	40240000	85665000	57712000	25758000	12.2123	1.16654	1.90779	17.9462	17.9462	0.44632	8.00973	0.170562	1	1.48435	3.24109	0.697255	0.830087	1.72415	0.733435	0.641478	2.37143
	CD7	P09564		1	2	2	2	2	2	2	2	2	2	2	74255000	78286000	76608000	66195000	79273000	66581000	64738000	91022000	100870000	70121000	0.157413	0.619731	0.999797	1.00619	1.00619	0.695162	0.699466	0.648211	1	0.902369	0.759473	0.641796	0.776108	0.660067	0.736146	0.785893	0.656241
	CD99	P14209-3;P14209		2	1	1	1	1	1	1	1	1	1	1	0	0	0	0	0	0	0	0	0	8699100	13.393	0.955918	1.61432	18.5132	18.5132	1.00956	18.5132	0.5456	1	1.83214	2.01086	0.890132	1.16947	0.866248	0.843037	0.800747	1.16669
	CDC16	Q13042-3;Q13042-2;Q13042		3	1	1	1	1	1	1	1	1	1	1	0	0	0	0	0	0	0	0	0	9376900	8.77425	1.22009	1.56727	20.4721	20.4721	1.04356	20.4721	0.243364	1	2.03773	1.66379	1.22631	1.34272	1.03217	1.30087	1.47081	0.959012
	CDC20	Q12834		1	2	3	2	3	3	2	3	1	3	2	0	0	0	0	0	0	0	0	25355000	0	-0.000201614	1.0075	0.353502	1986.5	1986.5	0.492487	978.323	0.264624	1	0.378399	0.930941	0.831591	0.781739	0.64859	0.439085	0.682745	0.752633
	CDC23	Q9UJX2;Q9UJX2-3;Q9UJX2-2		3	5	5	5	3	5	5	4	4	4	4	37264000	48732000	41252000	37426000	34262000	42083000	36103000	54573000	37545000	37093000	3.26408	0.959783	1.16101	509.132	509.132	0.987961	503.002	0.289467	1	1.45354	1.09873	0.961593	1.29796	1.12087	0.992516	0.912558	0.99683
	CDC37	Q16543		1	2	3	3	3	3	3	3	2	2	3	12879000	13813000	16395000	12748000	13230000	12227000	14588000	0	11948000	24721000	-8.74125	0.0534071	1.14504	4.99404	4.99404	2.06905	4.99404	0.201257	1	0	1.3722	1.22096	1.15609	1.02335	1.07792	1.1073	1.06696
	CDC42	P60953;P60953-1		2	6	4	4	5	3	4	4	4	2	5	60518000	46984000	65454000	61416000	36128000	47171000	47519000	63720000	42362000	104150000	8.91951	1.17915	1.34946	18.5453	18.5453	2.45857	18.5453	0.115911	1	1.50418	1.54511	1.12174	1.10911	1.11352	1.42859	0.85284	1.44979
	CDC42SE2	Q9NRR3		1	1	1	1	1	1	1	1	0	1	1	0	0	0	0	0	0	0	0	0	9119400	-9.55435	0.150247	1.40812	5.14701	5.14701	0.833964	4.29242	0.462088	1	0	1.91239	1.38317	1.48221	1.36781	1.493	1.08139	1.13224
	CDC5L	Q99459		1	12	9	11	14	9	11	8	8	10	9	46894000	55093000	70006000	94618000	39671000	58535000	44420000	68789000	58632000	83172000	4.54518	2.54343	0.942401	32227.7	32227.7	1.41854	32227.7	0.617479	1	1.17323	1.19399	0.757607	0.93964	0.998346	0.799802	0.67661	1.61376
	CDK13 - Q14004	Q14004		1	3	4	3	2	4	4	3	3	4	3	966970000	1121100000	1491200000	551360000	901080000	930120000	938650000	1415700000	1185300000	1147700000	0.433919	0.270691	1.108	2879.29	2879.29	0.968278	2787.96	0.706714	1	1.19438	1.25808	0.791909	0.945836	0.784713	0.815802	0.760213	0.465165
	CDK13 - Q14004-2	Q14004-2		1	1	1	1	1	1	1	1	1	1	1	0	0	0	0	0	0	0	0	0	36794000	0.791088	0.359234	1.09061	433.506	433.506	0.843473	365.651	0.935859	1	1.11178	1.11611	1.01848	0.948971	0.713631	0.559442	0.615859	0.325478
	CDK9 - P50750-2	P50750-2		1	1	1	1	0	0	1	1	1	1	1	0	0	0	0	0	0	0	0	0	6320600	0.767852	-0.129729	1.18571	714.214	714.214	0.788331	563.037	0.844998	1	1.46563	1.25934	0.782905	0.979046	0.705876	0.648178	0	0
	CDK9 - P50750;Q96Q40-6;Q96Q40-4;Q96Q40-3;O94921-3;Q96Q40-5;Q96Q40;O94921-2;O94921	P50750;Q96Q40-6;Q96Q40-4;Q96Q40-3;O94921-3;Q96Q40-5;Q96Q40;O94921-2;O94921		9	1	1	0	1	1	1	1	0	1	1	2958700000	3192600000	4068600000	1002500000	2039800000	2512000000	2675600000	3825100000	3095200000	3189400000	0.504989	-0.126966	1.1298	9755.06	9755.06	1.03043	9755.06	0.778499	1	1.23582	1.31449	0.864435	1.03147	0.811579	0.955899	0.65902	0.323889
	CDKAL1	Q5VV42;Q5VV42-3;Q5VV42-2		3	1	1	3	3	2	2	1	3	2	2	0	0	14421000	0	10827000	0	0	16585000	0	0	8.46023	0.762198	1.36273	12.7347	12.7347	0.749101	9.53957	0.667549	1	1.72527	1.29437	0.697064	0.877987	0.771343	0.557313	0.81893	0.850844
	CDKN2AIP	Q9NXV6		1	1	1	2	2	2	0	1	2	1	1	0	0	0	0	0	0	0	4223400	0	0	51.5945	0.516055	1.70481	22.7964	22.7964	7.01224	22.7964	0.578163	1	1.73474	2.37965	0.351125	1.11201	0	0	0.727594	0.903762
	CDSN	Q15517		1	1	1	1	0	1	1	2	1	1	0	0	0	0	0	0	0	24432000	0	0	0	2.45309	-0.00269728	1.9922	2303.21	2303.21	0	2303.21	0.31867	1	1.70351	0.604807	3.73739	1.44356	3.63928	1.54078	0.733678	0
	CEBPZ	Q03701		1	1	1	1	1	1	1	1	1	1	1	0	0	0	0	0	0	0	0	0	2037200	0.0264559	1.58217	0.999546	98.9165	98.9165	1.40817	98.9165	0.0246305	1	0.99924	2.36898	1.02903	1.22292	1.30469	0.489175	0.74231	2.1905
	CEP135	Q66GS9		1	2	2	1	0	2	2	1	1	1	0	0	0	0	0	0	0	0	0	10344000	0	5.30461	-0.00102088	1.18232	12529.7	12529.7	0	12529.7	0.49445	1	1.37423	1.12452	1.06168	1.51856	0.864027	0.566725	1.94847	0
	CEPT1	Q9Y6K0		1	4	4	4	4	4	3	4	4	4	4	119670000	141740000	187830000	132480000	118360000	120930000	115300000	159150000	148790000	103780000	13.5027	0.838379	1.1107	18.2488	18.2488	0.697493	12.7284	0.71024	1	1.06963	1.26238	0.774918	0.952618	0.812756	0.804288	0.795484	0.890382
	CERS2	Q96G23		1	3	3	3	3	2	3	3	3	3	2	140580000	136540000	128700000	151940000	89796000	109360000	119280000	131670000	149210000	131770000	-0.000160976	1.00905	0.683345	6.61522	6.61522	0.883118	5.84202	0.151522	1	0.882448	0.862543	0.79941	0.915086	0.732927	0.942162	0.60181	1.0183
	CERS6	Q6ZMG9;Q6ZMG9-2		2	3	3	3	3	3	3	3	3	3	3	53786000	80917000	107800000	78030000	68174000	71471000	54837000	85957000	86334000	58965000	15.7835	0.786122	1.08142	17.377	17.377	0.682987	11.8683	0.573224	1	0.995633	1.24864	0.635173	0.937255	0.827843	0.622999	0.789654	0.903815
	CFAP45	Q9UL16-2;Q9UL16		2	1	1	1	0	1	1	1	1	1	1	0	0	0	0	0	0	0	0	0	72073000	4.18344	-0.00227186	1.25078	4207.64	4207.64	6.06216	4207.64	0.375569	1	1.42022	1.66969	1.22449	1.68963	0	1.77441	0.974514	0
	CFL1	P23528;Q9Y281-3;Q9Y281;P60981-2;P60981		5	11	11	12	12	14	11	12	12	11	15	238710000	212720000	311320000	236970000	278560000	228480000	256100000	561060000	206700000	648920000	6.46085	1.17024	1.85668	9.95008	9.95008	3.13943	9.95008	0.323144	1	2.71437	1.50614	1.23899	1.02912	1.10537	1.15486	1.34765	1.14644
	CHCHD3	Q9NX63		1	24	22	24	22	23	23	22	25	22	24	1598700000	1798600000	2140800000	1265600000	1470900000	1361600000	1558700000	2382300000	1770600000	1354600000	7.52081	0.84658	1.18509	22.4507	22.4507	0.765051	17.1759	0.656857	1	1.34548	1.20908	0.880323	1.01581	0.769005	0.902914	0.830735	0.714786
	CHCHD6	Q9BRQ6		1	10	11	11	10	10	11	11	11	11	10	160040000	264900000	390400000	135900000	183860000	179560000	202730000	374950000	251790000	191380000	1.17276	0.626582	1.29947	74.7556	74.7556	0.760078	56.8201	0.649638	1	1.48914	1.5505	0.805155	1.05207	0.713134	0.635609	0.730212	0.539735
	CHD4	Q14839;Q14839-2		2	3	3	4	4	4	3	4	3	3	4	42250000	41998000	65738000	73936000	29970000	50856000	41073000	52590000	41244000	69808000	-0.0624982	1.00006	1.42942	591.378	591.378	1.69256	591.378	0.0467658	1	1.27509	1.59388	0.995854	1.01828	1.23305	1.02439	0.726651	1.79265
	CHORDC1	Q9UHD1;Q9UHD1-2		2	2	2	1	2	1	2	2	1	1	2	3153200	2944800	0	3139100	0	3592700	2974600	0	0	10786000	7.05014	1.3806	1.62992	1549.71	1549.71	3.72759	1549.71	0.0777228	1	1.89751	2.11143	1.3189	1.34493	2.07497	1.65367	1.22934	1.5312
	CHTOP	Q9Y3Y2-4;Q9Y3Y2;Q9Y3Y2-3		3	2	2	1	2	1	2	1	2	2	1	19960000	22730000	0	29216000	0	19696000	0	28406000	22936000	0	0.000357132	0.0886456	1.14608	16148.1	16148.1	0	16148.1	0.0319744	1	1.23849	0	0	0.991018	0.858737	0.870248	0	1.27381
	CIAO1	O76071		1	2	2	2	2	2	2	2	1	2	2	4487000	10520000	7228400	4870900	5027900	5700500	0	0	6312700	5802600	0.000328444	0.0375899	1.30323	5368.26	5368.26	0.919195	4934.48	-0.0389446	1	0	1.14506	0	1.66648	0.903021	0.710789	0.796474	0.771603
	CIAPIN1	Q6FI81;Q6FI81-3;Q6FI81-2		3	4	4	3	4	4	3	4	4	4	3	40167000	50709000	60746000	32347000	29547000	47222000	39602000	54416000	49178000	50748000	1.91043	0.621424	1.03484	822.365	822.365	1.03192	822.365	0.701023	1	1.10651	1.23523	0.805279	1.03113	0.960226	0.816768	0.600817	0.657753
	CIB1	Q99828;Q99828-2		2	1	1	1	0	0	1	1	0	1	0	0	0	0	0	0	0	0	0	543640	0	13.9699	0.017335	0.977658	2081.95	2081.95	0	2081.95	0.505916	1	0	1.12856	1.59769	0.982728	0.879277	1.25548	0	0
	CIRBP	Q14011;Q14011-2		2	4	4	5	3	3	3	4	2	3	3	15046000	14801000	150700000	12877000	10085000	12291000	18188000	17417000	9785700	14317000	-10.8629	6.05965	1.32797	24.8742	24.8742	1.46305	24.8742	0.248002	1	1.77984	15.4	1.85863	1.51251	1.25602	1.53755	1.03059	1.3159
	CISD1	Q9NZ45		1	3	3	3	3	3	3	3	3	3	2	40665000	37223000	61933000	28063000	24063000	34148000	37143000	43157000	32451000	35106000	0.888319	0.815068	1.33823	560.114	560.114	1.08182	560.114	0.344654	1	1.32991	1.90851	1.14459	1.14705	1.05229	1.25312	0.741518	0.864781
	CISD2	Q8N5K1		1	2	2	1	2	1	2	0	2	2	2	20418000	24482000	0	24042000	0	19813000	0	21439000	6214100	20963000	-0.172715	0.946169	5.12726	33341.1	33341.1	3.37346	33341.1	0.103646	1	3.45006	0	0	3.93975	3.18839	3.28575	0	3.86894
	CISD3	P0C7P0		1	4	5	5	3	4	5	4	4	4	4	67940000	84636000	105770000	45541000	55809000	70296000	55390000	107020000	96406000	61103000	0.481473	0.446694	1.06159	209.265	209.265	0.633809	132.634	0.67104	1	1.1101	1.09713	0.574549	0.877912	0.729166	0.704728	0.578896	0.472388
	CIT - O14578-3	O14578-3		1	3	3	3	3	3	3	3	3	3	3	59523000	69823000	89703000	58533000	74916000	62234000	60840000	98615000	67373000	56359000	9.74144	0.953918	1.26483	17.5971	17.5971	0.836522	14.7203	0.543036	1	1.46372	1.33144	0.903032	1.03636	0.923723	0.883484	1.11196	0.86879
	CIT - O14578-4;O14578;O14578-2;REV__P40818-2;REV__P40818	O14578-4;O14578;O14578-2;REV__P40818-2;REV__P40818		5	29	28	25	28	31	30	28	27	26	26	7958700000	9801600000	11409000000	7491700000	8468400000	7631400000	8359400000	12574000000	8319500000	8299900000	1.3564	0.951977	1.27023	57.9799	57.9799	0.997644	57.8433	0.439159	1	1.51139	1.37136	1.0048	1.17815	0.917291	0.956632	1.0179	0.900499
	CKAP5	Q14008-2;Q14008;Q14008-3		3	1	1	1	2	1	1	0	0	1	1	0	0	0	0	0	0	0	0	0	2732600	0.000119329	-0.00120849	1.21694	27.0423	27.0423	1.72938	27.0423	-0.041262	1	0	0.939118	0	0.728372	1.2234	0.969116	0.627416	1.25201
	CKS2	P33552		1	2	2	1	0	1	2	1	2	2	2	15598000	0	0	0	0	0	0	29869000	15420000	0	16.4814	0.146373	1.46851	5.86044	5.86044	0	5.86044	0.674455	1	1.93703	0	0	0	0	1.01154	0	0
	CLN6	Q9NWW5;Q9NWW5-2		2	2	2	1	2	2	2	1	2	1	2	0	0	0	46700000	0	0	0	0	0	0	0.000108996	2.23024	1.0169	12105.3	12105.3	1.35109	12105.3	0.339029	1	1.56907	1.99984	1.72143	1.52343	1.394	1.84862	1.04699	1.90139
	CLPTM1L	Q96KA5-2;Q96KA5		2	5	5	5	5	5	5	5	5	4	5	45659000	49186000	66519000	51769000	47100000	43145000	46936000	101730000	47529000	42038000	5.85497	0.994786	1.56988	11.6075	11.6075	0.884471	10.2665	0.453605	1	2.14038	1.39955	0.987523	1.03486	0.907762	0.960656	0.990974	1.08921
	CLTC	Q00610-2;Q00610;P53675-2;P53675		4	8	7	7	9	8	9	7	7	8	9	32264000	34620000	41345000	48330000	29440000	34572000	29035000	44489000	34282000	57951000	-4.86948	1.02107	1.41342	11649.1	11649.1	1.69042	11649.1	0.434253	1	1.29774	1.20603	0.846946	1.00986	1.00846	0.941135	0.85876	1.40978
	CNBP	P62633-2;P62633;P62633-7;P62633-3;P62633-8;P62633-5;P62633-4;P62633-6		8	7	4	6	8	7	6	6	7	8	7	374440000	523180000	732860000	419410000	405220000	394450000	356830000	642150000	581950000	477090000	16.7349	0.708398	1.12092	17.5164	17.5164	0.819813	14.3602	0.80023	1	1.10345	1.25932	0.613163	0.899012	0.677807	0.643423	0.696314	0.720698
	CNN2	Q99439;Q99439-2;Q15417-3;Q15417		4	13	14	13	13	12	13	13	15	14	13	654680000	728290000	907530000	611100000	656020000	616800000	582730000	832390000	706220000	687620000	15.0567	0.908488	1.15457	17.4967	17.4967	0.973663	17.0359	0.642387	1	1.17866	1.28505	0.825139	1.03125	0.873382	0.92702	0.928917	0.865311
	CNP	P09543-2;P09543		2	4	4	3	4	4	2	3	2	2	2	26166000	22753000	0	18271000	21816000	0	0	0	0	0	0.000246099	2.35814	1.00861	593.145	593.145	0.51047	302.783	0.165369	1	1.31403	2.50425	1.72803	2.04002	0.671504	2.03014	1.52671	1.67241
	COASY	Q13057;Q13057-2		2	1	3	2	2	1	2	1	1	2	2	0	2741800	3150100	1931900	0	3598900	0	0	0	3411300	NA	NA	NA	NA	NA	NA	NA	NA	1	1.77039	3.61518	1.60046	4.88213	6.36908	0.980733	0	3.61899
	COG1	Q8WTW3		1	1	1	1	2	1	1	1	1	1	1	0	0	0	3175500	0	0	0	0	0	0	9.36107	0.585577	0.934647	11.98	11.98	0.760521	9.11101	0.625533	1	0.86916	0.880503	0.456884	0.712421	0.611353	0.392368	0.531009	0.809436
	COG5	Q9UP83-2;Q9UP83;Q9UP83-3		3	6	5	5	5	4	5	4	5	5	5	25552000	22890000	23369000	21410000	23198000	19462000	18690000	38333000	26046000	20601000	9.08083	0.83953	1.23585	8.23286	8.23286	0.790947	6.51176	0.59833	1	1.47174	0.89722	0.717577	0.87883	0.747216	0.981034	0.890655	0.822007
	COG6	Q9Y2V7-2;Q9Y2V7		2	5	3	6	5	6	3	4	4	4	5	29506000	28942000	35279000	30985000	30546000	24989000	24268000	42851000	28127000	30065000	6.18293	1.00281	1.26752	14.1874	14.1874	1.0689	14.1874	0.407047	1	1.52348	1.25428	0.862801	1.02898	0.888435	1.04903	1.086	1.10161
	COG7	P83436		1	8	6	6	4	7	5	6	5	5	6	42862000	46125000	51601000	52674000	46470000	41155000	48210000	60080000	51647000	49336000	2.53632	0.890606	1.07758	13.4579	13.4579	0.955254	12.8557	0.554733	1	1.16328	0.999109	0.933452	0.893082	0.796852	0.829903	0.899762	1.01988
	COG8	Q96MW5		1	7	5	2	7	6	5	6	6	6	5	27597000	26876000	36084000	27899000	31722000	26851000	25490000	66574000	33072000	21007000	8.6758	0.838711	1.50653	9.44163	9.44163	0.63519	5.99723	0.558555	1	2.013	1.09107	0.770743	0.812651	0.811895	0.834452	0.95918	0.843584
	COL1A2	P08123		1	2	3	3	2	2	2	2	2	2	2	17074000	34996000	30800000	26629000	28034000	22970000	24164000	27888000	29957000	13363000	11.0169	0.790004	0.986917	194.002	194.002	0.446073	86.5389	0.362581	1	0.930934	1.02814	0.806623	1.16821	0.766766	0.56995	0.935808	0.888907
	COMT	P21964-2;P21964		2	4	3	5	5	5	4	2	5	4	5	36951000	34574000	0	31799000	34246000	30992000	0	40892000	0	43519000	0.000186116	1.71188	1.00036	289.721	289.721	1.48269	289.721	0.0412432	1	2.08673	1.89523	0.539885	0.598842	1.11631	1.75533	1.83209	1.02488
	COPA	P53621;P53621-2		2	6	5	7	8	8	7	6	8	4	8	58757000	55495000	79775000	55671000	47212000	45164000	56037000	69484000	57877000	74450000	11.1386	0.90639	1.19295	26.7183	26.7183	1.28635	26.7183	0.5787	1	1.20055	1.37835	0.968208	0.958844	0.780345	1.0152	0.81573	0.961885
	COPB1	P53618		1	18	19	18	15	18	16	13	20	17	19	339000000	380800000	461080000	315470000	308970000	313340000	328600000	509380000	317780000	317960000	8.44213	1.04008	1.3516	19.3528	19.3528	1.00057	19.3528	0.451298	1	1.60293	1.45094	1.03405	1.19831	0.986028	1.06678	0.972276	0.992731
	COPG1	Q9Y678		1	11	11	10	10	10	11	11	10	10	10	145810000	158490000	212960000	149340000	141640000	130080000	142960000	255530000	139860000	166790000	8.51243	1.03365	1.45052	18.8933	18.8933	1.19255	18.8933	0.479966	1	1.82704	1.52267	1.02217	1.1332	0.930073	1.04254	1.01273	1.06778
	COPG2	Q9UBF2;Q9UBF2-2		2	3	3	2	4	3	4	3	4	3	3	22682000	23978000	20863000	23697000	21731000	19323000	24147000	29393000	21586000	20209000	4.87308	1.01351	1.11448	133.385	133.385	0.936209	124.876	0.149524	1	1.36167	0.966506	1.11864	1.11081	0.895164	1.05077	1.00672	1.09779
	CORO1A	P31146		1	10	11	11	12	10	8	10	10	10	15	115590000	146890000	200040000	157040000	116950000	118590000	117760000	243910000	102330000	376950000	11.3165	1.2586	1.77953	17.6913	17.6913	3.68367	17.6913	0.317833	1	2.38356	1.95485	1.15079	1.43545	1.1589	1.12958	1.14287	1.53464
	CORO7;PAM16	P57737-3;Q9Y3D7;P57737-2;P57737-4;P57737		5	2	2	2	2	2	2	2	2	2	2	40816000	30313000	34697000	27548000	25057000	26907000	26620000	39732000	27865000	30057000	6.73809	1.06041	1.2254	15.5939	15.5939	1.07866	15.5939	0.14609	1	1.42587	1.24518	0.95532	1.08785	0.96562	1.46478	0.899228	0.988624
	COX17	Q14061		1	3	3	3	3	3	3	3	2	2	2	21368000	34327000	45490000	22961000	22193000	24179000	22402000	38006000	38560000	24487000	1.00378	0.580716	1.04431	42.1725	42.1725	0.635036	26.7811	0.649916	1	0.985633	1.17972	0.580965	0.890223	0.627049	0.554149	0.575545	0.595462
	COX4I1	P13073		1	4	3	2	4	3	3	3	3	2	3	109250000	78019000	118120000	84290000	53792000	59709000	71047000	104160000	64217000	110900000	7.662	1.18343	1.48485	19.3345	19.3345	1.72696	19.3345	0.174187	1	1.622	1.83939	1.10636	1.21493	0.929801	1.70126	0.83766	1.31258
	COX5B	P10606		1	1	1	1	1	1	1	1	0	1	0	0	0	0	0	0	0	0	0	13123000	0	-151.546	0.5	0.691074	7.53442	7.53442	0	7.53442	0.0589332	1	0	0.965023	0.448625	0.605227	0.495215	1.04519	0.419439	0.858798
	COX6A1	P12074		1	2	2	2	1	2	1	0	1	2	2	0	0	0	0	0	0	0	0	0	40194000	0.100583	-0.001878	1.04195	3.77071e+17	3.77071e+17	1.25681	3.77071e+17	0.00161994	1	0.516119	1.9011	0	1.70923	0.686783	1.89659	0.923236	0.503236
	COX6C	P09669		1	3	3	3	3	3	3	3	3	3	3	81761000	78987000	118870000	87058000	56215000	58468000	66864000	79095000	78256000	81562000	9.93527	0.914198	1.17669	18.9992	18.9992	1.04225	18.9992	0.304923	1	1.01072	1.51899	0.854426	1.00934	0.747138	1.04479	0.718347	1.11248
	CPT1A	P50416;P50416-2		2	14	14	14	13	14	13	12	15	13	14	218070000	255940000	370330000	210450000	194900000	214900000	204250000	307010000	243960000	228640000	16.5195	0.887094	1.25881	18.2044	18.2044	0.937203	17.0612	0.617201	1	1.25844	1.51799	0.837227	1.04911	0.880882	0.893876	0.798901	0.862641
	CRKL	P46109		1	1	2	2	1	2	2	1	3	1	1	0	27439000	30712000	0	16184000	0	0	32784000	0	0	14.7186	1.94856	4.45779	174.417	174.417	1.10809	174.417	0.253699	1	7.28429	6.71209	1.43602	5.85676	0.804988	1.3037	3.76684	1.91855
	CRNN	Q9UBG3		1	2	2	0	0	0	0	0	0	2	0	2078100	1705800	0	0	0	0	0	0	1227400	0	-0.0703073	0.0203715	1.14007	5.6551e+06	5.6551e+06	0	5.6551e+06	-0.149646	1	0	0	0	1.38977	0	1.69309	0	0
	CSE1L	P55060-4;P55060-3;P55060;P55060-2		4	26	24	25	26	23	26	23	26	24	25	971370000	1017600000	1338800000	973170000	925270000	850550000	847570000	1258400000	1118500000	1015000000	13.6546	0.832277	1.10735	17.6608	17.6608	0.907465	16.0265	0.793341	1	1.12508	1.19696	0.757774	0.90979	0.760438	0.868458	0.827242	0.870067
	CSNK1A1;CSNK1A1L	P48729;P48729-3;Q8N752		3	4	4	4	4	4	4	4	3	4	4	1088800000	1087400000	1426600000	977030000	874460000	890410000	853060000	1151200000	1217400000	897460000	16.1455	0.790089	1.03916	17.5361	17.5361	0.737194	12.9275	0.652202	1	0.945622	1.17184	0.700723	0.893215	0.731403	0.894365	0.718301	0.802555
	CSNK1D - P48730	P48730		1	2	2	2	2	2	2	2	2	2	2	915790000	941350000	1284000000	804730000	800530000	857130000	832140000	1223600000	1104000000	970660000	16.3903	0.777719	1.09046	17.9176	17.9176	0.879221	15.7535	0.875545	1	1.10833	1.16304	0.75375	0.852672	0.776386	0.82952	0.725118	0.728922
	CSNK1D - P48730-2	P48730-2		1	1	1	1	1	1	1	1	1	1	1	333730000	384060000	447510000	349230000	0	306310000	0	0	412940000	0	6.39809e-05	-0.00102726	1.0831	182381	182381	0	182381	0.100354	1	0	1.08372	0	0.930062	0.741778	0.80818	0	0.845716
	CSNK2A1;CSNK2A3	P68400;Q8NEV1;P68400-2		3	18	18	18	13	18	18	18	18	18	18	1303800000	1414600000	2022800000	373550000	975850000	1166200000	1546700000	2347800000	1301400000	1381600000	0.578289	0.105502	1.39647	2041.36	2041.36	1.06163	2041.36	0.693851	1	1.80406	1.55433	1.18849	1.08698	0.896112	1.00184	0.749846	0.287037
	CSNK2B	P67870		1	9	8	9	5	8	8	9	9	8	8	574240000	643040000	797300000	177590000	422850000	461270000	503560000	1045500000	579180000	534200000	0.483216	0.000992295	1.31217	3401.1	3401.1	0.922338	3136.96	0.593734	1	1.80514	1.3766	0.869436	1.11026	0.796419	0.991471	0.730084	0.306623
	CTCF	P49711;P49711-2;Q8NI51-9		3	11	11	11	10	10	12	11	10	10	12	120210000	157410000	181410000	136380000	100020000	122850000	116560000	169380000	158380000	162600000	1.04307	0.756628	1.05894	44.6334	44.6334	1.02664	44.6334	0.529233	1	1.06945	1.14541	0.735952	0.993875	0.775666	0.758997	0.631519	0.861094
	CTPS1	P17812;P17812-2;Q9NRF8		3	28	28	29	28	29	29	28	26	27	27	782270000	870620000	1185000000	776050000	804610000	790660000	737090000	1098600000	872780000	781660000	16.9292	0.909219	1.20549	17.6998	17.6998	0.895598	15.8519	0.684332	1	1.25874	1.35773	0.844531	0.997525	0.90591	0.896297	0.921893	0.88917
	CTSC	P53634		1	4	3	3	5	4	3	2	3	3	3	27383000	35397000	34403000	21402000	26171000	28672000	0	44197000	0	30446000	5.04567e-05	3.80971	1.02259	4342.54	4342.54	2.39007	4342.54	0.241022	1	3.60993	2.77463	0.581022	3.09002	2.11269	2.23429	2.21637	2.75846
	CTSD	P07339		1	4	2	2	4	3	3	3	2	3	4	13877000	14419000	15248000	11843000	15622000	12536000	15383000	23091000	15716000	21567000	7.84144	0.887378	1.23461	8.62997	8.62997	1.3723	8.62997	0.535633	1	1.46927	0.970221	0.978811	0.917473	0.797658	0.882985	0.994019	0.753563
	CTU1	Q7Z7A3		1	1	2	1	1	1	2	1	1	2	2	0	8081400	0	0	0	7116300	0	0	8105300	9524800	0.336241	0.469551	0.991939	281.72	281.72	1.25619	281.72	0.494096	1	0.806955	1.04524	0.62973	0.918365	0.778045	0.475732	0.744669	0.551575
	CXCR4	P61073;P61073-2		2	4	4	4	4	4	4	4	4	4	3	84497000	106920000	148020000	98853000	82161000	82218000	85196000	129050000	106960000	67563000	14.9527	0.841166	1.19679	18.4465	18.4465	0.631666	11.652	0.676249	1	1.20653	1.38388	0.796522	0.999626	0.76868	0.789987	0.768147	0.924205
	CYB5B	O43169		1	1	1	1	1	1	0	0	1	1	1	0	0	0	0	0	0	0	0	0	12468000	0.245377	0.0119762	1.23813	1611.4	1611.4	1.35388	1611.4	0.117012	1	1.73166	1.68453	0	0.642289	0	1.03479	0.647045	0.701361
	CYB5R3	P00387-2;P00387;P00387-3		3	4	4	4	4	4	4	3	3	3	4	45170000	26018000	31564000	54088000	24024000	22868000	25357000	34032000	30909000	48256000	-4.42952	0.970349	1.79845	16033.6	16033.6	1.56123	16033.6	0.579837	1	1.10104	1.02119	0.820376	0.841761	0.739849	1.46139	0.777249	1.74991
	CYFIP2;CYFIP1	Q96F07-2;Q96F07;Q7L576;Q7L576-2;Q7L576-3		5	4	3	4	2	2	4	3	5	3	3	0	6871800	6776800	6668500	7847600	6640000	5957500	12106000	6323900	8410100	0.231817	0.137553	1.27836	44392.3	44392.3	1.32989	44392.3	0.0577167	1	1.91433	1.07162	0.942061	1.08664	1.04998	0	1.24094	1.05449
	DAP3	P51398-2;P51398-3;P51398		3	1	1	1	2	1	1	1	1	1	1	0	0	0	0	0	0	0	0	0	4020400	6.50331	0.995446	1.21755	16.1383	16.1383	1.35394	16.1383	0.390018	1	1.38169	1.26669	0.861588	0.877484	0.949451	1.12248	1.02462	1.13575
	DARS	P14868;P14868-2		2	3	2	2	3	3	3	2	3	3	3	26478000	21719000	22151000	30828000	19194000	28191000	21844000	24270000	23498000	41799000	-6.30791	0.996591	1.31189	8772.43	8772.43	1.77883	8772.43	0.457616	1	1.03285	0.942676	0.929611	0.924291	1.19972	1.12682	0.816835	1.31194
	DAXX	Q9UER7-3;Q9UER7		2	1	1	1	1	1	1	1	1	1	1	0	0	0	0	0	0	0	0	0	6823400	1.04033	0.535532	1.14434	124.289	124.289	0.865518	107.575	0.623618	1	1.23327	1.2989	0.852364	0.799685	0.958179	0.475975	0.283195	0.785212
	DAZAP1	Q96EP5;Q96EP5-2		2	15	14	13	14	14	14	15	13	14	9	1134500000	1255100000	2212500000	1023900000	1457100000	1222900000	1406400000	1914100000	1232200000	637250000	7.43414	0.988924	1.44958	27.3186	27.3186	0.517164	14.1282	0.498265	1	1.5534	1.79557	1.14137	1.01858	0.992453	0.920711	1.18252	0.830953
	DBN1	Q16643;Q16643-2;Q16643-3		3	11	18	25	26	22	25	16	19	18	7	111230000	264440000	665570000	712970000	176060000	334160000	143790000	198370000	233070000	108390000	-4.8895	1.14054	3.17481	16897.7	16897.7	0.465053	7858.33	0.450257	1	0.851118	2.85567	0.616939	1.13459	1.43373	0.477239	0.755395	3.05904
	DBNL	Q9UJU6-5;Q9UJU6		2	0	1	1	1	1	1	1	1	1	1	0	0	0	0	0	0	0	0	0	4286900	0.180212	0.328967	1.0774	50320.5	50320.5	1.55542	50320.5	0.0513747	1	0.913247	1.60306	0.617938	1.19284	0.691194	0	1.00613	0.998186
	DCAF7	P61962		1	3	3	3	3	3	3	3	3	3	3	53657000	55162000	69619000	31582000	39986000	41035000	51713000	77483000	49238000	43868000	0.639731	0.636564	1.28556	573.454	573.454	0.890938	510.912	0.556012	1	1.57364	1.41393	1.05027	1.12031	0.833401	1.08975	0.812096	0.641415
	DCD	P81605;P81605-2		2	2	1	1	2	2	2	2	2	2	2	14985000	0	0	23915000	27609000	11775000	18427000	32276000	30758000	0	5.52951e-05	-0.000734054	0.972725	27045.5	27045.5	0	27045.5	0.150181	1	1.04935	0	0.599096	0	0.382827	0.48719	0.89762	0.777521
	DCK	P27707		1	13	13	14	14	13	13	13	15	13	13	1194300000	1119000000	1567700000	1434000000	1218300000	973340000	930480000	1497400000	1235100000	1323300000	12.7838	0.926979	1.16056	16.9961	16.9961	1.07141	16.9961	0.420549	1	1.21237	1.26929	0.753364	0.906	0.788066	0.966966	0.986398	1.16104
	DCTPP1	Q9H773		1	12	10	12	11	10	10	10	11	9	11	724630000	768990000	967170000	793630000	751980000	618620000	642180000	946430000	703240000	566460000	10.2334	1.01906	1.2402	17.5217	17.5217	0.8055	14.1137	0.413575	1	1.34581	1.37531	0.913173	1.0935	0.879671	1.03042	1.06931	1.12853
	DCXR	Q7Z4W1		1	3	3	2	4	3	4	3	3	3	3	30554000	0	0	21374000	23682000	23248000	20862000	35948000	23864000	25788000	-0.354666	0.784933	4.36974	8.51934e+07	8.51934e+07	1.08062	8.51934e+07	0.0153947	1	1.50637	0	0.874204	0	0.974187	1.28034	0.992373	0.895659
	DDA1	Q9BW61		1	0	0	1	1	1	0	0	1	2	1	0	0	0	0	0	0	0	0	0	5278300	125.123	0.15556	1.04719	15.9541	15.9541	1.02591	15.9541	0.839367	1	1.08365	1.05792	0	0	0	0	0.515841	0.42587
	DDB1	Q16531-2;Q16531		2	1	1	1	1	1	1	1	1	1	1	2530500	2458900	3481600	0	2630400	2118000	3315300	6782400	2302100	4861100	0.541797	-0.00257889	1.72484	1639.53	1639.53	2.11159	1639.53	0.440715	1	2.94618	1.51236	1.44012	1.06811	0.92003	1.09921	1.14261	0
	DDOST	P39656;P39656-3;P39656-2		3	9	9	7	10	8	8	9	9	8	9	220060000	195230000	267290000	156150000	156080000	161100000	197240000	302480000	190020000	225720000	6.14388	0.934871	1.33338	25.3648	25.3648	1.18787	25.3648	0.519985	1	1.59183	1.40664	1.038	1.02742	0.847805	1.15809	0.821387	0.821756
	DDX1	Q92499-2;Q92499		2	0	0	0	0	0	1	1	0	1	1	0	0	0	0	0	0	0	0	0	5391200	NA	NA	NA	NA	NA	NA	NA	NA	1	0	0	0.353559	0	0.65626	0	0	0
	DDX17	Q92841;Q92841-1;Q92841-3;Q92841-2		4	9	8	10	8	8	7	7	10	7	7	114010000	112740000	179180000	98600000	90626000	87422000	88789000	167120000	104420000	134150000	11.6002	0.944931	1.439	18.1939	18.1939	1.28472	18.1939	0.573302	1	1.60046	1.71595	0.850306	1.07968	0.837215	1.09184	0.867899	0.944264
	DDX18	Q9NVP1		1	9	9	11	11	9	10	9	9	10	9	116840000	113420000	182820000	117170000	108040000	107590000	101360000	163520000	114740000	131310000	9.2249	0.9647	1.33967	18.4336	18.4336	1.14441	18.4336	0.578922	1	1.42514	1.59334	0.883389	0.988496	0.937685	1.0183	0.941607	1.02118
	DDX20	Q9UHI6;Q9UHI6-2		2	1	1	2	1	1	1	2	3	2	1	0	0	3241600	0	0	0	3339800	9582300	0	0	9.56375	1.49366	4.95263	7.79303	7.79303	1.15491	7.79303	0.366807	1	8.90609	1.78075	1.82643	1.45978	1.47341	1.09747	1.43795	1.6462
	DDX21	Q9NR30-2;Q9NR30		2	3	3	3	3	3	3	3	2	4	4	6913100	10307000	14358000	13762000	10297000	11505000	10137000	9437400	11054000	11554000	7.93925	1.24559	0.949991	13257.3	13257.3	1.04523	13257.3	0.237143	1	0.853754	1.2989	0.917044	0.932423	1.0408	0.625394	0.931518	1.24498
	DDX23	Q9BUQ8		1	3	1	2	3	3	1	1	0	2	3	3575700	0	6784500	11630000	3566600	0	0	0	5124700	12173000	-1.49614	0.417041	2.63276	10112.8	10112.8	2.37536	10112.8	0.608288	1	0	1.32388	0	0	0	0.697738	0.695963	2.2694
	DDX24	Q9GZR7;Q9GZR7-2		2	26	25	23	27	27	24	26	22	25	24	337220000	400020000	482770000	369520000	332290000	328580000	345380000	474960000	367580000	417660000	9.34128	0.957595	1.20186	18.935	18.935	1.13624	18.935	0.568997	1	1.29213	1.31337	0.939605	1.08825	0.893901	0.917406	0.903994	1.00528
	DDX3X;DDX3Y	O00571-2;O00571;O15523-2;O15523;O15523-3;Q9NQI0-3;Q9NQI0-2;Q9NQI0-4;Q9NQI0		9	17	18	19	20	19	14	17	16	16	16	219850000	253720000	435240000	248350000	205630000	201930000	232290000	326340000	235540000	243540000	8.2584	0.957645	1.41065	22.2696	22.2696	1.03396	22.2696	0.498844	1	1.3855	1.84784	0.986202	1.07718	0.857307	0.933387	0.873015	1.05439
	DDX46	Q7L014		1	4	4	5	7	3	4	4	4	3	4	8854800	12021000	30777000	29602000	10996000	12363000	12302000	12378000	11217000	21358000	0.0972775	1.82373	0.979935	24.9747	24.9747	1.90407	24.9747	0.0490972	1	1.1035	2.74378	1.09673	1.07168	1.10217	0.789409	0.980298	2.63903
	DDX5	P17844;P17844-2		2	15	13	14	11	14	15	14	13	13	16	355670000	418340000	683850000	381010000	330680000	328860000	347760000	512360000	347100000	427560000	9.22418	1.0373	1.48164	19.6948	19.6948	1.23181	19.6948	0.429729	1	1.47612	1.97018	1.0019	1.20524	0.94745	1.02469	0.952694	1.0977
	DDX52	Q9Y2R4		1	7	5	5	8	5	6	5	3	6	7	29006000	29849000	49923000	35429000	20485000	32863000	28355000	30533000	26060000	31840000	9.50949	1.125	1.36209	19.8798	19.8798	1.2218	19.8798	0.143628	1	1.17164	1.91569	1.08807	1.1454	1.26105	1.11305	0.786071	1.35952
	DDX54	Q8TDD1-2;Q8TDD1		2	4	4	4	4	4	4	3	3	3	4	12271000	16207000	17987000	19725000	15249000	19919000	12502000	18143000	13083000	18036000	-0.0329127	0.999937	1.50186	16.2586	16.2586	1.37858	16.2586	0.145258	1	1.38676	1.37484	0.955591	1.23878	1.52251	0.937935	1.16556	1.50768
	DDX55	Q8NHQ9		1	1	1	1	1	1	1	1	0	1	0	0	0	0	0	0	0	0	0	1439200	0	-17.0715	0.401415	1.52956	5.82501	5.82501	0	5.82501	0.709039	1	0	1.57935	1.6687	1.58859	1.37674	1.49951	1.27626	1.7179
	DDX56	Q9NY93-2;Q9NY93		2	2	2	1	1	1	2	1	1	1	2	0	0	0	0	0	0	0	0	0	6177500	-12.1405	1.56438	5.65504	50.4433	50.4433	7.99749	50.4433	0.332788	1	2.57188	1.59056	1.10082	9.10218	8.06105	9.10827	0.883964	1.12084
	DDX6	P26196		1	3	1	2	2	2	2	3	2	2	2	36355000	0	58414000	29499000	45341000	23544000	44365000	50994000	38843000	35451000	0.209635	0.0325944	1.17927	64576.9	64576.9	0.912674	58937.7	0.0510103	1	1.31282	1.50385	1.14216	0	0.606132	0.935947	1.16729	0.759442
	DECR2	Q9NUI1;Q9NUI1-3;Q9NUI1-2		3	4	4	6	6	6	4	5	4	5	4	60416000	69221000	93745000	62373000	67976000	59818000	57558000	89700000	72792000	69022000	14.8082	0.864026	1.1733	17.7559	17.7559	0.948209	16.8363	0.739352	1	1.23228	1.28785	0.790719	0.950942	0.821766	0.829981	0.933839	0.856866
	DEF6	Q9H4E7		1	1	1	1	1	1	1	1	1	1	3	0	0	0	0	0	0	0	0	0	12463000	5.51435	0.580367	0.954111	75.9605	75.9605	1.88879	75.9605	0.919383	1	0.89208	0.975433	0.946639	0.648066	0.514913	0.609511	0.516944	0.679922
	DEK	P35659;P35659-2		2	5	2	6	9	2	6	3	2	1	4	45804000	34659000	53394000	170470000	0	62672000	53382000	33176000	15705000	68319000	-3.77471	2.37382	375.208	81241.8	81241.8	4.35014	81241.8	0.834793	1	2.11245	3.39981	3.39904	2.20688	3.99058	2.91652	0	10.8545
	DERL1	Q9BUN8-2;Q9BUN8		2	4	4	4	5	2	3	4	4	4	4	79280000	100330000	118660000	94833000	88180000	90658000	78167000	159090000	120630000	91778000	7.98924	0.734264	1.15941	10.4473	10.4473	0.760822	7.94854	0.790387	1	1.31883	0.983669	0.64799	0.831717	0.751538	0.657216	0.730996	0.786148
	DERL2	Q9GZP9		1	1	1	1	1	1	1	1	1	1	1	0	0	0	0	0	0	0	0	0	12170000	6.64193	0.993109	1.40204	26.8609	26.8609	0.8024	21.5532	0.42926	1	1.58845	1.61779	1.12448	0.774445	0.889101	1.19964	1.23261	0.870311
	DHCR24	Q15392-2;Q15392		2	11	7	10	11	11	10	10	9	11	8	99124000	140440000	143340000	118710000	92090000	109310000	82482000	139500000	105610000	89078000	5.03494	0.977379	1.15746	265.209	265.209	0.843462	223.693	0.174088	1	1.3209	1.35726	0.781006	1.3298	1.03503	0.938585	0.871982	1.12404
	DHCR7	Q9UBM7		1	7	6	6	6	6	7	6	6	6	6	261170000	332380000	462350000	293670000	278220000	277190000	241150000	382150000	330510000	224960000	15.5347	0.849066	1.18508	17.6428	17.6428	0.680645	12.0085	0.64391	1	1.15624	1.3989	0.72963	1.00566	0.838674	0.790203	0.84179	0.888536
	DHRS12	A0PJE2		1	1	1	1	0	1	1	1	1	1	1	0	0	0	0	0	0	0	0	0	263130000	0.751095	-0.00158302	1.25868	188.493	188.493	1.05185	188.493	0.834017	1	1.38787	1.50708	0.702031	0.696154	0.553366	0.416573	0.0898745	0
	DHX15	O43143;O60231;Q14562		3	7	6	6	7	7	8	6	8	5	8	75570000	69649000	85885000	55579000	65441000	57934000	64361000	101040000	73409000	95738000	7.64129	0.881932	1.18837	14.2967	14.2967	1.30417	14.2967	0.597534	1	1.3764	1.16995	0.876745	0.94878	0.789195	1.02944	0.891457	0.757114
	DHX30	Q7L2E3-3;Q7L2E3;Q7L2E3-2		3	4	2	3	4	3	3	4	4	4	3	6835500	0	6351100	5191100	0	0	6840200	11880000	5883500	0	9.47562	0.361873	1.3655	34.7684	34.7684	0	34.7684	0.48678	1	2.01921	1.07948	1.16261	0	0	1.16181	0	0.882315
	DHX37	Q8IY37		1	4	4	6	5	5	6	6	4	2	6	19272000	24643000	22172000	34601000	18225000	24643000	19244000	38821000	0	22056000	-0.0846739	1.00298	2.51915	1314.13	1314.13	1.31291	1314.13	0.13503	1	1.65913	2.31965	1.56617	1.28395	1.98358	0.628182	1.32613	2.84718
	DHX9	Q08211;Q08211-2		2	10	8	8	12	5	8	6	3	8	11	48654000	38661000	70330000	66186000	36003000	49176000	46444000	37544000	41565000	75108000	0.139152	1.3412	0.985628	35.566	35.566	1.807	35.566	0.0626715	1	0.90326	1.69205	1.11738	0.930134	1.18311	1.17055	0.866185	1.59235
	DIAPH1	O60610-2;O60610-3;O60610		3	9	11	11	9	9	9	9	11	6	12	73678000	70414000	96634000	62231000	72440000	70061000	79651000	117870000	71210000	133960000	4.80685	0.979598	1.33821	27.3054	27.3054	1.8812	27.3054	0.509296	1	1.65525	1.35703	1.11854	0.988822	0.983865	1.03466	1.01727	0.873908
	DIMT1	Q9UNQ2		1	3	2	2	3	2	3	2	2	3	2	13195000	12355000	0	14928000	0	12253000	0	0	0	0	-0.193848	0.998445	1.92819	405.352	405.352	1.47318	405.352	0.176789	1	1.27107	1.42367	1.30647	0.791034	2.13755	1.77331	0.937115	1.8243
	DKC1	O60832-2;O60832		2	5	5	4	5	3	4	4	2	4	4	22495000	24702000	22379000	23702000	26233000	20377000	24261000	24045000	16674000	27312000	-7.00624	0.704344	1.37715	8.08706	8.08706	1.42315	8.08706	0.566034	1	0.408781	1.25513	1.36299	1.75136	0.929369	1.36842	1.40421	1.44527
	DLAT	P10515		1	20	20	20	22	18	19	19	17	16	20	1525500000	1602300000	2234300000	1474300000	1581900000	1451800000	1452600000	2026500000	1667100000	1616400000	13.2957	0.908555	1.18527	18.0033	18.0033	0.969588	17.4558	0.695054	1	1.21558	1.34023	0.871333	0.96113	0.870854	0.915062	0.948893	0.88435
	DLD	P09622-2;P09622-3;P09622		3	2	2	2	2	1	1	2	2	2	2	0	0	0	0	0	0	0	0	0	7712300	7.74309	0.746243	1.11334	123.37	123.37	1.19604	123.37	0.547111	1	1.06912	1.25848	1.12475	1.05448	0.546028	0.905477	0.509987	1.02332
	DLGAP5	Q15398-1;Q15398;Q15398-3		3	2	1	3	2	3	2	3	2	2	2	0	0	7072100	5019000	2794700	3375900	3042100	0	3751600	4166300	-0.687623	0.647633	198.405	1.41152e+08	1.41152e+08	1.11054	1.41152e+08	0.0940184	1	0	1.88509	0.810881	0	0.899856	0	0.744935	1.33783
	DNAAF5	Q86Y56;Q86Y56-2;Q86Y56-3		3	6	5	7	6	5	6	7	6	6	5	28809000	55467000	58232000	45150000	42910000	43627000	36825000	44097000	55747000	40846000	0.501758	0.719045	0.981768	17.8578	17.8578	0.732703	13.0845	0.253626	1	0.79102	1.04458	0.660574	0.994977	0.782589	0.516781	0.769728	0.809909
	DNAH11	Q96DT5		1	1	1	1	1	1	2	1	1	1	1	0	0	0	0	0	20258000	0	0	0	0	7.9003	1.22929	3.01437	9.7428	9.7428	1.16752	9.7428	0.336587	1	5.02915	2.02938	1.51563	1.12241	2.15524	0.913463	1.11837	0.551291
	DNAJA1	P31689;P31689-2		2	16	14	13	13	15	14	15	12	12	14	132690000	181390000	282350000	134110000	116840000	127480000	148850000	304010000	167930000	132060000	10.6903	0.824746	1.49726	24.213	24.213	0.786399	19.0411	0.653225	1	1.81034	1.68136	0.886381	1.08015	0.759126	0.790151	0.695766	0.798607
	DNAJA2	O60884		1	2	1	2	2	2	1	1	3	2	3	8057600	0	14341000	6257400	8900900	0	0	30304000	10068000	15024000	9.7866	0.383885	2.00626	10.5992	10.5992	1.49225	10.5992	0.593632	1	3.00993	1.42441	0	0	0	0.800318	0.884078	0.621514
	DNAJB12	Q9NXW2;Q9NXW2-2		2	1	1	1	0	0	2	1	2	1	1	0	0	0	0	0	0	0	0	0	1496700	5.50263	-0.00100322	0.750049	1163.99	1163.99	0.564942	657.585	0.792699	1	0.585211	0.816102	0.420111	0.871966	0.805722	0.523912	0	0
	DNAJB6;DNAJB3;DNAJB7	O75190-3;O75190;Q8WWF6;O75190-2;O75190-4;Q7Z6W7		6	2	2	2	2	2	2	2	2	2	2	0	0	0	0	0	0	0	0	0	5096400	11.5103	0.973446	1.44003	18.1649	18.1649	0.84841	15.4113	0.444805	1	1.43821	1.8823	0.826852	1.21485	0.771034	0.949209	0.93391	1.14533
	DNAJC10	Q8IXB1;Q8IXB1-2;Q8IXB1-3		3	18	19	19	17	19	18	18	19	19	19	288580000	362090000	428540000	295490000	311320000	312340000	325920000	421780000	362480000	320870000	1.17124	0.823354	1.09964	69.9973	69.9973	0.885207	61.9621	0.700185	1	1.1636	1.18224	0.899139	0.998924	0.861675	0.796127	0.858861	0.81519
	DNAJC13	O75165		1	2	3	0	2	1	1	1	1	1	1	128100000	0	0	113020000	0	0	0	0	0	0	-52.2226	0.339313	0.741821	17.2134	17.2134	0.827023	14.2359	0.311863	1	0.0179383	0	0.735095	0.919785	0.760853	0.757022	0.69668	0.581492
	DNAJC19	Q96DA6-2;Q96DA6		2	0	0	1	1	1	1	1	1	1	1	0	0	0	0	0	0	0	0	0	13034000	0.208254	0.175133	1.28138	14131.6	14131.6	1.02816	14131.6	0.00667863	1	1.34732	1.70017	1.30189	0	1.23854	0	1.22111	1.16447
	DNAJC7	Q99615-2;Q99615		2	1	0	0	1	1	0	1	0	1	1	0	0	0	0	0	0	0	0	0	2071900	-88.5373	0.410717	1.14535	735.72	735.72	1.55993	735.72	0.326575	1	0	0	1.47681	0	0	1.1956	1.27933	0.961075
	DNAJC9	Q8WXX5		1	7	7	6	6	7	6	5	6	5	6	57230000	79509000	116440000	81270000	63355000	64075000	56446000	95017000	61083000	70996000	8.4312	1.09632	1.48676	18.1926	18.1926	1.16229	18.1926	0.342003	1	1.55554	1.90626	0.924087	1.30166	1.04898	0.936922	1.0372	1.33048
	DOCK2	Q92608;Q92608-2		2	20	22	18	27	21	20	21	19	23	21	309100000	308810000	383890000	280830000	249820000	251890000	289880000	404030000	300440000	329050000	7.43205	0.932061	1.20759	23.0529	23.0529	1.09523	23.0529	0.583869	1	1.34479	1.27776	0.964852	1.02786	0.838404	1.02882	0.831514	0.934729
	DOK1	Q99704;Q99704-3;Q99704-2		3	0	1	1	0	2	3	2	2	3	2	0	0	0	0	0	12098000	0	0	17618000	0	-0.278599	0.187409	1.55886	1.01376e+56	1.01376e+56	0	1.01376e+56	-2.75335e-14	1	0	0	0	0	0.686684	0	0	0
	DOK2	O60496		1	1	1	1	0	0	1	1	1	1	1	0	0	0	0	0	0	0	0	0	2092600	2.31533	-0.00407111	1.15675	1019.89	1019.89	1.17582	1019.89	0.64366	1	1.28763	1.39574	0.440018	1.82362	0.898691	0.637636	0	0
	DPM1	O60762		1	6	6	6	6	6	6	5	6	5	6	59850000	63009000	80619000	57398000	63048000	61181000	62066000	106480000	61658000	49574000	4.49952	0.988103	1.36217	15.0307	15.0307	0.804016	12.0849	0.483234	1	1.72695	1.30752	1.00662	1.02191	0.992264	0.970677	1.02254	0.930909
	DPYSL2	Q16555-2;Q16555;Q14195;Q14194;Q14195-2;Q14194-2		6	5	6	4	5	5	3	4	5	5	6	74196000	71365000	99631000	47492000	65454000	47457000	70057000	77849000	67934000	121960000	5.33205	0.863433	1.16167	109.057	109.057	1.79527	109.057	0.412828	1	1.14595	1.46659	1.03125	1.0505	0.698575	1.09218	0.963494	0.69909
	DSC1	Q08554-2;Q08554		2	3	4	2	4	2	2	4	5	3	2	46822000	69342000	28925000	55646000	27755000	13642000	57881000	147430000	40656000	24509000	12.6053	1.05402	2.31266	5.77595	5.77595	0.602838	3.48197	0.334965	1	3.62628	0.711457	1.42368	1.70558	0.335547	1.15166	0.682679	1.3687
	DSG1	Q02413;Q02413-2;P32926;Q86SJ6;Q86SJ6-2		5	17	19	12	19	16	12	18	18	20	12	298700000	551620000	206090000	416000000	229850000	137890000	458550000	740850000	373480000	206630000	12.1786	0.724614	1.24808	169.81	169.81	0.553256	93.9484	0.29748	1	1.98364	0.55181	1.22778	1.47697	0.369203	0.799775	0.615428	1.11385
	DSP	P15924;P15924-3;P15924-2		3	58	65	37	67	51	32	69	73	62	37	716190000	1118100000	500210000	915370000	513450000	302530000	1135400000	1881400000	821390000	341170000	9.63322	0.737428	1.32487	155.82	155.82	0.415357	64.7211	0.288178	1	2.29051	0.60898	1.38229	1.36123	0.368315	0.871924	0.625099	1.11442
	DTWD2	Q8NBA8		1	1	2	2	2	1	1	2	2	2	2	0	0	0	0	0	0	0	0	0	230740000	1.48154	0.307906	1.8899	123.235	123.235	0.809444	99.7519	0.64624	1	2.55834	2.42223	1.26868	1.29801	0.796604	0.0256343	0.0251579	0.817617
	DUS3L	Q96G46;Q96G46-3;Q96G46-2		3	2	1	1	2	2	2	2	1	2	2	8479800	0	0	5806400	7921900	8804500	7837400	0	0	9274200	0.0819988	0.0197832	1.00391	8058.59	8058.59	0.794409	6401.81	0.151916	1	1.15621	0.117744	0.832832	0	0.781504	0.742845	0.618976	0.43389
	DUSP11	O75319		1	2	2	2	3	2	2	1	2	3	3	0	0	0	10146000	10323000	14345000	0	0	14651000	11910000	-14.7641	0.0597274	0.594236	160.628	160.628	0.812914	130.577	0.147819	1	0	0	0	0	0.979114	0	0.704594	0.692512
	DUT	P33316-2;P33316		2	5	6	6	7	7	6	7	7	5	6	57732000	68747000	79500000	47293000	70781000	57287000	52214000	135160000	61721000	92477000	7.247	0.956021	1.59489	10.1118	10.1118	1.49831	10.1118	0.438154	1	2.18985	1.28805	0.845968	1.11383	0.928161	0.93537	1.14679	0.766238
	DYNC1H1	Q14204		1	22	20	20	23	17	15	18	18	14	18	98056000	100950000	132860000	94805000	76961000	86222000	93318000	177230000	93108000	101830000	5.22599	0.981136	1.45233	17.1252	17.1252	1.09368	17.1252	0.482062	1	1.90349	1.42695	1.00226	1.08422	0.926043	1.05314	0.826578	1.01823
	DYNC1LI1	Q9Y6G9		1	2	3	3	3	3	3	3	2	3	3	13062000	12628000	19863000	8628900	13648000	11555000	14111000	29717000	15565000	14491000	2.81803	0.766196	1.43819	17.4433	17.4433	0.930999	16.2397	0.612368	1	1.90922	1.27613	0.906585	0.811307	0.742371	0.83919	0.876839	0.554378
	DYNLL1	P63167;Q96FJ2		2	4	6	8	2	2	6	7	8	5	7	52272000	103880000	388740000	27412000	39730000	61658000	113250000	283070000	136130000	136400000	10.0497	0.41942	1.97806	27.1018	27.1018	1.00198	27.1018	0.704789	1	2.07941	2.85565	0.831925	0.763094	0.452935	0.383986	0.291853	0.201366
	EBNA1BP2	Q99848		1	1	1	0	1	1	2	0	1	2	1	0	0	0	0	0	0	0	0	18729000	0	3.69438	-0.000897384	0.327878	318616	318616	0.340643	108534	9.81184e-06	1	0.314315	0	0	0.29008	0.474873	0.279369	0.328587	0.263613
	EBP	Q15125		1	2	2	2	2	2	2	2	2	2	2	102300000	132140000	0	94644000	103070000	111490000	87152000	121860000	139860000	94321000	0.000261036	0.0128269	1.2463	139.604	139.604	0.674396	94.1485	0.0283046	1	0.8713	0	0.623137	0.944802	0.797154	0.731446	0.736951	0.676705
	ECH1	Q13011		1	6	6	5	6	6	6	6	6	6	6	166820000	177630000	226270000	184860000	156370000	146610000	132490000	174850000	166820000	163020000	6.09133	0.965227	1.13186	17.6482	17.6482	0.977221	17.2462	0.266497	1	1.04814	1.35637	0.794209	1.0648	0.878851	1	0.937358	1.10814
	ECI2	O75521-2;O75521		2	14	14	16	15	16	15	15	13	14	15	404470000	381630000	490390000	411200000	394520000	335250000	321070000	543870000	427050000	353920000	12.3961	0.877392	1.14098	15.526	15.526	0.828755	12.8673	0.644478	1	1.27355	1.14832	0.751832	0.893642	0.785037	0.947126	0.923826	0.962885
	ECM1	Q16610-2;Q16610;Q16610-4		3	2	2	1	2	2	1	2	1	2	1	0	0	0	0	0	0	0	0	26635000	0	-3.81275	0.669665	1.03972	3510.46	3510.46	0.570415	2002.42	0.159316	1	0.64633	0.293238	0.793505	1.1091	0.218953	0.630486	0.799061	1.04089
	ECT2L	Q008S8		1	1	1	1	1	1	1	1	1	1	1	0	0	0	0	0	0	0	0	0	30803000	7.87625	1.5663	2.77113	30.2797	30.2797	1.45682	30.2797	0.210689	1	2.06829	5.24641	2.18923	1.55997	1.64378	1.76338	0.954739	1.91014
	EDC4	Q6P2E9-2;Q6P2E9		2	2	2	3	3	2	3	3	4	2	4	9696600	11634000	11845000	8693200	9578200	10352000	10138000	16458000	8117700	15788000	0.950292	1.09417	1.4561	381.855	381.855	1.94489	381.855	0.220562	1	2.02742	1.45916	1.24888	1.43316	1.27524	1.1945	1.17992	1.07089
	EEF1A1;EEF1A1P5	P68104;Q5VTE0;Q05639		3	25	25	25	24	24	24	24	23	23	25	2886400000	3031500000	4557500000	3021700000	2663700000	2634400000	2802100000	4206000000	2874800000	4084000000	9.39678	0.986862	1.34928	19.7532	19.7532	1.42062	19.7532	0.555391	1	1.46306	1.58533	0.974711	1.05451	0.916377	1.00404	0.926569	1.0511
	EEF1D	P29692;P29692-3;P29692-2;P29692-4		4	3	2	1	4	2	3	3	4	2	4	19440000	18901000	0	19136000	13977000	21001000	19776000	64602000	11178000	59209000	-5.5955e-05	-0.00547384	3.51291	14.9524	14.9524	5.29692	14.9524	-0.0281444	1	5.77939	0	1.76919	1.69091	1.87878	1.73913	1.2504	1.71193
	EEF1E1	O43324-2;O43324		2	1	1	1	1	1	1	1	1	1	1	0	0	0	0	0	0	0	0	0	6035300	6.66216	1.04998	1.74569	10.8856	10.8856	1.30793	10.8856	0.384484	1	2.49176	1.49315	0.966106	1.17378	0.921247	0.855279	1.32388	1.0604
	EEF1G	P26641;P26641-2		2	7	6	7	9	5	7	5	3	6	9	52265000	49372000	65972000	75394000	43898000	44744000	48588000	97734000	43344000	203490000	5.89209	1.20823	1.62766	12.001	12.001	4.69477	12.001	0.207595	1	2.25484	1.52206	1.12099	1.13907	1.0323	1.20582	1.01278	1.73943
	EEF2	P13639		1	16	15	14	17	17	15	17	16	14	28	174560000	179850000	239300000	211090000	192100000	181260000	188790000	316120000	159780000	587480000	5.66118	1.17356	1.4954	18.0378	18.0378	3.67681	18.0378	0.280045	1	1.97847	1.49768	1.18156	1.12561	1.13443	1.0925	1.20228	1.32113
	EFHD1	Q9BUP0		1	0	1	1	2	1	2	1	1	1	0	0	0	0	68550000	0	33387000	0	0	0	0	-3.92298	1.26624	42.5645	54022.8	54022.8	0	54022.8	0.650268	1	1.23075	2.912	0.587365	1.04034	2.52793	0	0.827915	5.00399
	EFTUD2	Q15029-2;Q15029-3;Q15029		3	2	2	2	3	2	3	2	0	1	3	0	6956800	6244900	7703800	4864700	5391600	5293200	0	0	8957200	-1.12518	-0.00230214	1.73214	11.0922	11.0922	3.01066	11.0922	0.31459	1	0	1.26008	0.947759	1.5294	2.15758	1.61572	0.848513	2.44345
	EI24	O14681-3;O14681		2	2	2	2	2	3	2	3	2	2	1	0	12316000	11650000	0	11891000	9894000	8246900	14856000	0	0	1.33518	-0.0108822	1.28646	5141.05	5141.05	0.751427	3863.12	0.729748	1	1.249	1.22504	1.24797	1.82227	1.33816	0.838093	1.00892	0
	EIF2B3	Q9NR50-3;Q9NR50-2;Q9NR50		3	2	3	2	2	1	2	2	3	2	1	0	0	0	0	0	20196000	17557000	22588000	0	0	8.12967	0.793503	2.60254	649.053	649.053	0.156421	101.525	0.373861	1	3.1305	4.59556	0.845393	2.61821	3.41925	0.824191	0.48207	1.11404
	EIF2B4	Q9UI10-3;Q9UI10;Q9UI10-2		3	5	4	4	5	4	4	3	3	4	3	28714000	20694000	24583000	20008000	17078000	19996000	26315000	25983000	18338000	20475000	9.57025	1.0106	1.28228	1850.29	1850.29	1.11653	1850.29	0.289385	1	1.41689	1.34055	1.435	1.12848	1.09041	1.56582	0.93129	1.09107
	EIF2S1	P05198		1	2	2	0	12	2	7	5	1	1	3	0	0	0	185800000	24086000	45928000	23300000	0	0	13185000	-8.67611	3.00893	49.8474	14184.6	14184.6	4.25341	14184.6	0.927033	1	0	0	7.14566	0.738184	13.0604	0.994379	1.13001	49.777
	EIF3A	Q14152;Q14152-2		2	15	17	17	19	16	15	14	15	17	17	107700000	131580000	178140000	128190000	95970000	135200000	95365000	158470000	135700000	179400000	16.2075	0.852376	1.16018	17.3251	17.3251	1.32203	17.3251	0.576985	1	1.1678	1.31275	0.702763	0.969639	0.996315	0.793662	0.707222	0.944657
	EIF3B	P55884;P55884-2		2	1	1	1	1	1	1	1	1	1	1	0	0	0	0	0	0	0	0	0	24681000	1.15503	0.775072	1.52284	117.296	117.296	1.89693	117.296	0.41217	1	1.74675	2.18246	0.87964	1.21728	1.17508	0.664899	0.659473	0.934748
	EIF3C;EIF3CL	Q99613-2;Q99613;B5ME19		3	5	6	7	8	6	6	5	7	6	6	39856000	61503000	81044000	67085000	49366000	58806000	62051000	86675000	46276000	67350000	1.75925	1.14971	1.51028	89.7133	89.7133	1.4554	89.7133	0.257031	1	1.873	1.75132	1.34089	1.32905	1.27077	0.861267	1.06677	1.44967
	EIF3D	O15371-2;O15371-3;O15371		3	5	5	5	4	4	5	5	3	4	4	25573000	31595000	42611000	26241000	33319000	27253000	28184000	57568000	26501000	35979000	9.38192	1.08236	1.59444	17.0954	17.0954	1.35765	17.0954	0.408168	1	2.1723	1.6079	1.06351	1.19222	1.02838	0.964982	1.25727	0.990189
	EIF3E	P60228		1	2	2	2	2	2	2	2	2	2	2	26824000	28626000	35354000	31502000	30616000	26064000	28201000	40523000	31591000	34185000	8.9833	0.906533	1.1414	12.8496	12.8496	1.08211	12.8496	0.625033	1	1.28274	1.11912	0.892691	0.906144	0.825045	0.849103	0.969137	0.997183
	EIF3F	O00303		1	1	1	1	2	1	1	1	1	1	1	0	0	0	7794200	0	0	0	0	0	0	0.000199469	1.44136	0.999925	15.3642	15.3642	1.92255	15.3642	0.0719239	1	1.16536	1.73604	1.20131	0.940274	0.896327	1.17189	1.12629	1.5278
	EIF3G	O75821		1	0	0	2	2	2	2	1	2	1	2	0	0	21129000	15504000	0	15807000	0	22230000	0	19422000	0.273499	0.0202878	1.35834	930.986	930.986	1.75374	930.986	0.0940888	1	2.01793	1.85359	0.237983	0	1.11425	0	0.815126	0.999671
	EIF3H	O15372		1	2	2	2	2	2	2	2	2	2	2	9600000	19917000	26113000	11995000	10065000	15972000	9976400	21164000	15257000	14132000	5.03784	0.691326	1.2123	347.243	347.243	0.926263	321.639	0.43459	1	1.38717	1.71154	0.65389	1.30543	1.04686	0.629219	0.659697	0.786196
	EIF3I	Q13347		1	3	2	3	2	2	3	3	2	2	3	23336000	35742000	36966000	30675000	27986000	28771000	22340000	36134000	26840000	35901000	4.42947	1.01764	1.17714	268.078	268.078	1.33759	268.078	0.147019	1	1.34627	1.37727	0.83234	1.33167	1.07194	0.869449	1.0427	1.14288
	EIF3J	O75822;O75822-2;O75822-3		3	12	12	11	7	12	10	12	12	11	12	1048300000	1060300000	1571100000	171670000	750890000	826970000	1010500000	1374400000	821370000	880970000	0.741309	-0.140823	1.42999	6263.15	6263.15	1.07256	6263.15	0.662776	1	1.6733	1.91278	1.23026	1.29089	1.00682	1.27628	0.914192	0.209004
	EIF4A1	P60842;P60842-2;Q14240;Q14240-2;P38919		5	6	5	5	5	5	6	7	4	4	10	93558000	54830000	78805000	104610000	53715000	66157000	70623000	88762000	44193000	309190000	-0.0649252	0.997366	2.38997	41.4882	41.4882	6.99636	41.4882	0.301767	1	2.00851	1.7832	1.59806	1.24069	1.497	2.11703	1.21546	2.36712
	EIF4B	P23588-2;P23588		2	4	3	3	4	3	4	3	3	3	4	8586700	10326000	25709000	12594000	9327200	11120000	9561300	17277000	10163000	36452000	10.8667	1.00863	1.74292	19.4719	19.4719	3.58674	19.4719	0.45795	1	1.69999	2.52967	0.940795	1.01604	1.09417	0.844898	0.917761	1.2392
	EIF4EBP2	Q13542		1	1	1	1	1	1	1	1	1	1	1	0	0	0	0	0	0	0	0	0	6700400	8.55871	0.809043	1.77941	10.4334	10.4334	1.12885	10.4334	0.522267	1	2.5588	1.38126	0.723853	0.867629	0.902133	0.52015	1.05772	0.7826
	EIF4G1	Q04637-6;Q04637-7;Q04637-5;Q04637-4;Q04637-3;Q04637;Q04637-8;Q04637-9		8	2	3	2	3	3	2	3	4	2	5	0	21595000	0	25487000	16943000	0	22588000	26825000	0	94154000	7.292	0.700315	1.0893	279.658	279.658	2.83524	279.658	0.37295	1	1.59774	0.699624	0.974969	1.1742	0.845425	0.550924	0.676473	0.873316
	EIF5A2;EIF5A;EIF5AL1	Q9GZV4;P63241;P63241-2;Q6IS14		4	2	2	4	3	3	2	2	4	2	4	22219000	23550000	30962000	34202000	22167000	22884000	0	32029000	23259000	84553000	0.000319523	-0.00146161	1.64784	19.1643	19.1643	3.63528	19.1643	-0.474856	1	1.37706	1.33118	0	1.01251	0.983877	0.955286	0.95305	1.47048
	EIF5B	O60841		1	8	9	6	20	5	17	11	3	3	14	62507000	66259000	100190000	469860000	46931000	163820000	117550000	38940000	15856000	155790000	-8.87446	4.82507	29.6375	11389.5	11389.5	9.8253	11389.5	0.895004	1	2.45585	6.31874	7.4136	4.1788	10.3317	3.94217	2.95983	29.6329
	ELAVL1	Q15717;Q15717-2		2	9	7	8	7	9	7	8	5	8	6	59393000	65948000	104420000	73098000	56875000	64359000	51745000	86907000	61879000	65018000	9.54974	1.00052	1.36367	17.9351	17.9351	1.05073	17.9351	0.455215	1	1.40447	1.68749	0.836229	1.06576	1.04008	0.959825	0.919133	1.18131
	ELMO1	Q92556;Q92556-3;Q92556-2;Q96JJ3-3;Q96JJ3		5	9	10	9	9	8	8	8	9	10	10	100100000	89843000	114640000	92484000	85297000	85246000	74672000	134390000	80486000	107640000	9.48686	1.09262	1.36509	16.4301	16.4301	1.33738	16.4301	0.340078	1	1.66973	1.42435	0.927764	1.11626	1.05914	1.24369	1.05977	1.14907
	ELMSAN1	Q6PJG2		1	2	2	2	2	0	2	1	2	1	2	0	0	0	0	0	2010400	0	0	0	2426600	0.196801	0.33133	1.28448	52677.4	52677.4	1.39636	52677.4	-0.0183194	1	1.27497	2.01372	0.445823	1.3664	1.14072	0.613471	0	1.83006
	ELOVL1	Q9BW60-2;Q9BW60		2	1	1	1	1	1	1	1	1	1	1	0	0	0	0	0	0	0	0	0	38808000	15.008	0.640275	1.02457	17.1343	17.1343	0.680472	11.6594	0.692184	1	0.944855	1.12879	0.494871	0.726763	0.610089	0.548368	0.558871	0.902649
	ELOVL4	Q9GZR5		1	1	1	1	1	1	1	1	1	1	1	0	0	0	0	0	0	0	0	0	11325000	14.8879	0.871454	1.18182	17.5609	17.5609	0.723272	12.7013	0.332702	1	1.16567	1.37981	0.740069	0.964172	0.631728	0.86665	0.704624	1.3215
	ELOVL5	Q9NYP7-2;Q9NYP7;Q9NYP7-3		3	4	4	3	4	4	4	4	3	2	3	236990000	189290000	252210000	285760000	194900000	184570000	201390000	165190000	168550000	122320000	-8.11747	1.18134	1.6953	6436.09	6436.09	0.725719	4670.79	0.499893	1	0.980065	1.49635	1.19484	1.12305	1.09505	1.40605	1.15633	1.6954
	EMD	P50402		1	11	11	12	11	11	12	11	12	13	11	333670000	402930000	602880000	348340000	347160000	353080000	344680000	544310000	423150000	224330000	15.0101	0.83878	1.23692	18.6194	18.6194	0.530143	9.87094	0.741592	1	1.28633	1.42474	0.814557	0.952216	0.834409	0.788538	0.820418	0.823207
	ENDOD1	O94919		1	6	6	5	6	6	6	6	4	6	5	101580000	92857000	120560000	104210000	57969000	77518000	80527000	113770000	104720000	98382000	14.3137	0.819094	1.07924	17.5457	17.5457	0.939477	16.4838	0.475712	1	1.08642	1.15126	0.768974	0.886717	0.740241	0.970015	0.553562	0.99513
	ENO1	P06733;P06733-2;P13929-3;P09104-2;P13929-2;P13929;P09104		7	9	6	7	9	10	5	7	8	4	14	60227000	47841000	65546000	63670000	84616000	59160000	85154000	157120000	21897000	221010000	9.17333	2.88189	3.76576	49.9409	49.9409	10.0932	49.9409	0.0746953	1	7.17541	2.99338	3.88884	2.18482	2.70174	2.75047	3.86427	2.9077
	ENY2	Q9NPA8-2;Q9NPA8		2	2	2	2	1	2	2	1	2	1	2	4797800	0	0	0	0	0	0	8747700	0	0	0.000174805	1.43388	1.06967	20.7998	20.7998	0.803098	16.7043	0.0202529	1	2.64412	0.539188	0.964511	1.49456	1.14559	1.42974	1.26003	0.826316
	EOMES	O95936-3;O95936-2;O95936;O95936-4		4	1	1	1	1	1	1	1	1	1	1	0	0	0	0	0	0	0	0	0	1169000	4.41949	1.33336	1.58811	32.2603	32.2603	0.887219	28.6219	0.129124	1	2.0378	1.72807	1.477	1.36028	1.47761	1.05487	1.66993	1.10694
	EPRS	P07814		1	10	6	7	11	8	9	10	9	8	10	61592000	73339000	93447000	86412000	63722000	79564000	60595000	108210000	75269000	116880000	7.56045	0.941721	1.22972	15.2688	15.2688	1.55283	15.2688	0.450347	1	1.43764	1.24151	0.805046	0.974359	1.05706	0.818292	0.84659	1.14804
	EPT1	Q9C0D9		1	2	2	2	2	2	2	2	2	2	2	20195000	20759000	21159000	18964000	19457000	19310000	19682000	21850000	29046000	27862000	0.357702	0.659189	1.0001	0.167941	0.167941	0.959237	0.161095	0.975625	1	0.752255	0.728465	0.677615	0.714694	0.664808	0.695276	0.669868	0.652895
	ERAP1	Q9NZ08;Q9NZ08-2		2	9	10	10	9	9	10	7	10	10	9	61590000	78862000	93150000	54409000	67185000	64595000	63364000	102650000	81467000	74922000	13.6021	0.797861	1.13457	16.8249	16.8249	0.919661	15.4732	0.732637	1	1.26002	1.14341	0.777787	0.968024	0.792898	0.756012	0.82469	0.667866
	ERCC2	P18074;P18074-2		2	15	16	14	15	17	15	17	14	13	15	225960000	244220000	308970000	134050000	184290000	197010000	221340000	342690000	242850000	249180000	0.556441	0.514875	1.18954	705.952	705.952	1.02607	705.952	0.663207	1	1.41112	1.27227	0.911427	1.00564	0.811242	0.930451	0.758863	0.551987
	ERGIC1	Q969X5-2;Q969X5		2	2	2	2	2	2	2	2	2	2	2	12423000	11052000	13769000	9985500	9827600	9308200	9069300	0	9292200	9417800	-12.1418	0.217418	1.15968	5.71788	5.71788	1.01352	5.71788	0.371722	1	0	1.48178	0.976012	1.18938	1.00172	1.33693	1.05762	1.07461
	ERH	P84090		1	3	3	3	3	3	2	3	3	3	2	28357000	32480000	70595000	33018000	26601000	26133000	42149000	38353000	29317000	30895000	3.17851	0.975826	1.55319	63.0533	63.0533	1.05383	63.0533	0.367753	1	1.30822	2.40799	1.4377	1.10789	0.891394	0.967254	0.907358	1.12624
	ERLIN1	O75477		1	1	0	1	1	2	1	2	2	2	1	0	0	0	0	7901100	0	17008000	22083000	0	0	17.6868	0.273527	1.23879	45.9245	45.9245	0.230748	10.597	0.5642	1	2.1714	0.543457	1.23974	0	0.263599	0.205901	0.608074	0.285554
	ERLIN2	O94905		1	4	4	4	5	4	3	4	5	5	4	82638000	99790000	139630000	94318000	85267000	81572000	88236000	138060000	104970000	71106000	9.39499	0.818794	1.12151	97.277	97.277	0.677394	65.8948	0.49961	1	1.31523	1.33019	0.840583	0.950653	0.777098	0.787254	0.812299	0.898523
	ESF1	Q9H501		1	5	5	5	5	6	5	5	5	4	3	17940000	25916000	36332000	29488000	22847000	28757000	22580000	34270000	23343000	18136000	10.4221	1.05324	1.34157	18.0796	18.0796	0.776935	14.0467	0.319527	1	1.46811	1.55644	0.967314	1.11023	1.23193	0.768539	0.978752	1.26325
	ESYT1	Q9BSJ8;Q9BSJ8-2		2	7	5	6	9	5	8	7	6	5	8	38322000	38600000	41959000	33766000	31869000	27244000	32099000	41664000	26339000	41547000	7.95753	1.24595	1.37156	164.679	164.679	1.57739	164.679	0.0888693	1	1.58184	1.59304	1.21869	1.46551	1.03436	1.45495	1.20995	1.28198
	ESYT2	A0FGR8-2;A0FGR8;A0FGR8-4;A0FGR8-5		4	1	1	1	1	1	1	1	1	1	1	199610000	219790000	294350000	196680000	177840000	189590000	201510000	306450000	236640000	181450000	11.1806	0.831215	1.17963	23.4013	23.4013	0.766777	17.9435	0.781552	1	1.29501	1.24387	0.851547	0.928795	0.801175	0.843518	0.751521	0.831136
	ETS1;ETS2	P14921-4;P14921-2;P14921;P14921-5;P15036;P14921-3		6	0	1	1	2	2	1	2	2	2	1	0	0	0	0	0	0	0	0	21757000	0	9.12445	0.273225	1.06419	8.29187	8.29187	0.380112	3.15184	0.890739	1	1.12837	0.394402	0.348141	0.329471	0.236793	0	0.420963	0.303732
	EVL	Q9UI08-4;Q9UI08-3;Q9UI08;Q9UI08-2;Q9UI08-5		5	2	1	1	2	2	2	2	2	1	2	8860700	0	0	8556300	8257300	9287500	10318000	11583000	0	23073000	10.5196	1.36613	1.8177	53.5216	53.5216	3.28549	53.5216	0.195434	1	2.57942	1.55189	2.14009	0.843978	1.71995	1.55206	1.30637	1.40761
	EWSR1	Q01844-6;Q01844-3;Q01844;Q01844-5;Q01844-2;Q01844-4		6	4	4	4	3	4	4	4	3	4	4	22460000	24400000	148960000	19673000	23787000	19203000	27151000	28437000	18984000	23518000	13.5673	1.15461	3.4491	25.9202	25.9202	1.23883	25.9202	0.258343	1	1.49795	7.84661	1.4302	1.28529	1.01154	1.1831	1.253	1.03629
	EXOC2	Q96KP1		1	1	1	0	0	1	1	1	1	1	0	0	0	0	0	0	0	0	0	1323300	0	5.53118	-0.00103105	0.906759	6922.04	6922.04	0	6922.04	0.404586	1	1.15446	0	1.10413	1.19013	0.765057	1.10693	0.924658	0
	EXOC4	Q96A65-2;Q96A65		2	2	1	0	1	1	1	1	1	2	0	0	0	0	0	0	0	0	0	15449000	0	-48.9606	0.318809	0.613254	693.815	693.815	0	693.815	0.205334	1	0.246857	0	0.234779	0.183811	0.24564	0.802058	0.612208	0.425484
	EXOSC9	Q06265;Q06265-2;Q06265-3;Q06265-4		4	1	0	0	2	2	2	1	1	1	1	0	0	0	11825000	0	8760400	0	0	0	0	-0.517686	0.5787	4.9065	45004.7	45004.7	0.911271	41011.5	0.577215	1	0.632986	0	0.872313	0	1.90162	0.832454	1.42133	2.51448
	EZR	P15311		1	2	3	2	8	3	4	2	5	3	15	4813200	7150100	2905200	9931100	2383000	4618300	6374800	9852000	2736500	385000000	-3.34938e-05	0.978465	3.41085	13.2584	13.2584	140.691	13.2584	0.141082	1	3.60022	1.06165	2.32955	2.61286	1.68767	1.75889	0.87082	3.62912
	FADS1	O60427;O60427-2		2	2	3	3	3	3	2	2	3	2	3	16869000	17012000	0	15816000	14413000	15006000	19428000	0	0	0	12.2941	1.47291	2.13166	17.5742	17.5742	1.8097	17.5742	0.176596	1	2.6751	2.72038	1.05928	2.02027	0.835369	1.03686	1.39064	2.49475
	FADS2	O95864;O95864-3;O95864-4;O95864-2		4	10	10	9	9	9	8	9	7	7	8	244690000	242820000	320750000	229260000	224250000	226220000	228330000	336640000	264630000	209000000	14.8192	0.878923	1.16141	17.9979	17.9979	0.789782	14.2144	0.774474	1	1.27212	1.21207	0.862827	0.917583	0.854854	0.92465	0.84741	0.866342
	FAF2	Q96CS3		1	1	0	1	1	1	2	1	2	1	0	0	0	0	0	0	7422200	0	11929000	0	0	0.242748	0.014675	1.26636	6917.32	6917.32	0	6917.32	0.0351008	1	3.18179	0	0	0	2.02373	1.30322	0	0.763571
	FAM120A	Q9NZB2;Q9NZB2-6;Q9NZB2-4;Q9NZB2-2;Q9NZB2-5		5	2	2	3	2	3	3	2	2	3	3	0	16018000	27423000	17793000	11701000	12889000	13131000	16995000	22176000	16374000	0.165459	0.00425628	1.04355	4104.99	4104.99	0.738366	3030.99	0.229342	1	0.766369	1.23661	0.592127	0.722312	0.581214	0	0.527642	0.802354
	FAM126A	Q9BYI3;Q9BYI3-2;Q9BYI3-3		3	13	12	11	13	14	13	14	12	13	12	166310000	238940000	323580000	169350000	213660000	191390000	163870000	301200000	196570000	143240000	12.5855	0.969526	1.39278	17.7549	17.7549	0.728697	12.938	0.500013	1	1.53228	1.64613	0.833647	1.21555	0.973648	0.84606	1.08694	0.861525
	FAM126B	Q8IXS8		1	10	14	13	13	14	13	12	12	12	12	161710000	213760000	247250000	183940000	186490000	180170000	173660000	233560000	170260000	123100000	5.01364	1.03977	1.22024	211.46	211.46	0.723012	152.888	0.271615	1	1.37178	1.45219	1.01997	1.25549	1.05821	0.949783	1.09532	1.08035
	FAM134C	Q86VR2		1	0	1	0	1	1	1	1	0	1	1	0	0	0	0	0	0	0	0	0	1223500	0.00012419	0.0649126	1.06204	4459.37	4459.37	0.906028	4040.32	0.0598396	1	0	0	1.28177	0.884627	1.09123	0	0.765329	0.797986
	FAM222B	Q8WU58		1	4	5	4	3	5	5	4	4	6	5	62065000	75294000	129070000	48011000	10601000	86993000	48977000	95745000	58068000	76953000	6.90616	0.504374	1.41841	1070.35	1070.35	1.32522	1070.35	0.468449	1	1.64884	2.22274	0.843442	1.29665	1.49812	1.06883	0.182562	0.826807
	FAM32A	Q9Y421-3;Q9Y421;Q9Y421-2		3	2	1	2	2	0	2	2	0	1	0	16833000	0	0	31430000	0	14744000	17383000	0	0	0	-0.202052	1.07082	6.36694	35625.3	35625.3	0	35625.3	0.160032	1	0	4.32211	3.47002	1.29369	2.42705	3.56438	0	5.2096
	FAM96B	Q9Y3D0		1	2	2	2	1	3	2	2	2	2	2	20199000	20858000	24246000	0	20378000	17266000	20949000	23671000	13646000	18300000	5.74748	-0.00171396	1.47713	8768.08	8768.08	1.34105	8768.08	0.816703	1	1.73465	1.77678	1.53518	1.52851	1.26528	1.48021	1.49333	0
	FANCD2	Q9BXW9-3;Q9BXW9;Q9BXW9-1;Q9BXW9-4		4	4	4	3	3	4	4	2	3	3	4	10105000	17162000	25124000	10157000	12615000	11124000	0	43227000	15648000	15387000	22.6892	0.649927	1.88091	10.5655	10.5655	0.983321	10.3893	0.545103	1	2.76246	1.60557	0	1.09675	0.71089	0.645769	0.806173	0.649093
	FANCI	Q9NVI1;Q9NVI1-2;Q9NVI1-1;Q9NVI1-4		4	7	9	7	10	8	9	9	6	9	9	66339000	65118000	107250000	63096000	50263000	58302000	51266000	96258000	74638000	54501000	17.0643	0.791333	1.24231	17.6068	17.6068	0.730204	12.8566	0.740074	1	1.28966	1.43694	0.686862	0.872451	0.78113	0.88881	0.673424	0.84536
	FAR1	Q8WVX9		1	4	3	3	3	3	4	3	3	3	3	30566000	42216000	55237000	39797000	29835000	34166000	34214000	60166000	44874000	25396000	15.8587	0.782896	1.19058	17.6919	17.6919	0.56594	10.0125	0.732439	1	1.34078	1.23094	0.762446	0.940767	0.761376	0.681152	0.664862	0.886861
	FARSA	Q9Y285-2;Q9Y285		2	8	8	8	8	9	9	9	8	8	9	70724000	84323000	120490000	54417000	73199000	68424000	73374000	135940000	76799000	73824000	10.2343	0.914286	1.44624	23.5667	23.5667	0.961263	22.6538	0.58197	1	1.77008	1.5689	0.955403	1.09797	0.890949	0.920897	0.953124	0.708564
	FARSB	Q9NSD9;Q9NSD9-2		2	7	5	6	8	6	5	5	5	7	8	36711000	34521000	39323000	32405000	35674000	33303000	35192000	39621000	28489000	51362000	2.55295	1.12613	1.24131	12807.4	12807.4	1.80287	12807.4	0.0800857	1	1.39075	1.38029	1.23528	1.21173	1.16898	1.2886	1.2522	1.13746
	FASN	P49327		1	6	5	4	4	5	3	4	5	5	6	46818000	45901000	51566000	35084000	48125000	53009000	57056000	69156000	42498000	80707000	0.771443	0.826619	1.27998	2260.58	2260.58	1.89908	2260.58	0.379471	1	1.62728	1.21337	1.34256	1.08007	1.24733	1.10165	1.13241	0.825545
	FAU	P62861		1	3	3	3	3	3	3	3	3	3	3	188730000	181620000	252220000	180310000	152200000	164970000	210280000	220510000	159330000	184970000	3.87833	1.07646	1.32324	76.1064	76.1064	1.16092	76.1064	0.372831	1	1.38398	1.583	1.31978	1.1399	1.0354	1.18452	0.95525	1.13168
	FBL	P22087		1	11	10	10	11	11	11	11	10	10	10	314160000	290880000	636930000	306920000	234670000	251750000	318560000	341670000	267260000	284150000	7.88384	1.04622	1.55365	26.7842	26.7842	1.0632	26.7842	0.298318	1	1.27842	2.38318	1.19195	1.08838	0.941967	1.17548	0.878059	1.14839
	FBLL1	A6NHQ2		1	1	1	1	0	0	1	1	0	1	0	0	0	0	0	0	0	0	0	12239000	0	7.96537	0.0464663	1.03857	1524.4	1524.4	0	1524.4	0.411844	1	0	2.10826	1.34529	1.00956	0.832503	0.934962	0	0
	FDFT1	P37268-5;P37268;P37268-3;P37268-2;P37268-4		5	11	8	8	10	8	11	8	10	6	7	157170000	169310000	228830000	132500000	149320000	187420000	160100000	243650000	178500000	163760000	0.659038	0.746252	1.17161	293.817	293.817	0.917423	269.554	0.544397	1	1.36499	1.28196	0.896919	0.948515	1.04997	0.880504	0.836527	0.742297
	FECH	P22830-2;P22830		2	34	35	35	29	33	36	34	34	34	36	9963300000	11522000000	13607000000	1658000000	7156900000	9413600000	10141000000	14487000000	11614000000	10375000000	0.474535	-0.733554	1.10549	25312.1	25312.1	0.893318	22611.8	0.893077	1	1.24737	1.1716	0.87317	0.992079	0.810539	0.85787	0.61623	0.142759
	FER - P16591-3	P16591-3		1	6	6	6	6	6	6	6	6	6	6	2345500000	2697200000	3484300000	795870000	1863600000	2319700000	2294500000	3533800000	2869700000	2167300000	0.42813	-0.287231	1.10658	13297.7	13297.7	0.755236	10042.9	0.824242	1	1.23142	1.21417	0.799561	0.939889	0.808342	0.817333	0.649406	0.277336
	FER - P16591;P16591-2;P07332-2;P07332-4	P16591;P16591-2;P07332-2;P07332-4		4	25	25	24	21	23	25	24	21	21	24	16383000000	18679000000	24857000000	5548500000	13356000000	16599000000	16644000000	25094000000	19607000000	16016000000	0.447901	-0.273303	1.13398	12574	12574	0.816851	10271.1	0.81752	1	1.27985	1.26776	0.848881	0.95267	0.846585	0.835569	0.681185	0.282986
	FERMT3	Q86UX7-2;Q86UX7		2	0	1	1	1	0	1	1	1	1	1	0	0	0	0	0	0	0	0	0	3372500	9.53452	0.231394	1.08619	335.766	335.766	2.23715	335.766	0.345531	1	1.33048	1.42919	0.649997	1.0396	0.888557	0	0	1.22587
	FIBP	O43427-2;O43427		2	22	19	20	10	14	21	21	20	22	19	914730000	1259700000	1644200000	150190000	373340000	1095500000	1188100000	1610400000	1243300000	1075100000	0.889236	0.040745	1.15623	1175.29	1175.29	0.864715	1016.29	0.908805	1	1.29526	1.32245	0.955602	1.01319	0.881123	0.735727	0.300282	0.120799
	FKBP1A	P62942		1	1	1	1	1	1	1	1	1	1	1	0	0	0	0	0	0	0	0	0	11686000	0.000100024	7.3487	0.859392	2790.51	2790.51	9.1354	2790.51	0.200955	1	6.68746	4.68136	3.09905	1.75774	1.8331	2.976	4.47827	4.02103
	FKBP4	Q02790		1	1	1	1	1	1	1	1	1	1	1	3828500	0	3394300	3016400	2437600	0	2993300	3833000	0	14685000	7.33338	1.98374	2.73803	26.0908	26.0908	8.89852	26.0908	0.0970834	1	4.1312	3.08278	2.18168	1.19225	1.03337	3.65336	1.48582	2.55454
	FKBP8	Q14318-2;Q14318;Q14318-3		3	7	6	5	5	6	5	6	5	7	7	35116000	46593000	59443000	60117000	40250000	40231000	41229000	52768000	52695000	45311000	-10.5591	1.04318	0.833462	17.736	17.736	0.859873	15.2507	0.371638	1	1.00139	1.12806	0.782408	0.884202	0.763469	0.666401	0.76383	1.14085
	FLAD1	Q8NFF5-3;Q8NFF5-2;Q8NFF5;Q8NFF5-4;Q8NFF5-5		5	8	7	9	8	8	7	8	7	8	7	30685000	31086000	37240000	24984000	31198000	28191000	32225000	56271000	29478000	29281000	3.88148	1.00602	1.44724	11.3932	11.3932	0.993317	11.3171	0.409156	1	1.90892	1.26332	1.09319	1.05455	0.95634	1.04095	1.05835	0.847547
	FLI1	Q01543;Q01543-2;Q01543-3;Q01543-4		4	2	2	1	3	2	2	2	0	2	3	19212000	17022000	0	14092000	18175000	0	19050000	0	0	18023000	-8.23198	0.576691	0.990229	130.494	130.494	2.00782	130.494	0.291935	1	0	0.552963	0.776969	0.618435	1.01191	1.07075	0.550496	1.32724
	FLNA	P21333-2;P21333;O75369-5;O75369-4;O75369-6;O75369-3;O75369-2;O75369-9;O75369;O75369-8;Q14315-2;Q14315		12	6	4	8	6	5	5	3	6	2	10	20815000	27785000	50329000	48192000	25572000	27273000	24765000	59718000	17067000	118220000	12.3992	1.70305	2.4826	17.7575	17.7575	6.92682	17.7575	0.193473	1	3.49903	2.94891	1.45105	1.628	1.598	1.21961	1.49833	2.82369
	FLOT1	O75955-2;O75955		2	7	7	7	5	6	6	7	6	6	6	60518000	47862000	73381000	58586000	45122000	43695000	42732000	67458000	47624000	53455000	8.5852	1.04476	1.31913	17.9544	17.9544	1.12244	17.9544	0.334033	1	1.41647	1.54084	0.897279	1.005	0.9175	1.27075	0.947463	1.23018
	FLOT2	Q14254		1	5	4	3	4	4	3	3	4	4	4	33978000	44387000	55370000	41880000	38199000	36496000	32804000	52527000	39298000	33837000	10.1015	0.96587	1.24849	17.4959	17.4959	0.861036	15.0646	0.496307	1	1.33663	1.40898	0.83475	1.1295	0.928699	0.864624	0.972034	1.0657
	FMNL1	O95466;O95466-2;O95466-3		3	1	1	1	1	1	1	1	1	1	1	0	0	0	0	0	0	0	0	0	1663900	7.52656	1.15141	2.54952	9.26303	9.26303	2.0249	9.26303	0.364834	1	4.09957	1.65324	0.937205	0.981186	1.56647	1.03998	1.00217	1.38222
	FN3KRP	Q9HA64		1	22	20	18	22	21	21	19	20	21	21	3971200000	3717300000	5382200000	4001300000	4064800000	3354000000	3244300000	4767000000	3642300000	3496600000	9.07877	1.02288	1.2618	17.7906	17.7906	0.959998	17.079	0.407022	1	1.30879	1.47769	0.890728	1.02059	0.920847	1.0903	1.116	1.09856
	FOCAD	Q5VW36		1	4	3	3	2	2	2	3	1	1	3	7074100	7095700	15511000	7773600	9967400	9806600	10692000	0	0	11614000	6.23201e-05	1.84232	1.0004	3.45417	3.45417	3.71938	3.45417	0.0502382	1	0.974157	2.33032	0.933387	0.805201	1.8951	2.28452	0.818779	1.33016
	FPGS	Q05932-3;Q05932-2;Q05932-4;Q05932		4	2	3	2	4	4	3	4	3	3	3	9672300	15853000	17429000	12565000	13002000	13268000	10844000	17719000	13463000	12539000	7.73758	0.8725	1.11875	293.69	293.69	0.931367	273.533	0.341852	1	1.31613	1.29459	0.805467	1.17752	0.985516	0.718436	0.965758	0.933299
	FRG1	Q14331		1	12	13	12	13	14	13	12	10	12	12	149750000	187300000	334540000	271990000	160150000	198980000	197790000	207630000	185630000	159790000	7.72841	1.04195	1.30648	23.1038	23.1038	0.860798	19.8877	0.173504	1	1.11852	1.80219	1.06551	1.009	1.07192	0.806712	0.862738	1.46523
	FRYL	O94915		1	3	3	2	1	2	3	2	3	2	2	31804000	40332000	56067000	0	23653000	33560000	0	52714000	35684000	28919000	1.38842	-0.0168578	1.02519	4381.78	4381.78	0.810419	3551.08	0.372506	1	1.47724	1.57121	0	1.13025	0.940478	0.891268	0.662846	0
	FTSJ3	Q8IY81		1	2	2	3	3	4	4	3	3	4	4	17711000	21349000	25312000	17745000	19421000	18834000	22127000	24083000	18377000	23823000	2.65022	0.995328	1.22416	143.586	143.586	1.29635	143.586	0.533426	1	1.3105	1.37737	1.20406	1.16172	1.02487	0.963759	1.05681	0.965609
	FUBP3	Q96I24;Q96I24-2		2	6	4	5	6	5	4	6	8	7	5	34248000	42060000	61297000	47937000	42182000	33582000	40337000	48183000	44449000	40228000	10.8439	0.899723	1.15433	22.1103	22.1103	0.905037	20.0106	0.455365	1	1.08401	1.37904	0.907489	0.946253	0.755518	0.770501	0.948998	1.07847
	FUS	P35637-2;P35637		2	4	3	5	4	2	2	4	2	2	3	99674000	57255000	366770000	51704000	28210000	36216000	77586000	57302000	33583000	51316000	8.52501	1.62599	4.54116	26.1786	26.1786	1.52804	26.1786	0.200795	1	1.70628	10.9213	2.31028	1.70488	1.0784	2.96799	0.840008	1.53959
	FXR1;FMR1;FXR2	P51114-3;P51114-2;P51114;Q06787-8;Q06787-6;Q06787-2;Q06787-4;Q06787-5;Q06787-9;Q06787-7;Q06787-3;Q06787;P51116		13	1	1	1	1	1	1	1	1	1	2	0	0	0	0	0	0	0	0	0	24815000	0.209253	0.0483357	1.2816	56260	56260	3.23259	56260	-0.0856843	1	1.28635	1.88979	0	1.33954	0.381281	1.09624	1.15085	1.1384
	FYB	O15117;O15117-2;O15117-3		3	1	1	1	0	0	1	1	1	1	1	0	0	0	0	0	0	0	0	0	2856900	0.978179	-0.00154769	1.28494	396.258	396.258	0.798932	316.583	0.898803	1	1.36945	1.48413	1.23183	0.947034	0.612937	0.599234	0	0
	FYN - P06241-2	P06241-2		1	5	5	6	3	4	4	5	5	5	6	124170000	229700000	300220000	23754000	54842000	180940000	185650000	323940000	245800000	196230000	0.720803	0.0190436	1.14245	565.632	565.632	0.798332	451.562	0.887767	1	1.3179	1.2214	0.755289	0.9345	0.736127	0.505167	0.223116	0.0966395
	FYN - P06241;P06241-3	P06241;P06241-3		2	8	8	8	3	8	8	8	8	8	8	3350900000	4158800000	5798600000	439530000	1561400000	3399900000	3776600000	5396200000	4073000000	3099200000	0.693343	-0.0514996	1.19415	1719.55	1719.55	0.760913	1308.43	0.857717	1	1.32487	1.42367	0.927228	1.02107	0.834741	0.822711	0.383354	0.107913
	G3BP1	Q13283;Q13283-2		2	1	2	2	2	1	2	3	1	1	4	0	12873000	23709000	15409000	0	12397000	13510000	0	0	61695000	3.32193	2.17435	4.25793	69.4694	69.4694	17.0214	69.4694	0.16502	1	2.67409	9.32771	3.89348	2.67071	2.49306	1.52302	0.864952	3.82715
	G3BP2	Q9UN86-2;Q9UN86		2	2	1	2	1	1	1	2	2	1	2	10570000	0	13699000	0	0	0	10341000	11966000	0	46027000	0.878296	0.38115	3.03705	2514.31	2514.31	8.83941	2514.31	0.359196	1	3.72838	5.18471	2.64966	2.44828	2.381	2.57176	1.49547	0.655668
	G6PC3	Q9BUM1		1	1	0	1	1	1	0	0	1	1	1	0	0	0	0	0	0	0	0	0	28749000	21.8186	0.361506	1.35991	16.0515	16.0515	1.90479	16.0515	0.641653	1	1.30657	1.77314	0	0	0	0.777977	0.799311	0.591738
	G6PD	P11413;P11413-3;P11413-2		3	17	17	17	14	16	16	15	15	15	17	288900000	304670000	376370000	259810000	281250000	271810000	287200000	427210000	317120000	368020000	9.01197	0.886991	1.17806	22.2953	22.2953	1.16051	22.2953	0.697902	1	1.34716	1.18684	0.905651	0.96074	0.85712	0.911012	0.886888	0.81928
	GALK1	P51570		1	1	1	1	1	1	1	1	1	1	1	0	0	0	0	0	0	0	0	0	3658800	8.94239	1.75519	2.1016	148.952	148.952	1.84713	148.952	0.0633992	1	3.36112	1.8699	2.12702	2.14312	1.03105	2.40423	1.58229	2.00096
	GALNT2	Q10471;Q10471-2		2	3	2	3	3	2	3	2	3	3	3	43251000	36724000	57419000	38523000	36094000	26401000	43267000	41393000	32646000	47796000	4.47123	1.10533	1.34128	56.7126	56.7126	1.46407	56.7126	0.2109	1	1.26793	1.75884	1.32534	1.12492	0.808706	1.32485	1.10562	1.18002
	GANAB	Q14697;Q14697-2		2	3	3	3	3	3	3	3	2	3	4	25360000	27917000	31888000	33640000	23469000	22861000	22064000	26120000	19205000	73024000	-0.0679434	0.999005	1.7632	111.002	111.002	3.80234	111.002	0.307653	1	1.36006	1.6604	1.14887	1.45363	1.19037	1.32049	1.22203	1.75163
	GAPDH	P04406;P04406-2;O14556		3	18	11	14	18	15	17	19	15	13	25	301270000	222560000	367000000	380420000	300360000	256200000	353110000	612280000	244930000	1692200000	2.95916	1.19671	1.68263	26.1684	26.1684	6.90891	26.1684	0.231875	1	2.49982	1.49839	1.44168	0.908668	1.04601	1.23002	1.22631	1.55318
	GAPVD1	Q14C86-3;Q14C86-4;Q14C86-5;Q14C86-2;Q14C86;Q14C86-6		6	24	24	22	26	26	23	24	20	22	22	522250000	581420000	711840000	489530000	598170000	463530000	486740000	661400000	498710000	492430000	9.92322	1.04972	1.2512	18.0863	18.0863	0.987408	17.8586	0.334232	1	1.32622	1.42736	0.975998	1.16585	0.929458	1.0472	1.19943	0.981593
	GAR1	Q9NY12-2;Q9NY12		2	2	2	2	2	2	2	2	1	2	2	19134000	14819000	25349000	17764000	14422000	14939000	23236000	0	12727000	16450000	-13.3216	0.503062	1.45543	5.46415	5.46415	1.29253	5.46415	0.54204	1	0	1.99175	1.82572	1.16437	1.1738	1.50342	1.13318	1.39577
	GART	P22102;P22102-2		2	16	15	11	15	17	14	15	18	15	17	97676000	101870000	175500000	106580000	109080000	93790000	116720000	207040000	110100000	147990000	8.96162	0.924586	1.49151	26.3659	26.3659	1.34414	26.3659	0.59347	1	1.88047	1.59401	1.06013	0.92525	0.851862	0.887157	0.990736	0.968029
	GBF1	Q92538-3;Q92538-2;Q92538		3	1	1	1	1	1	1	1	1	1	1	0	0	0	0	0	0	0	0	0	1126900	9.01357	0.930578	2.45145	8.97001	8.97001	0.841221	7.54576	0.439291	1	3.90266	1.34518	1.14669	1.09152	0.870633	0.875784	1.0256	0.5735
	GCAT	O75600;O75600-2		2	7	6	6	5	6	6	6	5	6	6	36854000	40180000	46119000	37299000	41737000	38425000	40522000	58384000	36043000	35847000	3.38228	1.07887	1.30637	19.924	19.924	0.994562	19.8156	0.311563	1	1.61984	1.27955	1.12427	1.11478	1.06609	1.0225	1.15798	1.03485
	GCDH	Q92947;Q92947-2		2	18	17	16	18	18	18	17	18	18	18	2705200000	2547400000	3189900000	2934300000	2592200000	2266000000	2535100000	3532900000	2721200000	2558100000	10.6335	0.954052	1.15716	17.2595	17.2595	0.940063	16.225	0.514298	1	1.29829	1.17224	0.931611	0.936131	0.832721	0.99412	0.952594	1.07831
	GCN1L1	Q92616		1	17	19	17	18	16	17	14	14	17	15	117960000	119810000	147770000	107490000	116260000	104430000	107720000	172270000	111590000	119800000	8.21394	1.00583	1.29027	17.1506	17.1506	1.07357	17.1506	0.489069	1	1.54378	1.32422	0.965319	1.07366	0.935837	1.05708	1.04185	0.963258
	GDI2	P50395-2;P50395;P31150		3	1	1	0	2	0	1	1	2	1	6	0	0	0	0	0	0	0	12283000	0	97786000	18.856	0.550911	2.28546	5.38	5.38	43.246	5.38	0.446977	1	3.57018	0	1.41102	0.341523	0.211445	0.367081	0	1.52386
	GEMIN5	Q8TEQ6		1	1	1	1	1	1	1	1	0	1	1	0	0	0	0	0	0	0	0	0	3474900	-14.9054	0.500613	0.914543	5.7208	5.7208	1.28944	5.7208	0.333319	1	0	1.05061	0.89777	0.977847	0.855616	0.840365	0.916954	0.862592
	GEMIN7	Q9H840		1	1	1	1	1	0	1	1	0	1	1	0	0	0	0	0	0	0	0	0	893350	0.352573	-0.00114833	0.901072	378486	378486	0.896317	339243	0.0197654	1	0	0.839609	1.31766	1.55344	1.07365	0.759313	0	0.891571
	GFPT1	Q06210-2;Q06210		2	1	1	0	1	1	1	0	0	1	1	0	0	0	0	0	0	0	0	0	1956000	-74.2007	0.252243	1.1016	42.4995	42.4995	1.43444	42.4995	0.618269	1	0	0	0	1.17534	1.40393	0.744133	0.991786	1.1928
	GIMAP1	Q8WWP7		1	4	1	3	3	2	2	2	2	2	2	24862000	0	36105000	23474000	17311000	20333000	17903000	22678000	22126000	37174000	0.164791	0.043329	1.21915	46126.9	46126.9	1.6801	46126.9	-0.0767564	1	1.02495	1.63179	0.809139	0	0.918964	1.12366	0.782383	1.06092
	GIMAP2	Q9UG22		1	1	2	2	1	1	2	2	2	1	1	0	0	0	0	0	0	0	7998000	0	0	8.34969	0.697989	1.03907	555.485	555.485	0.677123	376.132	0.302455	1	1.08521	1.30047	0.440896	1.15217	1.25836	0.543948	0.822239	0.72943
	GIMAP5	Q96F15;Q96F15-2		2	9	8	9	9	10	10	10	8	8	8	91279000	106800000	149590000	91276000	99566000	85069000	91923000	146980000	111930000	104260000	15.2187	0.842625	1.21654	18.336	18.336	0.931475	17.0796	0.748326	1	1.31314	1.33646	0.821254	0.954168	0.76002	0.815501	0.889538	0.815474
	GIMAP7	Q8NHV1		1	2	1	1	2	2	2	1	2	1	2	0	0	0	9011100	8589400	10785000	0	13528000	0	14323000	9.3611	1.64706	2.38992	6.37838	6.37838	2.87495	6.37838	0.153513	1	3.78471	1.57025	1.41558	1.24853	2.38388	1.39494	1.70672	1.81378
	GLG1	Q92896;Q92896-3;Q92896-2		3	4	4	4	5	4	4	4	4	5	4	14908000	22333000	28667000	17703000	13716000	16968000	15066000	26785000	20950000	21434000	16.4551	0.801059	1.21563	17.6526	17.6526	1.0231	17.6526	0.653613	1	1.27852	1.36835	0.719141	1.06601	0.809928	0.711599	0.654702	0.845012
	GLMN	Q92990-2;Q92990		2	1	1	1	1	1	1	1	1	1	1	0	0	0	0	0	0	0	0	0	3517900	3.78204	1.19338	0.996088	6.48531	6.48531	1.31939	6.48531	0.340366	1	1.00184	1.16127	1.26119	1.41822	1.24281	1.13509	1.10794	0.994787
	GLOD4	Q9HC38-2;Q9HC38		2	1	1	1	1	1	1	1	1	1	1	0	0	0	0	0	0	0	0	0	6974300	-7.91261	1.01664	1.25274	506.803	506.803	1.91981	506.803	0.220709	1	0.991494	1.25493	0.841637	1.10964	0.899361	1.64845	0.9055	1.20667
	GLUL	P15104		1	1	0	0	0	0	0	0	0	1	1	0	0	0	0	0	0	0	0	0	6306400	-1.86562	0.20136	1.64773	1011659577723990	1011659577723990	1.46766	1011659577723990	2.22045e-16	1	0	0	0	0	0	0.812237	0	0
	GMDS	O60547-2;O60547		2	5	5	7	5	6	6	5	4	5	6	43689000	51888000	59130000	41864000	42457000	52271000	42064000	66618000	46582000	52250000	0.781065	0.886231	1.186	282.682	282.682	1.12168	282.682	0.369389	1	1.43012	1.26937	0.90301	1.11391	1.12213	0.937894	0.911446	0.898716
	GMPS	P49915;P49915-2		2	6	8	8	8	8	7	7	9	7	11	40805000	37237000	54888000	36628000	40919000	34412000	45427000	102600000	38515000	57797000	6.60991	1.01859	1.83146	10.0123	10.0123	1.50064	10.0123	0.417106	1	2.6639	1.42511	1.17946	0.966818	0.89347	1.05946	1.06242	0.951006
	GNAI2	P04899;P04899-4;P04899-6;P04899-3;P04899-5;P04899-2;P63096		7	9	10	12	13	11	11	11	11	10	9	210980000	278550000	522710000	396970000	232370000	323130000	247360000	331900000	254420000	192830000	10.8206	1.1066	1.45268	18.558	18.558	0.75792	14.0655	0.200063	1	1.30454	2.05452	0.972251	1.09484	1.27007	0.829259	0.913332	1.56029
	GNAI3	P08754;P63096-2;P11488;P19087;A8MTJ3;P38405-3;P09471-2;P09471;P63092-3;P63092-2;P38405;P63092;P63092-4;P38405-2;Q5JWF2-2;Q5JWF2		16	0	1	2	2	0	0	0	1	1	1	0	0	0	10009000	0	0	0	0	0	0	17.3437	0.413413	1.38815	18.4451	18.4451	0	18.4451	0.288019	1	0.770652	2.39393	0	1.07793	0	0	0	1.66998
	GNAQ;GNA13;GNA12;GNAZ;GNA14;GNA11	P50148;Q14344-2;Q03113-3;Q03113-2;P19086;O95837;P29992;Q14344;Q03113		9	1	2	1	2	1	1	1	1	1	2	0	10805000	0	9205600	0	0	0	0	0	10711000	NA	NA	NA	NA	NA	NA	NA	NA	1	5.17495	1.6965	1.21274	9.8814	1.13157	1.11249	1.1225	6.58129
	GNB1	P62873;P62873-2;P62879-2		3	2	2	3	3	3	3	2	2	2	3	43090000	38948000	101640000	75057000	38395000	59012000	47703000	59350000	43405000	57924000	8.48018	1.15866	1.56836	19.8138	19.8138	1.3345	19.8138	0.180479	1	1.36735	2.34167	1.09902	0.897316	1.35957	0.992743	0.884576	1.72922
	GNB1L	Q9BYB4-2;Q9BYB4		2	2	1	1	1	1	1	1	1	1	1	0	0	0	0	0	0	0	0	0	2750100	-0.162597	1.0033	1.71369	721.705	721.705	1.38558	721.705	0.407934	1	1.29953	1.38291	1.07699	1.44821	1.22446	1.10535	1.39097	1.6585
	GNB2L1	P63244		1	9	8	9	10	9	8	10	8	10	9	167690000	159690000	210690000	181030000	176070000	134530000	157190000	268050000	153230000	212390000	6.81892	1.06135	1.37931	15.6201	15.6201	1.38609	15.6201	0.365302	1	1.74933	1.37499	1.02584	1.04216	0.877961	1.09437	1.14906	1.18143
	GNL2	Q13823		1	5	3	4	4	4	4	4	3	3	2	12164000	15765000	24750000	0	13700000	13443000	13909000	16535000	16527000	0	0.770649	-0.240168	1.05411	7596.76	7596.76	0	7596.76	0.729918	1	1.00048	1.49755	0.841593	0.953894	0.813396	0.736008	0.828947	0
	GNL3	Q9BVP2-2;Q9BVP2		2	15	14	14	16	14	12	15	13	11	13	87429000	96582000	114650000	69199000	88398000	86652000	90556000	126810000	80491000	93768000	0.648423	0.863947	1.28934	1014.58	1014.58	1.16495	1014.58	0.394701	1	1.57546	1.42438	1.12505	1.19991	1.07654	1.0862	1.09823	0.859711
	GNL3L	Q9NVN8		1	2	2	3	3	2	2	2	1	2	1	8665900	8734800	13875000	13202000	9444400	8948800	11055000	0	7204300	0	-14.2313	0.326879	1.46892	5.4246	5.4246	0	5.4246	0.554268	1	0	1.92593	1.5345	1.21244	1.24215	1.20288	1.31094	1.83252
	GNPAT	O15228-2;O15228		2	2	2	2	2	2	2	2	2	2	2	8724500	8311900	10930000	10449000	9551200	8241700	8133300	10151000	8057500	8460100	0.000164098	1.31143	0.999996	175.183	175.183	1.04997	175.183	0.140488	1	1.25982	1.3565	1.00941	1.03157	1.02286	1.08278	1.18538	1.2968
	GOLGA4	Q13439-3;Q13439-4;Q13439;Q13439-5		4	2	2	3	2	2	2	3	3	3	3	50614000	46364000	88536000	46995000	50882000	44830000	41069000	66662000	53594000	46447000	15.5402	0.873077	1.2986	18.0067	18.0067	0.866646	15.6054	0.600539	1	1.24383	1.65198	0.766298	0.865097	0.836474	0.944397	0.949397	0.876871
	GOLGA8Q;GOLGA6L9;GOLGA8M;GOLGA8R;GOLGA8O;GOLGA6L10;GOLGA6L19;GOLGA6L4;GOLGA8N	H3BV12;A6NEM1-2;H3BSY2-3;I6L899-2;A6NCC3-1;H3BSY2-2;A6NEM1;A6NI86;H0YKK7;A6NEF3;I6L899;H3BSY2;F8WBI6;A6NCC3		14	1	1	1	1	1	1	1	1	1	1	0	0	0	0	0	0	0	0	0	73824000	9.20214	0.868578	1.29	15.4099	15.4099	0.828543	12.7678	0.513492	1	1.5561	1.30706	0.663281	1.07726	0.794997	0.76374	0.784413	1.12771
	GPATCH4	Q5T3I0-3;Q5T3I0;Q5T3I0-2		3	4	3	3	4	3	2	2	3	3	3	29326000	0	0	22560000	0	0	0	0	0	0	-0.00782348	1.00009	0.754889	273.686	273.686	0.936136	256.207	0.0229136	1	1.05228	1.2423	0.539424	0.866237	0.53505	0.855749	0.684121	1.24554
	GPC4;GPC6	O75487-2;Q9Y625;O75487		3	1	1	1	1	1	1	1	1	1	1	0	0	0	0	0	0	0	0	0	23503000	11.7732	1.01503	1.52496	18.4781	18.4781	1.17439	18.4781	0.469358	1	1.6882	1.88747	0.93814	1.10983	0.998501	1.18483	1.1479	0.712387
	GPN1	Q9HCN4-3;Q9HCN4-2;Q9HCN4-4;Q9HCN4;Q9HCN4-5		5	1	1	1	1	1	1	1	0	1	1	0	0	0	0	0	0	0	0	0	3986300	4.59016e-05	-0.00109142	1.36716	29.4865	29.4865	0.8691	25.6267	-0.0401753	1	0	1.40162	0.48355	1.00421	0.73216	0.477206	0.640221	0.794863
	GPR180	Q86V85		1	1	1	1	1	1	1	0	1	1	1	0	0	0	0	0	0	0	0	0	1651300	0.145042	0.183419	1.04959	38065.8	38065.8	0.678793	25838.8	0.0798032	1	1.12418	1.50372	0	0.869034	0.70802	0.507954	0.573108	0.914868
	GPR89A;GPR89B	B7ZAQ6-2;B7ZAQ6-3;P0CG08;B7ZAQ6		4	1	1	1	1	1	1	1	1	1	1	0	0	0	0	0	0	0	0	0	20350000	11.2752	0.928798	1.02588	52.8309	52.8309	0.638632	33.7395	0.400183	1	1.04406	0.977311	1.08225	0.801255	0.963471	1.01221	0.920634	0.946273
	GRAMD1A	Q96CP6-2;Q96CP6-3;Q96CP6		3	14	13	15	14	14	14	12	14	12	11	185380000	212770000	232380000	154210000	196850000	180580000	179080000	238050000	197730000	145890000	0.440156	0.655535	1.08993	6579.14	6579.14	0.737824	4854.25	0.481551	1	1.20391	1.17524	0.905679	1.07606	0.913266	0.937541	0.995549	0.779902
	GRHPR	Q9UBQ7		1	1	1	1	0	1	1	1	1	1	1	0	0	0	0	0	0	0	0	0	1743100	13.968	0.506968	2.94612	82.4554	82.4554	2.89239	82.4554	0.46226	1	3.61238	1.39359	5.77864	0.661213	0.716934	0.715656	0.59474	0
	GSPT1;GSPT2	P15170-2;P15170-3;P15170;Q8IYD1		4	8	9	8	8	8	9	8	9	8	9	67628000	75796000	97838000	74075000	72464000	60945000	66453000	94706000	82402000	89424000	14.6271	0.844142	1.11222	17.7385	17.7385	1.08522	17.7385	0.771732	1	1.14932	1.18733	0.806449	0.919832	0.739606	0.820708	0.879396	0.898947
	GSTP1	P09211		1	2	1	1	3	2	2	2	4	1	7	35063000	0	0	34427000	32971000	19147000	21595000	48597000	0	382140000	0.000118672	9.79283	1.00847	25.0775	25.0775	77.0177	25.0775	0.110511	1	14.9014	1.44022	3.3495	1.28265	4.99478	6.83635	3.08198	7.29813
	GTF3A	Q92664;Q92664-2		2	3	2	2	2	3	2	3	2	1	2	19589000	0	0	28449000	19568000	0	0	0	0	0	0.000351007	9.10875	0.96267	29145.5	29145.5	0.674051	19645.5	0.699877	1	5.75266	6.87264	4.90215	3.85949	4.81754	4.96613	5.00448	4.11875
	GTF3C3	Q9Y5Q9-2;Q9Y5Q9		2	2	2	2	2	2	2	2	1	2	2	6886700	9508600	11156000	8393200	7060600	7285400	6460800	0	7936600	8199100	0.000152505	-0.0013035	1.48316	0.22431	0.22431	1.03307	0.22431	-0.34369	1	0	1.40564	0.814051	1.19807	0.91795	0.867714	0.889625	1.05753
	GTPBP4	Q9BZE4;Q9BZE4-2;Q9BZE4-3		3	19	17	18	21	16	18	17	17	17	19	145600000	167760000	205890000	172490000	135860000	137160000	167030000	171840000	148480000	167370000	5.06316	0.995275	1.16814	124.086	124.086	1.12722	124.086	0.340984	1	1.15733	1.38665	1.12493	1.12985	0.923761	0.980603	0.915005	1.16171
	GTSF1	Q8WW33		1	1	1	1	1	1	1	1	1	1	1	0	0	0	0	0	0	0	0	0	3814500	4.43273	1.22589	1.3823	282.573	282.573	1.14825	282.573	0.0686147	1	1.51857	1.78359	1.08134	1.52938	1.29326	0.909302	1.2416	1.52526
	H1FX	Q92522		1	9	8	7	10	10	10	8	7	8	9	182030000	216310000	252040000	193010000	170370000	177380000	161430000	242870000	214240000	211220000	15.4463	0.856149	1.10337	17.135	17.135	0.985904	16.8935	0.679606	1	1.13364	1.17644	0.753501	1.00966	0.82795	0.849655	0.79523	0.900906
	H2AFV;H2AFZ	Q71UI9;P0C0S5;Q71UI9-3;Q71UI9-4;Q71UI9-2		5	1	1	2	2	1	1	1	2	1	2	0	0	25387000	74133000	0	0	0	26832000	0	31130000	-4.76738	2.14764	31.4232	38832.4	38832.4	5.0638	38832.4	0.807807	1	3.77644	3.7706	2.15932	1.39448	2.47427	1.83405	0.772053	8.76802
	H3F3A	P84243		1	1	1	1	1	1	1	1	1	1	1	0	0	0	0	0	0	0	0	0	9744300	-0.000210994	0.878544	0.481867	1833.5	1833.5	1.29171	1833.5	0.236459	1	0.572345	0.821546	0.435184	0.691478	0.836924	0.517796	0.547609	0.966038
	HACD2	Q6Y1H2		1	1	1	1	1	1	1	1	1	1	1	26772000	35126000	43160000	32278000	25756000	30746000	25918000	37988000	36592000	0	15.8554	0.804348	1.07255	17.3803	17.3803	0	17.3803	0.66015	1	1.03815	1.17949	0.708297	0.959937	0.840238	0.731635	0.70387	0.882105
	HACD3	Q9P035-2;Q9P035		2	2	2	2	2	2	2	1	1	1	2	10713000	10915000	12207000	12140000	17457000	8807100	0	0	0	8403100	-0.386908	1.02474	4.45514	51.9842	51.9842	2.63343	51.9842	0.467652	1	1.27117	4.15206	0.776028	3.691	2.58632	3.55106	4.85115	3.72567
	HADHA	P40939		1	21	18	20	19	17	20	19	17	17	21	136900000	154910000	185480000	153630000	96043000	149200000	160610000	206280000	132040000	162590000	1.40025	0.970161	1.3012	191.287	191.287	1.23137	191.287	0.385054	1	1.56225	1.40473	1.21637	1.17321	1.12996	1.03681	0.727378	1.16351
	HADHB	P55084-2;P55084		2	8	7	8	8	8	10	9	7	8	7	64206000	68596000	89444000	61514000	50403000	64165000	65304000	133840000	66135000	80184000	4.67941	0.941215	1.50984	12.4297	12.4297	1.21243	12.4297	0.490844	1	2.02374	1.35245	0.987435	1.03721	0.970212	0.970832	0.762123	0.930128
	HAT1	O14929;O14929-2		2	5	4	4	3	4	4	4	3	4	3	57776000	63682000	84564000	62461000	74226000	49049000	60132000	79785000	58222000	66632000	7.57861	1.0504	1.27385	19.7031	19.7031	1.14445	19.7031	0.312171	1	1.37036	1.45244	1.03281	1.09378	0.842448	0.99234	1.27488	1.07281
	HAX1	O00165-5;O00165;O00165-2;O00165-3;O00165-4;O00165-6		6	6	7	5	7	7	7	7	6	7	7	85362000	105570000	124960000	86183000	89397000	90914000	85797000	113140000	104660000	76637000	1.06422	0.83348	1.06975	59.1659	59.1659	0.732247	43.3241	0.539728	1	1.08102	1.19396	0.819769	1.00869	0.86866	0.815612	0.854166	0.823457
	HCCS	P53701		1	13	12	11	13	13	13	12	12	11	12	193940000	266500000	343810000	227030000	228590000	225430000	201630000	310570000	257880000	214400000	16.1005	0.868046	1.17917	17.6334	17.6334	0.831394	14.6603	0.647808	1	1.20432	1.33322	0.781875	1.03343	0.874166	0.752055	0.88642	0.880371
	HCFC1	P51610-2;P51610;P51610-4;P51610-3		4	2	2	3	2	2	3	2	3	2	3	12698000	14520000	13196000	10436000	12140000	12604000	13242000	15762000	13661000	14177000	0.521807	0.666206	1.04262	4535.56	4535.56	1.03777	4535.56	0.698727	1	1.1538	0.965961	0.969329	1.06288	0.922626	0.929507	0.888661	0.763927
	HCLS1	P14317;P14317-2		2	2	3	3	4	3	3	3	3	4	2	23433000	42854000	97131000	49117000	28269000	48505000	30779000	61925000	34615000	45955000	12.511	1.07332	1.86492	18.4861	18.4861	1.3276	18.4861	0.367726	1	1.78896	2.80604	0.889181	1.23802	1.40127	0.676961	0.816669	1.41895
	HDAC1	Q13547		1	1	1	1	1	1	1	1	1	0	2	17727000	18402000	27530000	21517000	13877000	18333000	11648000	24580000	19465000	22244000	9.50112	0.869247	1.22563	16.9871	16.9871	1.14277	16.9871	0.496628	1	1.26278	1.41433	0.598407	0.945389	0.941844	0.910712	0.712921	1.10542
	HDAC6	Q9UBN7;Q9UBN7-2		2	3	3	3	2	3	3	3	4	3	4	8175900	14485000	19260000	13610000	11529000	13525000	10700000	20279000	14345000	12618000	11.1702	0.836706	1.25221	17.3137	17.3137	0.87961	15.2293	0.597175	1	1.41366	1.34263	0.745904	1.00976	0.942837	0.569948	0.803695	0.948763
	HEATR1	Q9H583		1	2	1	2	1	1	2	1	2	2	2	5895900	0	5403200	0	0	5486600	0	0	5714900	4737500	0.288482	-0.216255	1.00862	24247.6	24247.6	0.745608	18079.2	0.354739	1	1.15911	0.889866	0.647656	0.376578	0.875293	1.14416	0.418136	0.318449
	HEATR3	Q7Z4Q2		1	3	3	3	3	3	3	3	3	3	3	15836000	16232000	19197000	13636000	14425000	15575000	15996000	20092000	15034000	18454000	0.754907	0.909675	1.17647	444.04	444.04	1.22748	444.04	0.476201	1	1.33644	1.27691	1.06399	1.07969	1.03599	1.05335	0.959492	0.907011
	HELLS	Q9NRZ9-8;Q9NRZ9-7;Q9NRZ9-6;Q9NRZ9-5;Q9NRZ9-4;Q9NRZ9-3;Q9NRZ9-2;Q9NRZ9;Q9NRZ9-9		9	1	2	2	1	2	0	2	2	2	2	0	7815200	8548200	0	0	0	6696600	6925200	8129900	8503000	13.8653	-0.00109548	0.937709	190.248	190.248	1.04589	190.248	0.98104	1	0.851819	1.05145	0.8237	0.961291	0	0	0	0
	HIGD1A	Q9Y241		1	1	2	2	1	2	2	2	1	1	2	0	0	0	0	0	0	0	0	0	24045000	9.35659	1.46273	3.57272	575.485	575.485	3.82462	575.485	0.425598	1	2.55277	3.98495	4.90162	4.97495	4.00372	1.40311	1.14933	1.83159
	HINT1	P49773		1	3	3	1	0	3	2	2	3	3	2	27747000	25702000	0	0	29277000	0	0	112670000	23248000	0	15.6758	0.504306	2.92327	5.71105	5.71105	0	5.71105	0.480107	1	4.84644	0	0	1.10556	0	1.19352	1.25933	0
	HIRIP3	Q9BW71;Q9BW71-2;Q9BW71-3		3	2	2	3	3	2	2	3	3	2	2	0	13323000	39695000	13104000	12147000	11792000	11268000	14256000	12389000	11035000	1.45305	0.464004	1.62651	114.195	114.195	0.89071	101.714	0.216203	1	1.1507	3.20405	0.909517	1.07539	0.951812	0	0.980467	1.05771
	HIST1H1B	P16401		1	14	13	14	14	14	14	14	13	14	14	1646200000	2010200000	2486200000	2041100000	1871000000	1793600000	1556800000	2528700000	2383900000	2287000000	13.6414	0.763376	1.03472	15.7832	15.7832	0.959352	15.1417	0.807653	1	1.06074	1.04291	0.653048	0.84324	0.752381	0.690549	0.784848	0.856202
	HIST1H1C	P16403		1	2	2	2	2	2	2	2	2	2	2	260480000	304670000	420320000	331410000	256300000	229010000	259610000	389140000	316010000	335310000	13.1507	0.865686	1.18719	18.0963	18.0963	1.06107	18.0963	0.618871	1	1.23142	1.33008	0.821525	0.964115	0.724692	0.824278	0.81105	1.04873
	HIST1H1D	P16402		1	2	2	2	2	2	2	2	2	2	2	192290000	219890000	251780000	160680000	146740000	202780000	206590000	256830000	214890000	227140000	0.949702	0.706634	1.0952	475.012	475.012	1.05701	475.012	0.784503	1	1.19517	1.17167	0.961376	1.02327	0.943646	0.89483	0.682861	0.747731
	HIST1H1E	P10412;Q02539;P22492		3	2	2	2	2	2	2	2	2	2	2	2596200000	2886800000	3565400000	2877900000	2610700000	2451200000	2416800000	3345400000	3063600000	3238000000	14.6026	0.861706	1.08527	17.3656	17.3656	1.05693	17.3656	0.73827	1	1.09198	1.16379	0.788876	0.94229	0.800104	0.847434	0.852167	0.939385
	HIST1H2AC;HIST3H2A;HIST1H2AB	Q93077;Q7L7L0;P04908		3	1	1	1	2	1	1	1	1	1	1	0	0	0	0	0	0	0	0	0	17750000	-6.96621	1.08922	2.62986	3199.87	3199.87	1.09345	3199.87	0.802233	1	1.43683	1.05378	0.926323	0.823446	1.57925	0.805088	1.68971	2.62983
	HIST1H2AJ;HIST1H2AH;H2AFJ;HIST2H2AC;HIST2H2AA3;HIST1H2AG;HIST1H2AD;HIST1H2AA	Q99878;Q96KK5;Q9BTM1;Q16777;Q6FI13;P0C0S8;P20671;Q9BTM1-2;Q96QV6;Q8IUE6;P16104;Q71UI9-5		12	2	2	2	2	2	2	2	2	2	2	477720000	446020000	659320000	626680000	411870000	427880000	420520000	668930000	408860000	450980000	8.79796	1.14525	1.4166	17.8283	17.8283	1.10302	17.8283	0.240683	1	1.63609	1.61258	1.02852	1.09089	1.04652	1.16842	1.00736	1.53275
	HIST1H2BC;H2BFS;HIST1H2BK;HIST1H2BL;HIST1H2BM;HIST1H2BN;HIST1H2BH;HIST2H2BF;HIST1H2BD	P62807;P57053;O60814;Q99880;Q99879;Q99877;Q93079;Q5QNW6;P58876;Q5QNW6-2;Q96A08;A0A2R8Y619		12	3	3	3	3	3	3	3	3	3	2	691000000	839800000	1277200000	1197400000	619360000	880520000	798630000	891050000	821200000	844560000	8.75332	1.01986	1.21291	19.3367	19.3367	1.02845	19.3367	0.13359	1	1.08506	1.55528	0.972516	1.02265	1.07224	0.841452	0.754213	1.45811
	HIST1H4A	P62805		1	10	10	11	10	9	10	9	10	10	10	383920000	369060000	496730000	460270000	321150000	386940000	371010000	466180000	365900000	474710000	8.19083	1.04375	1.21033	18.9932	18.9932	1.29738	18.9932	0.272793	1	1.27406	1.35756	1.01397	1.00864	1.0575	1.04925	0.877699	1.25791
	HIST2H2BE;HIST1H2BJ;HIST1H2BB;HIST1H2BO;HIST3H2BB	Q16778;P06899;P33778;P23527;Q8N257;Q6DRA6;Q6DN03		7	2	2	2	2	2	2	2	2	1	2	38402000	38873000	63961000	41629000	23661000	35658000	33113000	50534000	0	35311000	10.485	2.07135	2.60198	19.2351	19.2351	2.07412	19.2351	0.103164	1	3.01062	3.79746	1.9378	2.28681	2.0861	2.24863	1.39687	2.47418
	HIST2H3A;HIST3H3;HIST1H3A;H3F3C	Q71DI3;Q16695;P68431;Q6NXT2		4	1	1	1	1	1	1	1	0	1	1	411140000	464260000	568910000	517350000	357950000	455750000	380920000	531160000	454980000	514930000	8.48446	0.947867	1.13919	17.355	17.355	1.13176	17.355	0.381751	1	1.16744	1.25041	0.837224	1.0204	1.00169	0.903644	0.786738	1.13708
	HLA-A	P04439;P04439-2;P30511-2;P30511;P30511-3		5	5	5	5	4	3	3	4	2	4	3	118650000	133640000	206910000	130070000	115530000	114410000	121190000	178380000	122720000	98765000	9.50826	0.995069	1.37963	20.1496	20.1496	0.8048	16.2164	0.52621	1	1.45355	1.68603	0.987533	1.08898	0.932285	0.966835	0.941411	1.05989
	HLA-B	P01889;P13747;P17693-6;P17693-2;P17693-5;P17693		6	2	2	2	2	2	2	2	2	2	1	9504500	14856000	15747000	12622000	11270000	11971000	12366000	16018000	14593000	0	7.21903	0.762835	1.00848	254.589	254.589	0	254.589	0.661672	1	1.09765	1.07908	0.847393	1.01802	0.820325	0.651305	0.772288	0.864935
	HLA-C	P10321;P10321-2		2	1	1	1	3	2	1	2	1	2	0	47704000	58452000	75960000	52474000	48396000	47198000	59755000	69370000	63160000	46091000	1.71664	0.775696	1.08781	64.1109	64.1109	0.72975	46.7849	0.815294	1	1.09832	1.20266	0.946089	0.925459	0.747277	0.755288	0.766244	0.830811
	HLTF	Q14527;Q14527-2		2	4	6	5	2	5	5	5	4	4	3	13665000	13978000	23807000	16878000	13114000	12505000	12522000	21807000	17315000	12966000	10.7344	0.795481	1.21149	17.9618	17.9618	0.74883	13.4503	0.744306	1	1.25943	1.37494	0.723188	0.807277	0.722206	0.7892	0.757378	0.974762
	HM13	Q8TCT9-5;Q8TCT9;Q8TCT9-4;Q8TCT9-2		4	1	1	2	2	2	2	2	2	2	1	0	0	32686000	24328000	0	29196000	22027000	34642000	26471000	0	10.6304	0.404139	1.18115	30.5809	30.5809	0	30.5809	0.4698	1	1.30868	1.23479	0.832118	0	1.10294	0	0	0.919043
	HMGA1 - P17096;P17096-3	P17096;P17096-3		2	0	0	0	1	0	0	0	1	0	0	0	0	0	78125000	0	0	0	34397000	0	0	-3.44016	3.67748	500.971	65629.7	65629.7	1.68179	65629.7	0.714296	1	21.2058	2.45774	0.797654	0.800361	1.4257	0.957535	0.780758	35.2071
	HMGB1;HMGB1P1	P09429;B2RPK0;P23497		3	8	8	10	12	6	9	10	8	9	9	212250000	144490000	624690000	789400000	105500000	300270000	248370000	262600000	118540000	471180000	4.43032	11.0077	2.12659	29720.8	29720.8	3.97486	29720.8	0.569757	1	2.21529	5.26987	2.09524	1.21891	2.53307	1.79053	0.889995	6.65936
	HMGB2	P26583		1	6	2	9	11	3	11	5	6	2	9	59137000	36967000	215010000	604220000	32504000	223960000	62123000	71182000	16824000	198830000	-5.852	5.33355	36.2873	14130.9	14130.9	11.8182	14130.9	0.833108	1	4.23098	12.78	3.69252	2.19728	13.3119	3.51504	1.932	35.9142
	HMGCR	P04035-2;P04035;P04035-3		3	1	0	0	1	1	0	0	0	1	1	0	0	0	0	0	0	0	0	0	1424700	-16.0803	0.111862	0.90291	466.606	466.606	0.549356	256.333	0.501825	1	0	0	0	0	0	1.28646	0.740379	0.693067
	HMGN1	P05114		1	1	1	2	2	1	2	2	2	1	1	6485700	0	37024000	65554000	0	28802000	6870700	11433000	0	8529400	-4.58861	5.70031	452.05	57538.2	57538.2	3.9084	57538.2	0.643194	1	7.03836	15.9902	3.53089	2.174	12.4675	2.49042	0.911921	27.1062
	HMGN2	P05204;Q15651-2;Q15651		3	4	4	5	7	4	6	4	5	3	5	51716000	35725000	169880000	279440000	23471000	83228000	43668000	45940000	29537000	41841000	-4.50941	2.04472	21.4405	33366.4	33366.4	1.41656	33366.4	0.72722	1	1.55534	5.75143	1.47842	1.2095	2.81775	1.75089	0.79463	9.46068
	HMHA1	Q92619;Q92619-2		2	1	1	1	1	1	1	1	1	1	1	0	0	0	0	0	0	0	0	0	4269100	1.64058	0.966843	1.45413	144.916	144.916	2.25831	144.916	0.278175	1	1.44165	2.13865	1.18287	1.26169	1.19414	0.824111	0.645154	1.37399
	HMOX2	P30519;P30519-2		2	11	9	13	11	11	12	12	10	10	10	194840000	209930000	239710000	195230000	187130000	177950000	164970000	238380000	172750000	192260000	9.30477	1.09035	1.25571	17.295	17.295	1.11294	17.295	0.280442	1	1.37991	1.38761	0.954964	1.21522	1.0301	1.12787	1.08324	1.13013
	HNRNPA0	Q13151		1	1	1	1	1	1	0	1	1	1	1	0	0	0	0	0	0	0	0	0	11018000	0.298429	0.297324	1.7399	5519.52	5519.52	1.27742	5519.52	0.0492831	1	1.98859	3.62774	1.32113	0.924964	0	0.87933	0.90355	1.68182
	HNRNPA1	P09651-3;P09651-2;P09651;Q32P51		4	11	10	16	11	9	10	12	12	9	13	173280000	198950000	867020000	184030000	113990000	135110000	229940000	297450000	112030000	329560000	9.66402	1.43757	3.79794	26.9386	26.9386	2.94171	26.9386	0.295403	1	2.65509	7.73918	2.05249	1.77586	1.20602	1.54673	1.0175	1.64268
	HNRNPA2B1	P22626-2;P22626		2	18	17	18	19	16	16	19	15	17	18	283890000	365820000	1062400000	340730000	325420000	308770000	418190000	571270000	282020000	357640000	8.14871	1.15181	2.26384	27.042	27.042	1.26814	27.042	0.369683	1	2.02564	3.76711	1.48284	1.29714	1.09485	1.00663	1.15389	1.20818
	HNRNPA3	P51991;P51991-2		2	6	6	8	7	7	6	8	5	5	6	62767000	68069000	195620000	69438000	60148000	65984000	76348000	103360000	62359000	74800000	9.42478	1.04674	1.93142	25.9267	25.9267	1.19951	25.9267	0.38165	1	1.6575	3.137	1.22433	1.09157	1.05813	1.00654	0.964544	1.11352
	HNRNPC	P07910-2;P07910;P07910-3;P07910-4		4	3	2	3	3	2	2	2	3	2	3	15977000	24920000	39231000	24980000	20319000	17598000	21212000	31964000	22968000	17133000	9.35058	0.90306	1.36651	22.0512	22.0512	0.745951	16.4491	0.525677	1	1.39168	1.70807	0.923546	1.08499	0.766196	0.69562	0.884666	1.0876
	HNRNPD	Q14103-3;Q14103;Q14103-4;Q14103-2;O14979-3;O14979-2;O14979		7	6	5	5	6	5	4	6	6	3	6	45712000	33356000	157370000	39587000	32275000	27826000	62221000	59836000	26442000	55239000	7.72446	1.35189	3.07118	31.3363	31.3363	2.08906	31.3363	0.294911	1	2.26292	5.95152	2.35311	1.26148	1.05234	1.72876	1.2206	1.49713
	HNRNPF	P52597		1	11	11	12	11	11	11	10	12	10	12	435740000	443350000	662020000	394040000	389490000	347590000	446100000	753540000	403890000	330980000	7.21233	0.99528	1.50168	25.1275	25.1275	0.819481	20.5915	0.524728	1	1.86571	1.63911	1.10451	1.0977	0.860606	1.07886	0.964347	0.975612
	HNRNPH1	P31943		1	8	7	7	7	8	8	7	7	8	7	703590000	788000000	1010100000	612710000	662610000	599870000	652520000	890350000	627790000	616680000	1.57041	1.03134	1.29679	79.6258	79.6258	0.982303	78.2167	0.294703	1	1.41823	1.60898	1.03939	1.2552	0.955527	1.12074	1.05546	0.975979
	HNRNPH2	P55795		1	2	2	2	2	2	2	2	2	2	2	5507100	6800600	10254000	6858100	5973900	5812000	4727200	12524000	6297900	5512100	10.8861	0.944123	1.53943	16.7252	16.7252	0.875228	14.6384	0.547674	1	1.9886	1.62816	0.750599	1.07982	0.922847	0.874434	0.948554	1.08895
	HNRNPH3	P31942-2;P31942;P31942-3;P31942-4;P31942-6;P31942-5		6	4	4	4	3	4	4	4	2	3	2	16950000	26053000	41302000	23442000	23072000	22166000	20437000	12559000	16209000	14616000	-3.77577e-05	1.00447	1.8636	2.14995e+07	2.14995e+07	0.901721	1.93866e+07	0.0813956	1	0.774816	2.54809	1.26084	1.60732	1.36751	1.04572	1.42341	1.44623
	HNRNPK	P61978-3;P61978;P61978-2		3	16	15	17	16	16	16	15	16	14	17	254840000	221130000	464020000	201890000	207850000	208090000	217520000	313820000	188400000	335070000	9.65812	1.15745	1.70931	20.9622	20.9622	1.7785	20.9622	0.348793	1	1.66571	2.46295	1.15456	1.17373	1.10451	1.35265	1.10324	1.0716
	HNRNPL	P14866;P14866-2		2	8	7	9	10	10	7	9	9	8	10	111170000	134400000	205040000	127220000	117210000	117280000	109480000	195890000	142030000	204030000	17.5194	0.84109	1.27399	17.5521	17.5521	1.43653	17.5521	0.731413	1	1.37922	1.44364	0.770823	0.946279	0.825741	0.782722	0.825248	0.895726
	HNRNPLL	Q8WVV9-2;Q8WVV9-3;Q8WVV9-5;Q8WVV9-4;Q8WVV9		5	2	1	1	0	2	1	1	2	1	1	0	0	0	0	0	0	0	1372200000	0	0	-7.49472e-08	-0.503598	877.882	0.428377	0.428377	1.31051	0.428377	0.0588562	1	1479.33	2.4137	0.750286	1.17316	0.90817	1121.84	903.135	0
	HNRNPM	P52272-2;P52272		2	13	14	12	13	14	13	15	12	14	13	140870000	210380000	295390000	208180000	171890000	173140000	169250000	293070000	180530000	218690000	9.93463	0.990738	1.41998	18.5814	18.5814	1.21138	18.5814	0.496503	1	1.62339	1.63624	0.937517	1.16535	0.959065	0.780314	0.952141	1.15316
	HNRNPR	O43390-4;O43390;O43390-2;O43390-3		4	4	5	3	3	4	5	4	3	3	5	56792000	47463000	135860000	59597000	45111000	42011000	47785000	45336000	23648000	59566000	7.43395e-08	4.07467	1.00031	18.801	18.801	2.51886	18.801	0.146671	1	1.91712	5.74509	2.02068	2.00706	1.77651	2.40156	1.9076	2.52017
	HNRNPU	Q00839-2;Q00839		2	20	15	21	20	19	18	22	19	17	18	586880000	506070000	1126300000	543360000	387070000	446190000	650630000	674560000	469260000	639670000	6.16895	1.05153	1.61147	32.1915	32.1915	1.36315	32.1915	0.345205	1	1.4375	2.40016	1.3865	1.07844	0.950837	1.25065	0.824852	1.15791
	HNRNPUL1	Q9BUJ2-2;Q9BUJ2;Q9BUJ2-3;Q9BUJ2-4;Q9BUJ2-5		5	14	15	16	16	16	14	15	15	13	14	236130000	297140000	463800000	266560000	304850000	266320000	303090000	405030000	318440000	240890000	8.41212	0.861052	1.24282	26.1359	26.1359	0.756469	19.771	0.670499	1	1.27192	1.45648	0.951796	0.933111	0.836327	0.741521	0.957323	0.837081
	HP1BP3	Q5SSJ5;Q5SSJ5-2;Q5SSJ5-3;Q5SSJ5-5		4	21	20	19	21	20	21	20	20	21	21	325170000	361150000	459560000	370360000	320330000	335290000	290070000	411960000	402010000	379620000	14.3414	0.830145	1.05598	17.1897	17.1897	0.944305	16.2323	0.728116	1	1.02475	1.14316	0.721549	0.898361	0.834034	0.80886	0.796821	0.921271
	HSD17B10	Q99714-2;Q99714		2	0	1	0	1	0	0	0	0	1	0	0	0	0	0	0	0	0	0	7315000	0	-3.94128	0.226087	8.69319	55370.6	55370.6	0	55370.6	0.206357	1	0	0	0	1.00641	0	0	0	0.92056
	HSD17B12	Q53GQ0		1	2	1	1	2	2	2	2	1	1	1	12835000	0	0	10569000	13584000	14113000	12823000	0	0	0	-14.3683	1.6643	3.99388	171.371	171.371	0.825736	141.507	0.68986	1	1.80509	1.13663	3.34744	1.03283	4.85249	3.73647	4.17387	3.21262
	HSD17B4	P51659-3;P51659;P51659-2		3	2	2	2	2	1	1	0	0	2	2	3460500	2797700	5594100	0	0	0	0	0	3061700	5867000	0.198122	0.0397869	1.11562	17.4809	17.4809	1.91626	17.4809	0.119853	1	0	1.82712	0	0.913773	0	1.13025	0	0
	HSDL2	Q6YN16;Q6YN16-2		2	3	4	2	4	5	2	4	2	2	4	19048000	17944000	19417000	16702000	23224000	0	22413000	27542000	0	28793000	-7.15568	1.30772	3.14833	1049.41	1049.41	4.12843	1049.41	0.826372	1	1.40692	1.78025	1.22677	1.81962	0.612135	2.07261	3.18878	3.10609
	HSP90AA1	P07900;P07900-2;Q58FG0;Q58FG1		4	14	11	10	20	12	8	14	12	7	23	159150000	162960000	200700000	201290000	138410000	128560000	175280000	263630000	122870000	594060000	3.72818	1.28547	1.59391	29.1705	29.1705	4.83487	29.1705	0.168902	1	2.1456	1.63343	1.42655	1.32628	1.04631	1.29527	1.12648	1.63824
	HSP90AB1	P08238;Q58FF7;Q14568;Q58FF6		4	24	20	20	24	21	22	24	25	20	29	969440000	861350000	1107600000	1135800000	767600000	797190000	907140000	1387400000	663390000	2800300000	6.96333	1.36428	1.58711	20.2671	20.2671	4.2212	20.2671	0.10689	1	2.09138	1.66961	1.36743	1.29841	1.20169	1.46134	1.15709	1.71212
	HSP90AB2P	Q58FF8		1	2	2	2	2	2	2	2	2	1	2	29346000	29168000	41594000	30477000	22783000	33021000	34676000	39901000	0	93269000	7.78708	1.36694	1.73808	1691.13	1691.13	5.7886	1691.13	0.159542	1	1.94798	1.9437	2.30271	1.51184	1.59692	1.86006	1.18167	1.55274
	HSP90B1	P14625;Q58FF3		2	3	4	4	4	3	6	6	6	1	17	27082000	11649000	40894000	19048000	11957000	38933000	34698000	50159000	0	434670000	4.87996	2.69328	4.85507	181.216	181.216	57.5206	181.216	0.166436	1	10.1817	3.14217	5.08709	4.75077	2.86254	1.32824	3.56544	3.18462
	HSPA1A;HSPA1B	P0DMV8;P0DMV9;P0DMV8-2		3	3	3	2	3	2	2	2	3	2	3	37656000	50059000	58778000	30892000	32590000	33619000	52935000	56070000	46242000	48815000	5.40351	0.727237	1.1572	133.256	133.256	1.05564	133.256	0.87986	1	1.21253	1.2711	1.14474	1.08254	0.727023	0.814325	0.704771	0.668051
	HSPA5	P11021		1	16	18	16	15	17	20	19	17	19	18	442240000	443930000	646550000	274620000	343450000	363560000	473120000	773800000	422040000	506380000	1.68166	0.846134	1.44636	44.7489	44.7489	1.19984	44.7489	0.563686	1	1.83348	1.53196	1.12103	1.05187	0.861435	1.04786	0.813785	0.650697
	HSPA6;HSPA7	P17066;P48741		2	1	2	1	1	2	1	1	2	2	1	0	0	0	0	0	0	0	0	177360000	0	9.33192	0.714813	1.35855	25.0282	25.0282	0.824707	20.6409	0.748051	1	1.58604	1.48963	0.814783	0.823128	0.757781	0.822226	0.661592	0.509382
	HSPA8	P11142;P11142-2;P54652		3	30	29	30	29	29	29	28	32	28	33	3735900000	4156500000	5966300000	2666600000	3081400000	3545000000	4148200000	5849400000	4107800000	4227200000	1.0131	0.728988	1.26162	124.484	124.484	1.02907	124.484	0.671057	1	1.42397	1.45243	1.00983	1.01186	0.862992	0.909465	0.750134	0.649155
	HSPA9	P38646		1	16	18	15	13	16	17	17	16	15	17	385100000	405780000	522810000	244500000	274120000	388460000	405890000	642930000	425900000	566530000	0.643452	0.544846	1.21596	412.078	412.078	1.33019	412.078	0.682096	1	1.50958	1.22754	0.953017	0.952759	0.912092	0.904203	0.643625	0.574078
	HSPB1	P04792		1	1	1	0	1	1	0	1	1	1	0	0	0	0	0	0	0	0	0	7042000	0	14.0171	0.53634	1.25397	97.7523	97.7523	0	97.7523	0.227102	1	2.33996	0	1.67594	0.838455	0	0.994973	0.715081	0.426427
	HSPBP1	Q9NZL4-3;Q9NZL4;Q9NZL4-2		3	4	5	5	4	3	4	5	3	3	4	15126000	15930000	21141000	15563000	13267000	16684000	14739000	22365000	16492000	22711000	14.5041	0.92274	1.21268	17.8443	17.8443	1.37709	17.8443	0.637223	1	1.35611	1.28189	0.893706	0.965923	1.01164	0.917172	0.804451	0.94367
	HSPD1	P10809;P10809-2		2	28	26	27	33	27	30	29	31	25	35	736450000	663280000	939430000	606360000	475240000	582490000	651350000	1222500000	515760000	1621600000	6.82558	1.1877	1.73096	23.0789	23.0789	3.1441	23.0789	0.341172	1	2.37029	1.82145	1.26289	1.28602	1.12938	1.42789	0.921436	1.17566
	HSPH1	Q92598-2;Q92598-3;Q92598;Q92598-4		4	5	3	5	4	3	4	5	4	5	5	29638000	35446000	39224000	33882000	27651000	28347000	34207000	41467000	34322000	134380000	8.52015	0.870556	1.08693	113.714	113.714	3.91527	113.714	0.643074	1	1.20818	1.14282	0.996649	1.03275	0.825913	0.863528	0.805635	0.98718
	HTATSF1	O43719		1	4	4	3	3	3	3	3	4	3	4	29539000	48673000	46708000	51510000	40722000	43795000	37922000	53929000	47107000	46140000	5.77214	0.892168	1.07246	10.34	10.34	0.979472	10.1278	0.253411	1	1.14482	0.99153	0.805018	1.03324	0.929692	0.627062	0.864458	1.09347
	HUWE1	Q7Z6Z7-2;Q7Z6Z7-3;Q7Z6Z7		3	1	1	1	1	1	1	1	1	1	1	0	0	0	0	0	0	0	0	0	1220500	0.87066	0.0549003	2.10594	602.073	602.073	2.98425	602.073	0.478966	1	3.36471	1.96401	2.16883	1.28331	1.50262	1.1481	0	0.751381
	HVCN1	Q96D96-4;Q96D96-3;Q96D96;Q96D96-2		4	2	2	2	2	2	2	2	2	2	2	25049000	25759000	27396000	22522000	22305000	21298000	24953000	32187000	25862000	17124000	1.53704	0.892369	1.11217	28.8763	28.8763	0.66213	19.1198	0.59484	1	1.24457	1.05931	0.964852	0.996017	0.823525	0.968564	0.862462	0.870853
	ICAM2	P13598		1	1	1	0	1	1	0	1	1	1	1	0	0	0	0	0	0	0	0	0	3903000	0.000213249	-0.00146025	1.46258	323.931	323.931	1.33875	323.931	-0.139579	1	0.832956	0	1.21733	1.4799	0	1.04366	1.09481	1.10527
	IDH2	P48735-2;P48735		2	4	4	4	5	5	6	5	4	3	9	47676000	51356000	62439000	39839000	46139000	38034000	47076000	59917000	31722000	154950000	8.85214	1.35312	1.59264	157.735	157.735	4.88462	157.735	0.160936	1	1.88882	1.96832	1.48402	1.61894	1.19898	1.50293	1.45448	1.25588
	IDH3A	P50213;P50213-2		2	4	4	2	2	2	3	4	2	3	4	26128000	26848000	33729000	0	0	24216000	20970000	29800000	23082000	40380000	8.26367	-0.0014598	1.14545	1714.18	1714.18	1.74942	1714.18	0.907271	1	1.29105	1.46127	0.9085	1.16316	1.04913	1.13196	0	0
	IDH3B	O43837;O43837-2;O43837-3		3	18	18	16	18	18	19	17	18	19	17	519960000	560400000	651200000	511640000	534120000	496630000	515070000	791850000	499260000	557360000	5.98669	1.04655	1.3004	16.6025	16.6025	1.11637	16.6025	0.404697	1	1.58605	1.30433	1.03167	1.12246	0.994732	1.04146	1.06982	1.0248
	IFI16	Q16666-2;Q16666;Q16666-3;Q16666-6;Q6K0P9-6;Q6K0P9-5;Q6K0P9-4;Q6K0P9-3;Q6K0P9-2;Q6K0P9		10	8	3	7	26	4	15	13	4	1	9	18670000	21068000	33270000	521780000	9558100	120190000	50761000	11818000	0	67614000	-7.69094	26.2094	362.035	14626.8	14626.8	49.2126	14626.8	0.952195	1	9.69894	32.4772	47.9201	11.9677	80.6774	18.1133	7.79056	360.703
	IGF2BP3	O00425		1	1	1	1	1	1	1	1	1	1	1	0	0	0	0	0	0	0	0	0	1573900	6.1205	1.25811	1.67437	9.50469	9.50469	1.2534	9.50469	0.206043	1	2.35	1.43147	1.36179	1.32388	1.05025	1.14589	1.22338	1.44445
	IKBKG	Q9Y6K9-3;Q9Y6K9;Q9Y6K9-2		3	0	0	1	0	0	0	0	1	1	1	0	0	0	0	0	0	0	0	0	2599000	7.50484	-0.00173497	1.33958	14.996	14.996	0.728276	10.9213	0.937965	1	1.67868	1.2789	0	0	0	0	0	0
	IKZF1	Q13422-2;Q13422;Q13422-4;Q13422-3;Q13422-7;Q13422-6;Q13422-5;Q9UKS7-6;Q9UKT9-7;Q9H2S9-2;Q9UKS7;Q9UKT9;Q9UKS7-2;Q9UKS7-7;Q9UKT9-3;Q9UKT9-4;Q9UKT9-14;Q9UKS7-4;Q9UKT9-8;Q9UKT9-6;Q9UKT9-9;Q9H2S9		22	4	5	4	3	5	4	4	4	5	5	115510000	152140000	197870000	106720000	91145000	116880000	109150000	176860000	128910000	142250000	1.0548	0.780226	1.23504	164.287	164.287	1.10348	164.287	0.485303	1	1.37196	1.53495	0.846715	1.1802	0.906679	0.896052	0.707044	0.827864
	ILF2	Q12905		1	2	2	2	2	2	1	2	1	1	2	33175000	28093000	38599000	43494000	29094000	0	31519000	44100000	0	46981000	2.63497	1.13653	2.25606	48.1919	48.1919	2.30345	48.1919	0.365591	1	3.17334	2.66177	1.8841	1.47673	0.128945	1.73572	1.43185	1.0988
	ILF3	Q12906-5;Q12906-4;Q12906-2;Q12906-6;Q12906-3;Q12906;Q12906-7		7	1	0	0	1	0	1	1	1	1	1	0	0	0	0	0	0	0	0	0	11557000	0.0359609	0.541509	1.18014	125420	125420	2.39931	125420	-0.0137494	1	1.65546	0	1.76395	0	0.77919	1.45437	0	1.88573
	IMMT	Q16891-2;Q16891-4;Q16891;Q16891-3		4	73	70	72	69	71	71	73	69	72	73	6347300000	6931200000	9001300000	6506100000	6138100000	5873800000	6080300000	9548600000	7016400000	6200700000	14.8958	0.899702	1.2146	17.7422	17.7422	0.883744	15.6796	0.696693	1	1.3609	1.28289	0.866584	0.987857	0.837153	0.904638	0.874822	0.92727
	IMP3	Q9NV31		1	3	2	2	3	3	2	2	1	2	3	11024000	12273000	14296000	11364000	12513000	11259000	12378000	0	10501000	11074000	-9.62671	0.0727815	1.15687	5.11544	5.11544	1.05457	5.11544	0.24691	1	0	1.36139	1.17874	1.16875	1.07218	1.0498	1.1916	1.08218
	IMP4	Q96G21		1	1	1	1	1	1	1	1	1	1	1	0	0	0	0	0	0	0	0	0	7528600	2.44448	0.777547	1.11975	71.5149	71.5149	0.92111	65.8731	0.472527	1	0.989674	1.42401	1.01402	0.91142	0.723897	0.654991	0.658453	1.06603
	INCENP	Q9NQS7-2;Q9NQS7		2	5	5	4	0	2	5	5	5	4	5	42930000	63008000	101300000	0	23702000	64755000	78070000	104510000	60768000	48672000	0.847762	-0.00171616	1.4165	907.4	907.4	0.800948	726.78	0.840967	1	1.71982	1.667	1.28472	1.03686	1.06561	0.706457	0.390041	0
	INPP4A	Q96PE3-2;Q96PE3-4;Q96PE3-3;Q96PE3		4	3	4	3	4	3	3	3	4	4	5	15478000	16912000	14776000	12702000	15155000	13860000	14661000	22104000	14322000	15630000	0.585922	0.921273	1.18025	493.705	493.705	1.09133	493.705	0.201201	1	1.54336	1.0317	1.02367	1.18084	0.967742	1.08071	1.05816	0.886887
	INTS2	Q9H0H0		1	2	2	2	2	2	2	2	2	2	1	0	0	0	0	0	0	0	0	7284400	0	10.8006	0.739261	1.14503	14.6262	14.6262	0.163157	2.38637	0.762246	1	1.28958	1.13895	0.720155	0.662127	0.719826	0.941436	0.76079	0.631404
	INTS5	Q6P9B9		1	2	2	0	2	2	1	2	0	2	1	8474200	8473600	0	10905000	8026600	0	7388400	0	9131300	0	-10.9341	0.454531	1.03675	874.222	874.222	0	874.222	0.313097	1	0	0	0.809129	0.927973	0	0.928039	0.879021	1.19424
	INTS7	Q9NVH2-3;Q9NVH2-2;Q9NVH2;Q9NVH2-4		4	3	2	2	3	3	3	3	3	2	3	171830000	239210000	301240000	174010000	155450000	195540000	176460000	308250000	280700000	216690000	14.5275	0.660541	1.05716	16.9159	16.9159	0.771963	13.0584	0.840568	1	1.09815	1.07317	0.628643	0.852191	0.696616	0.612148	0.553794	0.619914
	IPO11	Q9UI26;Q9UI26-2		2	4	5	5	4	4	5	4	5	3	5	29553000	27745000	43502000	28385000	34021000	25627000	28636000	39095000	22848000	28597000	8.51815	1.26771	1.53799	20.4094	20.4094	1.25162	20.4094	0.2143	1	1.71109	1.90397	1.25333	1.21433	1.12163	1.29346	1.48901	1.24234
	IPO4	Q8TEX9;Q8TEX9-2		2	7	8	8	8	7	8	8	7	8	6	30084000	30289000	41540000	22737000	27850000	24251000	30462000	49955000	26000000	27269000	6.40747	1.03993	1.50656	25.9776	25.9776	1.04881	25.9776	0.446915	1	1.92135	1.59769	1.17162	1.16496	0.932731	1.15708	1.07115	0.8745
	IPO5	O00410-3;O00410;O00410-2		3	28	26	26	25	24	26	26	21	26	23	408980000	454190000	580090000	344230000	371870000	371890000	416700000	557540000	412480000	432520000	1.35187	0.896816	1.22398	83.0813	83.0813	1.04858	83.0813	0.541696	1	1.35168	1.40635	1.01023	1.10112	0.901595	0.991515	0.901547	0.834537
	IPO7	O95373		1	4	5	4	4	5	3	3	4	3	4	12232000	13684000	15713000	8650100	10933000	10514000	11342000	29158000	10454000	12405000	6.92823	1.07374	1.89438	10.1403	10.1403	1.18663	10.1403	0.378533	1	2.78917	1.50306	1.08494	1.30897	1.00574	1.17008	1.04582	0.827444
	IPO8	O15397;O15397-2		2	2	2	2	2	2	1	2	3	1	3	15907000	15179000	23289000	17373000	13095000	0	21832000	20692000	0	14988000	2.66852	0.836236	1.35097	43.5372	43.5372	1.38684	43.5372	0.540577	1	1.72787	1.31826	1.20395	0.925717	0.534845	0.97782	0.766061	1.03491
	IPO9	Q96P70		1	8	7	8	8	7	6	8	8	7	7	44323000	49172000	61065000	37360000	36118000	33808000	41398000	74879000	46423000	43099000	8.40105	0.864975	1.30968	21.649	21.649	0.928398	20.0989	0.595322	1	1.61297	1.3154	0.891756	1.05922	0.72826	0.954764	0.77802	0.804773
	ISG15	P05161		1	2	2	3	1	1	1	3	1	2	2	10638000	9907100	14023000	0	0	0	8550200	0	11033000	0	0.849364	-0.0828495	0.757653	1658.51	1658.51	0	1658.51	0.274728	1	0	1.27101	0.774966	0.897952	0	0.964198	0	0
	ISOC2	Q96AB3-3;Q96AB3;Q96AB3-2		3	1	1	0	1	0	1	1	1	1	1	0	0	0	0	0	0	0	0	0	3409400	0.519638	0.126109	1.34097	2072.22	2072.22	1.18386	2072.22	0.12426	1	2.45686	0	1.33442	1.66294	1.06327	0.902531	0	0.902427
	ITGA4	P13612		1	7	8	8	7	8	7	7	8	8	8	112580000	115090000	113170000	106050000	101230000	91903000	110550000	157940000	116780000	118850000	7.32927	0.909618	1.17615	8.44788	8.44788	1.01773	8.44788	0.54455	1	1.35246	0.969087	0.946652	0.985528	0.786976	0.964035	0.866844	0.908118
	ITGAL	P20701-2;P20701;P20701-3		3	4	4	4	4	4	4	4	4	4	4	7039600	7330700	14114000	0	6991800	7072400	7213900	12264000	8164700	7601700	0.5109	-0.654711	1.26605	12309.3	12309.3	0.931045	11460.5	0.666273	1	1.50208	1.72866	0.883547	0.897853	0.866217	0.862199	0.856345	0
	ITGB2	P05107		1	14	14	14	14	13	14	12	15	12	14	128830000	159220000	216500000	138700000	135590000	140160000	120840000	192900000	161930000	162130000	15.2667	0.847417	1.17609	17.5875	17.5875	1.00124	17.5875	0.708062	1	1.19126	1.337	0.746248	0.983264	0.865559	0.795591	0.837337	0.856543
	IWS1	Q96ST2-2;Q96ST2-3;Q96ST2		3	1	1	1	1	1	1	2	1	1	0	0	0	0	0	0	0	3170100	0	0	0	11.3965	1.39346	3.38494	60.7602	60.7602	0	60.7602	0.321168	1	2.7096	2.97002	6.86243	1.10129	1.6557	1.41249	1.36249	1.44736
	JAGN1	Q8N5M9		1	1	1	1	1	1	1	1	1	1	1	0	0	0	0	0	0	0	0	0	6609600	11.0754	0.706954	1.17266	174.745	174.745	1.27769	174.745	0.40599	1	1.2976	1.4678	0.650016	1.45048	0.506891	0.790474	0.473739	1.05511
	JUP	P14923;P35222		2	26	28	16	29	25	18	25	26	22	17	425230000	739000000	221670000	615420000	238600000	163400000	567570000	952170000	437560000	157050000	10.9981	0.825066	1.33357	172.247	172.247	0.358922	61.8232	0.201631	1	2.17609	0.506605	1.29712	1.68891	0.373435	0.971821	0.545297	1.40648
	KARS	Q15046;Q15046-2		2	4	2	3	6	4	5	2	2	2	5	21457000	27398000	31004000	35395000	23134000	23305000	26094000	28222000	25425000	58389000	-3.91726	1.01294	1.42968	16643.3	16643.3	2.29652	16643.3	0.548373	1	1.11001	1.21943	1.02631	1.0776	0.916618	0.843933	0.909892	1.39213
	KDM3A	Q9Y4C1		1	2	1	1	1	1	2	0	1	1	1	0	0	0	0	0	0	0	0	0	21170000	0.566484	-0.00150087	0.98624	36247	36247	0.682155	24726	0.112372	1	1.13066	1.25665	0	1.47152	0.88229	1.10363	0.578172	0.554134
	KDM3B	Q7LBC6;Q7LBC6-3;Q7LBC6-2		3	0	1	0	1	0	0	1	1	1	1	0	0	0	0	0	0	0	0	0	1382700	36.2147	0.202612	1.03195	153.107	153.107	0.561206	85.9243	0.341811	1	1.89975	0	0.576589	1.68342	0	0	0	0.810374
	KEAP1	Q14145		1	1	1	1	0	0	1	1	1	1	1	0	0	0	0	0	0	0	0	0	664330	0.688225	-0.124722	1.71513	429.785	429.785	0.837036	359.746	0.540051	1	3.01674	1.31049	0.976388	1.27534	0.827183	0.901281	0	0
	KHDRBS1	Q07666;Q07666-3;Q07666-2;Q5VWX1		4	5	5	6	5	3	4	4	6	3	7	48896000	47299000	119510000	52813000	48829000	45710000	59881000	77272000	64562000	97989000	10.1061	0.754335	1.3493	27.476	27.476	1.51775	27.476	0.622465	1	1.19687	1.85109	0.927496	0.732614	0.708002	0.75735	0.756312	0.81802
	KHSRP	Q92945		1	40	41	40	39	39	41	40	39	41	39	4007500000	4593100000	6227000000	3803000000	4224000000	3938900000	4296600000	6339600000	4561100000	3730700000	8.22637	0.901679	1.25169	23.4921	23.4921	0.817939	19.2151	0.675643	1	1.38993	1.36524	0.94201	1.00702	0.863586	0.878626	0.926092	0.83379
	KIAA0020	Q15397		1	14	13	12	15	14	13	13	13	13	16	130910000	129240000	160030000	98290000	119070000	111650000	115860000	151200000	122830000	136780000	0.539671	0.793732	1.13325	1157.34	1157.34	1.11357	1157.34	0.408113	1	1.23097	1.30286	0.943255	1.05219	0.90898	1.06578	0.969389	0.800212
	KIAA0101	Q15004-2;Q15004		2	1	1	1	1	1	1	1	1	1	1	0	0	0	0	0	0	0	0	0	6551000	8.58668	0.811464	1.30711	32.9394	32.9394	0.761629	25.0876	0.502476	1	1.08553	1.83589	1.15363	0.843814	0.693756	0.893714	0.684803	0.941288
	KIAA0195	Q12767;Q12767-3;Q12767-2		3	1	1	1	0	1	1	1	1	1	1	0	0	0	0	0	0	0	0	0	2739800	0.631131	-0.00164869	1.23484	336.636	336.636	0.596244	200.717	0.778789	1	1.43527	1.45115	0.607691	0.797393	0.659442	0.554569	0.210788	0
	KIAA0226	Q92622;Q92622-2;Q92622-3		3	18	18	16	17	18	16	17	12	18	15	300740000	399940000	520630000	348430000	360920000	355060000	344640000	470330000	302910000	230780000	1.64928	1.11545	1.36977	124.001	124.001	0.761876	94.4731	0.232861	1	1.55271	1.71876	1.13776	1.32033	1.17216	0.992836	1.19151	1.15028
	KIAA0226L	Q9H714;Q9H714-1;Q9H714-3;Q9H714-4;Q9H714-2;Q9H714-6		6	3	2	2	2	3	2	3	2	3	2	13277000	16303000	21235000	13037000	14529000	14589000	14775000	17935000	14931000	10709000	1.34085	0.908956	1.1719	123.38	123.38	0.717233	88.4922	0.466041	1	1.20119	1.42221	0.989552	1.09189	0.977095	0.889224	0.973076	0.87315
	KIAA1524	Q8TCG1-2;Q8TCG1		2	6	6	6	6	6	6	6	5	7	5	45594000	68252000	97591000	63466000	53980000	48577000	50420000	100850000	73984000	62053000	15.2375	0.744046	1.22735	17.5459	17.5459	0.838735	14.7164	0.755174	1	1.36313	1.31908	0.681499	0.922524	0.656588	0.616268	0.729617	0.857834
	KIF23	Q02241;Q02241-2;Q02241-3		3	0	1	2	2	1	2	0	0	1	0	0	0	0	0	0	2748700	0	0	0	0	-1.79103	0.437551	64.5288	284183	284183	0	284183	0.425178	1	0	1.00216	0	0.124799	0.886992	0	0.498274	1.5612
	KLHL12	Q53G59;Q53G59-2		2	2	2	1	2	1	1	2	1	1	1	10670000	12416000	0	11250000	0	0	12158000	0	0	0	-0.749232	1.26126	3.46679	12.2015	12.2015	1.91145	12.2015	0.3907	1	1.72349	1.81506	4.40058	4.55169	2.44387	3.28614	2.09406	3.87516
	KLHL23	Q8NBE8		1	2	1	2	2	2	1	1	1	2	1	9798900	0	10490000	10371000	9415800	0	0	0	10063000	0	-13.4121	0.340436	0.983228	731.958	731.958	0	731.958	0.369554	1	0	1.04243	0	0	0	0.973755	0.935685	1.03061
	KNOP1	Q1ED39		1	5	5	6	5	4	4	4	4	6	2	34196000	36466000	54083000	39715000	28728000	26730000	31187000	43510000	34959000	0	10.4571	0.938997	1.26377	18.8464	18.8464	0	18.8464	0.458552	1	1.2446	1.54704	0.892102	1.04311	0.76461	0.978174	0.821763	1.13605
	KPNA1	P52294		1	1	1	1	1	1	1	1	0	1	1	0	0	0	0	0	0	0	0	0	16381000	9.40485e-05	-0.000880217	1.27684	40.2975	40.2975	1.82975	40.2975	-0.0336086	1	0	1.47387	0.514487	0.756026	0.956716	0.616949	0.543797	0.820991
	KPNA2	P52292		1	4	4	4	3	4	4	3	4	2	4	17903000	17800000	25279000	21419000	16129000	17678000	18495000	25456000	18173000	58737000	8.51896	1.00036	1.26393	22.2808	22.2808	3.2321	22.2808	0.474188	1	1.40076	1.39102	1.01772	0.979475	0.972762	0.985143	0.887525	1.17862
	KPNA4	O00629		1	1	1	1	1	1	1	1	1	1	1	0	0	0	0	0	0	0	0	0	9904100	7.33769	0.926641	1.55772	10.6592	10.6592	2.39033	10.6592	0.413117	1	2.11539	1.31522	0.641792	1.13426	1.16286	0.724067	0.759787	1.13711
	KPNB1	Q14974;Q14974-2		2	7	7	6	6	6	8	7	5	6	10	91006000	88040000	110560000	83448000	66766000	76918000	70590000	100280000	73854000	125200000	8.94189	1.07576	1.28405	17.8424	17.8424	1.69524	17.8424	0.283397	1	1.35781	1.49701	0.955805	1.19208	1.04149	1.23224	0.904027	1.1299
	KPRP	Q5T749		1	15	16	12	17	17	11	16	17	17	15	598770000	1033100000	489160000	1108400000	634300000	292660000	868710000	1231600000	1063100000	649510000	0.0647755	0.4614	0.999958	352.387	352.387	0.610959	215.294	0.0913093	1	1.1585	0.460126	0.817148	0.971781	0.275289	0.56323	0.596651	1.04261
	KRT1	P04264		1	3	3	3	3	3	3	4	4	4	4	16220000000	16046000000	12616000000	23663000000	14005000000	6593300000	28374000000	29544000000	22946000000	13044000000	8.28774	0.658796	1.01828	78.1422	78.1422	0.568465	44.4211	0.307363	1	1.28754	0.549813	1.23656	0.699294	0.28734	0.706877	0.610346	1.03125
	LAGE3	Q14657		1	4	3	3	3	4	3	3	4	4	4	35821000	35537000	56427000	26954000	35886000	40186000	24194000	48317000	46819000	46704000	17.4445	0.7069	1.07907	17.1179	17.1179	0.997544	17.0759	0.715125	1	1.032	1.20522	0.516756	0.759029	0.858327	0.765095	0.766484	0.575706
	LANCL2	Q9NS86		1	4	3	3	2	4	4	3	1	4	3	18299000	24411000	25377000	22813000	18037000	20587000	20002000	0	23126000	22440000	-20.0843	0.500031	0.923683	6.26819	6.26819	0.970336	6.08225	0.319651	1	0	1.09734	0.864914	1.05557	0.89021	0.791274	0.779945	0.986465
	LARP1	Q6PKG0-3;Q6PKG0		2	2	3	2	2	2	2	3	3	2	3	12513000	17688000	27224000	17542000	12342000	15150000	11583000	20805000	19239000	24500000	16.2974	0.752097	1.16548	17.5993	17.5993	1.27345	17.5993	0.634794	1	1.0814	1.41504	0.602058	0.919383	0.787463	0.650398	0.641509	0.911794
	LASP1	Q14847;Q14847-2;O76041-2;Q14847-3		4	2	3	2	2	1	1	1	2	2	3	9781900	12962000	16100000	11704000	0	0	0	34265000	14396000	19476000	9.44176	0.397462	1.69008	10.2485	10.2485	1.35288	10.2485	0.577567	1	2.38018	1.11837	0	0.900389	0	0.679487	0	0.813004
	LBR	Q14739		1	19	20	20	18	19	19	20	17	21	19	941660000	1092700000	1483000000	1002400000	953790000	904900000	911620000	1449300000	1098700000	854060000	14.6356	0.880894	1.22305	17.6959	17.6959	0.777337	13.7557	0.70991	1	1.3191	1.34978	0.829726	0.994539	0.82361	0.857067	0.868108	0.912351
	LCE1B;LCE1C	Q5T7P3;Q5T751		2	1	1	1	0	0	0	1	1	1	1	0	0	0	0	0	0	0	0	0	4617800	0.453061	-0.118004	1.0279	269.16	269.16	0.829257	223.203	0.490048	1	1.27055	0.361401	0.528571	1.16415	0	0.596757	0	0
	LCP1	P13796;P13796-2;P13797-3;P13797-2;P13797;Q14651		6	11	5	8	9	8	10	7	10	7	16	70089000	59922000	82903000	86393000	70473000	56044000	79613000	123910000	58079000	248150000	4.11986	1.18123	1.52271	30.9348	30.9348	4.27263	30.9348	0.210849	1	2.13347	1.42742	1.37077	1.03173	0.964962	1.20679	1.2134	1.48751
	LDB1	Q86U70-3;Q86U70-2;Q86U70;O43679-2;O43679-3;O43679		6	3	3	3	1	4	3	4	3	3	2	11830000	12606000	23951000	0	11940000	11420000	11233000	15727000	12190000	0	1.1585	-0.106786	1.20221	6566.11	6566.11	0	6566.11	0.591913	1	1.29016	1.96481	0.921493	1.03413	0.936833	0.970468	0.979491	0
	LDHA	P00338;P00338-3;P00338-4;P00338-5;P00338-2;Q6ZMR3;P07864		7	11	11	10	11	11	10	10	8	10	14	152210000	170470000	222070000	181590000	146330000	154540000	146510000	249430000	152370000	471780000	9.81242	1.04081	1.36502	17.468	17.468	3.09628	17.468	0.445626	1	1.637	1.45744	0.961541	1.11879	1.01424	0.99895	0.96036	1.19177
	LDHB	P07195		1	11	12	13	12	13	11	13	12	11	16	249850000	289180000	352240000	318000000	257930000	238000000	277860000	506030000	258750000	919520000	4.69091	1.04919	1.47654	12.5063	12.5063	3.5537	12.5063	0.373624	1	1.95567	1.36131	1.07386	1.1176	0.919807	0.965604	0.996831	1.22899
	LDLR	P01130-2;P01130-3;P01130-4;P01130-5;P01130;P01130-6		6	1	1	1	2	2	3	2	3	1	1	0	0	0	0	0	0	0	8941100	0	0	7.0041	0.812666	1.58795	9.28911	9.28911	0.542532	5.03964	0.479464	1	2.17614	1.10154	0.780222	0.645289	1.02967	0.456811	1.11434	0.850245
	LEF1	Q9UJU2-5;Q9UJU2;Q9UJU2-7;Q9UJU2-3;Q9UJU2-6;Q9NQB0-11;Q9NQB0-3;Q9NQB0-7;Q9NQB0-5;Q9NQB0-8;Q9NQB0-16;Q9NQB0-13;Q9NQB0-2;Q9NQB0-4;Q9NQB0-6;Q9NQB0-9;Q9NQB0-12;Q9NQB0-10;Q9NQB0-15;Q9NQB0-14;Q9NQB0-17;Q9UJU2-2;Q9NQB0;Q9HCS4		24	5	5	5	5	5	5	5	5	4	4	48431000	62527000	104020000	63423000	44538000	50410000	53601000	55925000	56208000	50014000	1.89228	0.925109	1.22753	67.8004	67.8004	0.889802	60.329	0.207085	1	0.994965	1.85063	0.953619	1.11242	0.896847	0.861639	0.792378	1.12836
	LEMD2	Q8NC56		1	1	1	0	1	1	1	0	1	1	0	0	0	0	0	0	0	0	0	10484000	0	0.000659236	-0.00115025	1.1387	355.598	355.598	0	355.598	0.0663476	1	0.48038	0	0	1.11141	0.668581	1.26707	0.808365	0.49587
	LGALS9	O00182-3;O00182-2;O00182-6;O00182		4	1	1	1	1	1	1	1	1	1	1	0	0	0	0	0	0	0	0	0	14711000	13.5462	0.87504	1.29641	18.228	18.228	0.855042	15.5857	0.59867	1	1.50445	1.38471	0.854228	0.99692	0.733508	0.745016	0.833885	1.08718
	LIMS1	P48059-5;P48059;P48059-4;P48059-2;P48059-3;Q7Z4I7-3;Q7Z4I7;Q7Z4I7-5;Q7Z4I7-2;P0CW19-2;Q7Z4I7-4		11	5	5	4	5	4	5	5	4	4	4	25733000	28405000	34689000	13156000	22073000	29761000	26983000	44184000	38628000	23153000	0.325822	0.0365349	1.04446	3106.95	3106.95	0.599384	1862.26	0.832692	1	1.14383	0.898027	0.698535	0.735347	0.770451	0.666175	0.571425	0.340582
	LMAN1	P49257		1	5	5	4	6	6	5	5	5	4	3	55564000	61348000	65696000	68272000	54887000	60184000	48515000	87889000	70220000	64416000	6.86978	0.827796	1.1258	9.20748	9.20748	0.917345	8.44644	0.633066	1	1.25162	0.935574	0.6909	0.873654	0.857078	0.791285	0.781643	0.972259
	LMF2	Q9BU23-3;Q9BU23-2;Q9BU23		3	1	1	1	1	1	1	1	1	1	1	0	0	0	0	0	0	0	0	0	5169200	13.4039	0.816079	1.16361	16.5267	16.5267	0.882236	14.5804	0.656918	1	1.277	1.21343	0.64007	0.932363	0.699174	0.801509	0.971549	0.851789
	LMNB1	P20700		1	23	24	22	24	26	26	25	26	26	25	519200000	625700000	829260000	410220000	473350000	568520000	539310000	1267700000	509000000	382980000	4.51972	1.02212	1.74225	14.7701	14.7701	0.752417	11.1133	0.433602	1	2.49057	1.62919	1.05955	1.22927	1.11694	1.02004	0.929961	0.805933
	LMNB2	Q03252		1	2	2	1	2	2	2	1	0	1	0	0	0	0	0	0	0	0	0	6317000	0	-181.984	0.25	0.983185	72.0166	72.0166	0	72.0166	0.532736	1	0	0	0	1.41412	1.05165	0.939797	0.72764	0.782713
	LNP	Q9C0E8-2;Q9C0E8;Q9C0E8-4;Q9C0E8-3		4	1	2	2	2	2	2	2	2	1	2	0	0	0	0	0	0	0	0	0	14732000	8.48783	1.11626	1.43553	242.189	242.189	1.08427	242.189	0.360592	1	1.60587	1.69405	1.28527	1.59248	1.16008	0.953485	1.24273	1.15316
	LONP2	Q86WA8-2;Q86WA8		2	1	1	1	1	1	1	1	1	1	0	0	0	0	0	0	0	0	0	720350	0	7.84592	1.29256	2.80689	9.80744	9.80744	0	9.80744	0.327624	1	4.61415	1.99125	1.51746	0.904991	1.67516	1.44471	1.47789	0.735809
	LPGAT1	Q92604		1	1	1	1	2	2	1	2	2	1	1	0	0	0	4238300	7573400	0	9105800	10569000	0	0	-11.2044	5.2478	3.42428	55.1958	55.1958	0.998716	55.1249	0.0676988	1	9.38708	2.01329	8.58873	0.928438	1.14352	0.940002	6.43638	7.66681
	LPXN	O60711;O60711-2		2	1	1	1	1	1	1	1	1	1	1	0	0	0	0	0	0	0	0	0	10704000	1.46497	0.427924	1.35787	3133.75	3133.75	1.05708	3133.75	0.542698	1	2.03792	1.26486	1.13599	1.34189	1.31523	1.21944	0.921677	0.453022
	LRPPRC	P42704		1	2	2	3	2	2	1	3	2	1	2	9039900	0	10163000	0	8833000	0	9487800	0	0	0	2.6543	2.36594	3.24632	23253.1	23253.1	0.699708	16270.4	0.0207438	1	2.52824	5.41541	4.82954	3.21401	2.07737	3.56658	3.33644	2.66237
	LRRC47	Q8N1G4		1	2	2	3	3	1	3	2	2	2	3	3906900	4440400	5369200	10364000	0	4349000	3764200	4752100	4191600	5768400	-5.45439	0.918771	2.56064	17723.3	17723.3	1.37618	17723.3	0.669075	1	1.13372	1.28094	0.898034	1.05936	1.03755	0.932078	0	2.47256
	LRRC59	Q96AG4		1	10	7	10	13	5	10	9	6	7	9	74610000	60249000	103440000	199410000	35773000	103700000	86416000	54780000	37500000	76229000	-4.78957	1.8549	7.96107	28356	28356	2.03277	28356	0.74619	1	1.4608	2.7584	2.30443	1.60664	2.76533	1.9896	0.953947	5.3176
	LSM12	Q3MHD2;Q3MHD2-2		2	1	2	2	1	2	1	1	2	2	2	0	26969000	31963000	0	26968000	0	0	45776000	28116000	25915000	11.9987	0.318959	1.31398	11.3608	11.3608	0.921717	10.4715	0.55421	1	1.62811	1.13683	0	0.959205	0	0	0.959169	0
	LSM14A	Q8ND56;Q8ND56-2;Q8ND56-3		3	12	11	13	12	13	11	12	11	11	11	260630000	288820000	504570000	257960000	224540000	234800000	261610000	366410000	241680000	239370000	9.17191	1.04764	1.53448	22.9571	22.9571	0.990442	22.7376	0.421404	1	1.5161	2.08776	1.08246	1.19505	0.971533	1.07841	0.92908	1.06736
	LSS	P48449-2;P48449-3;P48449		3	0	0	1	1	1	0	0	0	1	1	0	0	0	0	0	0	0	0	511160	0	0.187692	-0.000977779	1.00804	28.2072	28.2072	0	28.2072	0.0850551	1	0	2.09015	0	0	0	0	1.28451	0
	LTA4H	P09960-4;P09960;P09960-3;P09960-2		4	3	2	4	3	3	2	2	2	1	2	0	28680000	35783000	18789000	28987000	0	31613000	36226000	0	28580000	5.57723	1.63902	2.32839	35.4393	35.4393	1.72345	35.4393	0.236827	1	2.67121	3.31785	2.12788	1.70758	1.30119	1.61948	1.808	1.76192
	LTN1	O94822;O94822-3		2	0	1	1	1	0	0	0	0	1	0	0	0	0	0	0	0	0	0	473790	0	12.3862	0.203615	1.17728	18.5616	18.5616	0	18.5616	0.335766	1	0	2.51187	0	0.623905	0	0	0	0.596024
	LUC7L2	Q9Y383;Q96HJ9-2;Q9Y383-3;Q9Y383-2		4	4	5	5	5	4	2	4	4	3	3	79289000	46703000	207400000	116160000	39797000	41174000	54327000	56416000	41794000	103360000	0.000249718	2.83341	1.00083	6.12307	6.12307	2.47308	6.12307	0.0537892	1	1.34986	4.96243	1.29988	1.11746	0.985165	1.89714	0.952218	2.77935
	LUC7L3	O95232;O95232-2		2	2	2	3	3	2	3	1	1	2	2	6160300	5344900	18714000	15589000	5649600	5055000	0	0	5158600	13303000	-1.71719	1.10137	38.574	164226	164226	2.5788	164226	0.267062	1	0	3.62773	0	1.03611	0.979917	1.19418	1.09518	3.02194
	LUZP1	Q86V48;Q86V48-2;Q86V48-3		3	2	2	2	2	2	2	2	2	2	2	6567100	8670800	14651000	7419100	9162700	7810500	7669800	11897000	9627100	9428900	12.3216	0.818634	1.25256	19.1197	19.1197	0.979412	18.7261	0.673035	1	1.23578	1.52185	0.796689	0.900666	0.811304	0.682147	0.951761	0.770647
	LYAR	Q9NX58		1	10	7	8	9	10	8	8	7	9	9	69853000	90153000	120300000	97027000	69451000	79194000	68262000	99572000	96844000	92217000	9.82022	0.815599	1.09006	17.5846	17.5846	0.952222	16.7444	0.566968	1	1.02817	1.2422	0.704866	0.93091	0.817748	0.721294	0.717143	1.00189
	LYN;HCK	P07948-2;P07948;P08631-3;P08631-2;P08631-4;P08631		6	1	1	1	0	1	1	1	1	1	1	0	0	0	0	0	0	0	0	0	10211000	0.120431	0.175114	1.01925	19.8215	19.8215	0.791366	15.6861	0.115413	1	0	1.39502	0	0.974037	0.792994	0.735992	0.448896	0
	LYPLA1	O75608-2;O75608		2	1	1	1	1	1	0	1	0	1	1	0	0	0	0	0	0	0	0	0	885370	-0.441111	0.00329299	1.14389	6.04975	6.04975	1.47277	6.04975	-0.133695	1	0	1.81982	0	1.11338	0	1.88086	1.3604	0.781822
	LYPLA2	O95372		1	7	9	8	7	8	9	9	7	8	8	131040000	140230000	193630000	122880000	134660000	139180000	129150000	173280000	142080000	124580000	14.7622	0.935057	1.19418	18.424	18.424	0.87683	16.1547	0.634145	1	1.21959	1.36282	0.908995	0.986979	0.979589	0.922297	0.947776	0.864865
	MAGED2	Q9UNF1-2;Q9UNF1;Q12816-5;Q12816-2;Q12816-4;Q12816		6	9	8	7	6	5	8	9	6	8	8	35553000	55504000	81470000	25996000	24266000	47442000	42094000	72035000	55398000	43561000	0.85533	0.420774	1.1882	292.262	292.262	0.786328	229.814	0.719385	1	1.30032	1.47063	0.759847	1.00191	0.856385	0.641774	0.43803	0.469259
	MAGT1	Q9H0U3;Q9H0U3-2		2	6	5	6	5	7	5	5	7	6	7	151640000	161000000	199220000	163120000	137070000	135960000	124820000	213310000	182040000	141870000	12.9198	0.799831	1.08904	15.4837	15.4837	0.779334	12.0669	0.768125	1	1.17178	1.09437	0.685673	0.884421	0.746869	0.833004	0.752966	0.896067
	MAP4	P27816-5;P27816-4;P27816-6;P27816;P27816-2		5	0	2	1	1	1	0	1	3	1	3	0	0	0	0	0	0	0	11998000	0	15267000	14.6281	0.839528	2.8306	8.57109	8.57109	5.25552	8.57109	0.364	1	4.66119	1.02841	0.777616	2.38814	0	0	0.989452	0.882079
	MAP7D1	Q3KQU3-2;Q3KQU3-4;Q3KQU3;Q3KQU3-3		4	3	2	3	4	3	3	1	2	3	4	7354300	11453000	15370000	8123900	9211900	9671800	0	14818000	11483000	6951800	0.179192	0.0535493	1.07089	135276	135276	0.605399	81895.8	0.0965532	1	1.29043	1.3385	0	0.997387	0.842271	0.640451	0.802221	0.707472
	MAPK14 - Q16539-2	Q16539-2		1	2	2	2	2	2	2	2	2	2	2	381910000	353650000	400690000	553140000	372950000	299860000	285590000	370770000	421010000	257410000	-1.81551	0.850938	1.39913	11839.3	11839.3	0.611411	7238.68	0.686906	1	0.880668	0.951735	0.678345	0.840004	0.71224	0.907128	0.885846	1.31384
	MAPK14 - Q16539;Q16539-3;Q16539-5;Q16539-4	Q16539;Q16539-3;Q16539-5;Q16539-4		4	3	3	4	4	4	4	4	3	4	4	10438000000	9284100000	12491000000	12273000000	11413000000	8091900000	8042300000	12682000000	9849500000	8416000000	0.0281447	1.15213	1.00024	518.255	518.255	0.85446	442.828	0.0186638	1	1.28758	1.26819	0.816519	0.942596	0.821554	1.05975	1.15874	1.24605
	MAPK1IP1L	Q8NDC0		1	1	1	1	1	1	1	1	1	1	1	0	0	0	0	0	0	0	0	0	29196000	8.6038	0.996914	1.21246	58.9589	58.9589	0.626981	36.9661	0.245528	1	1.14635	1.10591	1.59896	0.890607	1.00092	0.944165	1.27181	0.877056
	MARCKSL1	P49006		1	1	2	2	2	2	2	2	2	2	2	0	12612000	27000000	13575000	11352000	10820000	11407000	24337000	13316000	21779000	10.7125	0.720695	1.61838	25.5446	25.5446	1.63555	25.5446	0.544442	1	1.82765	2.02764	0.856639	0.947131	0.812556	0	0.852508	1.01945
	MARK2 - Q7KZI7-16;Q7KZI7-15;Q7KZI7-13;Q7KZI7-4;Q7KZI7-9;Q7KZI7-5;Q7KZI7-7;Q7KZI7-2;Q7KZI7-10	Q7KZI7-16;Q7KZI7-15;Q7KZI7-13;Q7KZI7-4;Q7KZI7-9;Q7KZI7-5;Q7KZI7-7;Q7KZI7-2;Q7KZI7-10		9	1	1	1	0	1	1	1	1	1	1	1645100000	1825500000	2356300000	828200000	1363900000	1529700000	1490400000	2230800000	1973900000	1745300000	0.397991	0.0618749	1.07207	7934.96	7934.96	0.884189	7016	0.754173	1	1.13015	1.19373	0.755053	0.924819	0.774963	0.833426	0.690967	0.419575
	MARK2 - Q7KZI7-8;Q7KZI7;Q7KZI7-11;Q7KZI7-3;Q7KZI7-6;Q7KZI7-12	Q7KZI7-8;Q7KZI7;Q7KZI7-11;Q7KZI7-3;Q7KZI7-6;Q7KZI7-12		6	0	0	0	0	0	0	0	0	0	0	142440000	181240000	279690000	78982000	135110000	144210000	121330000	190730000	190070000	180160000	0.459486	0.263435	1.08587	1922.3	1922.3	0.947861	1822.07	0.515295	1	1.00347	1.47151	0.638344	0.953543	0.75872	0.749408	0.710843	0.415542
	MARK3 - P27448-3;P27448-4;P27448;P27448-8;P27448-2	P27448-3;P27448-4;P27448;P27448-8;P27448-2		5	4	3	4	3	3	4	3	3	3	4	1504700000	1663900000	2164000000	820640000	1328300000	1401800000	1336900000	2122800000	1833300000	1595200000	0.376676	0.14343	1.07682	5975.27	5975.27	0.870125	5199.23	0.707691	1	1.15791	1.18039	0.729231	0.907598	0.764632	0.82076	0.72454	0.44763
	MARK3 - P27448-6;P27448-7	P27448-6;P27448-7		2	2	2	2	1	1	2	1	2	2	2	22339000	32216000	50556000	14998000	19995000	26540000	20419000	36188000	37508000	24995000	0.600805	0.395316	1.05964	210.763	210.763	0.666391	140.451	0.601182	1	0.964808	1.34787	0.544391	0.85891	0.707582	0.59558	0.533086	0.399861
	MARS	P56192;P56192-2		2	20	21	18	21	23	20	22	19	18	17	415490000	446310000	592970000	432470000	414770000	410910000	427970000	557810000	419070000	458630000	6.87304	1.01023	1.24831	21.3399	21.3399	1.0944	21.3399	0.519737	1	1.33107	1.41497	1.02124	1.065	0.980528	0.991457	0.989739	1.03198
	MAT2A	P31153;P31153-2;Q00266		3	3	2	4	3	3	4	3	3	3	4	26600000	29712000	31532000	29755000	28704000	27356000	24698000	30333000	25936000	51298000	0.000138016	1.20413	1.00046	1480	1480	1.97787	1480	0.151485	1	1.16953	1.21576	0.952267	1.14559	1.05475	1.0256	1.10672	1.14725
	MATR3	P43243;P43243-2		2	16	15	16	14	13	14	13	14	13	15	124190000	164120000	229760000	144420000	117160000	133610000	143390000	216840000	130140000	198960000	1.51788	0.991256	1.42688	75.6267	75.6267	1.52882	75.6267	0.408542	1	1.66621	1.76548	1.10181	1.2611	1.02666	0.95428	0.900261	1.10973
	MAZ	P56270-3;P56270;P56270-2;P56270-4		4	6	6	6	7	6	7	6	6	6	6	51596000	67817000	125590000	63667000	46521000	52266000	52294000	94524000	79143000	64393000	16.4102	0.703678	1.26041	18.4176	18.4176	0.813628	14.9851	0.727431	1	1.19434	1.58687	0.660753	0.856892	0.6604	0.651934	0.587809	0.804455
	MBNL1;MBNL2	Q9NR56-6;Q9NR56-2;Q9NR56-5;Q9NR56-3;Q9NR56-4;Q9NR56-7;Q9NR56;Q5VZF2-3;Q5VZF2-2;Q5VZF2;Q9NUK0-2;Q9NUK0;Q9NUK0-4;Q9NUK0-3		14	7	8	10	9	8	8	9	10	9	7	102200000	166940000	227680000	120530000	148210000	137980000	165680000	245340000	143970000	117930000	1.52227	0.86576	1.39673	87.4413	87.4413	0.819129	71.6257	0.555495	1	1.70411	1.58144	1.1508	1.15955	0.958394	0.70987	1.02945	0.837188
	MBOAT1	Q6ZNC8;Q6ZNC8-2;Q6ZNC8-3		3	2	2	2	2	2	2	2	2	2	2	7216600	9643900	13572000	9888500	8110700	0	6834500	11260000	11972000	8649800	0.113016	0.0620039	1.03044	50436.4	50436.4	0.722503	36440.5	0.150978	1	0.940528	1.13365	0.570874	0.805538	0	0.60279	0.677472	0.825969
	MBOAT7	Q96N66;Q96N66-2;Q96N66-3		3	6	5	5	5	4	5	4	6	5	5	72044000	65538000	105560000	68383000	70087000	50910000	67363000	107210000	89114000	53929000	10.4464	0.733785	1.12923	22.9049	22.9049	0.605169	13.8613	0.834123	1	1.20307	1.18455	0.755919	0.73544	0.571291	0.808448	0.786487	0.767365
	MCCC2	Q9HCC0-2;Q9HCC0		2	2	2	1	2	2	2	2	2	2	1	0	0	0	0	0	0	0	0	8885500	0	4.84603	0.798344	1.04725	8.43223	8.43223	0.185617	1.56516	0.326706	1	1.09359	0.873254	0.742772	0.941163	0.539204	0.623251	1.01823	0.925981
	MCM2	P49736		1	4	4	3	1	2	3	3	5	2	6	8701700	7909600	10485000	0	6982400	11130000	11353000	12184000	0	38513000	0.816308	-0.42973	5.58697	1202.61	1202.61	20.527	1202.61	0.334496	1	11.3699	5.05641	6.22273	2.05631	4.85925	3.75801	0.72973	0.154696
	MCM3	P25205;P25205-2		2	6	10	8	12	7	10	9	10	8	11	51422000	67212000	82566000	56276000	55405000	57293000	66403000	110980000	60082000	96275000	2.08998	0.944032	1.41912	27.383	27.383	1.60239	27.383	0.49211	1	1.84714	1.37422	1.10521	1.11867	0.95358	0.855864	0.922156	0.936653
	MCM4	P33991		1	2	2	2	3	2	2	2	2	1	6	10534000	11823000	13522000	10809000	10283000	10829000	11045000	15414000	0	62870000	5.64061	2.79991	3.52798	182.674	182.674	31.5063	182.674	0.0825726	1	5.73123	4.40175	2.94454	3.54116	2.821	2.67947	2.55771	3.18078
	MCM5	P33992		1	7	8	5	10	9	7	6	7	7	7	67631000	78554000	86607000	66297000	62260000	60062000	61442000	83953000	68768000	106610000	1.28167	0.942311	1.13495	51.4817	51.4817	1.55029	51.4817	0.343037	1	1.22081	1.25941	0.893468	1.1423	0.8734	0.983466	0.905363	0.964068
	MCM6	Q14566		1	3	2	2	2	3	2	2	3	2	5	4652300	4465100	5911400	5994500	4347000	3765700	4329400	6405500	4492400	27006000	7.33689	1.02182	1.24751	17.5638	17.5638	6.01149	17.5638	0.296812	1	1.42585	1.31587	0.963716	0.993923	0.838238	1.03559	0.967634	1.33436
	MCM7	P33993;P33993-3;P33993-2		3	6	6	5	8	7	7	5	7	5	9	24514000	37262000	36769000	23622000	23053000	30075000	26223000	39906000	32582000	53551000	8.52282	0.728336	1.06032	312.373	312.373	1.64358	312.373	0.655797	1	1.22479	1.12851	0.804831	1.14364	0.923056	0.752379	0.707538	0.725002
	MCMBP	Q9BTE3;Q9BTE3-2;Q9BTE3-3		3	2	4	4	3	3	3	4	2	3	4	0	0	0	0	25610000	0	0	40857000	30331000	33428000	16.0872	0.119823	1.17352	5.75048	5.75048	1.10211	5.75048	0.719779	1	1.34704	0	0	0	0	0	0.844351	0
	MCU	Q8NE86-3;Q8NE86;Q8NE86-2		3	4	4	3	2	3	3	3	1	3	2	0	0	21749000	0	0	0	0	0	0	0	NA	NA	NA	NA	NA	NA	NA	NA	1	0.875099	3.82064	1.01658	2.24769	1.18544	2.12718	1.04971	1.04283
	MDN1	Q9NU22		1	10	10	10	8	8	10	9	9	9	9	55311000	78798000	79296000	56746000	59998000	53361000	49621000	78298000	75364000	50907000	11.1973	0.782501	1.03071	16.0498	16.0498	0.675482	10.8413	0.563377	1	1.03893	1.05217	0.658418	1.04557	0.708044	0.733918	0.79611	0.752959
	MED15	Q96RN5-3;Q96RN5-2;Q96RN5		3	1	1	1	1	2	1	1	1	1	1	0	0	0	0	14808000	0	0	0	0	0	-17.3793	0.869601	3.74432	1664.07	1664.07	0.489351	814.315	0.801551	1	1.10073	1.57698	0.964556	0	0.842052	0.603658	4.68622	2.8024
	MED16	Q9Y2X0-2;Q9Y2X0-3;Q9Y2X0;Q9Y2X0-5;Q9Y2X0-4		5	4	4	3	5	4	4	4	4	4	3	18577000	22546000	25222000	13987000	17981000	15384000	18736000	24395000	15770000	21361000	9.40226	1.045	1.35297	173.949	173.949	1.35453	173.949	0.401253	1	1.54692	1.59937	1.18808	1.42968	0.975523	1.178	1.1402	0.886937
	MED19	A0JLT2-2;A0JLT2		2	1	1	1	1	1	1	1	1	1	0	0	0	0	0	0	0	0	0	1181000	0	8.15885	1.13754	2.97808	9.21661	9.21661	0	9.21661	0.381272	1	4.95648	1.7613	1.58146	0.845978	1.15792	1.0116	1.39483	0.833971
	MED23	Q9ULK4-4;Q9ULK4-5;Q9ULK4-3;Q9ULK4;Q9ULK4-2;Q9ULK4-6		6	8	10	8	10	11	9	7	8	9	10	68227000	57767000	73231000	66884000	66077000	59506000	53923000	86106000	64224000	45584000	5.94462	0.966472	1.1722	12.8825	12.8825	0.709766	9.14353	0.43173	1	1.34071	1.14024	0.839608	0.899461	0.926538	1.06233	1.02885	1.04142
	MED24	O75448-2;O75448		2	2	2	3	3	3	2	2	2	2	1	3899300	3658600	4903600	3766200	2970700	3655800	4085900	4948700	3612900	0	5.16534	0.993497	1.24217	31.3986	31.3986	0	31.3986	0.47845	1	1.36973	1.35725	1.13092	1.01265	1.01187	1.07927	0.822248	1.04243
	MEPCE	Q7L2J0;Q7L2J0-2		2	2	2	2	2	2	2	2	2	2	2	14265000	11161000	14623000	12471000	10732000	10908000	11176000	19362000	14357000	20022000	7.5881	0.820876	1.17435	10.3197	10.3197	1.39458	10.3197	0.651893	1	1.34861	1.01853	0.778436	0.777391	0.759769	0.993592	0.74751	0.868636
	MFAP1	P55081		1	7	7	6	6	7	7	7	5	7	6	62086000	72791000	147830000	80456000	96192000	71990000	83173000	110290000	80953000	62510000	8.1156	0.947301	1.396	24.9382	24.9382	0.772176	19.2567	0.465201	1	1.3624	1.82612	1.02742	0.899176	0.889281	0.766939	1.18825	0.993861
	MFF	Q9GZY8-4;Q9GZY8-5;Q9GZY8-3;Q9GZY8-2;Q9GZY8		5	0	0	1	1	1	1	1	1	1	1	0	0	0	0	0	0	0	0	0	6257100	10.3202	0.571801	1.799	35.6492	35.6492	1.67088	35.6492	0.546575	1	2.67811	1.71884	1.62209	0	0.976314	0	1.0901	0.827067
	MFN1	Q8IWA4		1	1	1	1	1	0	1	1	0	1	0	0	0	0	0	0	0	0	0	763410	0	7.46754	-0.00229377	1.00147	1297.28	1297.28	0	1297.28	0.524121	1	0	1.37384	0.950158	1.37423	1.30991	0.876567	0	0
	MGMT	P16455		1	3	3	3	2	3	2	3	3	2	3	20989000	26801000	32859000	29031000	30309000	26044000	24995000	31789000	30625000	29906000	11.9161	0.860759	1.03702	17.1661	17.1661	0.976522	16.7631	0.508431	1	1.03801	1.07295	0.816163	0.875135	0.850416	0.685355	0.989682	0.947951
	MGST3	O14880		1	2	2	2	2	2	2	2	1	2	2	36843000	32931000	42422000	26569000	27834000	26693000	39686000	0	29449000	36239000	-12.0455	0.455311	1.1302	5.58329	5.58329	1.23057	5.58329	0.434043	1	0	1.44052	1.34762	1.11824	0.906414	1.25108	0.945159	0.902204
	MID1IP1	Q9NPA3		1	1	1	1	1	1	1	1	0	1	1	0	0	0	0	0	0	0	0	0	1888900	-12.4572	0.109383	1.09335	5.17256	5.17256	1.11677	5.17256	0.196709	1	0	1.23519	1.17548	1.09117	0.791238	1.25718	1.18316	0.919771
	MIF	P14174		1	3	5	4	5	5	4	3	5	5	4	1310800000	1171300000	1471700000	689500000	921020000	712580000	1075400000	1921000000	938080000	1025700000	5.12274	1.02401	1.54044	24.0178	24.0178	1.0934	24.0178	0.358468	1	2.0478	1.56884	1.14638	1.24861	0.759615	1.39732	0.981814	0.735012
	MINA	Q8IUF8-2;Q8IUF8-4;Q8IUF8		3	1	1	1	1	1	1	1	1	1	1	0	0	0	0	0	0	0	0	0	2846200	-5.73523	0.878157	2.86409	8687.29	8687.29	1.45429	8687.29	0.863065	1	1.08497	1.22012	0.417894	0.661131	1.14041	0.650197	0.854887	2.86255
	MKI67	P46013;P46013-2		2	14	11	12	12	12	10	14	11	10	13	42147000	58374000	75137000	61334000	39389000	56246000	41610000	67177000	58687000	55760000	14.6936	0.849421	1.14168	17.2796	17.2796	0.950125	16.4178	0.487747	1	1.14467	1.2803	0.709016	0.994667	0.958406	0.718166	0.671171	1.0451
	MLLT11	Q13015		1	4	3	3	4	4	4	2	3	3	4	18394000	16001000	23931000	10692000	18729000	17027000	26934000	82156000	17609000	14106000	9.3432	1.02005	2.83278	8.54719	8.54719	0.801068	6.84688	0.408051	1	4.66557	1.35902	1.52956	0.908683	0.966949	1.04458	1.0636	0.60719
	MLST8	Q9BVC4;Q9BVC4-4;Q9BVC4-5;Q9BVC4-3		4	8	8	7	8	7	8	8	6	8	4	324880000	362560000	596190000	321960000	379110000	287090000	341400000	595550000	358710000	75598000	9.51166	0.933603	1.44072	21.6324	21.6324	0.21075	4.55902	0.604055	1	1.66025	1.66204	0.951744	1.01073	0.80034	0.90569	1.05687	0.89755
	MMGT1	Q8N4V1;Q8N4V1-2		2	1	1	1	1	1	1	0	1	1	1	0	0	0	0	0	0	0	0	0	6092500	0.211283	0.0791346	1.12719	11139.8	11139.8	0.609427	6788.87	0.128626	1	1.43302	1.44702	0	0.882056	0.735003	0.732142	0.536706	0.776955
	MMS19	Q96T76-9;Q96T76;Q96T76-8;Q96T76-5		4	2	2	2	3	2	2	2	2	2	2	0	0	0	15739000	17820000	0	0	0	0	0	0.000218173	2.97643	0.921699	3711.8	3711.8	1.17527	3711.8	0.16309	1	2.89338	2.59468	1.23999	1.58469	1.02787	1.25838	2.22792	2.84755
	MMTAG2	Q9BU76;Q9BU76-4;Q9BU76-3;Q9BU76-2		4	14	17	16	17	14	14	14	14	16	17	587760000	649520000	837400000	633930000	588060000	532900000	556700000	750300000	640720000	591000000	15.0061	0.923136	1.15933	17.9016	17.9016	0.9224	16.5124	0.610034	1	1.17103	1.30697	0.868866	1.01373	0.831721	0.917343	0.917811	0.989403
	MNAT1	P51948;P51948-2		2	17	17	17	15	17	17	17	17	14	16	621100000	580450000	747370000	191270000	445080000	510140000	661960000	855150000	550510000	549040000	0.631307	0.0392282	1.25936	6300.56	6300.56	0.99733	6283.74	0.739637	1	1.55338	1.3576	1.20245	1.05439	0.926668	1.12823	0.808487	0.347441
	MOB1B;MOB1A	Q7L9L4;Q9H8S9-2;Q9H8S9;Q7L9L4-2		4	2	3	3	2	3	2	3	4	2	3	60149000	82384000	118310000	25041000	31136000	56794000	56695000	111760000	81240000	84857000	0.681465	0.266962	1.21285	379.181	379.181	1.04452	379.181	0.713176	1	1.37568	1.4563	0.697871	1.01408	0.699089	0.740387	0.383259	0.308235
	MON2	Q7Z3U7-2;Q7Z3U7-6;Q7Z3U7-5;Q7Z3U7		4	2	2	2	2	2	2	1	2	1	2	5502400	6642300	8285000	7680800	6122600	5588700	0	8521500	0	6890200	8.20027	0.7621	1.062	15.5709	15.5709	0.864377	13.4592	0.480532	1	1.08209	1.10188	0.478721	0.894084	0.727758	0.657704	0.776314	1.03615
	MP68	P56378;P56378-2		2	2	2	2	2	2	2	1	1	1	2	15936000	18197000	20238000	15732000	15101000	17199000	0	0	0	17454000	0.0614644	1.99446	0.999529	731.993	731.993	1.71758	731.993	0.084144	1	0.88281	2.3784	0.524501	1.88149	1.68611	1.75198	1.30637	1.40553
	MPDU1	O75352-2;O75352		2	2	1	2	2	2	2	1	2	1	2	53905000	0	66910000	57518000	49802000	42823000	0	54184000	0	52778000	NA	NA	NA	NA	NA	NA	NA	NA	1	34.3285	36.426	1.57628	1.54699	25.9165	28.7834	29.0705	35.1262
	MPG	P29372-5;P29372-4;P29372-2;P29372		4	2	2	2	2	2	2	2	2	2	2	10682000	11548000	14508000	11864000	9965800	10259000	12653000	15715000	11441000	12913000	2.24691	0.939062	1.21088	45.2249	45.2249	1.12866	45.2249	0.590377	1	1.37357	1.26807	1.10593	1.00935	0.896687	0.93366	0.87106	1.03697
	MPHOSPH10	O00566		1	2	2	2	2	3	2	2	3	2	2	7905800	15534000	15055000	12543000	10117000	12273000	7905100	0	10401000	10518000	-12.7732	0.203282	1.11705	5.37015	5.37015	1.01125	5.37015	0.254999	1	0	1.44746	0.760033	1.49351	1.17998	0.7601	0.972695	1.20594
	MPP1	Q00013-2;Q00013;Q00013-3		3	5	3	2	4	4	3	4	3	3	5	23659000	29623000	32628000	22540000	30314000	29988000	29436000	39842000	26794000	31827000	0.731999	0.901867	1.21711	385.738	385.738	1.18784	385.738	0.363307	1	1.48697	1.21774	1.0986	1.10558	1.11921	0.882996	1.13137	0.841233
	MPV17L2	Q567V2-2;Q567V2		2	2	2	2	2	2	2	1	1	2	2	10783000	10375000	14101000	10253000	9514600	7749600	0	0	8223000	9052000	-0.561952	-0.00110486	1.23905	7.54036	7.54036	1.10081	7.54036	-0.143681	1	0	1.71482	0	1.2617	0.94243	1.31132	1.15707	1.24687
	MRPS14	O60783		1	1	1	1	1	1	1	1	1	1	1	0	0	0	0	0	0	0	0	0	7617800	4.59506	0.902031	1.14137	10.6645	10.6645	1.07204	10.6645	0.347376	1	1.2821	1.04153	0.789386	0.664406	0.845157	1.04945	0.998719	1.06479
	MRPS30	Q9NP92		1	1	1	1	1	0	1	1	0	1	1	0	0	0	0	0	0	0	0	0	1045100	0.316381	-0.000908464	1.12045	4.00144e+09	4.00144e+09	1.63781	4.00144e+09	-0.00047547	1	0	1.53774	1.75941	1.53458	1.50436	1.26865	0	1.41505
	MRPS31	Q92665		1	1	1	1	1	1	1	1	0	1	1	0	0	0	0	0	0	0	0	0	3524600	-6.30988e-05	-0.00193852	2.29054	13.6237	13.6237	1.31712	13.6237	-0.366435	1	0	2.06786	1.45198	1.53374	0.762818	1.2256	1.27317	0.839163
	MRPS34	P82930		1	3	2	2	3	2	3	2	2	2	3	23015000	0	0	0	0	22500000	0	0	0	27249000	-12.9763	0.848746	1.41961	160.679	160.679	2.54095	160.679	0.252091	1	0.921206	1.04621	0.539924	0.737753	2.18886	2.04975	0.686239	0.753806
	MRPS35	P82673;P82673-2		2	2	2	2	2	2	2	2	2	1	2	5582600	4967000	6101700	4815200	5678700	6023200	5969800	9954900	0	6829800	1.64583	8.31381	11.5658	19886.9	19886.9	12.9456	19886.9	0.0204458	1	19.6762	13.068	12.0855	10.0639	14.1801	10.7653	11.5142	9.43704
	MRPS5	P82675;P82675-2		2	4	3	4	2	5	2	3	2	3	2	7355800	9382500	0	0	12608000	0	0	0	0	0	10.0715	1.06295	1.52115	18.2464	18.2464	0.448847	8.18985	0.256233	1	1.53473	2.03007	0.891533	1.12734	0.534568	1.39505	1.54027	0.890716
	MRPS7	Q9Y2R9		1	1	1	1	1	1	1	1	1	1	1	0	0	0	0	0	0	0	0	0	20350000	6.68066	0.783093	1.11573	32.1978	32.1978	0.897385	28.8938	0.673168	1	1.14865	1.19839	0.987653	0.797239	0.682939	1.00318	0.63108	0.80112
	MSN	P26038;P35241;P35241-5;P35241-4;P35241-3		5	18	13	15	26	19	20	22	20	9	37	141710000	157680000	246800000	260200000	139780000	185960000	167420000	339630000	106850000	1428000000	8.59116	1.64137	2.16322	17.9649	17.9649	13.3645	17.9649	0.141019	1	3.17857	2.30978	1.56687	1.47571	1.74038	1.32625	1.30819	2.43519
	MT-ATP6	P00846		1	1	2	2	2	2	2	2	1	2	2	0	39494000	65766000	46228000	28315000	33784000	27172000	0	40318000	34813000	-0.184007	0.766374	78.8252	1.00519e+24	1.00519e+24	0.86346	8.67945e+23	0.000512804	1	0	1.63118	0.673942	0.979562	0.837938	0	0.702292	1.14658
	MT-ATP8	P03928		1	2	1	2	2	2	2	1	2	1	2	66670000	70388000	133890000	81153000	65782000	53356000	52564000	115160000	77490000	68627000	16.6873	0.838631	1.40465	17.6893	17.6893	0.885624	15.666	0.632625	1	1.48613	1.72784	0.678333	0.908349	0.688553	0.860369	0.84891	1.04727
	MT-CO2	P00403		1	5	4	4	5	4	5	5	4	4	5	49504000	42976000	51154000	41550000	37577000	32873000	32936000	62833000	37361000	40202000	7.05769	1.05925	1.35424	14.9768	14.9768	1.07604	14.9768	0.305044	1	1.68178	1.36918	0.881561	1.15029	0.879875	1.32502	1.00578	1.11212
	MTCH1	Q9NZJ7-2;Q9NZJ7		2	2	1	1	1	2	2	2	2	2	1	11222000	0	0	0	10594000	11182000	0	13389000	0	0	0.197991	0.0539156	1.01544	4561.09	4561.09	0.730514	3331.94	0.132332	1	1.40055	0.0983263	0.874709	0.167935	0.871327	1.0126	0.80163	0.14852
	MTCH2	Q9Y6C9		1	11	11	11	11	12	11	10	11	11	11	541690000	582060000	741700000	532100000	569200000	505940000	519500000	748750000	542610000	512640000	9.11776	0.99811	1.2489	18.318	18.318	0.944767	17.3062	0.536728	1	1.3799	1.36691	0.95741	1.0727	0.932419	0.998304	1.049	0.980631
	MTDH	Q86UE4		1	1	1	4	6	1	4	2	1	1	2	0	0	15425000	83886000	0	21707000	14525000	0	0	15757000	-8.99043	2.30567	88.2128	35574.9	35574.9	2.91267	35574.9	0.891164	1	1.7115	4.38315	2.03673	0.955888	6.02642	1.70157	0.629997	17.5672
	MTFR1L	Q9H019-3;Q9H019		2	1	1	1	1	1	1	1	0	1	1	0	0	0	0	0	0	0	0	0	632330	4.18361e-05	0.0360312	1.38072	0.950811	0.950811	0.782742	0.744239	-0.138796	1	0	1.44534	1.10966	0.967939	0.933502	0.702689	0.800357	0.482162
	MTHFD1	P11586		1	9	9	7	11	9	10	6	8	7	13	44041000	47401000	63221000	48933000	41448000	42554000	43323000	72175000	29687000	97964000	9.23681	1.50221	1.85334	19.1386	19.1386	3.2999	19.1386	0.170983	1	2.4312	2.12959	1.45933	1.59669	1.43342	1.48351	1.39617	1.6483
	MTHFD1L	Q6UB35		1	3	3	3	3	3	3	3	3	3	3	4685100	5451000	6676500	4517200	5741900	4956300	4848900	9337400	5839000	9368300	7.39374	0.862001	1.29957	10.8297	10.8297	1.60444	10.8297	0.596628	1	1.59914	1.14343	0.830433	0.93355	0.848827	0.802381	0.98337	0.773626
	MTHFD2	P13995-2;P13995		2	2	1	2	2	1	1	2	2	1	2	3340500	0	5158000	3534200	0	0	3380700	4782800	0	4998900	7.65362	1.01125	1.48535	26.0559	26.0559	1.78942	26.0559	0.433769	1	1.59715	1.85917	1.13024	0.811586	0.927026	1.21769	0.859102	1.24147
	MTMR14	Q8NCE2;Q8NCE2-2;Q8NCE2-3		3	0	1	1	2	1	1	0	0	1	1	0	0	0	13329000	0	0	0	0	0	0	-6.40426	0.7412	13.3607	5292.92	5292.92	1.52859	5292.92	0.974564	1	0	1.50063	0	1.916	0.769829	0	1.0659	13.3604
	MTX2	O75431-2;O75431		2	9	6	7	6	9	6	9	6	7	9	94486000	84363000	124450000	78404000	94887000	85343000	80621000	220320000	107500000	92399000	8.4677	0.803271	1.52471	9.95885	9.95885	0.859526	8.55988	0.58562	1	2.04949	1.15767	0.749963	0.784772	0.793888	0.87894	0.88267	0.72934
	MYADM	Q96S97		1	1	1	1	1	1	1	1	1	1	1	0	0	0	0	0	0	0	0	0	11584000	8.93013	1.11185	1.59974	148.072	148.072	0.988143	146.316	0.31554	1	1.99045	2.10475	1.29088	1.59942	0.874264	1.49484	1.20754	0.870511
	MYB	P10242-12;P10242-3;P10242-5;P10242-11;P10242-10;P10242-2;P10242;P10242-6;P10242-8;P10242-7;P10242-4		11	1	1	1	1	1	1	1	1	1	1	0	0	0	0	0	0	0	0	0	4575200	11.1838	0.503444	0.97857	17.4366	17.4366	0.549389	9.57948	0.671059	1	0.748217	1.18746	0.316698	0.773265	0.466798	0.395194	0.546471	0.522239
	MYBBP1A	Q9BQG0;Q9BQG0-2		2	34	32	35	35	32	34	33	32	31	32	347180000	424220000	556190000	414920000	325800000	361510000	329940000	544220000	428380000	400680000	14.8638	0.857318	1.18961	17.4416	17.4416	0.935338	16.3138	0.680318	1	1.27041	1.29836	0.770204	0.990289	0.8439	0.810449	0.76054	0.968579
	MYH10	P35580;P35580-5;P35580-2;P35580-3;P35580-4		5	8	16	22	26	18	20	12	11	10	9	30461000	88785000	279970000	260110000	49240000	121750000	80926000	125870000	56531000	45734000	-0.000242967	0.955465	3.63263	78.6553	78.6553	0.809007	63.6328	0.0732162	1	2.22657	4.9525	1.43153	1.57055	2.15369	0.538837	0.871027	4.60119
	MYH9	P35579;P35579-2;Q7Z406;Q7Z406-6;Q7Z406-2;Q7Z406-5;Q7Z406-4;P12883;P13535;Q9UKX3;Q9Y623;P13533;P12882;P11055;Q9UKX2		15	20	23	27	35	26	27	27	25	21	37	208080000	277980000	537410000	432640000	228700000	272890000	242520000	502320000	198880000	604660000	11.945	1.39333	2.07588	18.2708	18.2708	3.04033	18.2708	0.265371	1	2.52574	2.70218	1.21943	1.39773	1.37213	1.04626	1.14994	2.17538
	MYL6;MYL6B	P60660;P60660-2;P14649		3	3	3	3	3	3	3	3	4	3	3	14147000	13193000	39147000	18628000	12278000	16346000	21232000	88657000	11893000	27374000	3.42855	1.30149	4.16314	14.0396	14.0396	2.30169	14.0396	0.394077	1	7.45455	3.2916	1.78525	1.10931	1.37442	1.18952	1.03237	1.5663
	MYO18A	Q92614-5;Q92614-2;Q92614-3;Q92614-4;Q92614		5	1	3	1	3	1	2	1	0	1	1	0	0	0	6222600	0	0	0	0	0	0	-0.238118	-0.0429666	9.014	15.5411	15.5411	5.17168	15.5411	0.103356	1	0	1.90714	1.49859	21.5347	6.53626	1.29157	0.827752	11.4561
	MYO1B	O43795-2;O43795		2	2	1	3	3	2	3	3	2	1	2	0	0	0	0	0	0	24449000	0	0	0	-4.76173e-05	0.952289	2.24854	259.058	259.058	2.65811	259.058	0.178242	1	1.91336	2.01579	1.31326	0.959553	1.1612	2.22888	1.44492	1.63813
	MYO1G	B0I1T2;B0I1T2-4;B0I1T2-3;B0I1T2-2;O94832		5	55	58	64	67	60	66	57	53	59	46	2034200000	3545300000	10505000000	8804900000	3104500000	5326500000	3105500000	4196900000	3048600000	1357000000	0.0113389	2.3198	0.999816	41.3949	41.3949	0.445122	18.4258	0.0545705	1	1.37666	3.44584	1.01866	1.16293	1.7472	0.667257	1.01834	2.88818
	NAA30	Q147X3-2;Q147X3		2	1	1	1	1	1	1	1	1	1	1	0	0	0	0	0	0	0	0	0	3693900	0.801742	0.987521	1.08239	879.726	879.726	1.09813	879.726	0.0438882	1	1.20007	1.1946	0.80308	1.24273	0.957607	1.17635	0.865509	1.04308
	NAA40	Q86UY6-3;Q86UY6		2	1	1	1	1	1	1	1	0	1	1	0	0	0	0	0	0	0	0	1456000	0	-77.6074	0.501195	0.90984	7.38473	7.38473	0	7.38473	0.332292	1	0	0.959341	0.923832	0.828709	1.00728	0.872184	0.844093	0.933448
	NAP1L1	P55209;P55209-2;P55209-3		3	3	4	3	2	3	3	3	3	3	4	55855000	60382000	77345000	17131000	24921000	55075000	58593000	100780000	59783000	111970000	0.65548	0.145326	1.27526	1186.35	1186.35	1.87294	1186.35	0.735311	1	1.68576	1.29376	0.980095	1.01002	0.921249	0.934296	0.416858	0.286553
	NAP1L4	Q99733;Q99733-2		2	2	1	0	2	1	3	1	1	1	3	9998900	0	0	7231000	0	9503700	0	0	0	38619000	-14.6482	0.396036	0.879047	155.399	155.399	4.57965	155.399	0.312678	1	0.237842	0	0.372145	0.369948	1.50699	0.553288	0.576747	0.87925
	NASP	P49321-2;P49321-4;P49321;P49321-3		4	2	2	2	1	2	1	1	2	1	2	11057000	9886500	0	11879000	0	10775000	11528000	17036000	8877800	59735000	0.19623	0.0995562	1.39429	4077.42	4077.42	6.72858	4077.42	-0.0734697	1	1.91894	0	1.29852	1.11362	1.2137	1.24547	0	1.33806
	NAT10	Q9H0A0;Q9H0A0-2		2	36	32	33	32	35	33	35	31	30	32	451230000	483930000	618220000	491660000	448330000	460320000	466950000	618870000	434860000	407300000	8.46852	1.07267	1.28151	20.6784	20.6784	0.936623	19.3679	0.403106	1	1.42315	1.42165	1.07379	1.11284	1.05855	1.03764	1.03098	1.13062
	NBAS	A2RRP1-2;A2RRP1		2	2	3	0	1	3	2	2	1	1	2	0	0	0	0	51578000	0	0	0	0	0	-0.107584	0.0880286	34.4618	602.726	602.726	2.41384	602.726	0.0830531	1	0.997752	0	4.16122	50.1927	38.2459	2.0772	33.1287	0.6617
	NCAPD3	P42695		1	5	5	4	5	5	6	6	3	5	6	20731000	29458000	30795000	18092000	23034000	20343000	32022000	31923000	28395000	28246000	6.57686	0.723305	1.0842	133.427	133.427	0.994753	132.727	0.914224	1	1.12425	1.08452	1.12773	1.03744	0.716429	0.730093	0.811199	0.637154
	NCAPG	Q9BPX3		1	1	1	1	1	1	1	1	0	1	1	0	0	0	0	0	0	0	0	0	2876200	-10.2432	0.103256	1.44938	5.19463	5.19463	1.92568	5.19463	0.546666	1	0	1.48527	1.6556	1.36181	1.30899	1.45374	1.35893	1.52062
	NCAPG2	Q86XI2;Q86XI2-2		2	4	4	3	4	4	4	4	3	4	3	4580300	4832700	7876400	4371200	4577500	4734700	5498200	6285400	4871900	5402100	7.66197	0.948105	1.30221	30.1645	30.1645	1.10883	30.1645	0.547921	1	1.29013	1.6167	1.12855	0.991954	0.971839	0.940147	0.939572	0.897227
	NCBP1	Q09161		1	2	2	2	2	2	2	2	2	2	2	5552500	8274200	7596400	6480400	6776400	4307000	3769500	9017100	5235200	6800900	8.4753	1.11956	1.39231	15.5216	15.5216	1.29907	15.5216	0.158441	1	1.7224	1.45102	0.72003	1.58049	0.8227	1.06061	1.29439	1.23785
	NCCRP1	Q6ZVX7		1	1	1	1	1	1	1	1	1	1	1	0	0	0	0	0	0	0	0	0	3716100	14.0207	0.688118	1.26691	5.49892	5.49892	0.499261	2.7454	0.398617	1	1.53442	0.422426	0.720013	1.18401	0.307986	0.503023	0.614265	1.06512
	NCL	P19338		1	38	38	35	41	41	38	38	36	35	37	1707200000	1823800000	2790200000	1577800000	1678900000	1718800000	1949400000	2531300000	1739100000	1625600000	7.48064	0.97822	1.35327	28.1285	28.1285	0.934736	26.2927	0.558194	1	1.45552	1.60439	1.12092	1.0487	0.988327	0.981657	0.965384	0.907251
	NDC1	Q9BTX1-5;Q9BTX1-2;Q9BTX1;Q9BTX1-4;Q9BTX1-6;Q9BTX1-3		6	6	8	6	9	8	8	8	9	9	6	54175000	70383000	86054000	57826000	53952000	56769000	52749000	84186000	73866000	54558000	15.9281	0.780356	1.10158	17.2948	17.2948	0.738608	12.7741	0.79017	1	1.13971	1.165	0.714117	0.952847	0.76854	0.733423	0.730404	0.78285
	NDUFA10	O95299;O95299-2		2	3	3	3	3	2	3	3	2	2	3	11202000	15316000	19339000	17642000	0	10787000	10255000	24112000	16193000	12444000	0.230842	0.00554985	1.19041	6683.3	6683.3	0.76848	5135.98	0.172556	1	1.48904	1.19428	0.633298	0.945841	0.666152	0.69178	0	1.08948
	NDUFA11	Q86Y39;Q86Y39-2		2	1	1	1	1	1	1	0	1	1	1	0	0	0	0	0	0	0	0	0	1703700	0.334874	0.111677	1.53079	4748.56	4748.56	0.631444	2998.45	0.121015	1	2.92324	1.60346	0	1.33865	0.907009	0.918684	1.15096	0.664468
	NDUFA13	Q9P0J0;Q9P0J0-2		2	3	3	3	2	3	3	2	2	3	2	28389000	26537000	36748000	0	24280000	32231000	35547000	38439000	24584000	24419000	1.79178	-0.00255735	1.3069	5249.52	5249.52	0.993288	5214.29	0.842989	1	1.56358	1.49479	1.44594	1.07944	1.31106	1.15478	0.987634	0
	NDUFA4	O00483		1	1	1	1	1	1	1	1	2	1	1	0	0	0	0	0	0	0	58764000	0	0	1.62362	0.99598	1.60096	38.7038	38.7038	0.871653	33.7362	0.408827	1	2.28068	1.49783	1.26019	1.22658	0.994644	1.02018	0.903866	1.02038
	NDUFA6	P56556		1	1	1	1	1	1	1	1	1	1	1	0	0	0	0	0	0	0	0	0	17285000	8.66237	1.06663	1.5391	15.7398	15.7398	0.985069	15.5048	0.359683	1	2.05864	1.55229	0.963185	1.33453	0.919359	0.864421	0.991964	1.33271
	NDUFA8	P51970		1	5	5	6	5	6	5	6	6	6	5	51748000	59416000	81702000	48861000	48223000	43376000	61889000	93867000	50252000	58698000	1.86854	0.965702	1.48108	52.2718	52.2718	1.16807	52.2718	0.508343	1	1.86793	1.62585	1.23157	1.18236	0.86317	1.02977	0.959623	0.97232
	NDUFA9	Q16795		1	3	3	3	4	4	3	3	2	3	3	19478000	24023000	34123000	16290000	22797000	19184000	25481000	38854000	23997000	21870000	1.79605	0.818554	1.34087	42.5642	42.5642	0.911364	38.7915	0.638178	1	1.61912	1.42197	1.06184	1.00108	0.799433	0.811685	0.949994	0.678835
	NDUFB10	O96000;O96000-2		2	1	2	0	2	1	0	2	2	2	2	0	0	0	0	0	0	0	0	0	11464000	2.64471e-05	-0.00450928	0.955569	3.00885e+06	3.00885e+06	0.98802	2.9728e+06	0.188083	1	0.559467	0	0.827071	1.12264	0	0.394338	0.217306	0.589623
	NDUFB4	O95168-2;O95168		2	3	4	1	3	4	3	4	4	4	4	50673000	57868000	0	51886000	45748000	48994000	48941000	43506000	52719000	35978000	0.000364792	0.167281	1.34512	18.4689	18.4689	0.682448	12.6041	-0.15256	1	0.825243	0	0.928337	1.09767	0.929342	0.96119	0.867771	0.984199
	NDUFB6	O95139;O95139-2		2	2	2	2	2	2	2	0	1	1	1	0	0	0	0	0	12078000	0	0	0	0	0.649808	-0.00221322	1.42844	3.52304e+08	3.52304e+08	0.89995	3.17057e+08	-0.00034222	1	1.36006	2.35417	0	1.76589	1.57405	1.8764	1.34781	1.57314
	NDUFB7	P17568		1	2	1	1	1	1	2	2	2	2	2	0	0	0	0	0	0	0	0	0	13422000	3.54063	0.427297	0.992785	8.14288	8.14288	0.723948	5.89502	0.86961	1	0.968824	0.613916	0.40103	0.432163	0.600324	0.482282	0.238538	0.413533
	NDUFB9	Q9Y6M9		1	1	1	1	0	0	1	1	1	1	1	0	0	0	0	0	0	0	0	0	1460300	0.850671	-0.00328454	2.17026	514.284	514.284	1.91026	514.284	0.593087	1	3.39551	2.21336	2.21061	1.13225	1.28307	1.35535	0	0
	NDUFS3	O75489;O75489-2		2	2	1	2	2	2	2	2	2	2	2	18267000	27433000	38341000	21829000	29513000	22477000	16863000	35844000	23140000	29866000	10.7285	0.982139	1.40187	17.3783	17.3783	1.29067	17.3783	0.422579	1	1.54901	1.65691	0.728738	1.18552	0.971348	0.789412	1.27541	0.943345
	NFXL1	Q6ZNB6-2;Q6ZNB6		2	3	3	3	3	3	2	3	3	2	3	5715600	15426000	12381000	6322700	6371500	0	5599100	16009000	9872400	7773400	19.2137	0.466351	1.20108	172.036	172.036	0.787387	135.459	0.534502	1	1.62159	1.2541	0.567147	1.56254	0	0.578947	0.645385	0.640442
	NIFK	Q9BYG3		1	2	2	2	2	2	2	2	1	2	2	0	5680100	5965700	6384500	6097300	10869000	6184700	0	5919300	5749600	-5.59482	0.00441478	0.997658	5.45633	5.45633	0.971331	5.2999	-0.0444338	1	0	1.00784	1.04484	0.95959	1.8362	0	1.03007	1.07859
	NIPSNAP1	Q9BPW8		1	1	1	0	1	1	1	1	1	1	1	0	0	0	0	0	0	0	0	0	2896200	4.37511	0.0179488	1.16219	54214.1	54214.1	1.95874	54214.1	0.00170319	1	2.17679	0	1.50034	0.936021	1.47105	1.03699	1.16989	1.08921
	NIT1	Q86X76-2;Q86X76-4;Q86X76;Q86X76-3;Q86X76-5		5	14	13	12	14	11	13	13	13	14	13	670270000	661000000	861670000	650910000	631840000	604360000	570720000	808330000	801040000	694710000	14.8669	0.788367	1.02828	17.0465	17.0465	0.86726	14.7838	0.887259	1	1.0091	1.07569	0.712474	0.825177	0.754469	0.83675	0.788775	0.812581
	NME2;NME2P1;NME1	P22392;P22392-2;O60361;P15531;P15531-2		5	4	3	4	4	3	4	4	5	4	5	41892000	49328000	68852000	50474000	47869000	32773000	36175000	81196000	46600000	111650000	10.4919	0.924504	1.40719	16.7328	16.7328	2.39592	16.7328	0.531591	1	1.7424	1.47751	0.776288	1.05854	0.703283	0.89897	1.02723	1.08313
	NMRAL1	Q9HBL8		1	11	10	10	10	12	10	9	11	11	11	245650000	229630000	299600000	248820000	229930000	233800000	214550000	331270000	250040000	278920000	8.21575	0.934711	1.17552	16.2286	16.2286	1.1155	16.2286	0.632682	1	1.32487	1.19821	0.858063	0.918373	0.93505	0.982443	0.919573	0.995121
	NOC2L	Q9Y3T9		1	1	1	1	1	1	1	1	1	1	1	0	0	0	0	0	0	0	0	0	2197000	8.75891	0.379904	0.932695	911.654	911.654	0.941302	858.142	0.694712	1	1.08856	0.692374	0.730934	0.89653	1.18779	0.55	0.504584	0.255283
	NOC4L	Q9BVI4		1	7	7	10	9	8	8	7	6	7	7	64342000	68059000	106310000	71880000	67972000	60654000	77020000	89719000	54938000	66827000	4.82791	1.21134	1.5215	33.5819	33.5819	1.21641	33.5819	0.278369	1	1.6331	1.93509	1.40194	1.23883	1.10404	1.17117	1.23725	1.30838
	NOL11	Q9H8H0;Q9H8H0-2		2	1	1	1	1	1	2	0	1	1	1	0	0	0	0	0	0	0	0	0	11547000	2.05292	0.0107306	0.981034	25811.4	25811.4	0.702372	18129.2	0.150135	1	1.03637	1.64373	0	0.915815	1.36502	0.89556	0.97865	0.42191
	NOL7	Q9UMY1		1	1	1	1	1	1	1	1	1	1	1	0	0	0	0	0	0	0	0	0	16626000	11.4769	0.905895	1.43436	179.984	179.984	1.29486	179.984	0.510037	1	1.2271	1.77344	1.49634	1.67492	0.807243	1.03863	0.607998	1.17064
	NOL8	Q76FK4-2;Q76FK4-4;Q76FK4		3	2	2	1	1	2	1	2	1	1	1	0	0	0	0	0	0	4690200	0	0	0	2.49799	0.707497	1.16208	49.2857	49.2857	0.997073	49.1415	0.493303	1	1.32043	1.17787	1.0244	0.863274	0.191528	0.841739	0.875177	0.852179
	NOL9	Q5SY16		1	0	1	1	1	1	1	1	0	1	0	0	0	0	0	0	0	0	0	1699100	0	-0.000126294	0.0255901	3.14441	3601.35	3601.35	0	3601.35	-0.0687312	1	0	1.99329	2.65252	1.92102	3.23071	0	1.27332	1.53075
	NOLC1	Q14978;Q14978-3;Q14978-2		3	8	9	9	7	9	10	6	6	8	7	36812000	60957000	86178000	54422000	47061000	53670000	45730000	63428000	46481000	44250000	4.59966	0.992015	1.30329	303.924	303.924	0.952002	289.336	0.240389	1	1.3646	1.85405	0.983843	1.31144	1.15467	0.79198	1.01248	1.17084
	NOM1	Q5C9Z4		1	3	3	4	2	2	4	3	4	3	4	12976000	19144000	25174000	18914000	14385000	20096000	11187000	19601000	21277000	20489000	14.2563	0.757501	1.0348	17.0519	17.0519	0.962965	16.4204	0.446187	1	0.921229	1.18316	0.525779	0.899751	0.944494	0.60986	0.676082	0.888941
	NONO	Q15233;Q15233-2		2	7	8	10	7	6	7	8	10	3	12	47904000	61597000	167270000	64164000	44718000	44310000	68170000	124260000	25509000	207720000	7.80999	2.05943	4.14263	26.8644	26.8644	8.14301	26.8644	0.326778	1	4.87122	6.55729	2.67239	2.41472	1.73703	1.87793	1.75303	2.51535
	NOP14	P78316;P78316-2		2	17	15	15	19	16	15	15	13	15	14	274070000	260980000	376600000	268050000	252000000	240280000	305070000	304990000	260080000	218160000	3.86694	0.993767	1.20578	48.2276	48.2276	0.838819	40.4542	0.447939	1	1.17268	1.44802	1.17299	1.00346	0.92387	1.05379	0.968933	1.03064
	NOP2	P46087-3;P46087-2;P46087;P46087-4		4	2	3	2	3	3	2	2	2	2	3	0	15304000	13735000	16100000	12571000	12582000	13225000	13105000	13971000	14399000	-0.285022	0.8738	1.3601	14.8341	14.8341	1.41104	14.8341	0.0751587	1	0.978448	1.07667	0.933419	1.80026	0.847836	0.355466	1.73973	1.67544
	NOP56	O00567		1	15	13	13	17	11	16	14	13	14	13	129270000	138340000	206530000	137890000	126410000	124380000	135530000	178440000	144000000	133210000	10.436	0.911475	1.22446	24.1905	24.1905	0.925069	22.3779	0.64954	1	1.23917	1.43424	0.941181	0.960694	0.86375	0.897708	0.877847	0.957569
	NOP58	Q9Y2X3		1	6	6	6	8	7	7	6	5	3	6	58636000	57518000	101400000	77696000	53871000	58643000	53902000	108900000	64529000	72070000	15.8804	0.930491	1.41968	17.5731	17.5731	1.11686	17.5731	0.56629	1	1.68761	1.57139	0.835314	0.891351	0.908785	0.908677	0.834834	1.20405
	NOP9	Q86U38;Q86U38-2		2	5	4	4	3	4	5	5	5	4	4	8396000	7672700	11864000	7746300	7565400	7477100	9095600	16443000	6316200	7517200	5.16313	1.23018	1.8282	26.6847	26.6847	1.19015	26.6847	0.338792	1	2.60331	1.87834	1.44004	1.21477	1.1838	1.32928	1.19778	1.22642
	NPEPPS	P55786;P55786-2;A6NEC2;A6NEC2-2		4	7	6	7	7	6	5	6	7	5	6	42984000	48356000	61657000	39551000	43202000	36597000	36707000	61058000	51863000	49887000	15.5277	0.795026	1.12204	17.1723	17.1723	0.9619	16.518	0.779393	1	1.17729	1.18884	0.707769	0.93238	0.705648	0.828799	0.833002	0.762605
	NPM1	P06748;P06748-2;P06748-3		3	11	12	10	12	12	12	12	10	10	11	258460000	287710000	494810000	331630000	315620000	399690000	342210000	551870000	358600000	462050000	8.97671	0.8885	1.3063	24.8956	24.8956	1.28848	24.8956	0.580813	1	1.53896	1.37984	0.954294	0.802315	1.11458	0.720747	0.880145	0.924791
	NPM3	O75607		1	2	3	3	4	4	2	3	4	1	3	21977000	20647000	26916000	27127000	31094000	26755000	29861000	46702000	0	23327000	6.43735	4.93219	10.4304	89.7752	89.7752	7.91942	89.7752	0.232401	1	15.9333	9.31287	15.4764	6.75	1.65416	1.32527	6.19894	10.5204
	NQO2	P16083		1	8	8	8	9	7	7	8	7	8	9	156680000	132300000	193070000	157520000	138590000	100920000	116950000	171070000	143930000	127450000	9.12408	0.92978	1.1765	17.6456	17.6456	0.8855	15.6252	0.403331	1	1.18856	1.34142	0.812548	0.919197	0.701174	1.08858	0.962899	1.09442
	NRBF2	Q96F24;Q96F24-2;Q96F24-3		3	4	5	6	4	6	4	5	5	5	3	84067000	124370000	170030000	44518000	92297000	96370000	126160000	208530000	53997000	89033000	0.827972	0.936585	2.58857	716.652	716.652	1.64885	716.652	0.369087	1	3.86188	3.14888	2.33643	2.30328	1.78473	1.55688	1.7093	0.824453
	NRDE2	Q9H7Z3		1	1	1	1	1	1	1	1	1	1	1	0	0	0	0	0	0	0	0	0	3327500	6.62987	0.897774	1.23525	793.168	793.168	1.40194	793.168	0.399919	1	1.37674	1.19853	0.930482	1.43147	1.4747	0.955003	0.756773	1.04057
	NSUN5	Q96P11;Q96P11-2;Q96P11-4;Q96P11-3;Q96P11-5		5	4	3	3	2	2	4	3	2	2	4	11246000	7496700	18174000	0	0	10494000	10278000	0	6318700	9524800	9.98709	0.0224425	1.44734	1842.72	1842.72	1.5074	1842.72	0.414476	1	0	2.87622	1.6266	1.18643	1.66078	1.7798	0	0
	NT5DC2	Q9H857-3;Q9H857-2;Q9H857-4;Q9H857		4	8	7	7	8	9	7	8	8	9	8	60054000	63967000	85242000	46411000	60362000	53791000	65398000	91477000	57268000	69968000	1.85361	0.969271	1.34807	48.1378	48.1378	1.22176	48.1378	0.487089	1	1.59735	1.48848	1.14196	1.11698	0.939285	1.04865	1.05403	0.810418
	NUBP2	Q9Y5Y2		1	5	4	5	4	4	5	4	5	4	4	29436000	30087000	37779000	24720000	36860000	21825000	30000000	49332000	28490000	28351000	3.75679	1.0031	1.36354	18.5091	18.5091	0.995121	18.4188	0.353343	1	1.73155	1.32604	1.053	1.05605	0.766058	1.0332	1.29379	0.867673
	NUDC	Q9Y266		1	2	2	2	2	2	2	2	2	2	2	20404000	21689000	37409000	21885000	16483000	19235000	24686000	33938000	25605000	36020000	10.7924	0.778726	1.26214	28.7091	28.7091	1.40676	28.7091	0.755226	1	1.32544	1.461	0.964109	0.847061	0.75122	0.796876	0.643741	0.854716
	NUDT14	O95848		1	1	1	1	1	1	1	1	1	1	1	0	0	0	0	0	0	0	0	10335000	0	15.2333	2.57231e-07	0.765241	6528.85	6528.85	0	6528.85	0.307216	1	0	1.40174	0.540561	0.958936	0.833033	0.581635	0.806018	0
	NUDT16L1	Q9BRJ7;Q9BRJ7-2		2	5	4	4	4	4	4	4	4	3	4	35621000	33846000	42727000	28044000	31837000	27696000	34457000	28627000	23500000	29548000	0.000246186	1.79602	1.00013	779.63	779.63	1.25736	779.63	0.304645	1	1.21817	1.81817	1.46626	1.44026	1.17855	1.51579	1.35477	1.19336
	NUFIP2	Q7Z417		1	3	2	2	2	2	2	4	4	2	2	21093000	0	0	0	32415000	19199000	27239000	37753000	0	21658000	2.26865	0.0884528	1.64376	23867.8	23867.8	1.41812	23867.8	0.0546524	1	3.1981	1.10065	2.85358	0	1.16367	1.45644	2.29494	0.866713
	NUMA1	Q14980-2;Q14980;Q14980-4;Q14980-3;Q14980-5		5	9	10	9	10	9	8	9	8	10	11	27152000	35009000	69893000	34713000	30867000	27897000	26949000	52868000	38956000	49003000	12.6107	0.780944	1.38376	18.2654	18.2654	1.25791	18.2654	0.667099	1	1.35712	1.79415	0.69178	0.898681	0.716116	0.696991	0.792355	0.891082
	NUP153	P49790-2;P49790;P49790-3		3	5	5	5	4	4	5	5	6	4	5	12321000	24573000	31726000	18129000	14722000	18784000	15398000	27376000	21112000	20448000	7.63403	0.713212	1.13857	286.804	286.804	0.968549	277.784	0.474713	1	1.2967	1.50275	0.729348	1.16394	0.889731	0.583602	0.697329	0.858706
	NUP155	O75694;O75694-2		2	8	7	7	8	8	6	5	8	7	8	41524000	51299000	49586000	43197000	48695000	43936000	48602000	53692000	44089000	46506000	9.63454	1.00538	1.1217	188.248	188.248	1.05482	188.248	0.422552	1	1.21781	1.12468	1.10236	1.16353	0.99653	0.941822	1.10447	0.979768
	NUP160	Q12769;Q12769-2		2	4	4	3	4	4	4	5	5	4	5	23378000	37080000	47809000	27417000	27786000	37918000	33971000	43817000	33456000	42065000	6.15846	0.782592	1.17305	420.381	420.381	1.25732	420.381	0.656268	1	1.30969	1.42901	1.01539	1.10832	1.13337	0.698769	0.830524	0.819494
	NUP188	Q5SRE5-2;Q5SRE5		2	5	5	5	6	5	5	2	5	6	3	16620000	18911000	22934000	12538000	17553000	16838000	17431000	29683000	19157000	16571000	3.45572	0.861154	1.27072	16.3875	16.3875	0.86501	14.1754	0.579203	1	1.54946	1.19716	0.909902	0.987159	0.878948	0.867568	0.916271	0.654487
	NUP205	Q92621		1	17	19	19	18	18	18	18	19	17	18	173700000	183300000	240150000	170220000	168300000	165250000	161560000	270160000	188040000	161810000	14.1389	0.906113	1.23802	16.9773	16.9773	0.860508	14.6091	0.675468	1	1.43672	1.27712	0.859179	0.974793	0.878802	0.92374	0.895022	0.905233
	NUP210	Q8TEM1;Q8TEM1-2		2	3	2	2	3	1	3	1	1	2	3	11802000	0	18010000	10883000	0	11452000	0	0	0	12656000	-0.0564065	0.904523	16.3312	6.42666e+32	6.42666e+32	1.65126	6.42666e+32	0.0313094	1	0.564565	2.21494	0.35226	1.16682	1.28309	1.64807	0.42356	1.81961
	NUP85	Q9BW27;Q9BW27-3		2	1	2	2	1	1	3	1	1	1	3	0	0	0	0	0	20815000	0	0	0	18621000	0.000176858	0.723997	0.968577	598.872	598.872	1.71948	598.872	0.0041176	1	0.764856	1.1596	0.146847	0.248993	1.76365	1.12083	1.0151	0.760784
	NUP93	Q8N1F7;Q8N1F7-2		2	12	15	13	15	16	13	13	13	17	13	156330000	207670000	293190000	138540000	143890000	164740000	165060000	295890000	192440000	175350000	1.22087	0.768079	1.31434	58.6551	58.6551	0.911193	53.4462	0.581124	1	1.53757	1.52354	0.857722	1.07914	0.856059	0.812357	0.747714	0.719913
	NUSAP1	Q9BXS6-7;Q9BXS6-2;Q9BXS6;Q9BXS6-4;Q9BXS6-6;Q9BXS6-3;Q9BXS6-5		7	3	2	2	3	3	2	2	2	3	3	11155000	13480000	25718000	17328000	6580200	13389000	7869200	9969900	10292000	9506400	-0.000428067	1.00036	1.56173	45.7258	45.7258	0.923669	42.2355	0.0276989	1	0.968704	2.49883	0.764594	1.30976	1.30091	1.08385	0.639351	1.68364
	OAS2	P29728;P29728-2;P29728-3		3	1	1	2	1	1	0	1	1	1	1	0	0	27480000	0	0	0	0	0	0	0	32.5047	0.96717	8.328	27.6145	27.6145	0.971035	26.8146	0.341609	1	4.18488	19.7997	1.43317	1.55595	0	1.19612	1.18993	0.994812
	OAS3	Q9Y6K5		1	2	1	0	0	2	2	0	0	1	0	17228000	0	0	0	15473000	30032000	0	0	0	0	-65.2866	0.141137	0.843855	48.3053	48.3053	0	48.3053	0.271621	1	0	0	0	0.87721	1.48323	1.06704	0.790149	0
	OCIAD1	Q9NX40;Q9NX40-3;Q9NX40-2;Q9NX40-4		4	2	2	2	2	2	2	2	1	2	2	11660000	14627000	15919000	12344000	8860300	12555000	8429700	0	17230000	4782600	-86.5313	0.643824	0.662378	16.6672	16.6672	0.277574	4.62638	0.00121503	1	0	0.923912	0.489246	0.848926	0.728671	0.676727	0.514237	0.716425
	OCIAD2	Q56VL3;Q56VL3-2		2	11	11	10	11	11	11	11	10	11	11	445140000	597250000	835670000	503370000	467350000	497600000	447280000	774400000	614210000	449750000	10.7684	0.802481	1.20716	17.8886	17.8886	0.732241	13.0988	0.744205	1	1.26081	1.36056	0.72822	0.972387	0.810146	0.724736	0.760896	0.819541
	OGFR	Q9NZT2-2;Q9NZT2		2	0	2	0	1	1	2	1	2	2	1	0	2057900	0	0	0	3191500	0	4032200	3493800	0	0.333543	-0.00111194	1.02622	14.0145	14.0145	0	14.0145	0.362406	1	1.1541	0	0	0.589015	0.913475	0	0	0
	OMA1	Q96E52-2;Q96E52		2	2	1	2	2	2	1	2	1	1	1	33346000	0	61225000	14055000	26086000	0	42448000	0	0	0	-3.02937e-06	-0.00452566	3.83061	4906708644262230	4906708644262230	1.63084	4906708644262230	-0.0124459	1	0	4.7342	3.40234	0.853794	0.623428	2.72866	1.97283	1.19325
	OPA1	O60313-13;O60313;O60313-9;O60313-11;O60313-2;O60313-10		6	13	9	8	13	11	10	12	11	11	10	83593000	81703000	121470000	73282000	72560000	78594000	65092000	143860000	116730000	77152000	9.87101	0.64939	1.11622	11.8109	11.8109	0.660944	7.80632	0.898983	1	1.23242	1.04061	0.557629	0.699931	0.673297	0.716123	0.621605	0.627791
	ORAI1	Q96D31-2;Q96D31		2	1	1	2	2	2	1	1	1	2	1	0	0	33275000	20231000	22568000	0	0	0	33133000	0	-0.498376	0.163172	15.3942	2.76869e+07	2.76869e+07	0	2.76869e+07	-0.0568681	1	0	1.00429	0	0	0	0	0.681134	0.6106
	ORC3	Q9UBD5-2;Q9UBD5;Q9UBD5-3		3	2	2	1	3	2	2	2	2	3	2	11820000	12770000	0	10934000	11176000	12135000	10467000	12709000	10969000	11400000	0.0189407	0.874584	0.994576	8.65487	8.65487	1.03929	8.65487	0.000852544	1	1.15863	0	0.954235	1.16419	1.1063	1.07758	1.01887	0.996809
	ORMDL1;ORMDL2	Q9P0S3;Q53FV1		2	1	1	1	1	1	1	1	1	1	1	0	0	0	0	0	0	0	0	0	12997000	15.0844	0.872294	1.35957	16.5363	16.5363	0.88445	14.6256	0.533516	1	1.65614	1.42239	0.617298	0.929364	0.714257	1.18809	0.894658	0.890099
	ORMDL3	Q8N138-4;Q8N138		2	1	1	1	1	1	1	1	1	1	1	0	0	0	0	0	0	0	0	0	12192000	8.55478	0.81017	1.05406	43.2563	43.2563	0.477631	20.6606	0.457943	1	1.24739	0.912991	1.04505	0.725378	0.668064	0.75284	0.848233	1.05645
	OSBPL3	Q9H4L5-2;Q9H4L5;Q9H4L5-6;Q9H4L5-5;Q9H4L5-4;Q9H4L5-3		6	2	2	2	2	2	2	2	2	2	2	15382000	19637000	22921000	16278000	13453000	16511000	13841000	18493000	18868000	18972000	0.949632	0.788828	1.02062	156.233	156.233	1.00551	156.233	0.353847	1	0.980125	1.21481	0.73357	1.04076	0.875079	0.815243	0.713006	0.862731
	OSBPL8	Q9BZF1-3;Q9BZF1-2;Q9BZF1		3	4	4	4	4	4	4	4	3	4	4	30421000	31214000	32760000	33554000	26588000	22968000	34010000	38726000	25072000	32581000	5.88812	1.13231	1.30221	110.926	110.926	1.2995	110.926	0.186281	1	1.54459	1.30664	1.35649	1.24497	0.916082	1.21335	1.06047	1.33831
	OSGEP	Q9NPF4		1	2	2	2	2	2	2	1	2	2	1	21072000	22747000	0	21639000	21161000	14074000	0	0	25260000	0	1.08844e-05	-0.000804536	0.962751	532.499	532.499	0	532.499	0.147567	1	0	0	0	0.900515	0.557165	0.834204	0.837728	0.856651
	OXA1L	Q15070;Q15070-2;Q15070-3		3	4	5	5	5	4	5	4	4	5	4	54463000	75866000	97940000	52342000	56901000	57178000	56606000	78671000	60283000	56856000	8.824	0.905183	1.22546	243.18	243.18	0.943151	229.356	0.414445	1	1.30503	1.62467	0.939004	1.2585	0.948493	0.903455	0.943898	0.868271
	P2RY8	Q86VZ1		1	1	1	1	1	1	1	1	1	1	1	20603000	22490000	27660000	21193000	19464000	20403000	19845000	26518000	22166000	17866000	13.0061	0.932296	1.14809	17.9008	17.9008	0.806009	14.4282	0.668888	1	1.19634	1.24786	0.89529	1.01462	0.920464	0.929487	0.878102	0.956104
	P4HA1	P13674-3;P13674-2;P13674		3	3	3	3	2	3	3	3	3	3	3	16339000	25046000	24484000	13009000	16043000	21811000	26053000	44588000	22784000	22818000	0.847367	0.587785	1.35043	214.945	214.945	1.00149	214.945	0.55529	1	1.95699	1.07461	1.14348	1.09928	0.957295	0.717126	0.704134	0.570971
	PA2G4	Q9UQ80;Q9UQ80-2		2	0	0	0	2	0	0	0	0	1	2	0	0	0	4615000	0	0	0	0	0	20793000	-5.16054	0.123737	5.59263	32613.4	32613.4	10.7241	32613.4	0.824809	1	0	0	0	0	0	0	0	2.27781
	PABPC1	P11940;P11940-2;Q4VXU2-2;Q4VXU2;Q9H361;Q96DU9-2;Q96DU9		7	8	6	8	8	7	7	8	7	7	8	141570000	159160000	236840000	171000000	159540000	138150000	172710000	239620000	126140000	135520000	6.18937	1.21968	1.5923	28.22	28.22	1.07436	28.22	0.311537	1	1.89964	1.8776	1.36919	1.26177	1.09521	1.12232	1.26479	1.35564
	PABPC4	Q13310-2;Q13310;Q13310-3		3	3	3	4	3	2	3	3	3	3	2	20558000	27671000	44536000	22646000	20335000	17355000	24410000	25098000	20005000	19832000	6.62712	1.01071	1.42633	135.445	135.445	0.991352	134.274	0.282971	1	1.25459	2.22624	1.22019	1.3832	0.867533	1.02764	1.0165	1.13202
	PAG1	Q9NWQ8		1	16	16	15	15	15	16	15	15	15	14	303440000	354620000	517010000	207550000	253180000	273170000	289740000	455460000	310070000	222800000	0.922636	0.752702	1.31362	169.254	169.254	0.718547	121.617	0.512273	1	1.46889	1.6674	0.934434	1.14368	0.880995	0.978618	0.816525	0.669365
	PAICS	P22234;P22234-2		2	9	7	7	8	8	8	8	7	7	13	54521000	66883000	91391000	84078000	60636000	63582000	62291000	114580000	66738000	198960000	7.96844	0.978615	1.36488	15.9698	15.9698	2.98121	15.9698	0.441534	1	1.71686	1.3694	0.933366	1.00217	0.952711	0.816941	0.908568	1.25982
	PAMR1	Q6UXH9-3;Q6UXH9;Q6UXH9-2		3	1	1	1	1	1	2	1	1	1	0	0	0	0	0	0	73656000	0	0	0	0	6.85705	0.459775	1.14324	2872.14	2872.14	0	2872.14	0.782939	1	1.29078	1.30423	1.15124	1.0653	0.926013	1.26476	0.750745	0.460027
	PAPSS1	O43252		1	2	2	1	1	1	2	2	1	1	2	5186800	5322500	6516700	4904200	4726800	6334400	7204800	5758500	4557700	12447000	4.57059	1.05634	1.30546	857.01	857.01	2.73098	857.01	0.323744	1	1.26347	1.42982	1.5808	1.1678	1.38982	1.13803	1.0371	1.07603
	PARL	Q9H300-2;Q9H300		2	1	1	1	1	1	1	1	1	1	1	0	0	0	0	0	0	0	0	0	18366000	0.119797	0.0115033	1.02262	28055.9	28055.9	0.841551	23610.4	0.193056	1	0.913215	1.10635	0.619318	0	0.803657	0.612766	0.601356	0.644107
	PARP1	P09874		1	17	11	11	52	9	35	28	9	2	23	63214000	32315000	45479000	2177100000	32129000	480270000	213850000	45232000	8311100	184820000	-8.23774	13.8519	263.317	15969.3	15969.3	22.2377	15969.3	0.954379	1	5.44236	5.47208	25.7306	3.88817	57.7866	7.60597	3.86579	261.951
	PARP16	Q8N5Y8-3;Q8N5Y8;Q8N5Y8-2		3	11	10	9	11	10	11	10	9	9	10	331500000	279650000	373010000	337200000	294940000	252170000	272510000	303720000	264410000	323490000	0.0263448	1.30628	0.999963	54.2431	54.2431	1.22344	54.2431	0.122516	1	1.14867	1.41073	1.03063	1.05764	0.953708	1.25373	1.11546	1.27529
	PARS2	Q7L3T8		1	3	6	3	4	4	2	3	5	5	3	16377000	22408000	20869000	17785000	19018000	17538000	19560000	23389000	17596000	18375000	5.92823	1.00127	1.17998	202.396	202.396	1.04427	202.396	0.455715	1	1.32922	1.18601	1.11162	1.27347	0.996704	0.930723	1.08081	1.01074
	PARVG	Q9HBI0-3;Q9HBI0-2;Q9HBI0		3	1	0	1	0	0	1	1	1	2	1	0	0	0	0	0	0	0	0	1725200	0	8.83216	0.173168	1.19838	9.67135	9.67135	0.724959	7.01134	0.839098	1	1.39671	0.610596	0.255466	0	0.252776	0.528634	0	0
	PATZ1	Q9HBE1-4;Q9HBE1-2;Q9HBE1-3;Q9HBE1		4	0	1	1	1	1	1	1	0	1	1	0	0	0	0	0	0	0	0	0	4374800	0.000524062	0.0156595	1.34488	3246.82	3246.82	1.0984	3246.82	-0.0659591	1	0	0.900801	1.08996	1.216	0.876924	0	0.657109	1.38384
	PBRM1	Q86U86-6;Q86U86-5;Q86U86-4;Q86U86-7;Q86U86-3;Q86U86-9;Q86U86-2;Q86U86-8;Q86U86		9	0	1	1	1	1	1	1	0	1	1	0	0	0	0	0	0	0	0	0	10213000	0.186479	-0.117889	1.24327	5436.15	5436.15	0.979289	5323.56	-0.0151383	1	0	2.32506	0.894295	0.683508	0.892693	0	0.789558	0.950158
	PCBP1	Q15365;P57723-2;P57723		3	12	12	12	12	12	12	12	12	12	12	1678500000	1624600000	2165200000	1418100000	1693900000	1529700000	1623500000	2322000000	1793800000	1706400000	9.80591	0.885779	1.16719	23.0122	23.0122	0.951277	21.8909	0.713623	1	1.29446	1.20705	0.905062	0.905675	0.852771	0.935723	0.944308	0.790556
	PCBP2	Q15366-4;Q15366-5;Q15366-6;Q15366-3;Q15366;Q15366-2;Q15366-7;Q15366-8;P57721-2;P57721-3;P57721-5;P57721-4;P57721		13	7	7	7	7	8	8	8	7	7	8	220540000	200730000	304110000	279580000	198450000	209510000	236160000	375530000	218670000	269130000	5.46494	1.01395	1.37034	22.9931	22.9931	1.23076	22.9931	0.405917	1	1.71734	1.39073	1.07998	0.917959	0.95811	1.00855	0.907532	1.27855
	PCID2	Q5JVF3-3;Q5JVF3;Q5JVF3-4;Q5JVF3-2		4	4	4	5	7	4	5	5	5	5	4	36987000	45560000	75353000	32099000	31660000	34974000	46084000	66052000	38128000	35321000	1.6894	0.876849	1.52202	78.4001	78.4001	0.92638	72.6282	0.546318	1	1.73238	1.97632	1.20867	1.19492	0.917279	0.970074	0.830361	0.841875
	PCM1	Q15154-4;Q15154-2;Q15154-5;Q15154		4	1	1	1	1	1	1	1	1	1	1	0	0	0	0	0	0	0	0	0	1433000	14.4937	0.91731	1.34294	19.0946	19.0946	0.726673	13.8756	0.168267	1	0.939503	2.08935	0.873783	0.754817	1.28915	0.492515	0.512576	1.58159
	PCMT1	P22061;P22061-2		2	5	4	4	5	5	4	5	3	3	3	68105000	70062000	103330000	56787000	68861000	66102000	76517000	87501000	70707000	94991000	7.79306	0.933162	1.23294	29.9634	29.9634	1.34345	29.9634	0.567506	1	1.23752	1.46138	1.08217	0.990878	0.934872	0.9632	0.973892	0.803131
	PCNA	P12004		1	9	10	10	10	9	9	10	11	9	12	97722000	100030000	147830000	92654000	86679000	89200000	108390000	134320000	97216000	219840000	6.5795	0.95919	1.30067	29.2485	29.2485	2.26136	29.2485	0.579938	1	1.38167	1.52063	1.11494	1.02895	0.917544	1.0052	0.891612	0.953074
	PDAP1	Q13442		1	2	1	2	2	1	0	1	1	2	0	5179300	0	49037000	8797900	0	0	0	0	7680400	0	5.76921	-0.184468	2.43317	22.9513	22.9513	0	22.9513	0.224928	1	0	6.38469	0	0	0	0.674353	0	1.1455
	PDCD2L	Q9BRP1		1	4	4	4	4	4	4	4	4	3	5	35724000	42119000	44228000	38850000	44275000	31875000	52398000	50478000	29277000	35433000	6.79784	1.28698	1.5062	112.315	112.315	1.21027	112.315	0.168636	1	1.72415	1.51067	1.78973	1.43864	1.08874	1.22021	1.51228	1.32698
	PDCD6	O75340;O75340-2;O75340-3		3	6	4	5	2	4	5	4	4	3	3	40029000	21603000	45328000	36636000	32069000	22759000	32013000	53339000	34546000	34382000	5.69401	0.885707	1.28696	20.8806	20.8806	0.995253	20.7815	0.451176	1	1.544	1.31211	0.926677	0.62534	0.658803	1.15872	0.928299	1.0605
	PDCD6IP	Q8WUM4-2;Q8WUM4;Q8WUM4-3		3	4	6	7	8	7	6	5	6	5	8	68962000	71778000	70747000	61734000	63449000	59780000	58847000	70330000	74857000	87376000	0.204528	0.79073	1.00075	31.0366	31.0366	1.16724	31.0366	0.40722	1	0.939525	0.945095	0.786126	0.958868	0.798589	0.92125	0.847603	0.824692
	PDE12	Q6L8Q7-2;Q6L8Q7		2	13	12	13	13	14	13	13	11	14	13	123000000	140880000	176880000	130850000	120000000	140770000	121180000	169400000	146460000	130440000	16.179	0.883833	1.12145	17.5501	17.5501	0.890619	15.6304	0.715549	1	1.15663	1.2077	0.827393	0.961901	0.96115	0.83982	0.819336	0.893418
	PDE3B	Q13370-2;Q13370		2	2	2	2	2	1	2	2	2	2	2	0	0	0	0	0	0	0	0	0	8651900	11.3944	0.919664	1.65275	1852.44	1852.44	1.31512	1852.44	0.316521	1	2.22761	2.33964	1.16691	1.5933	1.25167	1.99155	0.763042	1.07957
	PDE7A	Q13946-3;Q13946;Q13946-2		3	1	1	1	1	0	1	1	0	2	1	0	0	0	0	0	0	0	0	0	3744200	0.175017	0.0203106	0.983082	271.696	271.696	0.566668	153.961	0.171781	1	0	1.06847	0.941505	0.867376	0	0.866982	0	0.354996
	PDHA1	P08559-3;P08559;P08559-2;P08559-4;P29803		5	19	16	17	16	19	19	19	18	15	16	257900000	320220000	411850000	272170000	276140000	266430000	243980000	376920000	304390000	270810000	17.3385	0.896239	1.1971	17.5687	17.5687	0.889681	15.6305	0.641735	1	1.23828	1.35303	0.801538	1.05201	0.875292	0.847268	0.907191	0.894149
	PDHB	P11177;P11177-2;P11177-3		3	9	8	9	10	10	8	8	9	8	8	109330000	118920000	142110000	90272000	98012000	88321000	102790000	158380000	131420000	116610000	5.30894	0.76826	1.10246	16.6609	16.6609	0.887308	14.7834	0.778642	1	1.20514	1.08134	0.782149	0.904885	0.672051	0.831913	0.745792	0.686897
	PDHX	O00330;O00330-3;O00330-2		3	12	12	11	9	11	12	13	12	8	11	229050000	290550000	424750000	222310000	227210000	232460000	216220000	418040000	297250000	261710000	16.022	0.794936	1.27841	18.0159	18.0159	0.880437	15.8619	0.746967	1	1.40636	1.42893	0.727401	0.97746	0.782035	0.770563	0.764373	0.747889
	PDIA3	P30101		1	3	3	2	3	2	3	5	4	1	9	8107000	7219800	0	7545400	7898100	7175900	12247000	13650000	0	147980000	3.6703	1.66938	2.80946	55.341	55.341	15.9734	55.341	0.275825	1	4.58075	2.84775	2.69637	1.79154	1.58297	1.91193	1.10646	2.07364
	PDIA6	Q15084-3;Q15084;Q15084-4;Q15084-5;Q15084-2		5	1	1	1	1	1	1	1	0	1	1	0	0	0	0	0	0	0	0	0	4849100	-14.2262	0.192073	1.18018	5.4954	5.4954	3.6443	5.4954	0.172453	1	0	1.44521	1.08996	1.43837	1.13588	1.52653	0	1.63468
	PDIK1L;STK35	Q8N165;Q8TDR2		2	2	2	2	1	2	2	2	2	1	2	23168000	21577000	0	0	0	0	18868000	33263000	0	0	9.3674	0.961829	3.46834	2381.51	2381.51	1.26069	2381.51	0.197485	1	7.4255	1.08551	4.04358	4.59748	1.26628	4.85337	1.27414	0.915846
	PDPK1;PDPK2P	O15530;O15530-3;O15530-4;O15530-2;Q6A1A2;O15530-5		6	9	8	8	7	8	8	8	8	9	8	92376000	77286000	110010000	66962000	78274000	70219000	74201000	127240000	112400000	95481000	7.62957	0.681021	1.06603	11.7436	11.7436	0.849475	9.97586	0.866731	1	1.13203	0.978737	0.660151	0.687598	0.624724	0.821851	0.696388	0.595747
	PDS5A	Q29RF7;Q29RF7-3		2	8	8	9	8	9	8	6	6	7	8	46487000	44688000	68293000	45445000	39340000	41615000	53202000	65630000	49333000	53958000	7.7245	0.882051	1.23827	30.8183	30.8183	1.09375	30.8183	0.705027	1	1.33035	1.38433	1.07843	0.905844	0.843553	0.94231	0.797438	0.921189
	PDS5B	Q9NTI5;Q9NTI5-2;Q9NTI5-3		3	3	2	2	3	2	2	3	2	2	3	0	0	0	22599000	0	0	17783000	24207000	0	24342000	0.503114	0.0757494	1.05037	594.667	594.667	0.821906	488.76	0.860885	1	1.12924	0.994215	0.626772	0.82637	0.673237	0.600365	0.265315	0.217857
	PDXK	O00764-3;O00764-2;O00764		3	2	2	2	2	2	2	2	2	1	2	13259000	9142100	10935000	11544000	14908000	10965000	10067000	8223700	0	15589000	-0.000249359	1.00368	11.8439	4152.61	4152.61	7.86709	4152.61	0.614099	1	8.71108	7.90502	5.51676	4.36879	5.73758	6.78931	7.425	4.90796
	PECR	Q9BY49-2;Q9BY49		2	1	1	1	1	1	1	1	1	1	1	0	0	0	0	0	0	0	0	0	9058200	11.5964	0.63041	0.989111	21.5325	21.5325	0.67533	14.5416	0.627787	1	0.84515	1.1219	0.637106	0.707202	0.548282	0.851935	0.404421	0.641348
	PEF1	Q9UBV8		1	4	6	7	7	7	6	6	7	5	8	105050000	115750000	157220000	96499000	104830000	107130000	93811000	138510000	120830000	122140000	15.6549	0.859425	1.14916	17.6568	17.6568	1.01084	17.6568	0.715975	1	1.14632	1.30117	0.776388	0.957957	0.886618	0.869403	0.867583	0.798634
	PELP1	Q8IZL8		1	1	1	0	1	1	0	1	1	1	1	0	0	0	0	0	0	0	0	0	524770	10.2768	0.506552	1.16304	185.865	185.865	1.6593	185.865	0.21343	1	2.48659	0	1.0861	1.24752	0	0	0.890913	0.949978
	PES1	O00541-2;O00541		2	2	2	2	2	2	2	2	2	2	2	12042000	12742000	15216000	20570000	10325000	12332000	11401000	13420000	12624000	14284000	-3.75919	0.991158	2.02911	26489.5	26489.5	1.1315	26489.5	0.799273	1	1.06305	1.20532	0.903121	1.00935	0.976869	0.953897	0.817887	1.62944
	PEX11B	O96011;O96011-2		2	7	5	5	7	7	7	7	5	7	6	82217000	80802000	115590000	78470000	73625000	65680000	78284000	112070000	84631000	78238000	10.852	0.899888	1.23003	23.8335	23.8335	0.92446	22.0332	0.669085	1	1.32422	1.36581	0.925004	0.954757	0.776075	0.971476	0.869953	0.927202
	PEX16	Q9Y5Y5;Q9Y5Y5-2		2	2	3	3	3	3	3	2	3	3	2	36301000	34735000	45681000	51162000	35621000	29539000	39447000	52642000	33580000	40492000	0.000248728	1.42013	1.00007	218.801	218.801	1.20584	218.801	0.0838252	1	1.56766	1.36036	1.17472	1.0344	0.879661	1.08103	1.06078	1.52359
	PEX3	P56589		1	4	4	4	4	3	3	3	4	3	3	23757000	33231000	45213000	21387000	26296000	31736000	37744000	77784000	28720000	22579000	1.45052	0.884898	1.77895	42.3819	42.3819	0.786177	33.3197	0.445623	1	2.70836	1.57427	1.31421	1.15707	1.10501	0.827194	0.915599	0.744673
	PFAS	O15067		1	2	1	1	1	2	2	2	1	2	4	6598100	0	0	0	11103000	8571500	0	0	8277400	9351500	5.62612	-0.00137279	0.521731	14438.9	14438.9	1.12976	14438.9	0.0940448	1	0	0	0	0	1.03553	0.797122	1.34136	0
	PFKL	P17858;P17858-2		2	4	3	3	3	5	4	3	3	4	3	11751000	13722000	15156000	11498000	13497000	13160000	12763000	17130000	13731000	17390000	5.70013	0.92669	1.1237	14.692	14.692	1.26648	14.692	0.576808	1	1.24754	1.10378	0.929503	0.999345	0.958415	0.855801	0.982958	0.837375
	PFKP	Q01813;Q01813-2;P08237-2;P08237;P08237-3		5	16	15	16	18	18	16	17	16	17	19	233510000	250870000	303080000	200250000	191640000	199920000	229310000	340140000	210230000	293850000	1.4005	0.978401	1.32877	67.0942	67.0942	1.39775	67.0942	0.425983	1	1.61794	1.44166	1.09076	1.19331	0.950958	1.11074	0.911573	0.952528
	PFN1	P07737;CON__P02584		2	8	6	10	12	11	8	8	10	7	13	90530000	85299000	140210000	127980000	94279000	89598000	94887000	209120000	85668000	494880000	5.79116	1.13249	1.72073	13.5898	13.5898	5.77672	13.5898	0.343549	1	2.44105	1.63667	1.10761	0.995693	1.04587	1.05675	1.10052	1.49391
	PGAM1;PGAM2	P18669;P15259		2	4	2	3	4	3	3	2	3	1	4	17504000	15324000	14653000	18892000	14821000	16699000	0	21530000	0	55808000	1.92223	9.50931	16.8825	1.56722e+06	1.56722e+06	60.313	1.56722e+06	-0.00011047	1	35.1398	14.8184	10.653	8.32549	12.0514	25.6242	10.1366	34.1965
	PGAM5	Q96HS1;Q96HS1-2		2	6	5	5	5	6	5	5	3	5	6	105770000	123760000	144770000	101000000	95617000	81736000	93822000	112820000	136760000	99117000	13.6054	0.733267	0.961177	17.7852	17.7852	0.724751	12.8899	0.557296	1	0.824949	1.05857	0.686034	0.904943	0.59766	0.773399	0.699159	0.73852
	PGK1	P00558;P00558-2;P07205		3	10	4	8	14	13	10	11	9	5	19	68995000	42020000	103940000	99693000	68975000	62048000	84374000	117580000	24818000	596470000	2.09141e-08	5.5278	0.997543	3642.96	3642.96	24.0338	3642.96	0.389382	1	4.73769	4.18809	3.39971	1.69313	2.50012	2.78004	2.77923	4.01696
	PGLS	O95336		1	3	1	1	2	2	0	0	2	1	4	14476000	0	0	13027000	24587000	0	0	17515000	0	19263000	-15.8705	0.812992	4.78818	1027.74	1027.74	6.1413	1027.74	0.73677	1	1.23657	0.897986	0	1.78107	0	2.37591	6.52913	3.04716
	PHB	P35232;P35232-2		2	34	32	31	33	34	33	32	34	34	36	10649000000	11179000000	12992000000	10599000000	10860000000	9726300000	9201900000	15040000000	11938000000	13014000000	8.57861	0.868581	1.13001	12.1245	12.1245	1.09013	12.1245	0.698097	1	1.25984	1.08829	0.770808	0.936422	0.814734	0.892025	0.9097	0.887837
	PHB2	Q99623;Q99623-2		2	33	30	29	33	32	31	28	29	31	32	10906000000	12046000000	13416000000	11161000000	11213000000	10197000000	9837500000	14147000000	12706000000	12898000000	9.885	0.857351	1.05804	14.5134	14.5134	1.01511	14.5134	0.755201	1	1.11341	1.05588	0.774241	0.948056	0.802534	0.858335	0.882496	0.878404
	PHF5A	Q7RTV0		1	3	2	2	2	3	3	3	2	2	2	0	0	0	0	0	0	13982000	0	0	0	5.89164	0.478862	1.16414	3484.6	3484.6	1.2128	3484.6	0.563606	1	1.40949	1.40994	0.901076	0.914803	1.13308	1.38119	0.963266	0.478913
	PHF6	Q8IWS0-3;Q8IWS0;Q8IWS0-5;Q8IWS0-4;Q8IWS0-2		5	8	6	7	12	5	9	9	6	6	7	39053000	52929000	107180000	232550000	31347000	108210000	62795000	65392000	51898000	52418000	-4.12828	1.24955	10.5715	34978.8	34978.8	1.01002	34978.8	0.812316	1	1.26001	2.0652	1.20997	1.01987	2.08505	0.752495	0.604012	4.4809
	PHGDH	O43175		1	26	27	26	28	26	26	25	27	27	27	800110000	809180000	1043600000	750320000	728640000	711280000	745820000	1172700000	812440000	746260000	13.2005	0.932395	1.24246	17.7548	17.7548	0.918542	16.3085	0.630964	1	1.44343	1.28453	0.918	0.995987	0.875486	0.984823	0.896854	0.923539
	PHKA1	P46020-3;P46020-2;P46020		3	2	1	0	1	2	2	2	0	1	0	0	0	0	0	0	0	16810000	0	0	0	-16.5673	0.21629	1.73294	16.5645	16.5645	0	16.5645	0.375409	1	0	0	2.71151	0.671215	1.8858	2.96782	1.87257	0.288072
	PHKA2	P46019		1	2	2	2	2	2	2	2	2	2	2	239480000	303780000	256740000	0	259620000	0	249790000	293620000	292070000	189300000	8.2631	-0.00060606	0.811072	8600.88	8600.88	0.648132	5574.51	0.423352	1	1.00531	0.879036	0.85524	1.04009	0	0.81994	0.888896	0
	PHKB	Q93100-4;Q93100-2;Q93100-3;Q93100		4	14	15	13	11	16	14	14	15	14	15	95503000	126640000	137110000	77341000	101160000	96320000	96209000	138720000	127760000	113400000	0.5118	0.607497	1.0487	280.147	280.147	0.887602	248.659	0.674763	1	1.08579	1.07318	0.753045	0.991234	0.753914	0.747519	0.791797	0.605362
	PI16	Q6UXB8-2;Q6UXB8		2	6	6	6	6	6	6	6	6	6	5	52519000	77345000	227090000	118390000	57082000	121950000	71058000	112870000	67301000	44676000	12.4223	1.23392	2.01688	18.7994	18.7994	0.663824	12.4795	0.234507	1	1.67709	3.37424	1.05582	1.14924	1.81201	0.78036	0.84816	1.75911
	PI4KA	P42356;P42356-2;A4QPH2;A4QPH2-4;A4QPH2-2;Q8N8J0		6	87	87	83	88	89	86	84	83	86	79	3057100000	3404400000	4631400000	3121800000	3400000000	2836100000	2894400000	4264200000	3036600000	2475900000	9.54823	1.02687	1.30901	18.3171	18.3171	0.815353	14.9349	0.463659	1	1.40427	1.52519	0.953171	1.12112	0.933972	1.00675	1.11967	1.02806
	PI4KB	Q9UBF8-2;Q9UBF8;Q9UBF8-3		3	45	44	43	41	44	42	43	45	40	35	2019700000	2444300000	3052800000	2355200000	2415100000	1986100000	2227300000	3039300000	2105300000	1276300000	8.89888	1.06366	1.29785	20.0408	20.0408	0.606232	12.1494	0.378591	1	1.44364	1.45005	1.05795	1.16102	0.943381	0.959341	1.14715	1.1187
	PIGA	P37287-3;P37287-2;P37287		3	2	2	2	2	2	0	2	2	1	2	0	0	0	0	0	0	0	0	0	1791700	26.8099	0.620363	1.13467	132.882	132.882	1.0925	132.882	0.375047	1	1.70634	0.932134	0.902805	1.13177	0	0.731707	0.795183	0.954573
	PIGK	Q92643;Q92643-2		2	2	2	2	2	2	2	2	2	2	2	7871800	9917300	17347000	7440500	0	7808500	7461100	15131000	9313900	8573800	1.05173	0.514342	1.40347	128.54	128.54	0.920538	118.326	0.504182	1	1.62456	1.86249	0.801072	1.06478	0.838371	0.845167	0	0.79886
	PIGO	Q8TEQ8-2;Q8TEQ8		2	2	1	2	2	1	2	0	0	2	1	0	0	4422400	0	0	2402900	0	0	3651100	0	0.254399	-0.0033218	0.997066	1.45876	1.45876	0	1.45876	0.338286	1	0	1.21125	0	0	0.65813	0	0	0
	PIGU	Q9H490-2;Q9H490		2	3	3	3	2	3	3	3	3	3	3	21821000	17592000	21525000	25838000	21499000	16210000	16036000	0	17781000	24857000	-20.2128	0.503758	1.12898	5.72933	5.72933	1.39795	5.72933	0.451981	1	0	1.21056	0.901862	0.989371	0.911647	1.22721	1.2091	1.45312
	PIK3C2A	O00443;O00443-2		2	33	33	33	34	34	31	31	32	33	31	421680000	422090000	536270000	417120000	431720000	360420000	399570000	510790000	391310000	388460000	7.8171	1.04439	1.225	19.3048	19.3048	0.992717	19.1642	0.390845	1	1.30533	1.37045	1.02111	1.07866	0.92106	1.07761	1.10327	1.06596
	PIK3C2B	O00750		1	79	78	75	75	78	75	77	77	71	69	3481600000	4266900000	5354400000	3930700000	4356200000	3692000000	3948600000	5129800000	3678600000	2269500000	6.84905	1.07088	1.28198	20.9082	20.9082	0.616947	12.8992	0.349761	1	1.3945	1.45555	1.0734	1.15992	1.00364	0.946447	1.1842	1.06853
	PIK3C3	Q8NEB9		1	41	40	39	42	41	37	39	40	39	37	1542200000	1602700000	2181500000	1604400000	1728300000	1374100000	1443900000	2264800000	1474700000	1132500000	9.25951	1.05033	1.33835	17.9597	17.9597	0.767953	13.7922	0.439046	1	1.53577	1.47928	0.979114	1.0868	0.931783	1.04577	1.17197	1.08795
	PIK3CA	P42336		1	51	53	55	53	51	53	55	53	47	22	3578800000	4019100000	5851000000	3821800000	4407200000	3606000000	4298400000	5068100000	3417500000	326720000	5.68899	1.13706	1.3979	29.4465	29.4465	0.095602	2.81514	0.295822	1	1.48298	1.71207	1.25776	1.17604	1.05516	1.0472	1.2896	1.1183
	PIK3CB	P42338		1	22	22	24	22	25	23	22	21	21	18	287350000	351440000	428950000	324730000	349790000	291430000	318700000	456370000	318390000	190020000	8.66695	1.00592	1.26027	19.5675	19.5675	0.596815	11.6782	0.472946	1	1.43337	1.34725	1.00097	1.1038	0.915324	0.90251	1.09862	1.01991
	PIK3CD	O00329;O00329-2		2	43	44	46	45	44	44	44	45	42	20	1387400000	1698800000	2439300000	1514500000	1925500000	1513500000	1703400000	2341600000	1459500000	241980000	6.95049	1.10141	1.42496	24.8241	24.8241	0.165797	4.11575	0.358196	1	1.60439	1.67133	1.16711	1.16396	1.037	0.9506	1.31929	1.03768
	PIK3CG	P48736		1	44	43	45	42	41	43	42	44	40	38	2294700000	2425600000	3109000000	2043600000	2345800000	2045700000	2499000000	3383100000	2276400000	1563100000	5.92158	0.97997	1.28404	27.831	27.831	0.686654	19.1103	0.53185	1	1.48616	1.36575	1.09779	1.06554	0.898656	1.00804	1.03049	0.897733
	PIK3R1	P27986;P27986-4;P27986-3;P27986-2;P27986-5;P16885		6	46	46	45	46	47	46	48	48	46	26	5521600000	7478000000	10833000000	5815200000	7173200000	5760200000	7514400000	10021000000	5367300000	845630000	2.39604	1.12874	1.58451	96.2349	96.2349	0.157552	15.162	0.357677	1	1.86705	2.01833	1.40003	1.39325	1.0732	1.02875	1.33646	1.08345
	PIK3R2	O00459		1	26	30	29	30	31	27	30	27	27	9	678060000	1074600000	1334700000	833330000	969080000	878730000	994270000	1468300000	740600000	73342000	2.47536	1.11743	1.53835	152.393	152.393	0.0990305	15.0915	0.331414	1	1.98258	1.80219	1.34252	1.45099	1.18651	0.915555	1.30851	1.12521
	PIK3R3	Q92569;Q92569-3;Q92569-2		3	7	8	8	8	8	7	10	9	7	3	70533000	114500000	182460000	85417000	90120000	88036000	98230000	154240000	75686000	14369000	1.66159	1.08453	1.72783	100.848	100.848	0.18985	19.1461	0.356664	1	2.03789	2.41075	1.29786	1.51283	1.16317	0.931916	1.19071	1.12857
	PIK3R5	Q8WYR1-2;Q8WYR1		2	6	7	8	7	7	6	7	7	7	5	52112000	60275000	72856000	38627000	55532000	49020000	64360000	59715000	41275000	44258000	0.846236	0.946591	1.4329	2782.5	2782.5	1.07227	2782.5	0.310622	1	1.44676	1.76514	1.5593	1.46033	1.18764	1.26256	1.34541	0.935845
	PIK3R6	Q5UE93		1	3	4	2	3	4	2	3	4	4	3	15998000	20346000	28044000	14180000	16915000	14685000	19792000	17529000	17327000	13841000	5.83678	0.890476	1.19464	148.506	148.506	0.798811	118.628	0.422182	1	1.01166	1.61851	1.14226	1.17424	0.847521	0.923299	0.976222	0.818376
	PINX1	Q96BK5		1	1	1	1	1	1	1	1	1	1	1	0	0	0	0	0	0	0	0	0	7103800	0.000407722	1.72144	1.00434	48.1146	48.1146	1.46118	48.1146	0.078093	1	1.24247	2.16673	1.30691	1.27468	0.908489	1.2807	0.864163	1.86544
	PISD	Q9UG56-2;Q9UG56		2	1	1	2	2	1	1	1	1	1	1	0	0	0	0	0	0	0	0	0	4060700	5.56574	1.04922	1.24591	93.4273	93.4273	0.925178	86.4369	0.278076	1	1.27662	1.13244	1.57584	1.12672	1.0553	1.14604	0.957235	1.03946
	PITHD1	Q9GZP4-2;Q9GZP4		2	1	1	1	1	1	1	1	1	1	1	0	0	0	0	0	0	0	0	0	5731600	6.00925	0.860059	1.07062	194.889	194.889	0.997477	194.397	0.390902	1	1.03056	1.16482	0.920711	1.23868	0.829693	0.677138	1.07066	0.870608
	PKM	P14618;P14618-2;P14618-3;P30613-2;P30613		5	25	20	23	25	19	19	23	24	17	33	349360000	334290000	429810000	372970000	359060000	285220000	398620000	665440000	290000000	1817100000	2.60499	1.17219	1.60774	26.2592	26.2592	6.26586	26.2592	0.269049	1	2.29462	1.4821	1.37455	1.15272	0.983517	1.20469	1.23814	1.2861
	PKMYT1 - Q99640-3	Q99640-3		1	1	1	1	1	1	1	1	1	1	1	1378900000	1597000000	1977600000	1393400000	1497000000	1498100000	1343100000	2206600000	1773400000	1559700000	12.0022	0.818323	1.12221	13.637	13.637	0.879497	11.9937	0.803691	1	1.24428	1.11515	0.757359	0.90053	0.844761	0.777546	0.844141	0.785722
	PLAA	Q9Y263		1	4	3	5	4	5	5	5	4	3	4	30509000	36118000	40916000	26465000	31079000	27521000	27988000	44869000	33225000	32336000	14.9087	0.901323	1.19401	17.0589	17.0589	0.973243	16.6025	0.589493	1	1.35046	1.23148	0.842378	1.08707	0.828322	0.918254	0.93541	0.796539
	PLCG1	P19174;P19174-2		2	1	2	1	2	1	1	0	1	1	1	0	0	0	6033100	0	0	0	0	0	0	-9.54381	1.24163	5.42297	28354	28354	1.58246	28354	0.635823	1	2.00006	1.31356	0	2.34103	1.19613	0.833151	1.22257	3.88205
	PLEC	Q15149-7;Q15149-8;Q15149-9;Q15149-5;Q15149-4;Q15149-6;Q15149-3;Q15149-2;Q15149		9	2	4	3	3	2	2	3	3	4	2	7294700	8025300	8873900	12373000	6492900	8892800	0	6918700	6424300	0	-5.10244	1.03014	1.92832	9418.96	9418.96	0	9418.96	0.342151	1	1.07696	1.3813	0	1.24921	1.38424	1.13549	1.01068	1.92597
	PLEKHO2	Q8TD55		1	1	1	1	1	0	1	1	1	1	1	0	0	0	0	0	0	0	0	0	20395000	10.5387	0.0980708	1.14447	1094.67	1094.67	1.19893	1094.67	0.727826	1	1.81459	1.11634	0.947681	1.13826	0.849803	0.853271	0	0.194727
	PLGRKT	Q9HBL7		1	6	7	6	7	7	7	6	7	7	6	299810000	293970000	349980000	256310000	211300000	224380000	226610000	350310000	310170000	271540000	11.1435	0.812647	1.08612	16.8187	16.8187	0.875455	14.724	0.636173	1	1.12941	1.12835	0.730599	0.947771	0.72341	0.966599	0.681239	0.826353
	PNKD	Q8N490-2		1	1	1	1	1	1	1	1	1	1	1	0	0	0	0	0	0	0	0	0	10078000	1.42889	0.758611	1.18598	95.8956	95.8956	0.782271	75.0164	0.719342	1	1.29488	1.34068	0.98269	1.02236	0.810603	0.777692	0.661515	0.854071
	PNPLA6	Q8IY17-5;Q8IY17-2;Q8IY17-3;Q8IY17		4	4	2	3	4	4	4	3	3	2	4	9680900	9246800	13203000	7259700	8029100	8405300	10340000	13248000	0	9237900	0.000124657	3.72025	0.998746	4369.43	4369.43	2.44625	4369.43	0.396012	1	3.37366	2.45779	2.23089	1.27721	2.05739	2.74689	2.5006	2.23077
	POF1B	Q8WVV4;Q8WVV4-1		2	4	3	2	4	3	2	3	3	3	2	21674000	34391000	0	24618000	19584000	0	23673000	34285000	24492000	0	0.0240781	0.556485	1.01323	236737	236737	0	236737	0.0152401	1	1.39984	0	0.966561	1.40417	0	0.884942	0.799608	1.00514
	POLD1	P28340		1	1	1	1	1	1	1	1	1	1	1	0	0	0	0	0	0	0	0	0	859340	6.26944	-0.0025196	1.43456	1499.92	1499.92	0.999884	1499.74	0.716933	1	2.39121	1.50377	1.15061	1.3169	1.24092	1.33378	0	0
	POLD2	P49005		1	6	7	6	7	6	8	8	7	8	9	73991000	76150000	90125000	58234000	67180000	68762000	66516000	93866000	72324000	66869000	0.559481	0.791357	1.13856	810.275	810.275	0.924576	749.16	0.463244	1	1.29785	1.24613	0.919695	1.0529	0.950749	1.02305	0.928876	0.805182
	POLDIP3	Q9BY77;Q9BY77-2		2	20	20	19	20	22	19	19	16	17	18	287570000	281260000	635470000	310080000	241050000	275410000	398930000	354930000	236700000	276590000	4.55008	1.17418	1.72863	51.1182	51.1182	1.16853	51.1182	0.294758	1	1.49949	2.68471	1.68538	1.18826	1.16354	1.21491	1.01838	1.31001
	POLE2	P56282;P56282-3;P56282-2		3	1	1	2	0	1	1	2	1	1	1	0	0	0	0	0	0	2561700	0	0	0	0.598843	-0.00295746	2.0675	407.156	407.156	1.28382	407.156	0.473127	1	3.33164	2.16102	1.62906	0.794022	0.745119	1.20369	0.800064	0
	POM121C;POM121	A8CG34;Q96HA1-2;A8CG34-2;Q96HA1-3;Q96HA1		5	2	2	1	2	1	2	2	2	2	2	4628000	5095200	0	5168600	0	4713400	4305000	8719000	6934100	0	0.113817	0.0407058	1.01684	1569.58	1569.58	0	1569.58	0.147886	1	1.25741	0	0.620845	0.734803	0.679742	0.667426	0	0.745389
	PPDPF	Q9H3Y8		1	1	1	1	1	1	1	1	1	1	1	0	0	0	0	0	0	0	0	0	3719900	15.1704	0.767961	1.18403	17.5183	17.5183	0.788198	13.8079	0.714268	1	1.30429	1.24774	0.722873	0.965823	0.767603	0.579786	0.719462	0.852315
	PPHLN1	Q8NEY8-5;Q8NEY8-6;Q8NEY8-9;Q8NEY8-8;Q8NEY8-2;Q8NEY8-3;Q8NEY8		7	2	2	2	2	2	2	1	2	2	2	2979000	4271000	8045200	5511000	3578300	3340300	0	5195800	4680400	3368900	0.10404	0.592445	1.02906	73065.1	73065.1	0.719789	52591.5	0.0135479	1	1.11012	1.71891	0	0.912529	0.713678	0.636484	0.764529	1.17746
	PPIA	P62937;P62937-2;P0DN26;A0A0B4J2A2;A0A075B767;A0A075B759;Q9Y536;F5H284;P0DN37		9	10	9	9	10	10	9	9	11	8	13	146870000	170860000	201880000	159670000	175110000	131340000	144140000	378270000	141220000	680300000	7.43023	1.09517	1.83918	9.73409	9.73409	4.81731	9.73409	0.364713	1	2.67859	1.42954	1.02068	1.20989	0.930038	1.04001	1.23998	1.13065
	PPM1G	O15355		1	4	5	3	7	6	6	5	3	2	7	13996000	25115000	25748000	26010000	33424000	42022000	21316000	23802000	23360000	70334000	0.268082	1.17284	0.961917	0.302149	0.302149	3.01087	0.302149	0.0338936	1	1.01892	1.10223	0.9125	1.07513	1.79889	0.599144	1.43082	1.11344
	PPP1R12A	O14974-4		1	1	1	1	1	1	1	1	1	1	1	0	0	0	0	0	0	0	0	0	1522600	17.8238	0.561905	1.14259	18.2056	18.2056	0.741574	13.5008	0.422081	1	0.703926	1.72385	0.46334	0.650935	0.623368	0.319798	0.286528	1.02752
	PPP2CA;PPP2CB	P67775;P67775-2;P62714		3	4	2	3	3	2	2	2	1	2	4	16914000	20331000	20035000	20968000	20719000	20597000	20059000	0	18902000	22893000	-9.89835	0.032849	1.05585	5.84161	5.84161	1.21114	5.84161	0.042452	1	0	1.05994	1.06121	1.0756	1.08967	0.894826	1.09613	1.1093
	PPP2R1A	P30153		1	11	10	10	12	11	10	11	11	9	9	287030000	289790000	343680000	273120000	251080000	257340000	265460000	390930000	266490000	349020000	7.59376	1.01477	1.25268	17.89	17.89	1.30969	17.89	0.46413	1	1.46696	1.28965	0.996135	1.08743	0.965665	1.07708	0.942174	1.02488
	PPP2R1B	P30154-4;P30154;P30154-2;P30154-3;P30154-5		5	7	7	7	6	7	7	7	6	7	7	77492000	71564000	80517000	66154000	53879000	58871000	70460000	93845000	77755000	89989000	2.15483	0.840291	1.09888	19.5639	19.5639	1.15734	19.5639	0.572756	1	1.20693	1.03552	0.90618	0.920378	0.757135	0.996618	0.692933	0.850801
	PPP2R2A	P63151;P63151-2;Q00005-6;Q00005;Q00005-2;Q00005-3;Q00005-4;Q00005-5;Q00005-7;Q9Y2T4-3;Q9Y2T4-4;Q9Y2T4-2;Q9Y2T4		13	11	11	10	10	10	9	9	12	11	12	244040000	229800000	351390000	243670000	236440000	222260000	229700000	386280000	225250000	241260000	9.01457	1.0394	1.42511	18.9868	18.9868	1.07108	18.9868	0.503867	1	1.71489	1.56	1.01976	1.0202	0.986726	1.08342	1.04968	1.08178
	PPP2R5D	Q14738-2;Q14738;Q14738-3;Q13362-2;Q13362-3;Q13362;Q13362-4;Q13362-5		8	3	3	5	1	1	4	1	2	2	4	14305000	19315000	19316000	0	0	12491000	0	39476000	17963000	23949000	0.537795	0.00216996	1.34493	220.083	220.083	1.33324	220.083	0.415189	1	2.19763	1.07532	0	1.07527	0.695374	0.796359	0	0
	PPP2R5E	Q16537-3;Q16537-2;Q16537		3	1	1	1	1	1	1	1	1	1	1	0	0	0	0	0	0	0	0	0	1192100	5.10127	1.24624	1.64037	78.1693	78.1693	1.31902	78.1693	0.181613	1	1.48233	2.39649	1.68127	1.33008	1.24566	1.78451	1.00318	0.954513
	PPP6C	O00743-2;O00743;O00743-3		3	7	7	7	7	7	6	5	7	7	4	139110000	151430000	207850000	131150000	145390000	119660000	142960000	166040000	141090000	75085000	7.45158	0.973176	1.21656	24.3494	24.3494	0.532178	12.9582	0.437282	1	1.17684	1.47317	1.01325	1.07329	0.848111	0.985966	1.03048	0.929549
	PPP6R1	Q9UPN7		1	7	8	7	10	9	8	7	7	7	4	236270000	281180000	335240000	233880000	264380000	252160000	280040000	387550000	225820000	108850000	1.60601	1.08479	1.3806	83.9392	83.9392	0.482021	40.4605	0.338445	1	1.71619	1.48455	1.2401	1.24515	1.11664	1.04628	1.17076	1.03569
	PPP6R2	O75170-6;O75170-2;O75170-4;O75170-3;O75170-5;O75170		6	3	4	2	5	4	3	3	4	4	3	0	0	0	0	14180000	11559000	0	0	15126000	0	-0.211851	-6.98671e-05	0.704046	9783.8	9783.8	0	9783.8	-0.212688	1	0	0	0	0	0.764181	0	0.937459	0
	PPP6R3	Q5H9R7-4;Q5H9R7-6;Q5H9R7-2;Q5H9R7;Q5H9R7-5;Q5H9R7-3		6	5	4	4	5	6	4	3	4	4	2	88200000	81317000	87879000	59746000	87086000	74488000	84787000	100790000	78514000	23607000	9.04355	0.761119	1.08774	5221.35	5221.35	0.300672	1569.92	0.571366	1	1.28372	1.11928	1.0799	1.0357	0.948723	1.12337	1.10918	0.76096
	PPT1	P50897;P50897-2		2	8	7	8	7	8	8	8	8	7	8	179350000	193590000	266500000	156970000	154380000	168060000	177820000	263650000	168990000	175660000	8.3421	1.00856	1.37901	23.6735	23.6735	1.03947	23.6735	0.511742	1	1.56015	1.57702	1.05225	1.14557	0.994497	1.06131	0.913545	0.928872
	PRAMEF19	Q5SWL8		1	0	1	0	0	0	0	1	0	1	0	0	0	0	0	0	0	0	0	3402000	0	-24.3085	0.358219	0.755184	12.1195	12.1195	0	12.1195	0.0440513	1	0	0	2.5137	2.02078	0	0	0	0
	PRDX1	Q06830;Q13162		2	19	20	22	21	21	20	19	21	18	20	2693400000	2904400000	3219400000	2680300000	2649300000	2370700000	2637900000	3344500000	2655500000	2726400000	7.02676	0.999202	1.15736	19.3506	19.3506	1.0267	19.3506	0.45334	1	1.25946	1.21235	0.993372	1.09373	0.892751	1.01427	0.997665	1.00934
	PRDX2	P32119		1	2	2	2	2	2	2	2	1	2	2	2899600	0	4534200	4077900	4376800	2698600	4559200	0	3002200	4469600	-0.233252	0.368955	1.82095	1074.15	1074.15	1.48877	1074.15	0.00612088	1	0	1.51029	1.51862	0	0.898874	0.965825	1.45786	1.3583
	PRDX3	P30048-2;P30048		2	5	3	4	5	5	3	5	3	4	5	23883000	21325000	37558000	28484000	23386000	18999000	19689000	19435000	17649000	38166000	0.0334591	1.69823	0.999749	12.1578	12.1578	2.1625	12.1578	0.12049	1	1.1012	2.12805	1.11559	1.20828	1.07649	1.35322	1.32506	1.61392
	PRDX6	P30041		1	2	2	0	0	1	1	1	1	1	2	0	0	0	0	0	0	0	0	0	14295000	14.227	0.0046756	1.35554	4535.83	4535.83	6.07677	4535.83	0.335997	1	2.04566	0	1.38599	1.36958	2.23597	1.45269	1.35126	0
	PREB	Q9HCU5		1	0	1	1	1	1	0	1	0	1	1	0	0	0	0	0	0	0	0	0	781470	-2.70733e-05	1.1059	0.739387	1.09414e+13	1.09414e+13	1.59191	1.09414e+13	-0.00133473	1	0	1.70813	1.44459	1.66152	0	0	0.986148	1.58154
	PRKAB1	Q9Y478		1	14	14	15	13	14	14	15	14	15	15	2052500000	1812400000	2707100000	796450000	1601400000	1524400000	2193600000	2977500000	1619000000	1561100000	0.565196	0.217045	1.43171	4979.41	4979.41	0.964237	4801.33	0.541542	1	1.8391	1.67208	1.35491	1.11946	0.941569	1.26776	0.989129	0.491939
	PRKAB2	O43741;O43741-2		2	2	2	2	1	1	1	2	3	1	1	0	0	0	0	0	0	52317000	55643000	0	0	8.52215	0.994462	3.90601	77.2488	77.2488	1.27022	77.2488	0.39275	1	6.92583	1.60457	6.09611	1.27963	1.19031	1.38746	0.90236	0.495628
	PRKACA - P17612	P17612		1	2	2	2	2	2	2	2	2	2	2	7101800000	7260000000	8224900000	6655300000	6888700000	6660500000	6336300000	8218700000	8148000000	5324100000	13.4693	0.836658	1.00617	15.631	15.631	0.653424	10.2137	0.870178	1	1.00868	1.00944	0.777651	0.891016	0.81744	0.8716	0.845447	0.816802
	PRKACA - P17612-2	P17612-2		1	1	1	1	1	1	1	1	1	1	1	0	0	0	0	0	0	0	0	0	93455000	6.07458	1.10985	1.38185	114.248	114.248	0.876689	100.16	0.190146	1	1.49212	1.85338	1.1803	1.30084	0.920666	1.31782	1.36379	0.836585
	PRKACB - P22694-2	P22694-2		1	6	5	6	4	6	6	5	6	5	5	7675200000	8075800000	9436200000	7633000000	7961900000	7485100000	6686300000	9282400000	8280800000	5935400000	11.6586	0.916126	1.08689	16.794	16.794	0.716766	12.0374	0.665681	1	1.12095	1.13953	0.807446	0.975244	0.90391	0.926867	0.961489	0.921771
	PRKACB - P22694;P22694-4;P22694-3;P22694-5;P22694-7;P22694-6;P22694-9;P22694-10;P22694-8	P22694;P22694-4;P22694-3;P22694-5;P22694-7;P22694-6;P22694-9;P22694-10;P22694-8		9	2	2	2	2	2	2	2	2	2	2	150900000	210990000	191630000	0	184070000	133590000	167250000	216000000	169130000	141210000	8.54663	-0.00119559	1.05216	7755.62	7755.62	0.83492	6475.32	0.832657	1	1.27712	1.13303	0.988884	1.2475	0.789866	0.892213	1.08833	0
	PRKAG1	P54619;P54619-3;P54619-2		3	26	26	27	24	25	25	26	27	27	27	3717100000	3171600000	4617700000	1902800000	3091700000	2876800000	2988600000	4466400000	3624500000	3276700000	0.40653	0.157791	1.09722	16265.4	16265.4	0.904042	14704.6	0.544301	1	1.23228	1.27402	0.824555	0.875045	0.793709	1.02555	0.853	0.524983
	PRKAG2	Q9UGJ0;Q9UGJ0-3;Q9UGJ0-2		3	7	6	8	5	6	6	8	7	9	8	96023000	91852000	118180000	45838000	83640000	85390000	95992000	130590000	83377000	70397000	0.679404	0.322787	1.26072	7350.29	7350.29	0.844322	6206.01	0.623088	1	1.56626	1.41742	1.1513	1.10165	1.02414	1.15167	1.00315	0.549768
	PRKAR1A	P10644		1	2	2	2	1	1	2	2	2	2	2	7869200	7295800	10271000	0	0	7145700	7180300	11095000	7606200	13052000	7.82871	-0.0021277	1.10862	1400.71	1400.71	1.71597	1400.71	0.874099	1	1.45868	1.35035	0.944006	0.959191	0.939457	1.03458	0	0
	PRKAR2A	P13861-2;P13861		2	1	1	1	1	1	1	1	1	1	1	0	0	0	0	0	0	0	0	0	1183200	7.83916	1.15348	2.82357	9.56797	9.56797	1.75255	9.56797	0.377547	1	4.64755	1.84439	1.59703	1.10222	1.27858	1.16404	0.884319	0.895487
	PRKCSH	P14314-2;P14314		2	4	5	4	6	6	5	4	5	5	5	65444000	73461000	67362000	52762000	57492000	65337000	60398000	58661000	61188000	110900000	5.00174	0.862197	1.05508	2773.12	2773.12	1.81245	2773.12	0.495176	1	0.958701	1.1009	0.987089	1.20058	1.06781	1.06956	0.939596	0.862293
	PRMT1	Q99873-2;Q99873-3;Q99873;Q99873-5		4	6	5	5	4	5	5	5	6	4	6	69832000	74754000	93703000	81777000	67906000	69210000	74459000	98145000	69271000	101360000	6.67264	1.04907	1.25637	22.7589	22.7589	1.46324	22.7589	0.392315	1	1.41683	1.3527	1.07489	1.07915	0.999119	1.0081	0.980295	1.18054
	PRMT5	O14744-4;O14744-3;O14744-5;O14744-2;O14744		5	1	0	1	1	1	1	1	1	1	1	0	0	0	0	0	0	0	0	0	3500400	-8.65006e-05	-0.00375316	3.58908	0.975765	0.975765	1.7711	0.975765	-0.0359239	1	1.40452	1.74858	4.54179	0	1.64208	1.34679	1.21215	2.45128
	PROSC	O94903		1	5	4	4	5	6	5	5	4	5	5	50847000	59061000	70446000	44821000	52093000	50238000	47801000	75854000	50738000	52188000	10.501	1.00122	1.29458	17.6978	17.6978	1.02858	17.6978	0.486934	1	1.49501	1.38843	0.942114	1.16404	0.990145	1.00215	1.02671	0.883381
	PRPF19	Q9UMS4		1	5	4	5	7	2	5	4	2	2	4	35264000	44697000	51407000	60380000	36959000	37213000	38644000	29505000	30090000	64290000	-0.249947	1.04626	2.10881	6389.33	6389.33	2.13659	6389.33	0.32813	1	0.980558	1.70844	1.28428	1.48544	1.23672	1.17195	1.22828	2.00665
	PRPF31	Q8WWY3-4;Q8WWY3;Q8WWY3-3;Q8WWY3-2		4	1	1	1	2	1	1	1	1	1	2	0	0	0	8207300	0	0	0	0	0	19681000	0.437053	-0.221924	1.21054	20721	20721	1.45037	20721	0.567346	1	1.3968	1.53511	0.860373	1.06245	0.783266	0.956242	0.918849	0.398594
	PRPF38A	Q8NAV1		1	1	2	2	2	2	2	2	2	2	2	0	0	0	0	0	0	0	0	0	11696000	8.33295	0.89684	1.74406	25.3166	25.3166	0.64021	16.208	0.529813	1	1.84148	2.39104	1.06076	1.01702	0.931688	0.532684	0.829164	1.17483
	PRPF40A	O75400-2;O75400-3;O75400		3	3	3	3	3	3	3	3	3	2	3	27018000	33347000	39696000	42274000	25668000	29228000	27627000	28556000	22455000	21901000	-0.0751554	0.998349	1.81165	134.318	134.318	0.975328	131.004	0.24328	1	1.2717	1.7678	1.23033	1.48506	1.30163	1.20321	1.14309	1.88261
	PRPF6	O94906-2;O94906		2	1	2	2	2	2	2	2	2	2	2	0	10813000	17553000	13397000	7146900	11874000	8470400	15814000	12163000	18341000	12.2833	0.56309	1.06575	339.781	339.781	1.50793	339.781	0.330668	1	1.30017	1.44315	0.696407	0.889008	0.976239	0	0.587594	1.10146
	PRPF8	Q6P2Q9		1	3	4	2	5	3	2	3	2	3	4	11921000	10858000	17796000	15836000	9710800	12102000	12520000	18349000	11908000	15993000	8.1851	1.0147	1.34512	23.3849	23.3849	1.34305	23.3849	0.390438	1	1.5409	1.49446	1.05139	0.911824	1.01629	1.00109	0.815485	1.32986
	PRPS1L1;PRPS1	P21108;P60891;P60891-2		3	1	1	1	1	1	1	1	1	1	1	0	0	0	0	0	0	0	0	18627000	0	9.82568	0.896777	1.14711	14.0564	14.0564	0	14.0564	0.52143	1	1.2935	1.13937	0.852204	1.08429	0.787674	0.772696	0.921297	0.962581
	PRPS2	P11908;P11908-2		2	1	1	0	1	0	0	1	1	0	1	29224000	21417000	40360000	21736000	26210000	26061000	32046000	0	0	42100000	0.0367017	2.91642	0.999746	80.7263	80.7263	4.44596	80.7263	0.1725	1	1.73346	1.60162	3.31729	1.6393	1.01122	2.7094	1.35574	2.42267
	PRPSAP2	O60256-3;O60256;O60256-4;O60256-2		4	1	1	1	1	1	2	0	1	1	1	0	0	0	0	0	82658000	0	0	0	0	-0.0352503	0.844717	33.6564	1820931308906110	1820931308906110	1.31403	1820931308906110	0.0171635	1	1.78716	1.37022	0	0.845399	67.6139	1.04294	0.880982	1.12049
	PRRC2C	Q9Y520-2;Q9Y520-4;Q9Y520-5;Q9Y520;Q9Y520-7;Q9Y520-3;Q9Y520-6		7	9	9	9	7	8	6	8	4	6	6	30426000	40356000	50523000	38694000	37874000	38322000	39600000	48761000	36924000	37931000	1.63208	0.979176	1.20953	72.5005	72.5005	1.02727	72.5005	0.41675	1	1.32058	1.3683	1.07247	1.09295	1.03786	0.824017	1.02573	1.04794
	PRX	Q9BXM0-3;Q9BXM0		2	2	2	2	2	1	2	1	1	2	1	419850000	472620000	498490000	392910000	0	420250000	0	0	437310000	0	0.000104649	-0.00093993	1.14687	13940.8	13940.8	0	13940.8	0.035834	1	0	1.1399	0	1.08074	0.960989	0.960074	0	0.89847
	PSAP	P07602;P07602-2;P07602-3		3	2	2	2	2	2	1	2	2	2	2	0	0	0	0	0	0	0	0	0	16956000	10.988	0.845938	1.1867	160.565	160.565	1.10269	160.565	0.368196	1	1.38206	1.15881	1.10977	1.28198	0.336997	1.03765	0.948625	1.05976
	PSIP1	O75475;O75475-3;O75475-2;Q9Y3E1		4	2	2	3	10	1	7	4	1	1	2	7180200	9113700	19286000	248950000	8950600	47711000	21301000	0	0	24471000	-5.43371	11.6595	145.311	23473	23473	19.0572	23473	0.892211	1	3.53131	18.9111	14.514	4.78576	40.3731	3.97375	6.17507	117.425
	PSMA1	P25786;P25786-2		2	1	1	1	1	1	1	1	1	1	2	0	0	0	0	0	0	0	0	0	56418000	6.95807	0.980947	2.55967	10.8278	10.8278	4.86908	10.8278	0.445351	1	4.11996	1.98248	0.986191	0.983257	0.824294	0.75747	1.32726	1.00872
	PSMA6	P60900;P60900-2;P60900-3		3	3	3	3	3	4	4	5	4	4	5	22134000	23241000	24230000	23768000	20198000	22892000	24191000	25373000	22035000	74372000	1.80988	0.999975	1.08608	203.39	203.39	3.37518	203.39	0.332618	1	1.15149	1.09961	1.09784	1.05473	1.03889	1.00449	0.916633	1.07865
	PSMB2	P49721		1	0	2	1	1	1	2	1	2	1	1	0	0	0	0	0	0	0	51239000	0	0	38.7708	0.626212	2.06807	784.295	784.295	1.60668	784.295	0.449036	1	3.20044	1.44678	1.43829	2.73979	2.58314	0	0.836602	1.21056
	PSMC1	P62191-2;P62191		2	1	1	1	1	0	0	0	1	1	2	0	0	0	0	0	0	0	0	0	2329800	14.0127	0.390232	3.24979	9.46559	9.46559	2.1343	9.46559	0.500018	1	5.50037	1.29525	0	0.749771	0	0	0	1.5895
	PSMC2	P35998;P35998-2		2	5	5	6	7	5	5	3	5	4	6	22830000	24840000	39549000	24055000	22179000	25431000	20450000	51537000	29849000	70719000	9.69813	0.780468	1.36358	13.113	13.113	2.36923	13.113	0.696792	1	1.72659	1.32497	0.685115	0.832189	0.851988	0.76485	0.74304	0.80589
	PSMC3	P17980		1	2	2	1	2	2	2	2	2	1	3	4801200	4805600	0	4408000	4357900	4324800	5461700	6570400	0	11709000	0.000201052	3.93151	1.01005	173.854	173.854	5.88602	173.854	0.216699	1	4.32778	0.931451	3.24703	2.47515	2.03659	2.6016	1.96874	2.19164
	PSMC5	P62195-2;P62195		2	2	2	2	2	2	2	2	2	2	2	3012600	3303400	4290600	3041500	1814800	2799600	2697700	9830700	3398300	8762400	9.19739	0.817591	1.94652	9.54475	9.54475	2.57847	9.54475	0.503638	1	2.89283	1.26257	0.793838	0.972074	0.823824	0.886502	0.534032	0.895006
	PSMC6	P62333		1	2	1	1	2	3	1	2	1	2	3	0	0	0	2714500	2340900	0	0	0	0	5892000	0.0903374	1.69747	1.00595	337.376	337.376	4.21202	337.376	0.0384581	1	2.28921	0.759379	1.51481	0.400187	0.885727	1.25083	2.09401	1.56195
	PSMD1	Q99460-2;Q99460		2	1	1	1	1	1	1	1	0	1	1	0	0	0	0	0	0	0	0	0	1119100	-13.5812	0.164283	1.5272	5.78333	5.78333	4.04182	5.78333	0.615409	1	0	1.66408	1.59221	1.6583	1.41368	1.7094	1.36767	1.30009
	PSMD11	O00231;O00231-2		2	2	1	2	2	2	2	1	0	1	2	4147900	0	4264600	3906500	3747000	3841100	0	0	0	15276000	-10.894	3.24504	10.9759	249.799	249.799	29.7293	249.799	0.542753	1	0	11.6601	1.68192	1.91164	10.0508	14.092	9.91703	8.91806
	PSMD12	O00232		1	1	1	1	1	1	1	1	1	1	1	0	0	0	0	0	0	0	0	0	2840200	6.47259	1.17863	2.16823	10.6562	10.6562	3.14749	10.6562	0.362497	1	3.33732	1.77222	1.20804	1.14565	1.15518	1.33482	1.15496	1.07461
	PSMD2	Q13200-2;Q13200-3;Q13200		3	3	3	3	2	2	2	3	3	3	4	17783000	18691000	25140000	22457000	16016000	16484000	15458000	25870000	18481000	36358000	9.40898	0.963925	1.25352	17.1605	17.1605	1.96732	17.1605	0.462096	1	1.39982	1.36032	0.836427	1.01136	0.891943	0.962231	0.86662	1.21514
	PSMD3	O43242;O43242-2		2	3	3	3	2	2	3	3	3	4	4	18213000	14992000	21038000	17850000	16479000	15099000	15758000	22077000	11081000	17360000	0.000258996	2.2061	0.990097	2159.18	2159.18	1.56665	2159.18	0.436568	1	1.99233	1.89857	1.42207	1.35295	1.3626	1.64362	1.48714	1.61087
	PSMD6	Q15008;Q15008-4		2	0	1	1	1	1	1	1	1	1	1	0	0	0	0	0	0	0	0	0	15304000	0.611223	-0.00186762	1.47585	412.691	412.691	2.54	412.691	0.522653	1	2.10383	1.1305	1.37086	0.989594	0.723478	0	1.07188	0
	PSMD7	P51665		1	1	1	1	0	1	1	1	1	1	1	0	0	0	0	0	0	0	0	0	2711500	3.7426	-0.00138208	1.936	4370.65	4370.65	4.51977	4370.65	0.441945	1	3.66549	1.48693	1.73823	1.81274	1.78274	2.06961	1.54166	0
	PSMD8	P48556		1	2	3	2	1	2	2	3	2	1	3	8599700	7466500	9756200	0	7370100	0	7362400	13908000	0	11685000	1.0119	-0.265114	1.13713	10016.9	10016.9	1.55723	10016.9	0.784488	1	1.37093	1.42917	1.05265	0.986954	0.837609	1.00751	0.933622	0.0535515
	PSMD9	O00233;O00233-2;O00233-3		3	1	2	1	3	2	2	3	1	2	3	0	20945000	0	20452000	21630000	15273000	10575000	0	14772000	17927000	-10.8782	0.336558	1.06012	29.7343	29.7343	1.21358	29.7343	0.312602	1	0	0	0.715881	1.41789	1.03392	0	1.46426	1.38451
	PSME1	Q06323;Q06323-3;Q06323-2		3	4	3	4	4	4	4	4	3	4	3	22136000	26598000	29816000	20488000	22947000	23430000	21717000	35664000	20386000	33372000	1.00623	1.05606	1.35618	139.849	139.849	1.63701	139.849	0.254086	1	1.74944	1.46257	1.06529	1.30472	1.14932	1.08584	1.12563	1.005
	PSME2	Q9UL46		1	7	5	7	5	6	6	7	7	5	7	60454000	86672000	116400000	85612000	63747000	71376000	65172000	126940000	79939000	103830000	11.2073	0.902731	1.34816	17.482	17.482	1.29887	17.482	0.575358	1	1.58796	1.45611	0.815272	1.08423	0.892881	0.756252	0.797446	1.07097
	PSME3	P61289;P61289-2		2	1	0	1	1	1	1	1	0	1	1	0	0	0	0	0	0	0	0	0	9639900	-3.94415	0.694481	1.16028	651.643	651.643	1.63905	651.643	0.194163	1	0	1.44226	0.915836	0	0.73287	1.08926	0.991482	1.32569
	PTAR1	Q7Z6K3		1	1	1	1	1	1	1	1	1	1	1	0	0	0	0	0	0	0	0	0	9397400	14.019	0.896135	1.04486	17.8419	17.8419	0.919601	16.4074	0.25893	1	0.905568	1.22908	0.823163	0.968373	0.741022	1.06967	0.831148	0.943429
	PTBP1	P26599;P26599-2;P26599-3;O95758-7;O95758-1;O95758-6;O95758-2;O95758;O95758-5;O95758-4		10	12	12	10	12	14	12	12	10	10	12	196470000	176010000	280570000	168850000	181380000	165270000	188360000	324020000	164170000	291530000	7.49215	1.08148	1.56101	23.5824	23.5824	1.77578	23.5824	0.454835	1	1.97369	1.70902	1.14735	1.07212	1.0067	1.19675	1.10483	1.02851
	PTCD3	Q96EY7-2;Q96EY7		2	1	1	1	1	1	1	1	0	1	1	0	0	0	0	0	0	0	0	0	1510100	0.2392	-0.00273428	1.04623	1.02279e+07	1.02279e+07	1.78229	1.02279e+07	0.0285912	1	0	2.26466	0.994052	0.757577	1.1917	0.884064	1.06287	0.537166
	PTDSS1	P48651;P48651-2;P48651-3		3	6	6	7	6	6	6	6	6	6	6	92016000	103450000	126230000	116410000	87118000	89743000	88629000	122110000	97912000	70794000	8.49947	0.982722	1.17867	17.6787	17.6787	0.723037	12.7823	0.391473	1	1.24714	1.28922	0.90519	1.05656	0.916568	0.939783	0.889758	1.18892
	PTGES3	Q15185-3;Q15185-4;Q15185		3	2	2	2	3	2	2	2	2	2	2	35582000	65603000	80224000	45193000	37632000	50627000	41953000	78964000	50306000	115370000	5.65153	0.784523	1.26079	292.667	292.667	2.29336	292.667	0.472593	1	1.56967	1.59472	0.833956	1.30408	1.00638	0.707311	0.748062	0.898362
	PTK2B - Q14289	Q14289		1	4	4	4	2	4	4	4	4	4	4	15780000000	18857000000	24186000000	4364600000	10798000000	15338000000	17892000000	24816000000	18054000000	13318000000	0.585998	-0.00146012	1.19956	3056.97	3056.97	0.737676	2255.05	0.850129	1	1.37454	1.33965	0.991027	1.04448	0.849562	0.874045	0.598095	0.241753
	PTK2B - Q14289-2	Q14289-2		1	3	3	3	3	3	3	3	3	3	3	859870000	800340000	935950000	274730000	614420000	762880000	1072900000	1091200000	717700000	708820000	0.83419	0.15306	1.2896	5899.02	5899.02	0.987627	5826.03	0.752935	1	1.52041	1.3041	1.49491	1.11515	1.06295	1.19809	0.856096	0.382792
	PTMA	P06454-2;P06454		2	5	5	5	6	5	5	5	7	3	8	45079000	40045000	122840000	94200000	54556000	94951000	51146000	112160000	29819000	295280000	0.000376364	4.24313	0.967626	2205.85	2205.85	9.90241	2205.85	0.206512	1	3.76136	4.11952	1.71522	1.34294	3.18424	1.51175	1.82957	3.15906
	PTPN1	P18031		1	5	6	4	7	7	5	6	5	5	8	40463000	52747000	43543000	51422000	56854000	44875000	42817000	52147000	39142000	55778000	-0.106468	0.999045	1.43304	61.676	61.676	1.42502	61.676	0.270318	1	1.33225	1.11244	1.09389	1.34758	1.14647	1.03375	1.45251	1.31373
	PTPN11	Q06124-3;Q06124;Q06124-1		3	1	0	2	2	2	2	2	1	1	1	0	0	0	0	0	0	11018000	0	0	0	0.326698	0.237535	1.47494	6404.66	6404.66	0.411606	2636.19	0.0891909	1	1.44594	2.84034	1.61822	0	0.544627	1.01616	1.23886	0.841512
	PTPN2	P17706-3;P17706-2;P17706-4;P17706		4	1	1	0	1	1	1	1	1	1	1	0	0	0	0	0	0	0	0	0	6056300	-0.133753	0.247658	2.30395	169570	169570	1.2006	169570	-0.155728	1	1.74986	0	0	1.02193	1.00506	0.783403	1.06056	1.25706
	PTPRC	P08575-4;P08575-9;P08575-10;P08575-8;P08575-7;P08575-5;P08575-6;P08575		8	2	2	1	2	2	3	3	2	2	3	0	13791000	0	12815000	9451600	9452700	9876000	12243000	9141900	28108000	0.000141227	0.0422551	1.50528	642.249	642.249	3.07463	642.249	-0.172781	1	1.33922	0	1.0803	1.50855	1.034	0	1.03388	1.40179
	PUF60	Q9UHX1-4;Q9UHX1-6;Q9UHX1-3;Q9UHX1-5;Q9UHX1-2;Q9UHX1		6	1	1	1	2	1	1	1	1	1	1	0	0	0	10551000	0	0	0	0	0	0	-5.51268	2.45842	10.3212	17126.6	17126.6	3.02686	17126.6	0.647371	1	7.02885	3.20543	2.48151	1.36669	1.50667	1.64627	1.43233	9.97919
	PUM1	Q14671-2;Q14671;Q14671-3;Q14671-4		4	10	11	9	10	10	9	10	10	9	7	162300000	200380000	285920000	162670000	193470000	193540000	181220000	258370000	189810000	123820000	10.4093	0.959446	1.28913	20.1217	20.1217	0.652337	13.1261	0.554076	1	1.3612	1.50635	0.954744	1.05569	1.01965	0.855066	1.01928	0.857015
	PUM2	Q8TB72-3;Q8TB72;Q8TB72-2;Q8TB72-4		4	5	6	5	7	6	5	7	7	6	5	54879000	66767000	115960000	50064000	65352000	60319000	83322000	113690000	57306000	32505000	2.40797	1.00745	1.6516	55.5119	55.5119	0.567218	31.4873	0.517498	1	1.98391	2.02352	1.45398	1.1651	1.05258	0.957648	1.1404	0.873626
	Q6ZSR9	Q6ZSR9		1	6	17	20	1	1	14	19	22	24	23	55328000	655980000	2796600000	0	0	308810000	1738200000	3755600000	2750700000	2764000000	1.56249	0.0245396	1.17952	34.4853	34.4853	1.00484	34.4853	0.962919	1	1.36533	1.01669	0.631912	0.238477	0.112266	0.0201142	0	0
	QARS	P47897-2;P47897		2	0	1	0	1	1	1	0	1	1	0	0	0	0	0	0	0	0	0	1705800	0	-1.08465	0.834532	5.30696	64616.5	64616.5	0	64616.5	0.277218	1	1.72418	0	0	1.49179	1.56718	0	1.2539	2.1822
	QIL1	Q5XKP0		1	2	1	2	2	2	2	1	1	2	2	31968000	43447000	60738000	38403000	35976000	42082000	38465000	72919000	50733000	27836000	6.73374	0.755761	1.21848	15.6501	15.6501	0.548676	8.58684	0.762202	1	1.43731	1.19721	0.758185	0.856385	0.82948	0.630122	0.709124	0.756963
	QRICH1	Q2TAL8		1	1	1	1	1	1	1	1	2	1	1	0	0	0	0	0	0	0	11979000	0	0	8.30118	0.733391	1.78892	9.5603	9.5603	1.09026	9.5603	0.546847	1	2.57807	1.16376	0.473367	0.952609	0.779662	0.607791	0.694308	0.89222
	QTRTD1	Q9H974-2;Q9H974-3;Q9H974;Q9H974-4		4	5	5	5	6	5	5	4	6	4	4	38802000	38910000	52385000	40348000	38906000	42249000	41114000	68381000	42289000	40871000	4.14191	0.943957	1.30611	14.7095	14.7095	0.966469	14.2163	0.542417	1	1.61699	1.23874	0.972215	0.920097	0.999054	0.917544	0.920003	0.954102
	R3HDM1	Q15032-2;Q15032-4;Q15032;Q15032-3		4	8	9	9	6	7	9	9	7	9	6	51848000	76752000	111520000	59185000	61565000	69769000	69137000	88911000	72767000	48703000	1.30161	0.795324	1.20253	129.405	129.405	0.669301	86.6106	0.545733	1	1.22186	1.53256	0.950115	1.05476	0.9588	0.712521	0.846057	0.813349
	RAB10	P61026		1	2	2	2	2	2	2	2	2	2	2	28301000	23233000	33754000	24179000	19011000	23744000	23450000	39594000	18942000	24551000	8.87037	1.24741	1.62412	19.6334	19.6334	1.29611	19.6334	0.271697	1	2.09028	1.78197	1.23799	1.22653	1.25351	1.49409	1.00364	1.27648
	RAB11B;RAB11A	Q15907-2;P62491-2;P62491;Q15907		4	5	5	4	5	4	3	5	3	4	3	134720000	127250000	148000000	110930000	78041000	89082000	105750000	134120000	76777000	135660000	1.18582	1.31868	1.5207	588.669	588.669	1.76694	588.669	0.0567721	1	1.74688	1.92766	1.37737	1.6574	1.16027	1.75469	1.01646	1.44483
	RAB14	P61106		1	16	17	14	16	16	15	14	13	15	14	394810000	417100000	580300000	347130000	379560000	339780000	400510000	559260000	404280000	415180000	9.52485	0.929234	1.27292	25.5718	25.5718	1.02696	25.5718	0.618987	1	1.38335	1.43539	0.990675	1.03171	0.840457	0.976576	0.938854	0.858638
	RAB18	Q9NP72;Q9NP72-2;Q9NP72-3		3	7	6	6	7	6	6	6	6	6	6	98694000	95410000	134970000	83665000	70775000	80364000	93431000	123010000	87850000	81879000	7.09014	0.97629	1.31222	25.9553	25.9553	0.932032	24.1911	0.488178	1	1.40023	1.53637	1.06353	1.08606	0.914787	1.12344	0.805635	0.952362
	RAB1A	P62820;P62820-2;P62820-3		3	4	4	4	4	4	4	4	5	4	4	35500000	33617000	49083000	25419000	28566000	36425000	40971000	78946000	32093000	36671000	2.3499	0.988059	1.69162	25.286	25.286	1.14265	25.286	0.421557	1	2.45991	1.5294	1.27663	1.04749	1.13498	1.10616	0.890101	0.792042
	RAB1B;RAB1C	Q9H0U4;Q92928		2	6	6	6	6	6	6	6	5	6	6	228560000	236580000	354740000	183330000	178130000	206180000	244010000	386340000	178490000	253580000	7.43845	1.15719	1.71729	28.0217	28.0217	1.4207	28.0217	0.402364	1	2.16449	1.98745	1.36708	1.32545	1.15513	1.28052	0.997983	1.02712
	RAB21	Q9UL25		1	5	4	5	6	5	6	4	5	4	5	116970000	100590000	150180000	76462000	104190000	89906000	101940000	122410000	102650000	119980000	6.90228	0.950783	1.21844	23.9167	23.9167	1.16883	23.9167	0.409693	1	1.1925	1.46303	0.993083	0.979932	0.87585	1.1395	1.015	0.744881
	RAB2A	P61019-2;P61019;Q8WUD1-2;Q8WUD1		4	4	4	2	1	1	3	4	1	2	3	0	0	0	0	0	0	0	0	0	23873000	13.7463	0.27531	1.42741	1848.44	1848.44	1.9552	1848.44	0.705184	1	1.20442	1.68272	1.27903	1.47895	1.22613	2.12064	0.181843	0.370393
	RAB39A	Q14964		1	1	1	1	1	1	1	1	1	1	1	0	0	0	0	0	0	0	0	0	23383000	0.592496	0.578998	1.16592	1420.07	1420.07	0.777567	1104.2	0.373771	1	1.43545	1.02152	1.13707	1.1823	0.617185	1.25333	0.709397	0.646947
	RAB5A	P20339-2;P20339		2	1	1	1	1	1	1	1	1	1	1	0	0	0	0	0	0	0	0	0	2353800	1.37351	1.10384	1.59596	88.864	88.864	1.2757	88.864	0.288845	1	2.33901	1.49455	1.38719	1.38621	1.21945	0.970679	1.13923	1.17419
	RAB5B	P61020-2;P61020		2	1	1	1	1	1	1	1	1	1	1	0	0	0	0	0	0	0	0	0	2019000	6.47541	0.964871	1.46815	90.1309	90.1309	1.42807	90.1309	0.547752	1	1.85988	1.38103	1.63184	1.13432	0.94971	1.06422	0.956642	0.889235
	RAB5C	P51148;P51148-2		2	6	5	4	5	6	5	5	5	5	5	60112000	59684000	81656000	44958000	42690000	54468000	49717000	79807000	50654000	55551000	0.761768	0.861589	1.31516	432.313	432.313	1.09668	432.313	0.357009	1	1.57553	1.61203	0.981502	1.17827	1.0753	1.18672	0.842776	0.887551
	RAB6A;RAB6B	P20340-4;Q9NRW1-2;Q9NRW1;P20340-2;P20340		5	1	1	1	1	1	1	1	1	1	1	96212000	82620000	115710000	74609000	54856000	0	81081000	99790000	69378000	104370000	0.257227	0.0418277	1.29549	77479.7	77479.7	1.50437	77479.7	0.0361143	1	1.43835	1.66782	1.16868	1.19087	0	1.38678	0.790683	1.0754
	RAB7A	P51149		1	7	6	9	6	7	8	8	6	8	8	122630000	138430000	181690000	90635000	109350000	111700000	123980000	214440000	120150000	132580000	6.57183	0.953073	1.43267	23.537	23.537	1.10345	23.537	0.520801	1	1.78477	1.51219	1.03188	1.15214	0.929671	1.02064	0.910112	0.754349
	RAB8A;RAB8B	P61006;Q92930;P61006-2;P51153;P59190-2;P59190		6	2	2	2	2	1	2	1	1	1	2	7955500	6950300	6425500	5957200	0	5566700	0	0	0	8022600	-0.087291	0.998709	2.88736	169.17	169.17	3.03637	169.17	0.157642	1	1.39345	2.42646	0.909917	2.68097	2.12615	3.01161	0.711148	2.33504
	RABL3	Q5HYI8		1	2	2	3	2	2	2	2	3	3	2	32817000	31739000	35403000	28906000	26042000	31242000	31767000	58072000	27904000	35294000	7.03438	1.09006	1.54041	9.43117	9.43117	1.26484	9.43117	0.330196	1	2.08114	1.26874	1.13844	1.13744	1.11962	1.17607	0.933271	1.03591
	RAC2	P15153;P63000;P63000-2;P60763		4	7	6	7	8	6	7	6	7	7	7	193420000	160970000	264730000	203140000	132330000	162930000	164780000	272890000	147020000	281760000	10.2665	1.15311	1.5522	19.0442	19.0442	1.91647	19.0442	0.342745	1	1.85614	1.80064	1.1208	1.09489	1.10822	1.3156	0.900082	1.38172
	RAN	P62826		1	8	9	6	8	8	9	7	6	6	12	118320000	107470000	134970000	106780000	122130000	97552000	123630000	208550000	89826000	431980000	2.65301	1.23075	1.6273	21.9498	21.9498	4.80908	21.9498	0.22578	1	2.32171	1.50257	1.37633	1.19642	1.08601	1.31721	1.35963	1.18874
	RANBP1	P43487-2;P43487		2	1	1	1	1	0	1	0	1	1	2	0	0	0	0	0	0	0	0	0	42806000	13.2844	0.450751	1.74378	12.3161	12.3161	5.07499	12.3161	0.560787	1	2.48746	1.6674	0	1.00082	0.730921	0	0	1.05643
	RANBP2;RGPD5;RGPD8	P49792;Q99666-2;Q99666;O14715		4	1	0	2	2	2	1	2	1	1	2	0	0	0	0	0	0	0	0	0	17447000	7.65678	0.00441225	1.5795	92910.9	92910.9	3.2145	92910.9	-4.44701e-05	1	1.36948	2.82372	2.74136	0	0.902388	1.32097	1.93327	2.12414
	RANBP3	Q9H6Z4-3;Q9H6Z4-2;Q9H6Z4		3	1	1	1	1	1	1	1	0	1	1	0	0	0	0	0	0	0	0	0	2763900	-15.324	0.500925	1.57376	5.54108	5.54108	3.08244	5.54108	0.595208	1	0	1.92648	1.78485	1.37711	1.83838	0.962706	1.37878	1.74793
	RANGAP1	P46060		1	3	3	3	3	4	3	3	3	3	4	12308000	12714000	12972000	12289000	11987000	11589000	12039000	15170000	11630000	34174000	2.75525	1.04359	1.14986	13.6308	13.6308	2.93844	13.6308	0.256688	1	1.30439	1.11539	1.03517	1.09321	0.996475	1.0583	1.0307	1.05666
	RAP1B;RAP1A	P61224-2;P61224-4;P61224-3;P62834;P61224;A6NIZ1		6	1	1	3	2	2	2	1	1	2	2	0	0	11707000	10027000	7975900	10766000	0	0	8444700	12177000	-0.720669	0.539299	12.8485	1.59761e+06	1.59761e+06	1.44197	1.59761e+06	0.116765	1	0	1.38631	0	0	1.27488	0	0.944486	1.18737
	RARS	P54136-2;P54136		2	5	3	5	5	7	4	5	4	4	6	20817000	16457000	20867000	29173000	16831000	20228000	18851000	23174000	15363000	34823000	-0.179074	1.02641	1.82274	1828.24	1828.24	2.26668	1828.24	0.27987	1	1.50843	1.35826	1.22704	1.07121	1.31667	1.35501	1.09555	1.89891
	RASAL3	Q86YV0-2;Q86YV0		2	3	2	2	2	2	2	3	1	2	1	9845500	10875000	13280000	10056000	0	11027000	11583000	0	10654000	0	0.127393	0.043811	1.1394	19601.7	19601.7	0	19601.7	-0.030872	1	0	1.24648	1.0872	1.02074	1.03501	0.924113	0	0.943871
	RASSF1	Q9NS23-3;Q9NS23-4;Q9NS23-2;Q9NS23-5;Q9NS23		5	3	1	2	0	0	2	3	1	2	2	17296000	0	22681000	0	0	20068000	10950000	0	32937000	22186000	0.00142034	-0.001104	1.17899	0.392945	0.392945	0.689005	0.270741	0.0278111	1	0	0.995515	1.02126	0.382536	1.14114	1.50791	0	0
	RASSF3	Q86WH2		1	1	1	1	0	1	1	1	2	2	1	0	0	0	0	0	0	0	17721000	6131500	0	11.3782	-0.00300333	1.94494	6.4069	6.4069	0	6.4069	0.767042	1	2.89016	0	0	0	0	0	0	0
	RASSF5	Q8WWW0-2;Q8WWW0;Q8WWW0-3		3	7	6	8	2	7	8	7	6	6	7	189650000	289700000	480940000	5972300	26998000	218850000	244700000	417090000	296790000	348170000	0.775048	-0.0728372	1.26346	605.143	605.143	1.17312	605.143	0.814308	1	1.40534	1.62047	0.824489	0.976111	0.73739	0.639004	0.0909667	0.020123
	RB1	P06400		1	7	7	7	7	7	7	7	7	7	7	94883000	147290000	211760000	121710000	94163000	132950000	96494000	163650000	167490000	242290000	16.9545	0.684112	1.08046	17.612	17.612	1.44659	17.612	0.68673	1	0.977073	1.26431	0.576118	0.879396	0.793779	0.566499	0.562201	0.72667
	RB1CC1	Q8TDY2-2;Q8TDY2		2	2	1	1	0	2	2	2	2	1	2	0	0	0	0	0	0	0	0	0	5464900	8.74155	-0.00168154	2.30084	5541.76	5541.76	3.107	5541.76	0.434158	1	3.67747	1.42527	2.69583	1.5902	2.33527	3.35363	2.31867	0
	RBBP4	Q09028-3;Q09028;Q09028-4;Q09028-2;Q16576;Q16576-2		6	2	2	2	2	2	2	2	2	2	3	31252000	30108000	37894000	33333000	30927000	0	41979000	0	26603000	37186000	-6.6679	-0.0176867	1.10355	4.64437	4.64437	1.39781	4.64437	0.00941595	1	0	1.42443	1.57798	1.13175	0	1.17475	1.16254	1.25298
	RBBP6	Q7Z6E9-4;Q7Z6E9-2;Q7Z6E9		3	3	2	2	2	2	2	2	2	3	2	30067000	61351000	70652000	50444000	53971000	47433000	32019000	33294000	55831000	48804000	9.74432e-06	0.686188	1.00093	42.5945	42.5945	0.874138	37.2335	0.0393025	1	0.596335	1.26546	0.573499	1.09887	0.849582	0.538536	0.966685	0.903512
	RBL1	P28749;P28749-2		2	10	10	13	1	6	9	12	11	12	10	61432000	91338000	120480000	0	21642000	65997000	60571000	120700000	99300000	68351000	0.557691	-0.192123	1.10072	1240.81	1240.81	0.688328	854.086	0.841712	1	1.21551	1.21329	0.60998	0.919819	0.664622	0.618651	0.217946	0
	RBL2	Q08999;Q08999-2		2	4	4	4	0	2	4	2	5	4	3	19768000	22727000	34332000	0	11731000	24556000	21426000	22723000	37290000	21945000	0.487414	-0.0467903	0.85243	1407.05	1407.05	0.588496	828.042	0.801924	1	0.609359	0.920676	0.574578	0.609466	0.658514	0.530115	0.314588	0
	RBM14	Q96PK6;Q96PK6-2		2	11	11	10	10	12	9	11	10	9	9	118230000	162850000	244370000	135330000	136130000	120720000	151650000	205610000	130710000	102830000	1.85652	0.978397	1.43284	76.5114	76.5114	0.786703	60.1917	0.434372	1	1.57302	1.86956	1.1602	1.24589	0.923571	0.904521	1.04147	1.03535
	RBM25	P49756		1	3	2	2	3	2	2	3	3	2	3	24934000	29431000	0	31056000	20414000	17057000	29826000	33995000	24552000	25137000	6.25393e-05	1.68644	0.999526	278.367	278.367	1.34635	278.367	0.0809396	1	1.90119	1.22273	1.59144	1.22689	0.740776	1.43814	0.858081	1.74799
	RBM28	Q9NW13-2;Q9NW13		2	5	4	2	4	4	4	5	2	3	4	15187000	22362000	64322000	25034000	19040000	17248000	16853000	29388000	31969000	21753000	17.3147	0.603297	1.31042	18.4583	18.4583	0.68044	12.5598	0.552605	1	0.919266	2.01201	0.527167	0.69949	0.539523	0.475054	0.595577	0.783071
	RBM3	P98179		1	4	4	5	4	4	4	5	3	3	4	78726000	53496000	276980000	47746000	33843000	36467000	89202000	52363000	23026000	71778000	8.54514	2.17377	5.10059	31.1777	31.1777	3.11726	31.1777	0.17884	1	2.27408	12.029	3.87397	2.32329	1.58373	3.419	1.46977	2.07357
	RBM39	Q14498-2;Q14498;Q14498-3;Q86U06-3;Q86U06-4;Q86U06-5;Q86U06-2;Q86U06		8	13	9	17	16	15	14	16	15	14	14	210540000	181640000	376710000	298370000	170020000	190920000	205630000	282800000	196520000	245080000	9.81044	1.06503	1.4518	20.1077	20.1077	1.2471	20.1077	0.299206	1	1.43904	1.9169	1.04636	0.924283	0.971504	1.07134	0.865154	1.51827
	RBM4;RBM4B	Q9BWF3;Q9BQ04;Q9BWF3-3;Q9BWF3-4;Q9BWF3-2		5	3	4	3	3	4	3	4	2	4	3	128600000	168510000	210750000	148430000	141060000	141550000	120590000	245790000	158530000	149060000	15.8281	0.8923	1.29331	16.6277	16.6277	0.940264	15.6344	0.606717	1	1.55043	1.3294	0.760676	1.06295	0.892891	0.811203	0.8898	0.93629
	RBMS1;RBMS2	P29558-2;P29558;Q15434		3	1	2	2	1	2	1	2	2	2	0	0	0	0	0	0	0	0	0	3427400	0	6.47198	1.12687	1.83685	32.0091	32.0091	0	32.0091	0.444403	1	2.13197	2.37956	1.55401	1.15825	1.02988	0.893505	1.37273	1.18057
	RBMX;RBMXL1	P38159;P38159-2;Q96E39;O75526;Q8N7X1		5	6	6	6	6	6	6	6	6	6	5	74951000	109170000	241960000	106290000	58441000	53949000	104940000	121600000	95696000	71631000	2.15777	0.786334	1.52936	59.8355	59.8355	0.748527	44.7885	0.375673	1	1.27069	2.52842	1.0966	1.1408	0.563754	0.78322	0.610694	1.1107
	RCC2	Q9P258		1	24	25	23	26	24	25	22	24	22	23	547290000	556810000	892830000	587550000	505960000	506970000	485320000	748380000	595640000	650440000	9.48374	0.892006	1.25191	18.1498	18.1498	1.092	18.1498	0.636881	1	1.25643	1.49894	0.814787	0.93481	0.851135	0.918827	0.849439	0.986418
	RCN2	Q14257;Q14257-2		2	1	1	1	1	1	1	1	1	1	1	0	0	0	0	0	0	0	0	0	17172000	1.08163	0.388207	1.36661	1198.42	1198.42	0.66747	799.909	0.780725	1	1.52027	1.52385	1.34268	1.5027	0.967544	1.03304	0.61865	0.420181
	RCSD1	Q6JBY9;Q6JBY9-2		2	2	1	1	1	1	2	1	2	2	2	5534800	0	0	0	0	5811700	0	9568900	6644700	13358000	0.267374	0.00106032	1.05051	18.3052	18.3052	2.01032	18.3052	0.2272	1	1.44008	0	0	0	0.874637	0.832965	0	0
	RDH11	Q8TC12-3;Q8TC12-2;Q8TC12		3	3	3	3	3	3	3	2	3	3	2	15142000	13800000	20016000	11723000	10053000	14807000	15598000	27851000	14614000	17093000	2.87696	0.894831	1.44153	22.9179	22.9179	1.16963	22.9179	0.513415	1	1.90578	1.36965	1.06733	0.9443	1.01321	1.03613	0.687902	0.802176
	REPS1	Q96D71-2;Q96D71-4;Q96D71-3;Q96D71		4	0	0	1	0	1	1	0	1	1	1	0	0	0	0	0	0	0	0	0	3203800	19.4031	0.176026	1.05169	10.1794	10.1794	0.796708	8.10999	0.729194	1	1.1034	0.688633	0	0	0.723771	0	0.33611	0
	RER1	O15258		1	2	2	2	2	2	2	2	2	2	3	25053000	30683000	30635000	28685000	24953000	24907000	25292000	31675000	46379000	37781000	0.658912	0.566082	0.999847	0.744026	0.744026	0.814614	0.606094	0.907138	1	0.68296	0.660536	0.545333	0.661571	0.537032	0.54018	0.538024	0.618491
	RFC1	P35251-2;P35251		2	13	15	16	18	14	18	15	13	16	15	50941000	67115000	78415000	81113000	52458000	69767000	56559000	102890000	66655000	68521000	5.94114	0.945069	1.27213	11.5762	11.5762	1.02799	11.5762	0.372342	1	1.54362	1.17643	0.848533	1.0069	1.04669	0.764249	0.787008	1.21691
	RFC3	P40938-2;P40938		2	9	5	6	9	6	7	7	7	7	9	118420000	128360000	166930000	135250000	108680000	116330000	125630000	166980000	139260000	170360000	9.80522	0.871793	1.13259	24.405	24.405	1.22332	24.405	0.729055	1	1.19905	1.19869	0.902126	0.921729	0.835344	0.850352	0.780411	0.971205
	RFC4	P35249-2;P35249		2	2	2	2	2	2	1	2	2	2	1	8458000	9734800	8234700	14866000	8800200	0	9344300	9747700	6640900	0	-2.47417	1.09099	2.24893	4944.86	4944.86	0	4944.86	0.400838	1	1.46783	1.24	1.40708	1.46589	0	1.27362	1.32515	2.23855
	RFC5	P40937-2;P40937		2	4	2	2	4	2	2	3	1	3	1	7168100	6763600	8136400	7765800	0	7154900	7859100	0	6913800	0	-0.154004	0.999223	3.53445	1428.35	1428.35	1.53507	1428.35	0.252258	1	1.51756	2.20375	2.28462	1.2575	2.1102	3.32385	0.811509	3.15821
	RFT1	Q96AA3		1	3	3	3	3	3	3	3	3	3	3	66293000	72914000	96008000	88932000	67233000	57173000	62321000	81231000	69098000	64613000	8.179	1.00071	1.18777	18.0871	18.0871	0.935092	16.9131	0.253028	1	1.17559	1.38945	0.901922	1.05523	0.827419	0.959405	0.973009	1.28704
	RFTN1	Q14699		1	1	0	1	2	0	1	1	1	1	1	0	0	0	8073600	0	0	0	0	0	0	-4.50879	0.735544	177.29	84078.7	84078.7	0.934206	78546.8	0.420526	1	0.68514	2.19891	0.633396	0	0.944519	0.422414	0	2.41342
	RHBDD2	Q6NTF9;Q6NTF9-2		2	1	1	1	1	1	1	1	1	1	1	0	0	0	0	0	0	0	0	0	1885700	7.07778	1.25188	1.69601	35.8402	35.8402	1.18218	35.8402	0.281439	1	2.04138	2.04608	1.59833	1.01505	1.552	1.49897	0.96483	1.22845
	RHOA	P61586;P08134		2	2	3	1	2	2	1	2	2	1	3	8226200	10153000	0	15879000	0	0	13439000	0	0	33704000	0.0729147	1.91673	1.00001	33772.8	33772.8	0.59555	20113.4	0.0347205	1	1.29153	0.55691	2.14523	2.21559	1.60018	0.309243	0.808775	2.06784
	RHOG	P84095		1	2	1	1	2	1	1	1	2	1	2	19207000	0	0	16333000	0	0	0	17932000	0	18843000	0.0554518	2.27223	0.991581	2.48366	2.48366	3.5871	2.48366	0.0454487	1	3.25799	1.00471	1.13141	0.787376	0.828806	3.39132	0.555406	2.705
	RIF1	Q5UIP0-2;Q5UIP0		2	2	0	2	4	1	1	3	2	2	2	0	0	0	8401300	0	0	0	0	0	15864000	-4.75742	1.0556	33.5508	43295.8	43295.8	0.8434	36515.7	0.773956	1	0.583722	3.08541	1.41633	0	0.457876	1.15874	0.740738	5.88575
	RINT1	Q6NUQ1		1	1	1	1	1	1	1	1	1	1	1	0	0	0	0	0	0	0	0	0	1279400	9.50729	0.69805	1.2542	104.151	104.151	0.63871	66.5222	0.431394	1	1.84379	0.835405	1.33758	1.0293	0.478364	0.926314	0.942339	0.445465
	RLTPR	Q6F5E8-2;Q6F5E8		2	0	1	1	1	1	1	1	1	1	1	0	0	0	0	0	0	0	0	0	4023900	0.54947	0.0197046	1.77923	3433.83	3433.83	1.66112	3433.83	0.292032	1	1.83582	2.37971	1.80309	1.56861	1.93833	0	1.34115	0.697779
	RNF114	Q9Y508-2;Q9Y508		2	2	2	2	2	1	2	1	2	2	2	8990000	10764000	12223000	9805500	0	13477000	0	12165000	11355000	0	0.155671	0.0949525	1.03338	35121.8	35121.8	0	35121.8	0.0768639	1	1.07133	1.07644	0	0.947952	1.18688	0.791722	0	0.86354
	RNF168	Q8IYW5		1	1	1	1	1	1	1	1	1	1	1	0	0	0	0	0	0	0	0	875990	0	7.5114	1.16801	1.72252	26.5298	26.5298	0	26.5298	0.348465	1	1.9192	2.24843	1.32387	1.2023	1.06706	1.15857	1.54488	0.868514
	RNF213	Q63HN8;Q63HN8-4;Q63HN8-5;Q63HN8-6		4	34	31	30	34	34	32	31	34	34	33	240270000	289670000	349910000	241740000	226250000	278730000	230570000	364840000	271030000	262580000	0.899482	0.871712	1.17357	94.5423	94.5423	0.968823	91.5947	0.432116	1	1.34612	1.29104	0.850718	1.06877	1.02841	0.886507	0.834778	0.891931
	RNF219	Q5W0B1		1	0	1	1	1	1	1	1	1	1	0	0	0	0	0	0	0	0	0	7684700	0	9.52964	0.367817	1.32073	305.626	305.626	0	305.626	0.782919	1	1.26898	1.37728	1.367	1.58757	0.891941	0	0.599581	0.619725
	RNF5	Q99942		1	2	1	2	2	2	2	2	2	2	1	21223000	0	29925000	21412000	18159000	23516000	21659000	24976000	22832000	0	0.128898	0.391584	1.04531	767102	767102	0	767102	0.0308019	1	1.0939	1.31066	0.948625	0	1.02996	0.929529	0.795331	0.937807
	RNPEP	Q9H4A4		1	0	0	1	1	1	1	0	1	1	1	0	0	0	0	0	0	0	0	0	3301200	0.139716	0.000812057	1.04564	238.589	238.589	1.67497	238.589	0.142719	1	1.14359	1.14704	0	0	0.611852	0	0.662438	0.765742
	RPAP1	Q9BWH6-2;Q9BWH6		2	2	2	2	2	2	2	2	2	2	2	4754100	4896400	6217300	4017000	4684700	4138000	5108300	6930000	4872000	4728700	4.24249	0.922536	1.23371	27.7417	27.7417	0.970587	26.9258	0.602878	1	1.42241	1.27613	1.0485	1.00501	0.849343	0.9758	0.961556	0.824507
	RPL10	P27635;Q96L21		2	18	19	17	19	18	18	18	18	19	18	1740900000	1951000000	2433300000	1898500000	1919500000	1890600000	1846700000	2249600000	2034200000	1940700000	15.3652	0.921494	1.10069	18.4488	18.4488	0.954036	17.6008	0.712588	1	1.10589	1.1962	0.907826	0.959099	0.929407	0.855816	0.943614	0.933291
	RPL10A	P62906		1	15	16	15	14	16	16	15	15	16	14	1931400000	2202200000	2578600000	2016000000	1959300000	1869000000	1889600000	2771900000	2094100000	2331100000	14.1674	0.944508	1.18504	17.3781	17.3781	1.11318	17.3781	0.614747	1	1.32367	1.23136	0.902345	1.05162	0.892508	0.922306	0.935629	0.962705
	RPL11 - P62913	P62913		1	2	2	2	2	2	2	2	2	2	2	773280000	962620000	1126700000	894470000	826010000	769590000	857700000	1148600000	860340000	891590000	7.71556	0.981838	1.21491	21.8006	21.8006	1.03632	21.8006	0.497874	1	1.33505	1.3096	0.996931	1.11888	0.894518	0.898807	0.960097	1.03967
	RPL12	P30050;P30050-2		2	10	9	11	10	9	8	9	10	9	11	864800000	881510000	1200400000	870520000	930140000	759080000	963610000	1149800000	837910000	1103200000	5.16426	1.02746	1.26808	30.4236	30.4236	1.31661	30.4236	0.451823	1	1.37222	1.43261	1.15002	1.05203	0.905921	1.03209	1.11007	1.03892
	RPL13	P26373;P26373-2		2	18	17	16	17	17	18	18	17	17	17	2553700000	2982800000	3341500000	2737900000	2777200000	2624500000	2468300000	3517700000	3092600000	3214100000	12.2895	0.870053	1.07286	15.8933	15.8933	1.03929	15.8933	0.751813	1	1.13746	1.08048	0.798131	0.964496	0.848639	0.825745	0.898015	0.885307
	RPL13A	P40429;Q6NVV1		2	17	17	17	18	18	16	17	16	17	18	1180700000	1422200000	1559500000	1239800000	1288300000	1159400000	1091600000	1680500000	1480800000	1494200000	10.1856	0.830855	1.06757	13.0513	13.0513	1.00905	13.0513	0.73068	1	1.13486	1.05315	0.737169	0.960427	0.782955	0.797339	0.870003	0.83725
	RPL14	P50914		1	10	10	10	10	10	10	10	10	10	10	993440000	1205100000	1364800000	1100700000	1251900000	1040200000	1007800000	1314700000	1241600000	1311200000	13.4406	0.885821	1.05271	16.9639	16.9639	1.05606	16.9639	0.56798	1	1.05888	1.09923	0.811695	0.970602	0.83779	0.800129	1.0083	0.886517
	RPL15	P61313;P61313-2		2	13	13	15	14	13	15	13	15	14	12	1902700000	2465700000	2925100000	2144200000	2183200000	2089500000	1675000000	2790700000	2637100000	2275500000	14.2029	0.787519	1.05584	16.6987	16.6987	0.86288	14.4089	0.714081	1	1.05825	1.10921	0.635167	0.935004	0.792348	0.721512	0.827879	0.81309
	RPL17	P18621-3;P18621;P18621-2		3	17	17	18	18	18	17	17	17	18	18	1786800000	1791400000	2363200000	1799400000	1705500000	1704200000	1796600000	2207800000	1716600000	2029100000	6.04375	1.02275	1.22096	22.7252	22.7252	1.18205	22.7252	0.479876	1	1.28615	1.37667	1.0466	1.04357	0.992776	1.04089	0.993534	1.04823
	RPL18	Q07020;Q07020-2		2	14	16	15	14	16	15	16	13	16	15	2051600000	2434500000	2847500000	2094200000	2084900000	2030400000	1902300000	2838800000	2513100000	2378800000	9.51443	0.83539	1.0879	16.8228	16.8228	0.94656	15.9238	0.774457	1	1.1296	1.13306	0.756954	0.968724	0.807926	0.816362	0.829613	0.833313
	RPL18A	Q02543		1	21	21	19	22	21	22	21	20	21	20	1519100000	1767500000	1948000000	1464700000	1600700000	1536900000	1494500000	2190000000	1923200000	1904700000	9.26204	0.813177	1.06939	11.4594	11.4594	0.990381	11.3492	0.815922	1	1.13873	1.0129	0.77709	0.919041	0.799137	0.789881	0.832311	0.761595
	RPL19	P84098		1	15	16	17	16	16	15	16	17	16	17	886770000	1126000000	1339300000	1067200000	1038200000	974720000	853780000	1341200000	1250500000	1226200000	13.5087	0.792568	1.04794	16.3642	16.3642	0.980568	16.0462	0.767751	1	1.07253	1.07101	0.682751	0.90044	0.779464	0.709132	0.830228	0.853419
	RPL21	P46778		1	14	15	12	15	15	15	15	14	15	15	1675500000	1950300000	2368400000	1670500000	1758900000	1611900000	1601800000	2196000000	2053300000	1785400000	14.3963	0.833524	1.07433	17.3797	17.3797	0.869527	15.1121	0.784725	1	1.0695	1.15346	0.78011	0.949837	0.785029	0.816004	0.856621	0.813568
	RPL22	P35268;Q6P5R6		2	4	4	5	6	2	5	6	6	3	5	127490000	135020000	181480000	361620000	84751000	201020000	163280000	162760000	113650000	181150000	-4.56743	1.28621	3.556	21032.4	21032.4	1.59393	21032.4	0.802839	1	1.43212	1.59683	1.43669	1.18803	1.76876	1.12178	0.745719	3.18187
	RPL23	P62829		1	10	9	10	10	10	9	10	10	9	9	604080000	643980000	870660000	687930000	564630000	610740000	609490000	784280000	584680000	550990000	9.08395	1.05997	1.27642	19.7822	19.7822	0.942379	18.6424	0.380255	1	1.34138	1.48912	1.04243	1.10142	1.04457	1.03318	0.965708	1.17659
	RPL23A	P62750		1	12	10	12	13	12	11	12	13	12	11	1051300000	1393400000	1851100000	1455000000	1076900000	1230600000	1111100000	1634700000	1497900000	1401800000	16.1332	0.814281	1.10904	17.6237	17.6237	0.935844	16.4931	0.650265	1	1.09133	1.2358	0.741772	0.930236	0.82155	0.701849	0.71894	0.97136
	RPL24	P83731		1	13	13	13	14	14	13	13	14	14	14	1877800000	2159700000	2234400000	1947900000	1899000000	1999800000	1950800000	2236200000	2141300000	2316300000	0.910549	0.888754	1.02077	118.121	118.121	1.08173	118.121	0.648178	1	1.04432	1.04348	0.911035	1.00859	0.933919	0.876944	0.886844	0.909681
	RPL26	P61254		1	3	3	3	4	4	4	4	3	3	3	1525300000	1896100000	2221200000	1859900000	1692300000	1546400000	1450800000	2101800000	1893800000	1871200000	14.2733	0.877494	1.09425	17.1089	17.1089	0.988066	16.9047	0.597879	1	1.10983	1.17288	0.766079	1.00121	0.816559	0.805418	0.8936	0.982099
	RPL26L1	Q9UNX3		1	1	2	2	2	1	2	1	2	2	2	0	64359000	67888000	52848000	0	0	0	68390000	65727000	57393000	17.0797	0.297213	1.0246	15.6789	15.6789	0.873203	13.6909	0.495675	1	1.04052	1.03288	0	0.979187	0	0	0	0.804053
	RPL27	P61353		1	9	9	9	8	7	9	9	9	8	9	1705500000	1780300000	2466200000	1619300000	1644900000	1451300000	1583500000	2294900000	1808200000	1783300000	12.7656	0.901787	1.21094	18.5356	18.5356	0.986229	18.2804	0.678481	1	1.26916	1.3639	0.875733	0.98457	0.802621	0.943203	0.909689	0.895531
	RPL27A	P46776		1	10	10	10	10	10	10	10	10	10	10	911170000	1008500000	1385200000	1013300000	935600000	917750000	893970000	1356100000	1093300000	1206500000	16.117	0.865919	1.16912	17.7078	17.7078	1.10354	17.7078	0.771788	1	1.24037	1.26699	0.81768	0.922437	0.839431	0.833413	0.855758	0.926827
	RPL28	P46779;P46779-2;P46779-3;P46779-4;P46779-5		5	16	16	15	16	16	16	16	13	16	16	1430700000	1777000000	2066700000	1585400000	1516800000	1538200000	1297800000	1955700000	1900500000	1706100000	13.3822	0.802047	1.03887	16.737	16.737	0.897711	15.025	0.739767	1	1.02904	1.08745	0.682873	0.935017	0.809366	0.752802	0.798106	0.834202
	RPL29	P47914		1	6	6	6	6	6	6	6	5	6	6	811600000	1120400000	1250200000	1034200000	963270000	1000300000	830360000	1124100000	1069300000	1000700000	15.9705	0.897787	1.07349	17.102	17.102	0.935846	16.0048	0.442429	1	1.05125	1.16918	0.776545	1.04779	0.935472	0.759001	0.900842	0.967175
	RPL3	P39023		1	29	30	29	29	30	29	29	27	28	30	2620200000	3128300000	3843000000	2578600000	2619100000	2594500000	2560200000	4149300000	3264700000	3011400000	11.0729	0.821881	1.1496	17.0222	17.0222	0.922412	15.7015	0.77984	1	1.27096	1.17714	0.784207	0.95822	0.794713	0.802585	0.802248	0.789843
	RPL30	P62888		1	12	12	12	12	12	12	12	12	11	10	603690000	696860000	869840000	479320000	506850000	609050000	584840000	920900000	651780000	742920000	0.770676	0.743853	1.20563	223.811	223.811	1.13983	223.811	0.580632	1	1.4129	1.33456	0.897297	1.06916	0.934441	0.926217	0.77764	0.735402
	RPL31	P62899;P62899-3;P62899-2		3	10	9	10	10	10	9	9	10	10	10	653870000	766910000	1080400000	837500000	654780000	642720000	608070000	851330000	757350000	799980000	7.89514	0.916138	1.18271	18.2473	18.2473	1.05629	18.2473	0.457341	1	1.12409	1.42655	0.802892	1.01262	0.848643	0.863366	0.864567	1.10583
	RPL32	P62910		1	11	12	11	10	10	10	10	11	11	10	1480500000	1793100000	2208100000	1587500000	1641600000	1495400000	1444300000	1957800000	1843300000	1756200000	14.8759	0.853752	1.08668	17.5872	17.5872	0.952748	16.7561	0.705048	1	1.06212	1.19791	0.78354	0.972766	0.811262	0.803179	0.890577	0.861227
	RPL34	P49207		1	12	12	11	12	11	12	11	11	12	12	661950000	875110000	1017900000	781160000	800070000	755970000	702140000	1020300000	950680000	872310000	11.0091	0.802284	1.0482	16.5664	16.5664	0.917564	15.2008	0.776159	1	1.07323	1.07071	0.738566	0.92051	0.795189	0.696291	0.841577	0.821686
	RPL35	P42766		1	7	7	7	7	7	7	7	7	7	7	1370900000	1702900000	1989700000	1468000000	1375800000	1354700000	1380000000	1870100000	1688600000	1707500000	14.535	0.85401	1.09526	18.0484	18.0484	1.01119	18.0484	0.709855	1	1.10749	1.17831	0.817245	1.00847	0.802262	0.811856	0.814758	0.869359
	RPL35A	P18077		1	11	11	9	11	11	11	10	10	10	10	407030000	521100000	631900000	375530000	366150000	417880000	351130000	477800000	495800000	401010000	0.81443	0.73688	1.0294	231.296	231.296	0.808814	187.076	0.381055	1	0.963695	1.27451	0.708209	1.05103	0.84284	0.820956	0.738503	0.757422
	RPL36	Q9Y3U8		1	8	7	8	8	8	8	8	8	8	8	878070000	1013500000	1163900000	958830000	939610000	916290000	799790000	1145400000	890010000	1011200000	7.62532	1.03138	1.19797	17.1604	17.1604	1.13617	17.1604	0.367076	1	1.28695	1.30774	0.89863	1.13875	1.02953	0.986584	1.05573	1.07732
	RPL36A	P83881		1	3	3	1	3	3	3	3	2	2	1	34182000	39490000	0	40539000	43072000	46906000	32530000	9916100	21425000	0	-11.2263	0.47546	1.90608	27.4694	27.4694	0	27.4694	0.845413	1	0.462828	0	1.51832	1.84317	2.18931	1.59543	2.01036	1.89214
	RPL36AL	Q969Q0		1	3	2	2	3	3	3	2	2	2	2	1026900000	1288900000	1434600000	1278000000	1114100000	1166700000	909210000	1341100000	1288800000	1245500000	14.7552	0.877279	1.05124	16.7437	16.7437	0.966403	16.1812	0.457685	1	1.04058	1.11313	0.70547	1.00008	0.905261	0.796788	0.864448	0.99162
	RPL37	P61927		1	2	2	1	2	2	2	2	1	1	1	36435000	36649000	0	41431000	39984000	65825000	37898000	0	0	0	-12.4121	0.88326	3.40958	17.4242	17.4242	0	17.4242	0.765083	1	0.928153	0.723883	3.54674	2.44819	4.92514	3.19606	3.65486	2.68386
	RPL37A	P61513;A6NKH3		2	7	7	5	7	7	6	7	4	5	6	559030000	593270000	705640000	534000000	470510000	572750000	458340000	665320000	584260000	546020000	15.3291	0.909385	1.1155	17.1503	17.1503	0.93455	16.0278	0.557633	1	1.13874	1.20775	0.78448	1.01542	0.9803	0.956817	0.805309	0.913977
	RPL38	P63173		1	7	6	7	6	6	7	7	7	7	7	720340000	648450000	986460000	730480000	540140000	588720000	844040000	723580000	589890000	580420000	5.75627	1.0905	1.33232	66.7454	66.7454	0.983946	65.6739	0.277698	1	1.22664	1.67228	1.43084	1.09927	0.998017	1.22114	0.915662	1.23833
	RPL39P5;RPL39	Q59GN2;P62891		2	2	2	2	2	2	2	2	2	2	2	474420000	590150000	703400000	535040000	477040000	467900000	508350000	764260000	560880000	479570000	11.9715	0.906868	1.20559	19.6528	19.6528	0.855031	16.8038	0.629508	1	1.36261	1.2541	0.906344	1.05219	0.834225	0.845849	0.850521	0.95393
	RPL3L	Q92901		1	1	1	1	1	1	1	1	1	1	1	0	0	0	0	0	0	0	0	0	2097800	-8.61262	0.85708	1.32157	8130.69	8130.69	0.922637	7501.68	0.433926	1	0.851871	0.939482	0.457888	1.01878	1.01931	0.768307	0.801029	1.3215
	RPL4	P36578		1	37	36	38	37	37	37	37	36	38	39	4391000000	5163800000	6057600000	4534200000	4593400000	4284300000	4190400000	5691700000	4808000000	5239800000	14.3721	0.941381	1.1479	17.6078	17.6078	1.08981	17.6078	0.580109	1	1.1838	1.2599	0.871547	1.074	0.891077	0.91327	0.955366	0.943053
	RPL5	P46777		1	27	26	25	25	26	28	27	24	26	26	1750500000	2196000000	2339300000	1792300000	1937100000	1918100000	1693300000	2323500000	2290800000	2170500000	11.0095	0.821208	1.0122	15.7418	15.7418	0.947486	14.9151	0.697364	1	1.01427	1.02117	0.739174	0.958617	0.837306	0.764144	0.8456	0.78239
	RPL6	Q02878		1	26	26	25	27	26	26	26	26	26	26	3344500000	3657300000	4915500000	3282900000	3377300000	3297200000	3175900000	4447200000	3952800000	3802200000	15.2881	0.848968	1.12287	17.8818	17.8818	0.9619	17.2005	0.797169	1	1.12508	1.24355	0.803456	0.925243	0.834143	0.846109	0.854407	0.830525
	RPL7	P18124		1	24	25	23	24	25	25	24	22	25	25	2902800000	3471000000	4113400000	2877100000	3125700000	2920200000	2972600000	4279800000	3507100000	3539400000	14.6333	0.868174	1.13102	17.678	17.678	1.00921	17.678	0.742916	1	1.22032	1.17288	0.847595	0.989707	0.832654	0.827692	0.891249	0.820364
	RPL7A	P62424		1	24	24	24	24	25	23	23	25	25	25	3603600000	4172900000	4822500000	3703500000	3650300000	3290700000	3306700000	4795700000	4187900000	4160600000	9.25792	0.864635	1.09923	16.9601	16.9601	0.993481	16.8495	0.709643	1	1.14513	1.15153	0.789584	0.996418	0.785764	0.860479	0.87163	0.884333
	RPL8	P62917		1	21	21	23	22	21	21	21	21	22	22	2262400000	2811000000	3161400000	2270500000	2450200000	2404000000	2298800000	3046000000	2904000000	2820400000	15.4196	0.832002	1.04585	17.3516	17.3516	0.971212	16.8521	0.755817	1	1.0489	1.08864	0.791598	0.967975	0.827824	0.779063	0.843733	0.781853
	RPL9	P32969		1	16	15	12	15	14	14	14	14	14	13	496550000	504230000	678640000	432310000	423590000	379250000	494120000	804280000	484080000	598850000	5.40927	0.923388	1.35535	24.0352	24.0352	1.23709	24.0352	0.565527	1	1.66146	1.40192	1.02074	1.04163	0.783445	1.02576	0.875041	0.893055
	RPLP0;RPLP0P6	P05388;P05388-2;Q8NHW5		3	11	11	10	10	11	11	10	11	10	10	408850000	462070000	586820000	412220000	438970000	436420000	480280000	568050000	424760000	606670000	1.83484	0.994562	1.22631	71.5276	71.5276	1.42827	71.5276	0.496835	1	1.33734	1.38153	1.13071	1.08784	1.02745	0.962544	1.03345	0.970477
	RPLP1	P05386		1	1	1	1	1	1	1	1	1	1	1	0	0	0	0	0	0	0	0	0	13481000	7.80573	1.03835	1.48722	6.55539	6.55539	1.05082	6.55539	0.336118	1	1.97607	1.02253	1.13501	0.723026	1.04365	1.06376	1.16946	1.12464
	RPLP2	P05387		1	1	1	1	2	2	0	2	1	2	1	0	0	0	22114000	0	0	0	0	25534000	0	-2.75069	0.0978148	14.3543	85037.6	85037.6	0	85037.6	0.353549	1	0	0	0	0	0	0	0	0.866061
	RPN1	P04843		1	28	29	28	28	27	30	30	29	28	29	867920000	928250000	1196400000	850800000	763980000	741930000	897580000	1199800000	953550000	957430000	7.06522	0.870973	1.17096	25.4203	25.4203	1.00407	25.4203	0.708822	1	1.25825	1.25468	0.941304	0.973468	0.778071	0.910199	0.801196	0.892245
	RPN2	P04844-2;P04844		2	13	13	13	13	12	12	13	12	12	13	268470000	259830000	367860000	243030000	258740000	219550000	262660000	401050000	266390000	302630000	7.00156	0.937858	1.2957	23.1483	23.1483	1.13604	23.1483	0.605857	1	1.5055	1.38091	0.985998	0.975374	0.824168	1.00781	0.971283	0.912309
	RPS10	P46783;Q9NQ39		2	10	8	9	9	10	9	9	9	8	10	298960000	322070000	641150000	345900000	325940000	280430000	320960000	526580000	345330000	408060000	11.9206	0.911067	1.46049	22.6899	22.6899	1.18165	22.6899	0.601995	1	1.52486	1.85663	0.92943	0.932644	0.812064	0.865723	0.943851	1.00165
	RPS11	P62280		1	20	19	19	20	18	19	18	18	20	21	1607200000	1864700000	2488100000	1710600000	1449500000	1547100000	1793500000	2301900000	1910200000	1687900000	9.00633	0.856373	1.1692	26.7751	26.7751	0.883625	23.6591	0.709717	1	1.20506	1.30253	0.938907	0.976181	0.809915	0.841378	0.758821	0.895508
	RPS12	P25398		1	5	5	4	4	4	5	4	4	4	4	81467000	89871000	139090000	72597000	81037000	60811000	96444000	137550000	76080000	94322000	6.42114	1.014	1.54527	29.6278	29.6278	1.23977	29.6278	0.500697	1	1.80797	1.82821	1.26767	1.18127	0.799303	1.07081	1.06516	0.954219
	RPS13	P62277		1	14	14	14	14	14	14	13	14	13	14	1042900000	1002700000	1227300000	1017600000	919240000	862780000	945370000	1065100000	966420000	1146700000	7.24915	0.998066	1.12358	19.6581	19.6581	1.18654	19.6581	0.330913	1	1.10211	1.26994	0.978219	1.03754	0.892759	1.07914	0.951181	1.05296
	RPS14	P62263		1	9	9	9	9	9	9	9	7	8	9	347170000	386000000	597590000	361780000	286760000	313010000	362070000	593040000	372580000	415400000	7.87714	0.909375	1.39855	23.6171	23.6171	1.11493	23.6171	0.619366	1	1.59171	1.60392	0.971791	1.03602	0.840115	0.9318	0.76966	0.971013
	RPS15	P62841		1	4	4	3	4	5	4	4	3	4	5	128040000	87675000	151510000	96257000	95897000	81845000	96334000	242330000	94809000	128130000	6.02017	1.02961	1.77765	12.1169	12.1169	1.35145	12.1169	0.416846	1	2.55598	1.59806	1.01608	0.924754	0.863262	1.3505	1.01148	1.01527
	RPS15A	P62244		1	11	11	11	12	12	12	11	11	11	11	381180000	285770000	427870000	374240000	207940000	328550000	335480000	369640000	264160000	341060000	5.2538	1.19443	1.33911	30.8569	30.8569	1.29111	30.8569	0.0748497	1	1.3993	1.61974	1.26999	1.08181	1.24375	1.44299	0.787174	1.41672
	RPS16	P62249		1	9	10	9	11	10	11	10	9	11	11	483950000	467540000	622400000	431600000	356360000	380290000	398520000	578760000	430100000	527180000	10.7097	0.975672	1.26423	18.398	18.398	1.22571	18.398	0.482412	1	1.34564	1.44711	0.926575	1.08705	0.88419	1.1252	0.828551	1.00349
	RPS17	P08708		1	8	7	8	7	7	8	7	8	7	9	236460000	208610000	355450000	268010000	195560000	175840000	210640000	388090000	240260000	260720000	14.0876	0.898328	1.36493	18.3528	18.3528	1.08516	18.3528	0.592154	1	1.61529	1.47944	0.876717	0.868268	0.731874	0.984184	0.813952	1.1155
	RPS18	P62269		1	17	18	18	17	18	18	17	18	17	17	955360000	944450000	1213500000	1008600000	820030000	852150000	840990000	1097100000	1044200000	1180800000	14.9573	0.86534	1.07094	17.5618	17.5618	1.13082	17.5618	0.677097	1	1.05066	1.16213	0.805392	0.904472	0.816079	0.914921	0.785319	0.965907
	RPS19	P39019		1	12	10	11	10	12	10	12	10	10	11	477890000	483970000	728900000	517420000	476580000	387350000	448650000	795320000	480080000	491990000	10.0811	0.968801	1.39181	18.4169	18.4169	1.02481	18.4169	0.558103	1	1.65664	1.51829	0.934532	1.0081	0.806845	0.995438	0.99271	1.07778
	RPS2	P15880		1	17	17	15	16	17	17	16	15	17	17	1080000000	1229200000	1695600000	1187900000	1005000000	1051900000	883770000	1474200000	1400700000	1313100000	14.88	0.766036	1.08766	17.2451	17.2451	0.93746	16.1665	0.763467	1	1.05247	1.21054	0.630949	0.877561	0.750982	0.771043	0.717498	0.848076
	RPS20	P60866;P60866-2		2	7	8	8	8	8	8	7	8	8	8	247580000	247500000	356640000	228250000	217250000	198610000	206780000	371180000	257820000	266900000	15.5496	0.870085	1.27433	17.5842	17.5842	1.03522	17.5842	0.690777	1	1.43969	1.38329	0.802032	0.959972	0.770344	0.960282	0.842642	0.885308
	RPS21	P63220		1	6	6	5	6	6	6	6	6	6	6	201270000	199540000	302920000	180540000	172810000	181160000	217890000	314270000	217690000	238770000	8.24697	0.859303	1.2784	27.6537	27.6537	1.09683	27.6537	0.715372	1	1.44366	1.39152	1.00092	0.916625	0.832193	0.924572	0.793835	0.829344
	RPS23	P62266		1	7	8	7	8	7	7	7	7	7	8	817910000	932070000	1200400000	1012800000	880940000	898790000	870040000	1258000000	1132500000	1071600000	12.7059	0.796541	1.05714	15.9435	15.9435	0.946225	15.0861	0.854405	1	1.11082	1.05996	0.768247	0.82302	0.793634	0.722216	0.777872	0.894305
	RPS24	P62847-2;P62847-3;P62847;P62847-4		4	8	8	7	8	8	8	7	7	7	7	651440000	703570000	860300000	776850000	623850000	612040000	682560000	854640000	657770000	830600000	5.97144	1.02275	1.20215	21.8134	21.8134	1.26275	21.8134	0.372033	1	1.2993	1.3079	1.03769	1.06963	0.930477	0.990377	0.948432	1.18104
	RPS25	P62851		1	10	10	10	9	9	9	10	10	9	10	723940000	815610000	1051100000	775860000	599310000	648350000	694910000	811710000	829040000	827460000	14.2758	0.855966	1.08231	18.793	18.793	0.998094	18.7572	0.510034	1	0.979096	1.26785	0.83821	0.983801	0.782049	0.873227	0.722896	0.935854
	RPS26;RPS26P11	P62854;Q5JNZ5		2	4	3	3	4	3	4	3	3	3	4	482180000	465360000	596670000	447120000	336330000	378090000	376490000	514090000	437720000	419120000	9.70049	0.946413	1.17908	18.1176	18.1176	0.957507	17.3477	0.408912	1	1.17447	1.36313	0.860116	1.06315	0.863771	1.10157	0.768368	1.02147
	RPS27	P42677		1	3	3	3	3	3	3	3	3	3	3	806220000	922040000	1201400000	820410000	755190000	859900000	801210000	1079000000	874230000	758120000	14.7897	0.946506	1.20272	18.3322	18.3322	0.867186	15.8974	0.585445	1	1.23423	1.37424	0.916475	1.05469	0.983608	0.922206	0.863834	0.938437
	RPS27A	P62979		1	5	5	5	5	5	5	5	5	6	6	509770000	530990000	851900000	502580000	475710000	469490000	457460000	696420000	565780000	601630000	14.967	0.867717	1.24556	18.289	18.289	1.06336	18.289	0.670097	1	1.2309	1.50571	0.808547	0.93851	0.82981	0.901004	0.840804	0.888296
	RPS27L	Q71UM5		1	2	2	1	2	2	2	1	2	1	1	0	0	0	0	0	0	0	124370000	0	0	8.36221	1.17797	1.63348	23.418	23.418	0.950453	22.2577	0.350582	1	1.8611	2.03963	1.22583	1.24992	1.21737	1.24954	1.30835	0.866654
	RPS28	P62857		1	7	7	8	9	9	8	9	8	8	8	196520000	207230000	252610000	182250000	187770000	194320000	189450000	283340000	210860000	237740000	13.5652	0.914912	1.18062	17.3522	17.3522	1.12748	17.3522	0.675114	1	1.34374	1.198	0.898463	0.982785	0.921559	0.931993	0.890496	0.864318
	RPS29	P62273;P62273-2		2	3	4	4	4	4	4	4	4	4	4	296520000	251550000	430320000	227620000	248270000	235390000	244760000	414040000	285120000	306980000	17.2458	0.879211	1.32047	18.4635	18.4635	1.07667	18.4635	0.670367	1	1.45216	1.50926	0.858446	0.88226	0.825582	1.03998	0.870756	0.798331
	RPS3	P23396;P23396-2		2	20	18	17	23	20	21	18	17	19	19	496840000	521930000	775610000	441140000	389450000	430870000	423890000	655450000	478700000	586300000	11.5777	0.941301	1.3297	18.5857	18.5857	1.22478	18.5857	0.54842	1	1.36923	1.62024	0.885502	1.09031	0.900084	1.03789	0.813558	0.921537
	RPS3A	P61247		1	34	31	30	34	33	30	33	30	32	30	3119100000	3497500000	4012000000	2999900000	2842800000	2960500000	2999100000	3870700000	3357600000	3554400000	1.18515	0.886168	1.09769	57.8673	57.8673	1.05861	57.8673	0.53905	1	1.15282	1.1949	0.893227	1.04167	0.881731	0.928967	0.846676	0.893466
	RPS4X	P62701		1	16	15	14	17	15	16	15	14	14	17	4115100000	4143100000	5859400000	4146700000	3162300000	3424700000	4138900000	5289900000	4064500000	4547400000	7.02293	0.9344	1.24767	26.0671	26.0671	1.11881	26.0671	0.542926	1	1.30149	1.4416	1.0183	1.01934	0.842588	1.01245	0.778029	1.02022
	RPS4Y1	P22090		1	0	1	1	1	1	0	1	1	1	1	2042600	1364500	2073200	1911600	2206100	1777600	1998700	0	1304100	0	-19.8161	0.50235	1.46508	5.67531	5.67531	0	5.67531	0.65371	1	0	1.58976	1.53263	1.04632	1.36309	1.56629	1.69166	1.46584
	RPS5	P46782		1	12	11	11	12	11	11	12	11	12	11	401410000	431730000	600040000	476750000	420530000	410730000	389860000	600890000	543030000	546790000	13.6324	0.776975	1.07059	17.1871	17.1871	1.00692	17.1871	0.880748	1	1.10655	1.10498	0.717935	0.795039	0.756367	0.739204	0.774414	0.877944
	RPS6	P62753		1	17	17	16	18	19	18	17	18	17	18	1369500000	1430400000	1836300000	1473400000	1303000000	1346400000	1330700000	1807100000	1550600000	1722600000	14.9138	0.887103	1.11656	17.8193	17.8193	1.11092	17.8193	0.782886	1	1.16542	1.18425	0.858184	0.922482	0.868309	0.883207	0.84032	0.950213
	RPS6KA1 - Q15418-2	Q15418-2		1	3	3	2	2	3	3	2	2	2	3	6165300000	6065300000	7664100000	5340900000	5995400000	5115000000	5585800000	7708900000	5805600000	5687400000	9.30467	0.983404	1.216	18.7512	18.7512	0.97964	18.3694	0.524367	1	1.32784	1.32012	0.96214	1.04473	0.881046	1.06196	1.03269	0.919957
	RPS6KA1 - Q15418;Q15418-4;Q15418-3;Q9UK32-2;Q9UK32	Q15418;Q15418-4;Q15418-3;Q9UK32-2;Q9UK32		5	2	1	1	1	1	1	2	2	1	2	23005000	30390000	52849000	19835000	0	30170000	46362000	64231000	27359000	21917000	0.872154	0.0520757	1.74697	467.503	467.503	0.801089	374.511	0.583481	1	2.34771	1.93169	1.69458	1.11079	1.10274	0.840857	0	0.72499
	RPS7	P62081		1	14	14	13	16	12	15	14	11	10	15	196480000	131450000	338000000	460760000	88079000	273090000	215180000	308660000	101040000	264640000	-0.0359973	1.00074	4.06611	1009.35	1009.35	2.61916	1009.35	0.170894	1	3.05483	3.34521	2.12965	1.30097	2.70279	1.94458	0.871724	4.56017
	RPS8	P62241		1	20	20	19	21	19	20	19	19	21	19	2435700000	2822700000	3096800000	2430700000	2629000000	2428300000	2428000000	3207200000	2735400000	3057600000	12.1083	0.924594	1.10163	17.038	17.038	1.11779	17.038	0.645718	1	1.17248	1.13212	0.887622	1.03191	0.887731	0.890436	0.961103	0.888609
	RPS9	P46781		1	20	20	20	21	21	19	19	20	20	20	2418600000	2730300000	3365600000	2645000000	2323000000	2282600000	2352100000	3059000000	2623400000	2827900000	8.85227	0.936665	1.14962	18.4569	18.4569	1.07795	18.4569	0.577348	1	1.16604	1.28292	0.896585	1.04075	0.870092	0.921933	0.885492	1.00823
	RPSA	P08865		1	6	8	8	7	7	8	5	6	8	5	187470000	200000000	247990000	227910000	192390000	176930000	182150000	220550000	183990000	231610000	-5.14355	1.17526	1.0577	18.8961	18.8961	1.25882	18.8961	0.199888	1	1.19871	1.34784	0.989999	1.08702	0.961628	1.01891	1.04565	1.23871
	RRM1	P23921		1	1	1	0	1	1	1	1	1	1	2	0	0	0	0	0	0	0	0	0	6814100	NA	NA	NA	NA	NA	NA	NA	NA	1	1.4133	0	0.661567	0.977553	1.38298	1.3089	0.869013	0.929327
	RRN3	Q9NYV6-4;Q9NYV6-3;Q9NYV6		3	1	0	1	0	0	0	1	1	1	1	0	0	0	0	0	0	0	0	0	1019700	19.3255	0.446115	2.41489	9.84853	9.84853	1.30543	9.84853	0.470339	1	3.83129	1.28597	0.939753	0	0	1.72611	0	0
	RRP1	P56182		1	2	2	2	3	3	2	3	2	2	2	4569700	6129200	0	13511000	5089700	5771500	4481700	0	0	5835500	0.000187817	2.44811	1.00091	6.21481	6.21481	1.73808	6.21481	0.109929	1	2.13191	2.94929	0.934527	1.62725	1.52128	1.00452	1.14341	2.48739
	RRP12	Q5JTH9;Q5JTH9-2;Q5JTH9-3		3	14	16	15	15	15	16	14	16	15	14	140440000	159450000	216240000	156160000	142110000	151220000	127630000	208480000	181850000	157580000	14.4891	0.803775	1.11188	17.1745	17.1745	0.866538	14.8823	0.823326	1	1.14644	1.18911	0.701842	0.876822	0.831564	0.772285	0.781468	0.85873
	RRP15	Q9Y3B9		1	1	1	1	1	1	1	1	1	1	1	0	0	0	0	0	0	0	0	0	3942500	1.05297	0.484371	1.12004	56.9535	56.9535	0.795035	45.28	0.414032	1	1.15104	1.32086	0.490673	0.97572	0.626349	0.423037	0	0.949081
	RRP1B	Q14684-2;Q14684		2	15	15	17	16	16	13	14	16	16	15	201940000	223330000	324770000	276210000	220800000	205690000	226320000	306590000	234420000	247740000	11.5233	0.962128	1.23103	21.0565	21.0565	1.05682	21.0565	0.493533	1	1.30787	1.38542	0.965447	0.952692	0.877442	0.861445	0.941899	1.17827
	RSBN1	Q5VWQ0;Q5VWQ0-4		2	2	2	1	2	2	2	2	2	2	2	5988800	6679600	0	8278600	5111600	6340700	4383800	7541600	7445800	7005200	-108.992	0.729152	1.11185	6163.39	6163.39	0.940826	5798.67	0.146267	1	1.01287	0	0.588761	0.897096	0.851581	0.804319	0.686508	1.11185
	RSBN1L	Q6PCB5-2;Q6PCB5		2	3	3	2	3	2	2	2	2	2	2	14895000	17832000	16439000	17106000	15598000	15718000	16441000	0	17305000	17800000	-379.836	0.496158	0.941338	5.03881	5.03881	1.0286	5.03881	0.368344	1	0	0.949957	0.950072	1.03045	0.908292	0.860734	0.901358	0.9885
	RSL1D1	O76021;O76021-2		2	6	8	8	9	8	7	7	9	7	8	63795000	72632000	93053000	70645000	70768000	66334000	62406000	103460000	65852000	81186000	7.71294	1.02866	1.32844	17.3287	17.3287	1.23286	17.3287	0.475641	1	1.5711	1.41306	0.947671	1.10296	1.00732	0.968763	1.07465	1.07278
	RSU1	Q15404-2;Q15404		2	2	1	1	1	1	1	2	0	1	2	1345400	0	0	0	0	0	0	0	0	3858100	NA	NA	NA	NA	NA	NA	NA	NA	1	0	1.41274	1.58085	1.09623	0.69564	1.28742	0.904306	0.815832
	RTCA	O00442;O00442-2		2	2	2	2	1	2	2	2	2	1	1	1285800	1597100	1462300	0	0	1622000	1156300	2278100	0	0	6.60234	1.17566	2.76485	1338.61	1338.61	1.75105	1338.61	0.322178	1	4.85864	2.46418	2.31779	2.8956	3.03812	2.58198	0.947685	1.41007
	RTCB	Q9Y3I0		1	2	3	2	0	3	1	3	1	2	2	0	0	0	0	0	0	14403000	0	0	0	5.58499	-0.00138303	1.03535	12478.9	12478.9	0.283207	3534.11	0.401073	1	0.198709	0.599648	1.50902	1.32756	1.16967	0.993923	1.48409	0
	RTN3	O95197-3;O95197-4;O95197-7;O95197-2;O95197;O95197-6;O95197-5		7	3	3	3	2	3	3	2	3	3	2	22786000	28196000	28499000	19989000	20077000	21748000	24850000	37196000	23269000	19910000	1.07008	0.865989	1.25591	172.505	172.505	0.855645	147.603	0.49344	1	1.59852	1.22476	1.06794	1.21174	0.934634	0.979243	0.862822	0.85904
	RTN4	Q9NQC3;Q9NQC3-2;Q9NQC3-5;Q9NQC3-4;Q9NQC3-6;Q9NQC3-3		6	2	2	1	2	2	2	2	0	1	3	16802000	15406000	0	21234000	15470000	13857000	14344000	0	0	15415000	-14.2221	0.0628639	1.14777	4.88422	4.88422	1.18261	4.88422	0.198199	1	0	1.34859	1.07827	1.16884	0.780977	1.25697	1.12992	1.26648
	RTTN	Q86VV8-3;Q86VV8;Q86VV8-2;Q86VV8-4		4	4	5	5	4	4	4	4	4	4	3	59253000	76021000	78348000	70995000	75783000	100390000	56905000	102830000	65833000	65786000	7.56948	1.0437	1.21543	591.701	591.701	0.999286	591.279	0.120489	1	1.56198	1.1901	0.864384	1.15476	1.52492	0.90005	1.15114	1.07841
	RUNX1	Q01196;Q01196-9;Q01196-10;Q01196-8;Q01196-2;Q01196-4;Q01196-11;Q01196-7;Q01196-3;Q01196-6;Q01196-5		11	6	8	7	7	8	5	8	6	7	7	97422000	104650000	129360000	82194000	79989000	94161000	91629000	136370000	100380000	85716000	0.900884	0.836837	1.1853	106.221	106.221	0.853915	90.7041	0.540108	1	1.35854	1.2887	0.912821	1.04254	0.938045	0.970532	0.796862	0.818828
	RUVBL1	Q9Y265;Q9Y265-2		2	4	6	4	6	4	6	5	5	5	4	67024000	70665000	86218000	96700000	52631000	56593000	57633000	88173000	65167000	82494000	-3.28576	1.04362	1.66569	22944.8	22944.8	1.26589	22944.8	0.372376	1	1.35303	1.32303	0.884389	1.08437	0.86843	1.0285	0.807633	1.48388
	RUVBL2	Q9Y230;Q9Y230-2		2	4	3	2	4	5	5	2	3	2	4	43657000	38196000	40776000	34382000	29389000	35700000	0	36559000	29436000	48062000	0.000232367	-0.00138165	1.79036	1.09344	1.09344	1.63276	1.09344	-0.61992	1	1.24198	1.38524	0	1.29759	1.2128	1.48312	0.998403	1.16803
	SAE1	Q9UBE0-2;Q9UBE0-3;Q9UBE0		3	1	1	0	1	1	1	0	0	1	2	0	0	0	0	0	0	0	0	0	21231000	-80.2632	0.251804	1.29677	77.2183	77.2183	7.37854	77.2183	0.576066	1	0	0	0	1.50431	1.71947	0.526726	1.03698	1.69636
	SAMD9	Q5K651		1	1	1	1	1	1	1	2	1	1	1	0	0	0	0	0	0	79507000	0	0	0	5.62568	0.766106	1.70456	103.605	103.605	0.986935	102.251	0.383052	1	1.43956	1.25067	3.12872	1.27888	0.75909	0.760822	0.895561	0.650952
	SAMM50	Q9Y512		1	19	17	18	18	18	18	18	17	17	17	896130000	997170000	1225500000	860990000	849510000	731550000	835180000	1189800000	950550000	774920000	14.5368	0.906561	1.18032	18.1477	18.1477	0.815233	14.7946	0.62264	1	1.2517	1.28925	0.878628	1.04905	0.769607	0.942749	0.893704	0.905781
	SART1	O43290		1	6	4	5	9	3	7	5	5	3	6	18406000	19637000	21430000	59727000	18771000	21936000	20519000	22359000	18676000	24093000	-3.97043	1.08246	7.3127	35472.5	35472.5	1.29005	35472.5	0.987752	1	1.1972	1.14746	1.09868	1.05146	1.17456	0.985543	1.00509	3.19806
	SBSN	Q6UWP8		1	3	3	2	3	3	1	3	2	2	1	8935100	19400000	9496000	19023000	8483200	0	9664700	19145000	10665000	0	1.34557	0.00112803	1.09198	3.47637e+07	3.47637e+07	0	3.47637e+07	-3.78106e-05	1	1.79512	0.890389	0.906207	1.81903	0	0.837797	0.795424	1.78368
	SCAMP2	O15127		1	1	1	1	0	0	1	1	1	1	1	0	0	0	0	0	0	0	0	0	18321000	5.55309	-0.00173504	1.06478	1322.92	1322.92	0.961581	1272.1	0.856697	1	1.37921	1.20558	0.895607	1.18711	0.719834	0.879966	0	0
	SCAMP3	O14828;O14828-2		2	8	5	6	7	7	6	7	6	5	7	132140000	139210000	190500000	124340000	111420000	129750000	119120000	183220000	144050000	150250000	17.4309	0.874669	1.19813	17.8039	17.8039	1.04304	17.8039	0.714206	1	1.27192	1.32246	0.826935	0.966401	0.900729	0.91732	0.773481	0.863173
	SCD	O00767		1	4	4	4	4	4	4	4	3	4	4	74114000	105430000	123490000	93993000	88717000	91361000	90093000	133190000	121420000	73949000	6.84445	0.746096	1.04855	13.6764	13.6764	0.609035	8.32941	0.813545	1	1.09694	1.01705	0.741995	0.868308	0.752438	0.610394	0.730662	0.774115
	SCD5	Q86SK9-2;Q86SK9		2	3	3	3	4	4	3	3	3	3	3	9116400	9955400	17459000	9074900	9085900	0	0	0	0	0	-6.25731e-05	0.999863	0.165624	1.53984e+06	1.53984e+06	0.318764	490846	0.415513	1	0.516115	0.641715	0.585312	0.455825	0.336808	0.472229	0.82245	0.833894
	SCRIB;LRRC1	Q14160;Q14160-3;Q9BTT6-2;Q9BTT6;Q14160-2		5	2	2	1	2	2	1	2	1	2	2	2710100	2951600	0	2997200	2714100	0	3367800	0	2640300	3058200	-16.8094	0.19149	0.930367	15.8602	15.8602	1.15828	15.8602	0.265284	1	0	0	1.27554	1.1179	0	1.02644	1.02795	1.13517
	SDAD1	Q9NVU7;Q9NVU7-2		2	2	2	4	4	2	2	3	1	3	2	14916000	20007000	27469000	15873000	16151000	15903000	15289000	0	16936000	15259000	0.000136813	0.0252633	1.55092	78.1792	78.1792	0.90098	70.4379	-0.320495	1	0	1.62193	0.902752	1.18133	0.939006	0.880727	0.953649	0.937234
	SDHA	P31040;P31040-2;P31040-3		3	17	19	17	17	17	16	17	17	15	17	302750000	360130000	542290000	332910000	364600000	304130000	309260000	564990000	374940000	404380000	14.8251	0.877412	1.31777	17.7231	17.7231	1.07852	17.7231	0.681302	1	1.50688	1.44634	0.824825	0.9605	0.811143	0.807463	0.972422	0.887902
	SDHB	P21912		1	15	15	15	15	15	14	15	15	15	14	454850000	509460000	643750000	441900000	421650000	444810000	419100000	638230000	534510000	517810000	15.7129	0.839314	1.13282	17.3832	17.3832	0.968756	16.84	0.791335	1	1.19405	1.20437	0.784083	0.953135	0.832183	0.850966	0.788853	0.826739
	SEC11A	P67812-4;P67812;P67812-3;P67812-2		4	4	4	3	3	4	3	3	3	3	3	23014000	21734000	27973000	19118000	19434000	19441000	23957000	28812000	20758000	24442000	2.36085	0.978265	1.23947	52.2455	52.2455	1.17747	52.2455	0.519546	1	1.38799	1.34758	1.15411	1.04702	0.936555	1.10868	0.936217	0.920994
	SEC16A	O15027-2;O15027-4;O15027-3;O15027;O15027-5		5	2	2	2	2	2	2	1	1	2	2	0	11295000	12540000	8485300	8997800	9967600	0	0	9981600	9766400	4.12081	-0.000709032	0.682008	278420	278420	0.97844	272418	-1.07214e-05	1	0	1.25631	0	1.13158	0.998597	0	0.901439	0.850094
	SEC22A	Q96IW7		1	3	3	3	3	3	3	3	3	3	3	32462000	28142000	28323000	21408000	26045000	21939000	28879000	32382000	26195000	22615000	4.66736	0.816022	1.08108	3568.57	3568.57	0.863333	3080.86	0.354301	1	1.23619	1.08124	1.10246	1.07433	0.837526	1.23924	0.994274	0.817255
	SEC22B	O75396		1	5	6	6	5	6	5	6	6	5	6	55865000	48898000	80121000	46889000	32219000	49561000	55096000	80187000	36440000	64749000	6.67113	1.28124	1.79924	29.0946	29.0946	1.77687	29.0946	0.297828	1	2.20052	2.19871	1.51196	1.34188	1.36007	1.53307	0.884166	1.28675
	SEC23A	Q15436;Q15436-2		2	3	2	2	3	3	2	3	2	3	2	9797400	10110000	16517000	14652000	10786000	9685900	10060000	20224000	10564000	11750000	7.81616	1.02607	1.49357	17.3386	17.3386	1.11227	17.3386	0.422774	1	1.91443	1.56352	0.952291	0.957024	0.916878	0.927433	1.02101	1.38697
	SEC23B	Q15437		1	5	4	4	4	4	5	3	4	3	5	22123000	31238000	49754000	28346000	21724000	20384000	20772000	35546000	25842000	26924000	9.89198	0.93201	1.43379	18.5501	18.5501	1.04187	18.5501	0.458615	1	1.37551	1.92532	0.803808	1.20881	0.788793	0.856087	0.840647	1.0969
	SEC24A	O95486-2;O95486		2	1	1	0	1	1	1	0	1	1	1	0	0	0	0	0	0	0	0	0	2853600	0.212079	-0.13737	1.53873	24781.4	24781.4	2.00182	24781.4	0.00150899	1	3.90937	0	0	1.55251	1.20337	0	1.2705	1.35847
	SEC24B	O95487-2;O95487;O95487-3		3	4	4	4	4	4	3	4	4	4	4	19043000	18918000	17068000	17458000	18111000	14940000	16400000	23420000	17567000	19659000	8.52504	0.991319	1.16642	6.17119	6.17119	1.11909	6.17119	0.328596	1	1.33318	0.971594	0.933569	1.07691	0.850458	1.08402	1.03097	0.993795
	SEC24C	P53992;P53992-2		2	3	2	2	3	2	2	2	1	3	3	14650000	13864000	0	13803000	15967000	14443000	14754000	0	15550000	15915000	-67.2213	0.33352	0.937631	19.9626	19.9626	1.02347	19.9626	0.518048	1	0	0	0.94881	0.891576	0.92881	0.942122	1.02682	0.887653
	SEC61A1;SEC61A2	P61619;P61619-3;Q9H9S3-2;Q9H9S3-3;Q9H9S3		5	8	8	8	8	8	8	8	8	7	7	255870000	326320000	394990000	259170000	251290000	258170000	258070000	418440000	311760000	204750000	15.1681	0.860095	1.20307	17.7224	17.7224	0.656755	11.6393	0.687561	1	1.34219	1.26697	0.827784	1.0467	0.828105	0.820727	0.806037	0.831313
	SEC61B	P60468		1	5	5	5	5	5	4	5	4	4	5	53207000	63827000	88055000	74133000	57451000	55731000	59947000	83225000	69223000	47291000	13.287	0.876986	1.15809	18.9544	18.9544	0.683169	12.9491	0.614995	1	1.20227	1.27205	0.865998	0.922049	0.805094	0.768632	0.829941	1.07093
	SEC61G	P60059		1	3	2	2	3	2	3	3	2	2	2	44912000	36986000	0	29758000	0	35599000	37945000	0	0	30160000	0.333472	-0.428564	1.10983	14139.1	14139.1	0.0541509	765.645	0.416956	1	1.27063	1.15152	1.04646	0.0591763	0.935788	0.883836	0.606307	0.174942
	2007-09-01	Q16181;Q16181-2;Q6ZU15		3	2	1	1	2	3	2	3	2	1	6	12498000	10344000	0	11356000	11541000	12056000	12398000	17143000	0	83436000	4.13774	5.78121	6.59449	8745.83	8745.83	62.1067	8745.83	0.00610463	1	12.6763	5.6047	9.14463	2.40979	7.94204	7.29901	6.67161	5.77951
	2009-09-01	Q9UHD8-7;Q9UHD8-2;Q9UHD8-5;Q9UHD8;Q9UHD8-4;Q9UHD8-9;Q9UHD8-3;Q9UHD8-8		8	4	4	5	5	5	5	4	5	4	7	51542000	53454000	63856000	53754000	49377000	54306000	38805000	85762000	52529000	107970000	5.85478	0.955988	1.31685	11.6582	11.6582	2.05544	11.6582	0.455052	1	1.63266	1.21563	0.738735	1.01761	1.03383	0.98121	0.939995	1.02332
	SERBP1	Q8NC51-3;Q8NC51;Q8NC51-4;Q8NC51-2		4	11	11	14	11	11	9	10	12	10	12	149090000	226800000	472930000	226290000	168690000	188690000	158640000	296470000	209990000	239500000	11.4187	0.887751	1.55504	18.4923	18.4923	1.14053	18.4923	0.484515	1	1.41183	2.25215	0.755465	1.08005	0.898567	0.709986	0.803324	1.07762
	SERF2	P84101-4;P84101;P84101-3;P84101-2		4	1	1	2	1	0	1	0	1	1	1	0	0	26195000	0	0	0	0	0	0	0	-0.000242022	0.0279128	4.28215	0.571584	0.571584	1.83563	0.571584	0.00129229	1	0.644365	8.96444	0	1.66172	1.1234	2.04367	0	2.30954
	SERPINB8;SERPINB9	P50452-3;P50452;P50453		3	1	1	1	0	1	1	1	1	1	1	0	0	0	0	0	0	0	0	0	2079100	1.35946	-0.0131588	1.15378	4838.62	4838.62	1.15014	4838.62	0.763996	1	1.68269	1.04591	1.01112	1.11114	1.07595	0.946396	0.820103	0
	SET;SETSIP	Q01105-3;Q01105-4;Q01105-2;Q01105;P0DME0		5	1	1	1	2	1	1	1	1	1	2	13163000	0	18484000	14095000	10914000	10815000	14878000	15967000	10992000	44270000	0.258036	0.0172531	1.28324	161132	161132	4.02747	161132	-0.0825488	1	1.4526	1.68159	1.35353	0	0.983897	1.19751	0.992904	1.2823
	SF1	Q15637-4;Q15637-6;Q15637-3;Q15637-2;Q15637;Q15637-5;Q15637-7		7	11	10	11	12	10	10	11	12	10	11	173140000	232960000	372370000	178490000	226390000	187840000	220310000	322860000	211850000	172440000	8.12538	0.942779	1.42721	25.3467	25.3467	0.813972	20.6315	0.546094	1	1.524	1.75771	1.03993	1.09965	0.886665	0.817276	1.06863	0.84253
	SF3A2	Q15428		1	1	2	2	2	2	2	3	3	1	3	0	3698800	3563600	2939300	2993400	3645500	3372100	4807000	0	18113000	8.83341	1.83288	3.46925	437.598	437.598	13.1947	437.598	0.219299	1	6.81107	3.11931	3.13176	3.26429	3.43417	0.916717	2.44705	2.13402
	SF3A3	Q12874		1	1	0	1	1	0	0	1	1	1	1	0	0	0	0	0	0	0	0	0	7503600	9.25557	0.0317812	1.56685	29.4798	29.4798	1.1797	29.4798	0.864132	1	2.16316	1.53732	0.73732	0	0	0.156749	0	0
	SF3B1	O75533;O75533-2		2	11	13	9	12	11	9	9	9	8	10	73063000	65164000	116540000	79928000	62950000	58047000	64792000	128840000	75581000	110510000	11.5009	0.890406	1.41553	18.3978	18.3978	1.46214	18.3978	0.627781	1	1.70466	1.54192	0.857252	0.862174	0.76801	0.966685	0.832881	1.05751
	SF3B2	Q13435		1	10	9	9	9	8	8	10	7	8	10	59076000	56953000	64193000	70169000	51685000	45145000	53750000	77853000	44940000	103600000	0.000392064	1.66322	1.00039	239.554	239.554	2.3053	239.554	0.202181	1	1.73238	1.42842	1.19604	1.26731	1.00456	1.31455	1.15009	1.56139
	SFN	P31947-2;P31947		2	1	2	0	2	1	1	1	1	1	1	0	0	0	127330000	0	0	0	0	0	0	0.163429	0.0276789	1.02439	2183.34	2183.34	1.09417	2183.34	0.150387	1	1.33939	0	0.637835	0.932392	0.674674	0.725471	0.0107228	0.660665
	SFPQ	P23246;P23246-2		2	6	5	7	5	7	4	5	7	3	6	29429000	28150000	109810000	29712000	22198000	22791000	32275000	57063000	12943000	93837000	9.79852	2.04368	4.63082	25.608	25.608	7.25002	25.608	0.31043	1	4.40879	8.48412	2.49363	2.17492	1.76087	2.27374	1.71506	2.2956
	SFXN1	Q9H9B4		1	4	3	3	5	3	3	4	3	3	4	22082000	21907000	33001000	15335000	16515000	19007000	16962000	54340000	24791000	41247000	7.86397	0.75163	1.59595	11.0469	11.0469	1.66379	11.0469	0.60495	1	2.19192	1.33117	0.6842	0.883667	0.76669	0.890726	0.666169	0.618571
	SFXN2	Q96NB2		1	0	1	1	1	1	1	1	0	1	1	0	0	0	0	0	0	0	0	0	1869600	2.12408e-05	0.420979	1.00203	876642	876642	0.594316	521003	0.0476385	1	0	1.229	0.918971	0.801386	0.841567	0	1.00108	0.906574
	SFXN3	Q9BWM7		1	2	3	3	1	2	2	2	2	2	2	10938000	10685000	13452000	0	10875000	10192000	0	0	11443000	15554000	1.37072	0.792867	1.21315	102.361	102.361	1.74508	102.361	0.621914	1	1.38319	1.35736	0.965098	1.1048	0.820098	0.831611	0.677862	0.904814
	SGPL1	O95470		1	3	1	2	4	1	4	3	3	3	4	7804000	0	0	9751800	0	8227100	7879900	11113000	6385000	8724400	9.85179e-05	0.0281948	1.47511	0.473861	0.473861	1.36639	0.473861	-0.0864214	1	1.74049	0	1.23413	0	1.2885	1.22224	0	1.5273
	SHISA2	Q6UWI4		1	1	1	1	1	1	1	1	1	1	1	0	0	0	0	0	0	0	0	0	1542600	8.14712	0.639818	1.06569	10.0325	10.0325	0.52288	5.24579	0.620047	1	1.13141	0.855501	0.482137	0.770253	0.702156	0.358891	0.693377	0.832147
	SIK3 - Q9Y2K2-8	Q9Y2K2-8		1	1	1	1	1	1	1	1	1	1	1	0	0	0	0	0	0	0	0	0	11787000	-13.17	0.220167	1.0437	5.45333	5.45333	0.871755	4.75396	0.217112	1	0	1.40152	0.881	1.05584	0.717255	0.776422	1.35781	1.11789
	SIK3 - Q9Y2K2;Q9Y2K2-7;Q9Y2K2-6	Q9Y2K2;Q9Y2K2-7;Q9Y2K2-6		3	4	4	4	3	5	4	4	4	4	3	160610000	196100000	256350000	149950000	185350000	155930000	185060000	286200000	170200000	180560000	6.60429	0.996089	1.39576	25.0252	25.0252	1.06087	25.0252	0.496776	1	1.68155	1.50617	1.08731	1.15217	0.916157	0.943655	1.08901	0.881022
	SIT1	Q9Y3P8		1	2	2	3	3	3	2	1	3	3	3	52815000	48113000	76143000	53455000	56661000	48138000	0	86878000	48100000	66590000	0.279911	0.0251007	1.27207	79225.6	79225.6	1.38441	79225.6	-0.0913748	1	1.8062	1.58301	0	1.00027	1.00079	1.09802	1.17798	1.11133
	SIX6;SIX3	O95475;O95343		2	2	2	2	2	2	2	1	1	2	2	6703800	6895200	7891700	6291000	7349800	5721900	0	0	5986300	6458700	-0.629794	0.0666247	1.16178	16.5447	16.5447	1.07891	16.5447	-0.0866168	1	0	1.31829	0	1.15183	0.955832	1.11986	1.22777	1.0509
	SKIV2L2	P42285		1	1	1	1	3	2	2	1	1	1	1	0	0	0	20454000	17288000	0	0	0	0	0	-0.000178399	1.00205	1.12409	109.914	109.914	0.149859	16.4717	0.0102501	1	1.29984	1.20838	0.790929	1.19299	0.857179	0.793994	1.05818	1.30291
	SKP1	P63208;P63208-2		2	2	1	1	1	1	2	2	1	1	1	19075000	0	0	0	0	15818000	16734000	0	0	0	0.000299796	0.556403	1.01958	38.4918	38.4918	0.785828	30.248	0.0231411	1	0.340351	0.352945	0.995543	1.38938	1.25333	1.03807	0.870822	0.132762
	SKP2	Q13309;Q13309-2;Q13309-4		3	5	4	5	0	1	2	4	4	5	4	23490000	21492000	37440000	0	0	24068000	24289000	34852000	23326000	27159000	5.83644	-0.00178367	1.18258	1346.5	1346.5	1.16432	1346.5	0.834007	1	1.49413	1.60508	1.04128	0.921375	1.03181	1.00703	0	0
	SLC16A1	P53985;P53985-2		2	6	6	6	6	6	6	6	6	6	5	496200000	510950000	734330000	428560000	410490000	440590000	398560000	612070000	454150000	377930000	8.93335	0.984887	1.32113	18.278	18.278	0.83217	15.2104	0.478389	1	1.34773	1.61693	0.877596	1.12507	0.970142	1.09259	0.903864	0.943653
	SLC16A7	O60669		1	0	1	1	0	1	1	1	1	1	1	0	0	0	0	0	0	0	0	0	2712900	0.443342	-0.0845236	1.00255	412.726	412.726	0.499954	206.344	0.671426	1	0.838693	1.05223	0.417706	0.810534	0.61565	0	0.492546	0
	SLC1A5	Q15758;Q15758-3;Q15758-2		3	2	2	2	4	2	1	3	2	2	2	14601000	16924000	19003000	17017000	14849000	0	19468000	0	15102000	17685000	-25.668	0.261634	0.96333	6.45739	6.45739	1.17104	6.45739	0.109914	1	0	1.25831	1.2891	1.12065	0	0.966826	0.983247	1.1268
	SLC25A1	P53007		1	7	6	6	7	7	6	7	5	6	4	83158000	101330000	112710000	75247000	71610000	86676000	73022000	113630000	89632000	69142000	0.807772	0.808985	1.12441	315.116	315.116	0.771399	243.08	0.439805	1	1.26774	1.25748	0.814687	1.13051	0.967021	0.927771	0.798933	0.83951
	SLC25A10	Q9UBX3;Q9UBX3-2		2	5	5	5	5	5	5	5	5	5	4	74431000	88319000	90154000	52178000	53635000	65113000	90989000	105290000	90524000	63898000	0.791332	0.562574	1.06865	334.955	334.955	0.705868	236.434	0.863749	1	1.16312	0.995913	1.00514	0.975642	0.71929	0.822224	0.592495	0.5764
	SLC25A11	Q02978;Q02978-2		2	9	10	10	11	10	10	9	10	10	9	202780000	251100000	317760000	207360000	209940000	196950000	200850000	304490000	238610000	184110000	12.708	0.886345	1.20268	17.988	17.988	0.771594	13.8794	0.670733	1	1.2761	1.33171	0.84175	1.05234	0.825405	0.849839	0.879846	0.869033
	SLC25A12	O75746-2;O75746		2	2	2	3	3	3	2	2	1	2	2	8873600	7517500	9405500	8460700	7619300	8120800	8204900	0	8095500	0	-9.48106	0.0432653	1.02567	5.17208	5.17208	0	5.17208	0.0142533	1	0	1.16182	1.01351	0.928602	1.00313	1.09612	0.941177	1.04511
	SLC25A13	Q9UJS0;Q9UJS0-2		2	1	1	1	1	0	1	1	0	1	1	0	0	0	0	0	0	0	0	0	608790	0.470368	0.000629079	1.03542	71784.2	71784.2	0.982474	70526.1	0.0325124	1	0	1.4131	1.33466	1.38446	1.29889	1.10771	0	0.917825
	SLC25A17	O43808		1	2	0	1	1	2	0	1	2	1	1	0	0	0	0	0	0	0	7129800	0	0	6.92844	0.703836	2.84061	10.4768	10.4768	1.08413	10.4768	0.465398	1	4.68234	1.9407	1.11539	0	0	0.884482	1.3174	0.897419
	SLC25A22	Q9H936		1	1	1	1	1	0	0	1	1	1	0	35488000	54890000	0	36580000	0	0	37582000	35077000	28968000	0	0.0715609	0.623457	1.00279	289609	289609	0	289609	0.00524218	1	1.21089	0	1.29736	1.89485	0	1.22508	0	1.26277
	SLC25A25	Q6KCM7-6;Q6KCM7;Q6KCM7-4;Q6KCM7-5;Q6KCM7-2;Q6KCM7-3		6	1	1	1	1	1	1	1	1	1	1	0	0	0	0	0	0	0	0	0	479390	3.02421	0.81445	1.65515	14.4324	14.4324	0.500998	7.2306	0.530538	1	2.35298	1.37845	0.974709	0.769519	0.72781	0.851234	1.04418	0.623
	SLC25A3	Q00325-2;Q00325		2	18	16	18	17	17	17	17	17	16	17	1392100000	1592000000	2040200000	1532600000	1398600000	1279900000	1282200000	2026900000	1667800000	1083500000	16.0393	0.847162	1.1462	17.4438	17.4438	0.649658	11.3325	0.74404	1	1.21531	1.22329	0.768797	0.954551	0.767418	0.834692	0.83859	0.918935
	SLC25A40	Q8TBP6		1	1	1	1	1	1	1	1	1	1	1	0	0	0	0	0	0	0	0	0	1297100	5.59071	1.06813	1.55855	11.3323	11.3323	1.10589	11.3323	0.344319	1	2.11817	1.39424	1.07196	1.27257	0.863757	0.952426	1.00759	1.24282
	SLC25A42	Q86VD7		1	1	1	1	1	1	1	1	1	1	1	0	0	0	0	0	0	0	0	0	755720	6.45838	0.962091	1.43458	9.3528	9.3528	0.72505	6.78125	0.41866	1	1.86962	1.14679	0.991749	1.09134	0.888429	1.08107	0.99079	0.729684
	SLC25A5	P05141;Q9H0C2		2	11	10	10	9	11	11	10	10	10	10	3649900000	3896500000	4936000000	3528400000	3415300000	3312100000	3351400000	4317800000	3749600000	2849300000	15.1935	0.940251	1.15597	18.0336	18.0336	0.759894	13.7036	0.580468	1	1.15154	1.31641	0.893802	1.03918	0.883321	0.97341	0.910844	0.941007
	SLC25A6	P12236		1	4	4	4	4	4	4	4	4	4	3	326940000	342310000	458820000	251670000	294920000	289640000	292040000	507700000	324970000	233700000	10.6476	0.921576	1.32489	18.3756	18.3756	0.719143	13.2147	0.598604	1	1.5623	1.41188	0.898668	1.05336	0.891282	1.00606	0.90753	0.774441
	SLC27A4	Q6P1M0;Q6P1M0-2		2	2	0	1	2	1	1	1	1	1	1	0	0	0	21125000	0	0	0	0	0	0	-0.000404456	-0.00611943	8.15185	310.587	310.587	5.66722	310.587	0.148181	1	7.71973	3.78797	1.58101	0	4.37554	6.25523	4.1819	4.6804
	SLC29A1	Q99808;Q99808-2		2	2	1	1	2	1	1	1	1	1	2	0	0	0	0	0	0	0	0	0	113030000	17.8076	0.541237	1.09927	17.317	17.317	0.499448	8.64895	0.829948	1	1.06553	1.2322	0.429071	0.70156	0.508771	0.422182	0.451549	0.734479
	SLC2A1	P11166		1	5	5	5	5	5	5	5	4	5	5	88569000	84369000	111220000	83154000	75679000	83283000	91127000	129160000	69720000	58404000	5.07545	1.1903	1.48254	27.9004	27.9004	0.837694	23.372	0.284785	1	1.85255	1.59524	1.30704	1.21011	1.19454	1.27035	1.08547	1.19269
	SLC30A7	Q8NEW0		1	1	1	1	1	1	1	1	0	1	0	0	0	0	0	0	0	0	0	15720000	0	-8.11361	0.187425	1.1245	8.58399	8.58399	0	8.58399	0.231975	1	0	0.914313	1.01374	1.41234	1.30859	1.22653	0.471024	1.31457
[truncated: 335 more rows]

## Sheet: inhibitor 5_KBprofile
Supplementary Table:
Kinobeads selectivity profiling - inhibitor 5
[truncated: 1,929 more rows]

## Sheet: linker ocnjugate 4-L_KBprofile
Supplementary Table:
Kinobeads selectivity profiling - linker conjugate 4-L
[truncated: 1,995 more rows]

## Sheet: linker conjugate 5-L_KBprofile
Supplementary Table:
[truncated: 1,886 more rows]

## Sheet: inhibitor 6_KBprofile
Supplementary Table:
[truncated: 2,039 more rows]
