# Supplementary material for: Workflow for E3 Ligase Ligand Validation for PROTAC Development
Source: ACS Chem Biol. 2025 Feb 11;20(2):507–21. doi: 10.1021/acschembio.4c00812 (PMC11851430; doi:10.1021/acschembio.4c00812)
Supplement: Supplementary file 4 — cb4c00812_si_004.xlsx [file cb4c00812_si_004.xlsx]

## Sheet: Legend
Supplementary Table:
Warhead-induced Downregulation
	Column	Description
	Protein IDs	protein identifiers, as obtained from UniProt
	Protein names	recommended protein names, as obtained from UniProt
	Gene names	recommended gene names, as obtained from UniProt
	Kinase	'+' indicates that this protein is a kinase, '-' indicates that this protein is not a kinase
	Sequence coverage [%]	sequence coverage of identified peptides across protein sequence
	Unique peptides	number of unique peptides identified in mass spectrometric analysis and used for label-free quantification
	LFQ intensity	intensities derived from MS1-based label-free quantification using MaxQuant v.1.6.17.0
	Student's T-test Significant	'+' refers to significance as determined by Students t-test, FDR: 0.05, 250 randomisations, s0: 0.01
	-Log Student's T-test p-value	negative decadic logarithmus of p-value determined by t-test statistics (unpaired, two-sided)
	Student's T-test q-value	adjusted p-value,obtained from multiple testing correction (FDR: 0.05, 250 randomisation, s0: 0.01)
	Student's T-test Difference	log2 transformed fold change of log2 intensities of treatment replicates vs control

## Sheet: inhibitor 4 0.25uM
Supplementary Table:
Kinase regulation induced by inhibitor 4 at 0.25 uM
significant hits are highlighted in blue
significant kinase hits are highlighted in dark blue
	Protein information											Peptide information							log2 LFQ intensity values							Statistical analysis
	Protein IDs	Protein names	Gene names	Kinase	Sequence coverage DMSO2_R2 [%]	Sequence coverage DMSO2_R3 [%]	Sequence coverage DMSO2_R4 [%]	Sequence coverage NM26_0p25_R1 [%]	Sequence coverage NM26_0p25_R2 [%]	Sequence coverage NM26_0p25_R3 [%]	Sequence coverage NM26_0p25_R4 [%]	Unique peptides DMSO2_R2	Unique peptides DMSO2_R3	Unique peptides DMSO2_R4	Unique peptides NM26_0p25_R1	Unique peptides NM26_0p25_R2	Unique peptides NM26_0p25_R3	Unique peptides NM26_0p25_R4	LFQ intensity DMSO2_R2	LFQ intensity DMSO2_R3	LFQ intensity DMSO2_R4	LFQ intensity NM26_0p25_R1	LFQ intensity NM26_0p25_R2	LFQ intensity NM26_0p25_R3	LFQ intensity NM26_0p25_R4	Student's T-test Significant NM26_0p25_DMSO	-Log Student's T-test p-value NM26_0p25_DMSO	Student's T-test q-value NM26_0p25_DMSO	Student's T-test Difference NM26_0p25_DMSO
	A0A024RBG1;Q9NZJ9-2;Q9NZJ9-3	Diphosphoinositol polyphosphate phosphohydrolase 2	NUDT4	-	35.9	37	36.5	29.8	29.8	24.9	44.8	1	1	2	0	0	0	0	27.101	27.0528	27.3513	26.9023	26.6259	26.7729	26.8789		1.75033	1	-0.373355
	A0A0B4J237;P01737	T-cell receptor alpha chain V region PY14	TRAV8-2	-	8.8	0	8.8	0	16.8	8	0	1	0	1	0	2	1	0	NaN	NaN	NaN	NaN	24.2009	NaN	NaN		0	1	NaN
	P0DPI2;A0A0B4J2D5;P0DPI2-2;A0A0B4J2D5-2			-	44	52.6	51.9	52.6	47	51.1	48.1	7	9	8	11	6	9	7	27.9789	28.0631	27.9155	27.8333	27.8448	28.0078	27.8938		0.732926	1	-0.0909352
	P01733;A0A0B4J2E0	T-cell receptor beta chain V region YT35	TRBV12-3;TRBV12-4	-	11.3	11.3	11.3	11.3	11.3	11.3	11.3	1	1	1	1	1	1	1	26.7	26.6204	26.6375	NaN	26.5526	26.605	26.8305		0.0384499	1	0.0100371
	A0AVT1;A0AVT1-2;A0AVT1-3;A0AVT1-4	Ubiquitin-like modifier-activating enzyme 6	UBA6	-	47.2	40.4	30.3	42.3	27.9	28.7	26.1	33	27	20	30	19	20	18	25.9645	26.0709	25.48	26.061	26.0501	25.6904	25.632		0.0334909	1	0.0199523
	A0FGR8-6	Extended synaptotagmin-2	ESYT2	-	38.5	34.1	40.9	39	43.9	41.6	43.7	0	0	0	0	1	2	2	26.5278	26.3269	26.5469	26.524	26.5921	26.4713	26.4675		0.279309	1	0.0465034
	A0JLT2;A0JLT2-2	Mediator of RNA polymerase II transcription subunit 19	MED19	-	20.1	20.1	10.2	20.1	20.9	20.9	20.9	2	2	1	2	2	2	2	24.2562	24.5759	NaN	24.7198	24.4806	24.455	24.4339		0.3103	1	0.106265
	A0MZ66;A0MZ66-3;A0MZ66-4;A0MZ66-5;A0MZ66-6;A0MZ66-8;A0MZ66-2;A0MZ66-7	Shootin-1	KIAA1598	-	24.1	27.9	22.2	23.8	23.9	21.2	17.9	12	13	11	13	11	10	8	25.4152	25.427	25.3677	25.6954	24.9923	24.9078	25.0228		0.521325	1	-0.248749
	A0PK00	Transmembrane protein 120B	TMEM120B	-	0	0	0	0	5	4.1	0	0	0	0	0	1	1	0	NaN	NaN	NaN	NaN	23.5077	NaN	NaN		0	1	NaN
	A1L0T0	Acetolactate synthase-like protein	ILVBL	-	25.8	33.1	26.9	25.9	35	30.7	27.5	8	11	9	10	12	10	9	25.1705	25.2798	25.1197	25.2698	25.1972	25.2756	25.3252		0.728028	1	0.0769445
	A2RRP1;A2RRP1-2	Neuroblastoma-amplified sequence	NBAS	-	15.3	14.8	7.7	15	15	10.8	9	23	25	11	24	24	19	15	25.2531	25.3818	24.152	25.3909	25.2295	24.8992	24.72		0.130805	1	0.130949
	A2RTX5;A2RTX5-2	Probable threonine--tRNA ligase 2, cytoplasmic	TARSL2	-	14.6	9.1	9.1	5.6	12.8	4	6	5	2	3	2	4	0	0	NaN	NaN	22.619	NaN	22.634	NaN	NaN		0	0.999401	0.0149498
	A2VDF0;A2VDF0-2	Fucose mutarotase	FUOM	-	29.9	20.1	20.1	20.1	34.4	20.1	34.4	3	2	2	2	3	2	3	23.3499	23.4331	23.609	23.3144	23.304	23.6209	23.233		0.335896	1	-0.0959552
	A3KMH1;A3KMH1-3;A3KMH1-2	von Willebrand factor A domain-containing protein 8	VWA8	-	17.7	15.6	14.9	16.1	14.2	15.2	13	26	23	19	22	18	21	17	24.6915	24.818	24.4624	24.8253	24.7777	24.6325	24.5839		0.164383	1	0.0475497
	A3KN83;A3KN83-2;A3KN83-3;A3KN83-4;Q9Y2G9;Q9Y2G9-3	Protein strawberry notch homolog 1	SBNO1	-	22.8	18.4	19.9	19.6	16.2	18.8	12.7	20	16	16	17	15	15	11	24.9381	24.9081	24.8668	24.9162	24.859	24.6556	24.6552		0.775571	1	-0.132823
	A4D1E9;A4D1E9-2;A4D1E9-3	GTP-binding protein 10	GTPBP10	-	10.6	8.5	8.5	18.9	18.3	18.9	16.3	3	2	2	5	5	5	4	23.2922	23.2835	23.5115	23.5296	23.4699	23.4636	23.4385		0.824582	1	0.112998
	A5PLN9;A5PLN9-2;A5PLN9-4;A5PLN9-5;A5PLN9-7	Trafficking protein particle complex subunit 13	TRAPPC13	-	7.9	7.2	7.9	16.5	14.4	9.4	7.9	2	2	2	4	3	2	2	24.0801	23.9682	24.2719	23.8222	23.6483	23.8558	23.8196		1.74347	1	-0.32025
	A5YKK6;A5YKK6-4	CCR4-NOT transcription complex subunit 1	CNOT1	-	24.8	27.1	20.2	24.7	28.5	24.5	22.9	1	1	1	1	1	1	0	25.9664	26.002	25.3545	25.9236	25.8876	25.73	25.6684		0.0513392	1	0.0280577
	Q9GZQ8;A6NCE7;Q9H492;Q9H492-2	Microtubule-associated proteins 1A/1B light chain 3B;Microtubule-associated proteins 1A/1B light chain 3 beta 2;Microtubule-associated proteins 1A/1B light chain 3A	MAP1LC3B;MAP1LC3B2;MAP1LC3A	-	11.2	11.2	16.8	16.8	11.2	16.8	16.8	1	1	2	2	1	2	2	NaN	NaN	26.4087	25.9141	NaN	26.1371	26.1821		0	1	-0.330887
	A6NDG6	Phosphoglycolate phosphatase	PGP	-	44.5	44.5	35.2	40.8	32.7	49.5	39.6	9	9	7	10	7	8	9	26.6472	26.6796	26.5603	26.5949	26.74	26.674	26.6927		0.437796	1	0.0463538
	A6NDU8	UPF0600 protein C5orf51	C5orf51	-	33	31.3	22.8	19.7	19	4.8	14.3	5	5	3	3	3	1	2	25.3189	24.9026	25.074	24.8667	24.8663	NaN	24.963		0.732567	1	-0.199839
	A6NED2	RCC1 domain-containing protein 1	RCCD1	-	9.3	5.1	5.1	9.3	0	0	0	2	1	1	2	0	0	0	NaN	NaN	NaN	NaN	NaN	NaN	NaN		NaN	1	0
	A6NHL2;A6NHL2-2	Tubulin alpha chain-like 3	TUBAL3	-	16.1	13.7	13	10.5	10.5	13.9	13.9	3	2	2	1	1	2	2	26.3365	NaN	26.1354	NaN	NaN	26.5638	26.5245		1.02233	1	0.308201
	A6NHR9;A6NHR9-2;A6NHR9-3	Structural maintenance of chromosomes flexible hinge domain-containing protein 1	SMCHD1	-	29.6	26.7	21.5	29	30.3	25.4	23.9	43	39	28	40	39	32	31	25.9329	26.0698	25.3183	26.182	25.9783	25.6206	25.6239		0.112334	1	0.0775199
	A6NHX0	GATS-like protein 2	GATSL2	-	8.8	8.8	11.6	6.4	15.5	21.3	11.9	2	2	2	1	3	4	2	23.4656	23.2643	23.7186	23.4411	23.3848	23.3062	23.3741		0.401355	1	-0.106263
	A6NIH7	Protein unc-119 homolog B	UNC119B	-	35.5	28.3	48.2	49.4	33.9	32.3	38.2	4	4	6	6	4	5	5	24.968	24.9619	25.2766	25.1004	25.1212	25.1049	25.0459		0.0990033	1	0.0242667
	A6NJ78;A6NJ78-2;A6NJ78-4;P0C7V9;A6NJ78-3	Probable methyltransferase-like protein 15	METTL15	-	7.1	3.2	0	6.9	5.9	9.3	9.3	2	1	0	1	1	2	2	NaN	NaN	NaN	NaN	NaN	22.9466	22.853		0	1	NaN
	A6NKF1;A6NKF1-2	SAC3 domain-containing protein 1	SAC3D1	-	19.3	12.1	14.1	6.9	13.4	11.9	13.1	5	3	4	2	3	3	3	24.055	24.042	24.1185	24.0232	23.9735	23.8363	23.7351		1.12705	1	-0.179787
	A8MW92-2	PHD finger protein 20-like protein 1	PHF20L1	-	3.2	0	12.6	13	12.6	0	13	1	0	1	0	1	0	1	NaN	NaN	24.4966	NaN	23.8411	NaN	23.8321		0	1	-0.660043
	P62308;A8MWD9	Small nuclear ribonucleoprotein G;Putative small nuclear ribonucleoprotein G-like protein 15	SNRPG;SNRPGP15	-	26.3	26.3	26.3	26.3	26.3	26.3	26.3	3	3	3	3	3	3	3	28.6024	28.726	29.1252	28.6932	28.6155	28.9621	28.8368		0.092291	1	-0.0409485
	A8MXV4	Nucleoside diphosphate-linked moiety X motif 19, mitochondrial	NUDT19	-	14.4	13.6	14.4	20.8	21.9	20.8	7.2	3	3	3	4	5	4	2	23.5831	23.4623	23.6382	24.0148	24.109	23.8641	23.9583		2.63342	1	0.42534
	A9UHW6;A9UHW6-2;A9UHW6-3	MIF4G domain-containing protein	MIF4GD	-	14.4	5.9	10.8	11.7	5	18.5	0	2	1	2	2	1	3	0	23.4239	NaN	23.427	NaN	NaN	23.6237	NaN		0	0.999196	0.19819
	B0I1T2;B0I1T2-4;B0I1T2-3;B0I1T2-2	Unconventional myosin-Ig;Minor histocompatibility antigen HA-2	MYO1G	-	47.5	48.2	45.7	46.7	47.4	46.5	45.2	35	36	31	34	32	31	29	27.2476	27.4267	26.8338	27.4481	27.2097	26.992	26.9215		0.0451004	1	-0.0265071
	P0CG08;B7ZAQ6;B7ZAQ6-2;B7ZAQ6-3	Golgi pH regulator B;Golgi pH regulator A	GPR89B;GPR89A	-	2.6	2.6	5.5	5.9	5.9	5.5	5.5	1	1	2	2	2	2	2	NaN	NaN	24.4666	25.0996	24.7591	24.2234	24.1912		0	1	0.101751
	C4AMC7;Q6VEQ5;A8K0Z3;Q9NQA3;A8MWX3	Putative WAS protein family homolog 3;WAS protein family homolog 2;WAS protein family homolog 1	WASH3P;WASH2P;WASH1	-	16.8	19.9	16.8	18.6	6.5	16.2	9.1	5	6	5	6	2	6	3	24.2107	24.0317	24.7904	23.8322	23.9899	24.308	24.3425		0.407047	1	-0.226149
	C9JLW8	Protein FAM195B	FAM195B	-	57.7	57.7	57.7	57.7	57.7	27.8	57.7	4	4	4	4	5	4	6	24.8098	24.9548	25.5367	24.6913	25.3814	25.5956	25.5148		0.257809	1	0.195328
	E9PAV3;Q13765;E9PAV3-2	Nascent polypeptide-associated complex subunit alpha, muscle-specific form;Nascent polypeptide-associated complex subunit alpha	NACA	-	3.4	3.5	3.5	3.5	3.5	3.5	2.7	4	4	4	4	4	4	3	29.6172	29.4729	29.9309	29.2137	29.4581	29.7735	29.6583		0.338424	1	-0.147734
	E9PRG8	Uncharacterized protein C11orf98	C11orf98	-	0	10.6	0	0	21.1	21.1	21.1	0	1	0	0	2	2	2	NaN	NaN	NaN	NaN	25.2488	25.1749	25.5803		0	1	NaN
	L0R6Q1		SLC35A4	-	37.9	49.5	28.2	49.5	21.4	48.5	28.2	3	5	4	5	1	5	2	25.3668	24.9487	25.2835	24.5482	NaN	24.9835	25.175		0.589912	1	-0.297443
	L0R8F8		SMCR7L	-	17.1	11.4	40	11.4	28.6	28.6	11.4	1	1	3	1	2	2	1	NaN	NaN	23.5429	NaN	23.3321	23.4303	NaN		0	1	-0.16164
	O00115;O00115-2	Deoxyribonuclease-2-alpha	DNASE2	-	17.5	13.1	16.9	10.3	5.8	11.1	9.2	4	4	6	3	2	4	3	25.5098	25.6224	26.0707	25.3718	NaN	25.7284	25.5542		0.385078	1	-0.182851
	O00116	Alkyldihydroxyacetonephosphate synthase, peroxisomal	AGPS	-	41.3	54.7	47.1	46.8	52	52.3	55	18	25	20	21	25	25	24	27.3709	27.3771	27.218	27.4233	27.3141	27.3184	27.289		0.0915695	1	0.0142004
	O00139;O00139-4;O00139-1;O00139-5	Kinesin-like protein KIF2A	KIF2A	-	27.6	36.8	21.8	33.6	33.4	41.4	38.2	0	2	1	1	2	3	2	25.9875	26.1	25.7236	26.2131	25.921	25.7802	25.8443		0.00588497	1	0.00259956
	O00148;O00148-2;O00148-3	ATP-dependent RNA helicase DDX39A	DDX39A	-	51.8	61.6	56.7	63	61.8	60	54.6	7	9	9	8	11	11	10	28.8676	28.7995	28.7788	28.7003	28.8323	28.7609	28.764		0.604203	1	-0.0509048
	O00151	PDZ and LIM domain protein 1	PDLIM1	-	48.9	56.8	52.6	53.5	31.9	60.8	45.6	11	12	13	11	7	13	10	26.1818	26.2286	26.6033	26.0686	26.1545	26.2522	26.2369		0.605102	1	-0.159821
	O00154-4;O00154;O00154-6;O00154-7;O00154-5;O00154-2;O00154-3;Q6ZUV0	Cytosolic acyl coenzyme A thioester hydrolase	ACOT7	-	61.8	64.2	55	49.4	57.1	60.1	55.6	17	18	16	16	15	15	16	29.0828	28.8641	28.8389	29.0825	29.0933	28.9256	28.9686		0.488632	1	0.0888772
	O00159;O00159-3;O00159-2	Unconventional myosin-Ic	MYO1C	-	8.7	8.7	3.3	9.6	6.6	8.1	6.1	6	6	2	7	4	5	4	23.8107	23.9131	23.2693	23.8648	23.7891	23.6174	23.5986		0.105395	1	0.0531007
	O00161;O00161-2	Synaptosomal-associated protein 23	SNAP23	-	52.6	61.1	65.9	55.5	59.2	55	61.1	10	10	12	9	10	9	10	26.2842	26.0067	26.7028	25.6123	25.709	26.1041	26.1736		0.891824	1	-0.43147
	O00165;O00165-2;O00165-5;O00165-3;O00165-4;O00165-6	HCLS1-associated protein X-1	HAX1	-	33.3	30.8	45.9	25.4	48.7	47.7	51.6	4	4	6	4	10	7	7	25.2864	25.6354	25.8949	25.8145	25.7804	25.677	25.5624		0.257285	1	0.103018
	O00170	AH receptor-interacting protein	AIP	-	60.9	54.8	63.9	52.4	57.6	58.2	53.9	15	12	16	13	14	14	13	27.0415	27.0913	27.2432	27.0191	27.1815	27.1971	27.2289		0.158516	1	0.0313298
	O00178	GTP-binding protein 1	GTPBP1	-	32.7	34.4	28.6	38.9	25.1	20.8	26.8	11	12	11	13	9	7	9	25.4131	25.7281	25.4443	25.6795	25.7706	25.3681	25.3881		0.0548943	1	0.0230875
	O00182;O00182-3;O00182-2;O00182-6;O00182-5;O00182-4;Q6DKI2;Q3B8N2;Q3B8N2-2	Galectin-9	LGALS9	-	19.7	13.8	17.7	7.3	18.9	17.7	17.7	6	4	5	2	5	5	5	24.9665	24.9797	24.9326	24.6418	24.6474	24.7274	24.8392		2.15477	1	-0.245674
	O00186	Syntaxin-binding protein 3	STXBP3	-	28.7	26	6.9	18.4	7.8	11.5	9.8	11	10	3	7	3	5	4	25.167	24.3259	23.6381	24.2257	24.3649	24.0901	23.7875		0.265917	1	-0.259977
	O00193	Small acidic protein	SMAP	-	21.9	32.8	32.8	32.8	21.9	21.9	21.9	3	4	4	4	3	3	3	27.6266	27.6741	27.877	27.7089	27.594	27.9535	27.9701		0.257104	1	0.0807252
	O00203;O00203-3	AP-3 complex subunit beta-1	AP3B1	-	11.7	9.8	14.3	6.5	13.5	16	12.5	7	7	9	4	8	11	9	24.9716	24.7503	25.2559	23.8296	25.0988	25.1884	25.0047		0.210533	1	-0.212215
	O00217	NADH dehydrogenase [ubiquinone] iron-sulfur protein 8, mitochondrial	NDUFS8	-	32.4	32.4	32.4	40	40	34.8	38.6	6	6	6	6	6	5	6	26.1753	26.2807	26.7982	26.3752	26.5909	26.6921	26.6154		0.354885	1	0.150328
	O00231;O00231-2	26S proteasome non-ATPase regulatory subunit 11	PSMD11	-	54	54.3	64.2	49.8	62.8	63	67.1	24	22	26	20	26	26	28	28.0422	27.9928	28.4956	27.7615	27.9541	28.3282	28.2388		0.204063	1	-0.106239
	O00232;O00232-2	26S proteasome non-ATPase regulatory subunit 12	PSMD12	-	53.7	56.4	55.7	49.3	52.4	44.1	51.3	23	23	24	20	27	24	24	27.6015	27.4492	27.8012	27.4217	27.6694	27.7777	27.7242		0.0882996	1	0.0309599
	O00233;O00233-2;O00233-3	26S proteasome non-ATPase regulatory subunit 9	PSMD9	-	23.3	28.3	28.3	36.8	26.5	36.8	36.8	4	5	5	7	5	7	7	26.6804	26.9047	26.3137	26.8381	26.7601	27.0237	27.0907		0.84042	1	0.295223
	O00244	Copper transport protein ATOX1	ATOX1	-	39.7	47.1	88.2	47.1	76.5	88.2	88.2	3	4	5	4	7	7	9	26.5028	26.4923	26.7748	26.6211	26.3574	26.985	26.7081		0.174863	1	0.0779316
	O00255;O00255-2;O00255-3	Menin	MEN1	-	18.2	15.9	21.3	19.7	15.8	16.1	15.1	5	4	7	6	6	6	6	24.9854	24.8704	24.9219	25.1002	24.7441	24.6865	24.6228		0.47279	1	-0.137501
	O00257;O00257-3	E3 SUMO-protein ligase CBX4	CBX4	-	17.7	14.1	14.5	24.6	17.1	17.1	14.6	6	5	5	9	6	7	7	24.4569	24.3477	24.6482	24.9485	24.8323	24.303	24.5157		0.375078	1	0.165615
	O00258;O00258-2	Tail-anchored protein insertion receptor WRB	WRB	-	6.9	6.9	6.9	14.9	14.9	19	19	1	1	1	2	2	3	3	NaN	NaN	NaN	23.2011	NaN	23.3395	23.646		0	0.969871	NaN
	O00264;O00264-2	Membrane-associated progesterone receptor component 1	PGRMC1	-	42.6	49.7	39	53.3	57.4	48.7	53.3	6	5	6	7	8	7	7	27.7432	27.4286	27.977	27.5708	27.5228	27.8569	27.6927		0.129623	1	-0.0555189
	O00267	Transcription elongation factor SPT5	SUPT5H	-	43.1	47.1	48.5	47.4	42.1	41	41.8	1	1	1	1	1	1	1	26.8135	26.8247	27.0772	26.9098	26.961	26.9308	26.9255		0.136183	1	0.0266205
	O00268	Transcription initiation factor TFIID subunit 4	TAF4	-	11.8	13.9	16.7	16.5	16.9	15.6	11.1	7	8	9	10	12	10	6	24.4183	24.4121	24.4414	24.1377	24.4703	24.5497	24.5068		0.0236411	1	-0.00780503
	O00273	DNA fragmentation factor subunit alpha	DFFA	-	40.8	34.1	43.2	35.6	27.8	35.6	38.7	3	1	3	3	2	3	3	26.2466	26.1372	26.4418	25.9769	26.1303	26.4566	26.4167		0.0685915	1	-0.030121
	O00287	Regulatory factor X-associated protein	RFXAP	-	15.4	4.8	22.8	0	9.6	15.4	9.6	3	1	4	0	2	3	2	23.6831	NaN	23.9754	NaN	NaN	24.076	23.8469		0.259292	1	0.132173
	O00299	Chloride intracellular channel protein 1	CLIC1	-	74.7	74.7	77.6	75.1	73.4	84.2	68.5	15	15	16	17	17	18	15	29.4577	29.3313	29.4089	29.213	29.1478	29.3621	29.2313		1.32579	1	-0.16073
	O00303	Eukaryotic translation initiation factor 3 subunit F	EIF3F	-	41.2	38.9	41.5	41.2	46.8	46.8	41.5	10	9	11	10	12	12	11	28.6079	28.5296	29.0154	28.2834	28.477	29.0078	28.845		0.100383	1	-0.0643708
	O00308;O00308-2;O00308-3;O00308-4	NEDD4-like E3 ubiquitin-protein ligase WWP2	WWP2	-	1.8	0	1.8	1.8	3.3	1.8	1.8	1	0	1	1	2	1	1	NaN	NaN	NaN	NaN	NaN	NaN	NaN		NaN	1	0
	O00329;O00329-2	Phosphatidylinositol 4,5-bisphosphate 3-kinase catalytic subunit delta isoform	PIK3CD	-	10.6	9	2.2	10.1	8.4	9.8	3.5	6	6	1	5	6	6	3	23.9104	23.8416	22.7225	23.8241	24.1705	23.8458	23.4259		0.377839	1	0.325015
	O00330;O00330-3;O00330-2	Pyruvate dehydrogenase protein X component, mitochondrial	PDHX	-	14.8	6.4	15.2	9.8	5	14.4	14.4	5	3	6	4	2	5	5	24.0569	23.9582	24.4955	23.9983	24.0114	24.3665	24.3715		0.0307144	1	0.0167475
	O00399	Dynactin subunit 6	DCTN6	-	12.6	16.8	7.4	16.8	9.5	19.5	16.8	2	2	1	2	1	3	2	25.885	25.7852	NaN	25.7378	NaN	25.9482	NaN		0.0212385	1	0.00786591
	O00400	Acetyl-coenzyme A transporter 1	SLC33A1	-	4.2	0	6.6	4.2	6.6	4.2	4.2	1	0	2	1	2	1	1	NaN	NaN	23.5937	NaN	23.9036	NaN	NaN		0	0.971941	0.309958
	O00410;O00410-3	Importin-5	IPO5	-	56.2	58.2	49.3	60.7	63.2	63.6	55.8	3	4	4	4	4	3	4	28.6344	28.6414	27.9982	28.4463	28.3669	28.4524	28.2888		0.069437	1	-0.0361169
	O00411	DNA-directed RNA polymerase, mitochondrial	POLRMT	-	23.8	25.3	12.9	25.4	22.8	16.1	10.8	19	19	9	19	17	12	8	25.2132	25.1533	24.188	25.7193	25.2311	24.6747	24.4351		0.139589	1	0.163571
	O00418	Eukaryotic elongation factor 2 kinase	EEF2K	+	0	3.6	1.9	1.7	0	2.3	2.3	0	2	1	1	0	1	1	NaN	NaN	NaN	NaN	NaN	NaN	NaN		NaN	1	0
	O00422;O00422-2	Histone deacetylase complex subunit SAP18	SAP18	-	46.4	37.3	46.4	37.3	37.9	32	29.4	6	4	7	5	5	4	5	27.6972	27.3535	28.0633	27.6923	27.6371	27.7526	27.862		0.060991	1	0.0313695
	O00425;O00425-2	Insulin-like growth factor 2 mRNA-binding protein 3	IGF2BP3	-	34.9	38	30.7	36.3	31.4	34	33	14	14	12	14	12	13	13	26.362	26.1598	26.2242	26.2621	26.3061	26.3127	26.2704		0.312983	1	0.0391197
	O00429;O00429-2;O00429-6;O00429-5;O00429-8;O00429-7	Dynamin-1-like protein	DNM1L	-	49.9	46.2	50.7	43.1	50	48.6	43.9	1	0	1	1	1	1	1	26.7497	26.7136	26.6791	26.6711	26.737	26.7955	26.6678		0.0319744	1	0.00372775
	O00442;O00442-2	RNA 3-terminal phosphate cyclase	RTCA	-	44	32	30.1	34.7	36.9	43.2	14.5	10	8	7	9	9	10	5	25.936	25.8856	25.9161	25.8805	26.0057	25.9722	25.8589		0.144242	1	0.0167057
	O00458;O00458-2	Interferon-related developmental regulator 1	IFRD1	-	3.8	0	3.8	3.8	7.1	3.3	3.8	1	0	1	1	2	1	1	NaN	NaN	NaN	NaN	22.3533	NaN	NaN		0	0.960442	NaN
	O00459;Q92569;Q92569-3;Q92569-2	Phosphatidylinositol 3-kinase regulatory subunit beta	PIK3R2	-	2.6	0	10.9	5.2	4.1	4.1	5.2	1	0	5	3	2	2	2	NaN	NaN	22.7879	22.5372	22.3568	22.5359	NaN		0	0.958832	-0.311298
	O00462	Beta-mannosidase	MANBA	-	1.5	1.9	3.4	1.9	2.8	3.9	4.8	1	1	2	1	2	2	3	NaN	NaN	NaN	NaN	22.7652	NaN	22.4441		0	0.963857	NaN
	O00471	Exocyst complex component 5	EXOC5	-	29	26	24.7	26	31.8	30.1	22.3	14	13	12	12	15	13	10	24.9607	24.8449	24.4478	24.865	24.4994	24.9027	24.6494		0.0443159	1	-0.0220005
	O00483	Cytochrome c oxidase subunit NDUFA4	NDUFA4	-	46.9	46.9	46.9	46.9	46.9	46.9	46.9	4	4	4	4	4	4	4	27.9059	27.7679	27.6495	27.438	28.043	28.2601	28.2677		0.415127	1	0.227776
	O00487	26S proteasome non-ATPase regulatory subunit 14	PSMD14	-	50	47.7	56.5	36.8	39.4	58.4	29.7	9	10	11	7	10	11	7	27.522	27.4494	27.6223	27.3436	27.4352	27.4752	27.5957		0.398698	1	-0.0688308
	O00499;O00499-10;O00499-2;O00499-9;O00499-7;O00499-8;O00499-4;O00499-6;O00499-11;O00499-3;O00499-5	Myc box-dependent-interacting protein 1	BIN1	-	6.4	3.4	7.8	3.4	0	3.4	0	2	1	2	1	0	1	0	23.0486	NaN	23.1965	NaN	NaN	NaN	NaN		0	0.99069	NaN
	O00505	Importin subunit alpha-4	KPNA3	-	44.3	37.4	46.1	44.1	41.5	33.4	39	9	8	10	9	9	8	9	27.3051	27.0742	26.9569	26.9033	26.864	27.0435	27.0473		0.680186	1	-0.14755
	O00534;O00534-3;O00534-2;O00534-4	von Willebrand factor A domain-containing protein 5A	VWA5A	-	3.4	2.5	0	3.4	0	2.8	1.3	1	1	0	1	0	2	1	NaN	NaN	NaN	NaN	NaN	NaN	NaN		NaN	1	0
	O00541;O00541-2	Pescadillo homolog	PES1	-	23.5	25	22.3	27.6	31.5	26.4	26.9	12	15	12	14	17	12	13	26.3208	26.4719	26.5624	26.7218	26.6732	26.5941	26.6579		1.59473	1	0.21004
	O00560;O00560-3	Syntenin-1	SDCBP	-	51.7	48.3	48.3	27.5	47.3	45.6	52.3	1	1	1	1	1	1	1	24.9298	24.6808	25.2014	24.5222	24.7952	25.0249	25.0002		0.215338	1	-0.101722
	O00566	U3 small nucleolar ribonucleoprotein protein MPP10	MPHOSPH10	-	23.5	29.2	28.9	30.4	25.7	24.7	26.3	10	13	15	15	13	12	13	25.3542	25.5854	25.7951	25.9372	25.8772	25.8522	25.8716		1.42929	1	0.30632
	O00567	Nucleolar protein 56	NOP56	-	63.8	67.5	67.5	61.6	65.7	67.2	63	25	31	28	27	32	32	29	28.0563	27.998	28.1262	28.2187	28.3214	28.2549	28.2964		2.45601	1	0.212686
	O00571;O00571-2;Q9NQI0;Q9NQI0-3;Q9NQI0-2;Q9NQI0-4	ATP-dependent RNA helicase DDX3X	DDX3X	-	55.3	50.9	53.2	52.1	58	56.5	52.7	9	8	8	8	10	11	10	28.1273	28.1262	28.0712	28.2556	28.1957	28.0587	28.013		0.120552	1	0.0225279
	O00584;O00584-2	Ribonuclease T2	RNASET2	-	22.3	16.4	16.8	10.5	12.9	22.7	16.8	5	3	4	2	3	5	3	24.8769	24.9686	25.1006	25.04	24.7553	25.1699	24.9694		0.00452493	1	0.00158501
	O00629	Importin subunit alpha-3	KPNA4	-	37.2	34.4	39.9	33.4	49.9	46.6	41.5	8	9	8	7	11	12	9	27.1459	27.1599	27.0302	26.9389	26.9828	27.1672	27.1257		0.333721	1	-0.0583475
	O00716-2;O00716	Transcription factor E2F3	E2F3	-	7.5	4.5	4.5	10.5	9.9	4.5	3	2	1	1	3	3	1	1	NaN	NaN	NaN	NaN	23.44	NaN	NaN		0	0.989675	NaN
	O00743;O00743-2;O00743-3	Serine/threonine-protein phosphatase 6 catalytic subunit;Serine/threonine-protein phosphatase 6 catalytic subunit, N-terminally processed	PPP6C	-	45.2	51.5	51.1	45.9	42.6	52.1	52.1	9	12	11	9	8	11	11	27.2932	27.0526	27.1238	26.8081	27.1097	27.0757	27.1117		0.567526	1	-0.13024
	O00746;O00746-2	Nucleoside diphosphate kinase, mitochondrial	NME4	+	11.2	0	24.6	0	4.8	31	7.5	2	0	3	0	1	5	1	NaN	NaN	NaN	NaN	NaN	25.1905	NaN		0	0.990495	NaN
	O00754;O00754-2	Lysosomal alpha-mannosidase;Lysosomal alpha-mannosidase A peptide;Lysosomal alpha-mannosidase B peptide;Lysosomal alpha-mannosidase C peptide;Lysosomal alpha-mannosidase D peptide;Lysosomal alpha-mannosidase E peptide	MAN2B1	-	11.5	14.8	24.1	12.7	18.3	21.6	12.8	8	10	16	9	11	13	8	24.2905	24.2729	24.815	23.9669	24.0281	24.4663	24.4858		0.442453	1	-0.222692
	O00762;O00762-2;O00762-3;O00762-4	Ubiquitin-conjugating enzyme E2 C	UBE2C	-	39.7	39.7	48.6	36.3	62	57	53.6	4	4	6	4	6	6	6	25.6632	25.4536	26.3373	24.6288	25.0125	25.5	25.4414		1.01799	1	-0.672388
	O00764;O00764-3;O00764-2	Pyridoxal kinase	PDXK	-	57.1	56.1	50.3	52.6	47.1	35.6	46.2	11	11	11	10	8	7	9	26.4421	26.504	26.7979	26.3027	26.124	26.5452	26.4166		0.808798	1	-0.234183
	O00767	Acyl-CoA desaturase	SCD	-	18.9	12.8	18.4	22.3	20.1	14.2	16.4	5	3	4	7	4	2	4	27.0076	26.7991	27.6736	27.3135	27.3861	27.4185	27.5624		0.511551	1	0.260008
	O14497;O14497-2;O14497-3	AT-rich interactive domain-containing protein 1A	ARID1A	-	20.1	20.6	22.2	19.5	21.5	24.4	24.8	25	26	28	26	27	33	31	27.1284	27.0065	26.9436	27.1123	26.943	27.0074	27.0268		0.0207603	1	-0.00377591
	O14519;O14519-2;O75956	Cyclin-dependent kinase 2-associated protein 1	CDK2AP1	-	37.4	41.7	48.7	48.7	41.7	41.7	41.7	2	2	3	3	2	2	2	NaN	25.1208	25.4165	25.1687	25.2987	25.6075	25.4281		0.254431	1	0.107064
	O14523;O14523-2	C2 domain-containing protein 2-like	C2CD2L	-	6.1	8.9	5.1	7.2	9.6	3.8	3.7	2	4	2	3	4	2	1	23.4425	23.7325	23.4849	23.7718	23.3566	NaN	NaN		0.0183223	1	0.0109008
	O14530;O14530-2	Thioredoxin domain-containing protein 9	TXNDC9	-	22.6	28.8	36.7	24.8	24.8	32.7	14.6	4	6	8	4	4	6	3	23.9733	23.9826	24.3504	23.4631	23.7389	24.2721	24.2177		0.29258	1	-0.179123
	O14561	Acyl carrier protein, mitochondrial	NDUFAB1	-	21.2	23.7	23.7	23.7	21.2	18.6	12.2	5	6	5	5	4	4	3	27.6925	27.7473	28.1537	27.5174	27.4355	27.8191	27.9132		0.469685	1	-0.193215
	O14562	Ubiquitin domain-containing protein UBFD1	UBFD1	-	12.9	16.8	16.8	12.9	12.9	12	19.1	3	4	4	3	3	3	5	25.8247	26.1236	26.4428	25.7466	26.1378	26.2926	26.4614		0.04302	1	0.029205
	O14578-4;O14578;O14578-3;O14578-2	Citron Rho-interacting kinase	CIT	+	3.4	3.4	2.2	4.2	2.9	2.5	1	5	5	2	5	3	3	1	23.3309	23.7866	22.7979	23.5078	23.457	NaN	NaN		0.177849	1	0.177315
	O14579;O14579-2;O14579-3	Coatomer subunit epsilon	COPE	-	56.5	56.5	51.9	55.8	57.8	49.4	53.9	10	11	9	10	10	9	10	26.6873	26.4741	26.7604	26.3722	26.4666	26.7727	26.6558		0.227674	1	-0.0737632
	O14593;O14593-3;O14593-2	DNA-binding protein RFXANK	RFXANK	-	19.6	28.8	25	11.2	17.7	28.8	9.2	2	3	3	1	2	3	1	23.3735	23.1904	23.6629	NaN	23.6417	24.0261	NaN		0.797625	1	0.425009
	O14602	Eukaryotic translation initiation factor 1A, Y-chromosomal	EIF1AY	-	47.9	48.6	48.6	43.8	42.4	44.4	43.8	1	2	2	2	1	2	2	28.0025	27.8218	28.222	27.8879	27.8822	27.9777	28.098		0.18387	1	-0.0540357
	O14617-5;O14617;O14617-4;O14617-2;O14617-3	AP-3 complex subunit delta-1	AP3D1	-	27.7	29.1	19.2	20.8	22.7	24.3	20.2	23	25	17	16	20	19	15	25.8845	25.9845	25.5157	25.7209	25.942	25.5842	25.6134		0.204522	1	-0.0798051
	O14618	Copper chaperone for superoxide dismutase	CCS	-	19.3	24.5	27	19.3	22.6	17.2	17.9	2	3	4	2	3	2	2	24.5662	24.3564	24.7714	24.446	24.2391	24.4907	25.1005		0.00611894	1	0.00444539
	O14639;O14639-5;O14639-4;O14639-3;O14639-2;O14639-6	Actin-binding LIM protein 1	ABLIM1	-	4.4	4.6	0	1.8	5.3	0	1.2	2	3	0	1	3	0	1	23.0679	23.019	NaN	NaN	23.4275	NaN	NaN		0	0.997547	0.38405
	O14641	Segment polarity protein dishevelled homolog DVL-2	DVL2	-	10.5	14.9	4.3	8.7	16.8	10.6	6.1	4	5	3	3	5	4	2	24.437	24.344	24.4317	24.7102	24.6292	24.42	24.335		0.502762	1	0.119412
	O14646;O14646-2	Chromodomain-helicase-DNA-binding protein 1	CHD1	-	19.4	18.6	12	19.9	21.2	18.7	20	20	22	12	23	22	19	21	26.0163	26.3903	25.8101	26.5076	26.186	25.8667	25.9907		0.110177	1	0.0654845
	O14647;O14647-2;O14647-3	Chromodomain-helicase-DNA-binding protein 2	CHD2	-	5.4	6.1	3.8	6.6	9.5	8.6	4.2	5	7	5	10	11	9	3	24.9943	25.1509	24.7131	25.3528	25.5969	24.7676	24.7954		0.267876	1	0.175413
	O14653;O14653-2;O14653-3	Golgi SNAP receptor complex member 2	GOSR2	-	21.7	21.7	21.7	21.7	36.3	36.3	31.6	3	3	3	3	5	5	4	25.0566	24.9705	25.3141	25.1149	25.3309	25.2734	25.1683		0.460617	1	0.108155
	O14656;O14656-2	Torsin-1A	TOR1A	-	37.3	32.5	33.4	37.3	32.5	24.1	22.9	9	8	8	9	7	6	6	25.111	25.0285	25.3108	24.8171	25.2094	25.4313	25.3956		0.130561	1	0.063306
	O14657	Torsin-1B	TOR1B	-	12.5	19.6	26.5	14.6	17.6	22	18.2	3	5	7	4	5	6	5	24.1966	23.9286	24.2536	24.0472	24.1471	24.4002	23.7159		0.0939925	1	-0.0486747
	O14662-2;O14662;O14662-5;O14662-4;O14662-6;O14662-3	Syntaxin-16	STX16	-	17.8	14.8	18.4	15.8	16.1	9.9	21.1	4	3	4	4	3	2	4	23.7322	22.9362	23.9295	23.2159	23.4191	24.0612	23.594		0.0414533	1	0.0398873
	O14672;O14672-2	Disintegrin and metalloproteinase domain-containing protein 10	ADAM10	-	23.5	28.1	29.7	21.9	23.9	18.3	18	12	14	15	11	12	10	9	25.0737	25.0612	25.2312	24.6589	24.7052	24.8247	24.8678		2.32575	1	-0.357882
	O14683	Tumor protein p53-inducible protein 11	TP53I11	-	0	7.9	13.2	7.9	13.2	0	0	0	1	2	1	2	0	0	NaN	NaN	NaN	NaN	NaN	NaN	NaN		NaN	1	0
	O14732;O14732-2	Inositol monophosphatase 2	IMPA2	-	11.5	11.5	11.5	8	13.9	17.4	0	2	2	2	1	2	3	0	24.3875	24.2876	24.0748	NaN	24.4692	24.7348	NaN		0.968339	1	0.352049
	O14733;O14733-3;O14733-4	Dual specificity mitogen-activated protein kinase kinase 7	MAP2K7	+	8.1	8.8	4.8	7.9	11.5	16.9	2.6	0	0	0	0	1	1	1	NaN	23.6647	NaN	NaN	24.2845	24.2607	NaN		0	0.997967	0.60791
	O14734	Acyl-coenzyme A thioesterase 8	ACOT8	-	31	17.2	17.2	23.2	21	21	21	6	3	3	4	4	4	4	25.412	25.21	25.2742	25.3164	25.4842	25.4833	25.4515		0.973832	1	0.135068
	O14735;O14735-3;O14735-2	CDP-diacylglycerol--inositol 3-phosphatidyltransferase	CDIPT	-	4.7	16	10.8	10.8	11.3	5.2	0	1	3	2	2	2	1	0	NaN	NaN	NaN	NaN	23.2087	NaN	NaN		0	0.996016	NaN
	O14737;O14737-2	Programmed cell death protein 5	PDCD5	-	45.6	50.4	61.6	51.2	44.8	36.8	35.2	6	7	9	7	5	5	5	27.3486	27.4189	28.1395	27.379	27.6809	28.0417	28.0632		0.214534	1	0.15552
	O14744;O14744-2;O14744-5;O14744-3;O14744-4	Protein arginine N-methyltransferase 5;Protein arginine N-methyltransferase 5, N-terminally processed	PRMT5	-	53.7	51.3	53.1	50.4	54.3	54.5	40.3	26	25	25	24	27	23	19	28.0375	27.9006	27.6271	27.9966	27.9975	27.7697	27.7354		0.0523387	1	0.0197212
	O14745;O14745-2	Na(+)/H(+) exchange regulatory cofactor NHE-RF1	SLC9A3R1	-	31.8	37.7	39.9	32.1	40.2	26.8	22.6	9	11	11	8	11	8	5	26.5458	26.6621	26.7451	26.3403	26.5339	26.6273	26.6206		0.601028	1	-0.120481
	O14757;O14757-2;O14757-3	Serine/threonine-protein kinase Chk1	CHEK1	+	21.6	13.7	21.4	18.9	16.8	21.4	14.3	8	5	8	7	7	6	6	24.6367	24.8974	24.4113	24.7583	24.6935	24.4481	24.4561		0.14861	1	-0.0594163
	O14773;O14773-2	Tripeptidyl-peptidase 1	TPP1	-	18.5	16.7	16.7	11.7	10.7	15.5	15.5	6	5	5	3	4	5	5	26.3489	25.8711	26.508	25.324	26.0349	26.5506	26.5921		0.111974	1	-0.117303
	O14776;O14776-2;Q5VWI1	Transcription elongation regulator 1	TCERG1	-	19.1	19.9	24	23	19.1	22	16.8	17	17	22	22	18	23	16	26.1011	26.1354	26.4292	26.3586	26.3819	26.2311	26.2962		0.435093	1	0.0950344
	O14777	Kinetochore protein NDC80 homolog	NDC80	-	11.5	8.6	13.4	12.3	9.5	7.3	9.5	6	3	6	6	4	4	4	24.2937	23.9289	23.557	23.8916	23.7592	23.7805	23.8654		0.223203	1	-0.102329
	O14787-2;O14787	Transportin-2	TNPO2	-	31.6	31.8	24.2	31.3	39.8	40.2	34.2	13	11	10	12	15	17	16	27.068	26.8479	26.4475	26.7128	26.6827	26.8684	26.6214		0.153476	1	-0.0664865
	O14802	DNA-directed RNA polymerase III subunit RPC1	POLR3A	-	10.6	14	10.9	15.5	8.4	6.9	5.4	9	11	8	13	8	6	5	24.3796	24.6657	24.1575	24.7639	24.4616	24.2252	24.141		0.00479898	1	-0.00298134
	O14818;O14818-4;O14818-2;Q8TAA3;Q8TAA3-2;Q8TAA3-5	Proteasome subunit alpha type-7	PSMA7	-	55.2	54.8	61.3	55.2	61.7	58.1	61.7	12	10	14	12	15	14	16	29.0869	29.1666	29.5238	29.0592	29.3179	29.4168	29.4062		0.0995815	1	0.040946
	O14828;O14828-2	Secretory carrier-associated membrane protein 3	SCAMP3	-	21	21	25.1	25.1	30.8	25.1	22.8	4	4	5	5	6	5	5	26.1486	26.4067	26.4509	26.2561	26.5188	26.3901	26.6176		0.390335	1	0.110243
	O14841	5-oxoprolinase	OPLAH	-	5.1	1.3	3	8.7	5.7	2.2	3	4	1	2	6	3	2	2	23.4287	NaN	23.0497	23.7492	23.7196	23.0681	23.0785		0.205959	1	0.164664
	O14874;O14874-3;O14874-2	[3-methyl-2-oxobutanoate dehydrogenase [lipoamide]] kinase, mitochondrial	BCKDK	+	7.3	0	0	0	7.3	4.1	4.1	1	0	0	0	1	1	1	NaN	NaN	NaN	NaN	NaN	NaN	NaN		NaN	1	0
	O14880	Microsomal glutathione S-transferase 3	MGST3	-	40.8	50.7	50.7	23	52	34.2	52	3	4	4	2	5	4	5	25.7475	25.0005	25.088	25.5346	25.9098	25.6322	25.5973		0.863064	1	0.389802
	O14893;O14893-3;O14893-2	Gem-associated protein 2	GEMIN2	-	20.4	27.5	20.4	20.4	12.9	17.1	12.9	4	5	4	4	2	3	2	24.6172	24.6191	24.2612	24.2852	24.3341	24.2331	24.1675		1.13344	1	-0.2442
	O14907	Tax1-binding protein 3	TAX1BP3	-	39.5	28.2	28.2	28.2	0	13.7	13.7	3	2	2	2	0	1	1	25.2639	25.369	25.9551	25.3448	NaN	NaN	NaN		0	0.980514	-0.184514
	O14908;O14908-2	PDZ domain-containing protein GIPC1	GIPC1	-	35.7	42.9	36.9	39	45.6	56.5	43.5	8	7	7	8	9	11	9	25.1789	25.0383	25.4672	24.9584	25.0391	25.3059	25.3772		0.135714	1	-0.0579751
	O14920;O14920-4;O14920-2;O14920-3	Inhibitor of nuclear factor kappa-B kinase subunit beta	IKBKB	+	20.1	18	8.3	14.9	8.5	9.9	7.5	9	7	4	8	4	3	3	28.2954	28.4392	27.4938	28.1161	28.0793	27.9721	27.8145		0.114716	1	-0.0806449
	O14925;Q5SRD1;Q5SRD1-2	Mitochondrial import inner membrane translocase subunit Tim23	TIMM23	-	30.1	28.2	33.5	30.1	38.3	32.1	32.1	4	3	4	4	5	4	4	26.0811	25.9875	26.3117	25.8517	26.0012	26.4087	26.166		0.0422044	1	-0.0198887
	O14929;O14929-2	Histone acetyltransferase type B catalytic subunit	HAT1	-	44.9	44.2	47.7	46.1	48.4	36	45.3	11	12	13	12	14	10	12	28.2315	28.2815	28.1605	28.3385	28.3007	28.269	28.1752		0.395269	1	0.0463468
	O14933;O14933-2	Ubiquitin/ISG15-conjugating enzyme E2 L6	UBE2L6	-	51	39.2	64.1	46.4	68.6	53.6	56.2	6	6	7	6	6	5	6	26.1901	26.2128	26.4319	26.2691	26.1164	26.2622	26.2643		0.261205	1	-0.0502901
	O14949	Cytochrome b-c1 complex subunit 8	UQCRQ	-	24.4	15.9	42.7	42.7	25.6	24.4	29.3	2	1	4	4	2	2	2	25.5452	26.17	26.1022	26.1965	26.3086	26.9593	NaN		0.822007	1	0.548973
	O14950;P19105;P24844;P24844-2	Myosin regulatory light chain 12B;Myosin regulatory light chain 12A;Myosin regulatory light polypeptide 9	MYL12B;MYL12A;MYL9	-	62.8	62.2	62.8	62.2	56.4	55.8	62.8	11	11	11	11	9	8	9	29.0248	28.8647	29.4896	28.5695	28.752	29.177	29.1014		0.428473	1	-0.226418
	O14964;O14964-2	Hepatocyte growth factor-regulated tyrosine kinase substrate	HGS	-	17.9	23.2	26.5	19.4	20.8	23.3	20.6	11	13	15	12	13	15	13	25.9656	25.8377	26.2211	25.8213	25.9917	26.099	26.2348		0.0725867	1	0.0285974
	O14965	Aurora kinase A	AURKA	+	16.4	5	7.2	16.1	19.6	10.9	7.9	4	1	2	4	5	3	2	24.4362	NaN	NaN	24.0323	24.5514	23.8547	24.1398		0	0.97892	-0.291646
	O14966;O14966-2;O14966-3;Q13637;P57729	Ras-related protein Rab-7L1	RAB29	-	0	0	8.4	0	6.4	18.7	6.4	0	0	1	0	1	2	1	NaN	NaN	NaN	NaN	NaN	NaN	NaN		NaN	1	0
	O14967;O14967-2	Calmegin	CLGN	-	2	0	14.4	13.3	10.2	3.3	6.9	1	0	4	3	4	1	3	NaN	NaN	24.0256	23.9821	23.9131	NaN	23.5498		0	0.976771	-0.210657
	O14972;O14972-2	Down syndrome critical region protein 3	DSCR3	-	8.1	10.4	10.4	14.5	17.5	4	0	2	2	2	3	3	1	0	NaN	23.2304	23.4873	23.5483	NaN	NaN	NaN		0	0.984659	0.189461
	O14974;O14974-4;O14974-3;O14974-2;O14974-5;O60237-4	Protein phosphatase 1 regulatory subunit 12A	PPP1R12A	-	27.8	23.5	31	26.2	19.1	21.7	20.2	24	19	24	21	15	17	16	26.2074	26.3541	26.6604	26.4957	26.3727	26.2395	26.249		0.201038	1	-0.0680658
	O14975;O14975-2	Very long-chain acyl-CoA synthetase	SLC27A2	-	19.8	17.4	21.9	18.2	29.2	24	21.5	9	8	10	9	14	11	10	25.1723	25.0738	25.0696	25.1554	25.2224	25.0746	25.0763		0.21016	1	0.0269597
	O14976;O14976-2	Cyclin-G-associated kinase	GAK	+	15.3	17.2	16.6	17.9	19.2	16.6	15.5	14	16	15	16	17	15	14	25.579	25.6696	25.2859	25.755	25.5733	25.3994	25.3168		0.000896792	1	-0.000408808
	O14979	Heterogeneous nuclear ribonucleoprotein D-like	HNRNPDL	-	26	33.6	34	35.7	33.6	33.6	34	1	2	3	3	2	2	3	28.9877	29.0446	29.2097	28.9874	29.0282	29.1358	29.0821		0.122326	1	-0.0223131
	O14979-3;O14979-2	Heterogeneous nuclear ribonucleoprotein D-like	HNRNPDL	-	40.6	47.5	40.6	43.4	47.5	47.5	40.6	1	1	1	1	1	1	1	26.5071	26.4389	26.8363	26.3545	26.2218	26.3162	26.628		0.695904	1	-0.213987
	O14980	Exportin-1	XPO1	-	48.1	51.4	43.2	51.3	50.8	51.1	42.7	39	41	35	39	43	38	32	28.2866	28.2715	27.7002	28.1321	28.223	28.1319	28.0263		0.090559	1	0.042254
	O14981;O14981-2	TATA-binding protein-associated factor 172	BTAF1	-	15.2	11	6.7	14.4	11.5	13.5	8.1	17	12	8	17	13	15	9	24.9609	25.1561	24.4293	24.8665	25.0383	24.7174	24.6153		0.0655807	1	-0.0393839
	O15014;O15014-2	Zinc finger protein 609	ZNF609	-	4.1	4.9	2.4	4.3	3.3	3.7	2.5	3	3	1	3	3	2	2	24.0988	24.0156	NaN	24.0474	24.1458	23.8734	23.9477		0.226531	1	-0.0535951
	O15027-5;O15027;O15027-2;O15027-4;O15027-3	Protein transport protein Sec16A	SEC16A	-	22.5	27.4	19.5	31.5	29.8	22.8	21.1	26	33	23	34	35	27	26	25.8159	25.8555	25.3438	26.1022	25.9497	25.8057	25.8221		0.742155	1	0.248188
	O15031	Plexin-B2	PLXNB2	-	0.5	0.5	0.5	0.5	0	0.8	1.3	1	1	1	1	0	1	2	NaN	NaN	NaN	NaN	NaN	NaN	25.9274		0	0.981105	NaN
	O15037	Protein KHNYN	KHNYN	-	5.3	5.5	5.3	10.8	4.4	4.4	4.9	2	3	2	5	2	2	2	23.0946	NaN	23.6202	23.0917	23.1864	23.0705	22.9492		0.733649	1	-0.282979
	O15042;O15042-2;O15042-3	U2 snRNP-associated SURP motif-containing protein	U2SURP	-	27.9	36.2	31.3	35	39.7	34.7	34.2	23	30	26	27	31	26	27	27.0231	27.4155	27.176	27.3128	27.1846	26.9842	27.1434		0.147069	1	-0.048615
	O15047;Q9UPS6;Q9UPS6-2	Histone-lysine N-methyltransferase SETD1A	SETD1A	-	5.4	3.5	5.2	5.7	1.7	3	3.2	5	4	6	6	2	3	3	24.5062	24.0872	24.1656	24.334	23.8905	24.0315	24.0775		0.495572	1	-0.169613
	O15067	Phosphoribosylformylglycinamidine synthase	PFAS	-	47.5	51	40.2	46.8	47.9	44.9	40.5	36	37	32	35	36	35	33	27.1728	27.2828	26.574	27.3482	27.2033	26.9508	26.8995		0.154181	1	0.0906026
	O15084;O15084-1;O15084-4;O15084-2;Q8N8A2-4	Serine/threonine-protein phosphatase 6 regulatory ankyrin repeat subunit A	ANKRD28	-	17.4	17.1	6.6	18.1	18.8	16.2	12.7	9	8	3	9	10	8	7	24.6581	24.57	23.6598	24.7736	24.9894	24.0519	23.9235		0.125477	1	0.138615
	O15091;O15091-2;O15091-4;O15091-3	Mitochondrial ribonuclease P protein 3	KIAA0391	-	3.9	6.7	3.9	3.9	6.7	8.2	6.7	2	3	2	2	3	4	3	23.1882	23.3156	23.1655	23.2539	23.5003	23.3272	23.0427		0.189573	1	0.057934
	O15111	Inhibitor of nuclear factor kappa-B kinase subunit alpha	CHUK	-	24.4	26.8	18.1	20.4	16.6	19.6	14.6	14	14	10	11	8	11	8	25.4183	25.4327	25.0289	25.3242	25.2581	25.3853	25.201		0.00312494	1	-0.00113646
	O15116	U6 snRNA-associated Sm-like protein LSm1	LSM1	-	39.1	44.4	42.1	44.4	27.8	27.8	36.8	3	4	4	4	3	3	3	25.7897	25.58	26.1866	25.7062	26.0094	26.1428	26.1142		0.308629	1	0.141036
	O15117-3;O15117-2;O15117	FYN-binding protein	FYB	-	29.9	29	27.1	28.8	25.4	26.6	22.6	15	16	15	16	15	16	12	26.9206	26.9233	27.1509	27.0318	27.0317	26.9706	26.9935		0.0449172	1	0.00861104
	O15118;O15118-2	Niemann-Pick C1 protein	NPC1	-	2.8	3.8	2.8	0.9	1.9	3	3	3	3	3	1	2	3	3	24.2681	23.7962	24.1523	NaN	23.3167	23.8076	24.3155		0.331935	1	-0.258902
	O15121	Sphingolipid delta(4)-desaturase DES1	DEGS1	-	14.9	14.9	14.9	14.9	9.9	0	0	3	3	3	3	2	0	0	24.4581	24.7278	24.942	24.9075	NaN	NaN	NaN		0	0.981713	0.198149
	O15126;O15126-2	Secretory carrier-associated membrane protein 1	SCAMP1	-	26.6	21.9	26.6	26.3	18	15.7	22.5	6	5	6	5	4	3	4	26.654	26.5938	26.8169	26.8219	26.5819	26.933	27.0014		0.54498	1	0.146327
	O15127	Secretory carrier-associated membrane protein 2	SCAMP2	-	9.7	9.7	9.7	9.7	9.7	9.7	9.7	2	2	2	2	2	2	2	26.2493	26.0563	26.671	26.4098	26.4186	26.797	26.6258		0.583246	1	0.237245
	O15143	Actin-related protein 2/3 complex subunit 1B	ARPC1B	-	58.6	53	47.8	52.7	56.7	55.6	47.3	15	15	12	13	13	15	13	27.6284	27.6997	27.5396	27.7494	27.7722	27.6002	27.5754		0.301331	1	0.0517483
	O15144	Actin-related protein 2/3 complex subunit 2	ARPC2	-	51.3	64	51.3	52	54.7	53.7	54.7	15	17	15	15	16	14	15	27.3634	27.1797	27.356	27.1195	27.4111	27.3462	27.2815		0.0387592	1	-0.0100853
	O15145	Actin-related protein 2/3 complex subunit 3	ARPC3	-	49.4	47.8	55.6	34.8	51.7	30.3	43.8	6	6	8	6	6	3	5	27.3638	27.5584	27.6949	27.4383	27.5147	27.4605	27.4345		0.400724	1	-0.0770574
	O15155;O15155-2	BET1 homolog	BET1	-	24.6	24.6	24.6	24.6	24.6	9.3	9.3	2	2	2	2	2	1	1	25.4837	25.4726	25.7586	25.0712	25.3603	NaN	25.0736		1.40266	1	-0.403283
	O15160;O15160-2	DNA-directed RNA polymerases I and III subunit RPAC1	POLR1C	-	43.1	37.6	49.1	50.3	51.4	48.3	35.3	8	9	10	11	11	11	7	26.338	26.4667	26.6169	26.4655	26.6182	26.5983	26.5258		0.432893	1	0.0780814
	O15164;O15164-2	Transcription intermediary factor 1-alpha	TRIM24	+	11	10.3	7.5	14.3	10.7	8.6	9.8	8	7	5	9	7	6	7	24.2727	24.2111	23.9266	24.163	24.0934	23.8496	23.8268		0.515736	1	-0.153625
	O15173;O15173-2	Membrane-associated progesterone receptor component 2	PGRMC2	-	39	30.9	42.6	39.5	38.1	26	39.9	8	7	9	8	7	6	7	26.9867	26.9533	27.4769	26.8989	26.6757	27.0693	27.1563		0.439346	1	-0.188927
	O15182	Centrin-3	CETN3	-	19.2	19.2	19.2	19.2	24.6	24.6	19.2	2	2	2	2	3	3	2	24.6056	24.4217	25.3613	24.6326	24.3834	24.5968	24.9542		0.220082	1	-0.154445
	O15212	Prefoldin subunit 6	PFDN6	-	45.7	39.5	51.2	55.8	36.4	50.4	39.5	8	7	10	10	6	8	7	27.9072	27.7727	28.5367	27.6328	27.7923	28.2521	28.2515		0.122414	1	-0.0900574
	O15213	WD repeat-containing protein 46	WDR46	-	24.8	18.7	23.9	27	29.8	22.6	13.4	11	8	11	11	12	9	7	25.2836	25.307	25.4225	25.7054	25.4763	25.2446	25.0728		0.0793237	1	0.0370646
	O15226;O15226-2	NF-kappa-B-repressing factor	NKRF	-	22	17.2	19	24.2	34.2	22.8	17.2	11	9	9	12	16	10	7	25.405	25.407	25.1283	25.4512	25.5827	25.446	25.341		0.690391	1	0.141805
	O15228;O15228-2	Dihydroxyacetone phosphate acyltransferase	GNPAT	-	13.4	18.1	14.7	17.8	20.6	15.1	15	6	9	6	7	9	8	7	24.5151	24.2505	24.2109	24.1167	24.5837	24.4206	24.0915		0.0477771	1	-0.0224018
	O15234	Protein CASC3	CASC3	-	9.1	6.7	10.1	10.2	8	8.1	8.1	4	3	5	5	4	4	4	24.1913	24.0663	24.5997	24.2502	24.0093	24.189	24.1773		0.374553	1	-0.1293
	O15235	28S ribosomal protein S12, mitochondrial	MRPS12	-	26.1	14.5	18.1	18.1	26.1	18.1	26.1	2	2	1	1	2	1	2	24.5031	24.4783	NaN	NaN	25.2904	25.1744	25.1573		3.0162	0.678	0.716681
	O15254;O15254-2	Peroxisomal acyl-coenzyme A oxidase 3	ACOX3	-	13.9	13.4	4.9	5.9	5.9	5.9	6	6	6	3	3	3	3	3	27.1393	27.1717	26.4726	26.702	26.6636	27.3479	26.353		0.202344	1	-0.16121
	O15258	Protein RER1	RER1	-	29.6	29.6	29.6	29.6	18.9	24	18.9	4	4	4	4	3	3	3	27.0629	27.0169	27.2008	27.3062	27.4049	27.0685	27.1498		0.643406	1	0.138801
	O15260;O15260-2;O15260-3	Surfeit locus protein 4	SURF4	-	19.7	19.7	16	24.5	24.5	27.5	24.5	4	4	3	5	5	6	5	27.3204	27.1909	27.3586	27.2887	27.6574	27.5533	27.3261		0.693751	1	0.166386
	O15269;O15269-2	Serine palmitoyltransferase 1	SPTLC1	-	36.2	34.7	38.1	32.8	34	30	35.7	10	9	10	8	10	10	11	26.4124	26.323	26.1654	26.3324	26.4482	26.1273	26.0409		0.195632	1	-0.0630414
	O15270	Serine palmitoyltransferase 2	SPTLC2	-	35.6	27.9	27.6	40.4	21	31.9	28.8	14	10	10	14	8	12	10	24.5404	24.4303	24.369	24.6819	24.4541	24.604	24.4924		0.710165	1	0.111533
	O15294;O15294-3;O15294-2;O15294-4	UDP-N-acetylglucosamine--peptide N-acetylglucosaminyltransferase 110 kDa subunit	OGT	-	18.9	24.4	11.9	9.9	11.6	10.2	11	12	17	8	7	8	7	7	24.958	24.9498	24.3405	24.0248	24.2572	24.1334	24.0646		1.74845	1	-0.629479
	O15304;O15304-2	Apoptosis regulatory protein Siva	SIVA1	-	17.7	13.1	23.4	17.7	17.7	25.1	17.7	2	1	3	2	2	3	2	24.983	NaN	25.1086	24.9209	24.7579	24.9278	25.098		0.466271	1	-0.119677
	O15305;O15305-2;Q92871	Phosphomannomutase 2	PMM2	-	26.8	32.5	25.2	17.5	45.9	38.6	42.7	4	5	4	3	9	7	8	25.5012	25.7472	25.8291	25.3639	25.6571	25.7508	25.798		0.131775	1	-0.0500366
	O15318	DNA-directed RNA polymerase III subunit RPC7	POLR3G	-	0	5.4	0	10.3	10.3	10.3	0	0	1	0	1	1	1	0	NaN	NaN	NaN	NaN	NaN	NaN	NaN		NaN	1	0
	O15347	High mobility group protein B3	HMGB3	-	46.5	43	53.5	53.5	46.5	46	50	9	8	9	10	10	8	9	28.0524	28.3256	28.5288	28.3336	28.2175	28.4318	28.3063		0.0552245	1	0.0200318
	O15355	Protein phosphatase 1G	PPM1G	-	50.5	52.2	45.8	47.3	45.1	48.5	48.4	18	18	18	18	19	20	21	28.0084	27.9841	27.8747	27.9657	27.8469	27.9221	27.7794		0.598646	1	-0.0772177
	O15371;O15371-3;O15371-2	Eukaryotic translation initiation factor 3 subunit D	EIF3D	-	47.6	47.1	41.2	39.2	43.8	38.5	45.6	20	20	16	21	20	17	20	27.9095	27.7565	27.7579	27.9581	27.9867	27.798	27.8595		0.648124	1	0.0926582
	O15372	Eukaryotic translation initiation factor 3 subunit H	EIF3H	-	52.6	43.2	45.2	43.8	51.7	54.3	51.4	15	13	14	13	16	15	14	27.9031	27.7045	27.653	27.731	27.9939	27.837	27.7631		0.349916	1	0.0777287
	O15379;O15379-2	Histone deacetylase 3	HDAC3	-	21.7	17.1	15.7	20.8	20.8	18.9	24.8	6	4	4	6	5	5	5	23.8342	24.0636	24.0617	23.9793	24.0971	23.9019	23.8087		0.15683	1	-0.0397503
	O15381;O15381-5;O15381-2;O15381-3;O15381-4	Nuclear valosin-containing protein-like	NVL	-	12.6	18	5.1	19.7	13.6	26.9	9.2	6	9	3	10	7	15	5	24.7921	24.9852	23.7191	25.1502	24.6537	24.7138	24.5769		0.31607	1	0.274863
	O15382;O15382-2	Branched-chain-amino-acid aminotransferase, mitochondrial	BCAT2	-	40.3	39	39	49.5	44.4	51.3	45.2	10	10	11	13	14	16	14	26.0158	26.2665	26.6947	26.5294	26.5437	26.5213	26.3289		0.37731	1	0.155121
	O15392;O15392-5;O15392-4;O15392-2;O15392-7;O15392-6;O15392-3	Baculoviral IAP repeat-containing protein 5	BIRC5	-	39.4	30.3	47.9	39.4	38	37.3	38	3	3	4	3	3	3	3	24.7103	24.5952	24.9989	24.9497	24.2463	24.7517	24.7184		0.195208	1	-0.101607
	O15397;O15397-2	Importin-8	IPO8	-	13.5	17.2	19.9	17.9	21.2	19.9	21.8	9	12	13	12	17	14	14	30.208	30.3078	30.0901	30.2033	30.3355	30.4896	30.189		0.462496	1	0.102376
	O15400;O15400-2	Syntaxin-7	STX7	-	34.5	39.5	39.5	34.1	35.2	46.7	37.5	5	6	6	5	5	8	6	25.4105	25.4531	25.832	25.0022	25.1351	25.697	25.6838		0.320522	1	-0.18568
	O15439;O15439-2;O15439-4;O15439-3	Multidrug resistance-associated protein 4	ABCC4	-	6.3	4.2	4.7	5.4	8	8.7	4.2	4	3	3	4	6	6	3	23.3681	23.8677	23.0572	23.566	23.8811	23.3147	23.2819		0.114518	1	0.0799241
	O15446;O15446-2	DNA-directed RNA polymerase I subunit RPA34	CD3EAP	-	36.7	38.8	45.1	52.2	41.8	32.7	39.8	10	12	12	15	11	8	10	26.1217	26.372	26.3418	26.5135	26.434	26.0348	26.3609		0.154347	1	0.0572812
	O15498;O15498-2	Synaptobrevin homolog YKT6	YKT6	-	41.9	42.9	52	42.9	36.4	52.5	47.5	6	7	8	6	7	9	8	26.7438	26.3335	26.7489	26.5608	26.642	26.5718	26.5015		0.122535	1	-0.0397366
	O15504;O15504-2;O15504-3	Nucleoporin-like protein 2	NUPL2	-	9.5	7.3	14.2	6.9	13.2	13.2	13.2	2	2	5	2	3	3	3	24.7875	24.5689	24.603	NaN	24.8184	25.4086	25.2588		1.25872	1	0.508815
	O15511;O15511-2	Actin-related protein 2/3 complex subunit 5	ARPC5	-	66.9	66.9	66.9	62.3	37.7	37.7	51	7	7	10	6	4	4	5	27.2343	27.4917	27.7763	27.3939	27.459	27.4387	27.741		0.0153715	1	0.00736698
	O15514	DNA-directed RNA polymerase II subunit RPB4	POLR2D	-	57.7	51.4	62.7	49.3	50.7	51.4	58.5	6	5	7	5	4	5	7	25.3821	25.0749	25.6849	24.9875	25.0186	25.4253	25.3955		0.366034	1	-0.173931
	O15525	Transcription factor MafG	MAFG	-	16.7	19.1	11.1	4.3	15.4	15.4	19.8	1	1	0	0	2	1	1	24.6944	24.6178	24.8842	NaN	24.7493	24.6934	24.9838		0.255946	1	0.0766773
	O15530;O15530-2;O15530-3;O15530-5;O15530-4;Q6A1A2	3-phosphoinositide-dependent protein kinase 1;Putative 3-phosphoinositide-dependent protein kinase 2	PDPK1;PDPK2P	+	21.2	11.3	14.4	25.5	17.6	7.2	8.3	7	4	6	9	7	3	3	24.0144	23.8935	23.9835	24.1971	23.7254	23.7877	23.6608		0.351133	1	-0.121067
	O15533;O15533-2;O15533-3;O15533-4	Tapasin	TAPBP	-	0	10	13.8	10.9	20.3	10.9	5.1	0	2	2	2	4	2	2	NaN	25.4088	24.8564	24.8754	24.8539	25.2038	25.0537		0.258309	1	-0.135887
	O15541;Q8IZP6	RING finger protein 113A	RNF113A	-	9.6	13.4	13.4	9.6	20.1	10.2	9.9	2	3	3	2	4	2	2	23.9001	24.2067	24.0817	24.1474	23.8679	NaN	NaN		0.127609	1	-0.0552165
	O43143	Pre-mRNA-splicing factor ATP-dependent RNA helicase DHX15	DHX15	-	54.3	54.3	48.4	53.5	51.6	46.4	49.1	33	38	30	36	35	30	31	28.932	28.9897	28.7444	29.2038	29.1428	28.8595	28.8804		0.488655	1	0.132912
	O43148;O43148-2	mRNA cap guanine-N7 methyltransferase	RNMT	-	26.5	23.5	24.4	31.9	17.9	25.2	17.9	9	9	9	13	6	9	6	26.3271	26.3825	26.1324	26.8171	26.486	26.2683	26.2856		0.504237	1	0.183595
	O43149;O43149-3;O43149-2	Zinc finger ZZ-type and EF-hand domain-containing protein 1	ZZEF1	-	6.2	5.1	2	9	4.4	4.1	3.3	12	10	4	15	8	7	6	24.7663	24.6381	23.5005	24.8968	24.4804	23.9804	24.0203		0.034695	1	0.0428459
	O43156	TELO2-interacting protein 1 homolog	TTI1	-	18	21.2	18.7	20.3	19.7	18.8	18.5	12	15	12	14	13	15	12	25.6704	25.6576	25.1986	25.5091	25.4784	25.4193	25.3337		0.211113	1	-0.0737575
	O43159	Ribosomal RNA-processing protein 8	RRP8	-	20.8	22.6	22.6	20.8	22.8	19.7	19.5	6	7	7	6	7	6	6	24.6156	24.7673	24.5217	24.7784	24.7595	24.3741	24.5262		0.0691514	1	-0.0253307
	O43164;O43164-2;Q8NG27-2	E3 ubiquitin-protein ligase Praja-2	PJA2	-	13.4	15.5	6.5	16.8	6.6	4.5	6.4	5	6	3	6	2	2	3	24.1116	23.957	23.5093	23.8978	22.8801	23.598	23.7313		0.487194	1	-0.332467
	O43169	Cytochrome b5 type B	CYB5B	-	64	49.3	59.3	49.3	62	56.7	51.3	6	4	5	4	6	6	4	28.7219	28.4784	28.9823	28.3173	28.7161	28.9336	28.8439		0.0423952	1	-0.0247908
	O43172;O43172-2	U4/U6 small nuclear ribonucleoprotein Prp4	PRPF4	-	57.9	53.1	49.6	51.7	54.4	53.4	46	20	18	19	20	18	19	17	26.5983	26.5945	26.6373	26.7453	26.7962	26.5796	26.6894		0.796065	1	0.0926213
	O43175	D-3-phosphoglycerate dehydrogenase	PHGDH	-	64.4	63	60.6	60.6	63.6	64.9	61.9	28	29	29	29	28	29	26	30.502	30.5143	30.2381	30.3283	30.2054	30.4614	30.3739		0.323313	1	-0.0758874
	O43181	NADH dehydrogenase [ubiquinone] iron-sulfur protein 4, mitochondrial	NDUFS4	-	21.1	15.4	21.1	24	29.7	26.3	5.7	2	1	2	2	3	3	1	NaN	NaN	25.2045	25.0785	25.4524	25.4922	NaN		0	0.985877	0.136485
	O43237;O43237-2	Cytoplasmic dynein 1 light intermediate chain 2	DYNC1LI2	-	22.8	20.1	26.6	20.1	15	21.1	25.4	6	6	6	6	3	6	5	24.5162	24.6647	24.9447	24.552	24.7781	24.945	24.682		0.0763051	1	0.0307676
	O43242;O43242-2	26S proteasome non-ATPase regulatory subunit 3	PSMD3	-	56.2	52.2	59.7	55.8	54.5	55.4	51.5	30	26	29	28	26	26	24	28.4515	28.4597	28.7545	28.5641	28.6027	28.4639	28.5271		0.0612052	1	-0.0157472
	O43252	Bifunctional 3-phosphoadenosine 5-phosphosulfate synthase 1;Sulfate adenylyltransferase;Adenylyl-sulfate kinase	PAPSS1	-	54.5	54.2	52.1	47.6	59.5	59.8	53.4	19	22	20	20	24	22	20	27.7008	27.7502	27.5281	27.7508	27.7685	27.606	27.5606		0.0492113	1	0.0118019
	O43264;O43264-2	Centromere/kinetochore protein zw10 homolog	ZW10	-	36.8	39.5	34.9	42.5	36.6	48.5	38.1	20	21	17	22	19	25	18	25.9147	25.9466	25.4693	25.777	25.6457	25.714	25.717		0.185153	1	-0.0634414
	O43290	U4/U6.U5 tri-snRNP-associated protein 1	SART1	-	40.6	45.2	41.4	45	46.6	43.2	43.2	25	30	26	32	31	25	25	26.2653	26.5286	26.4781	26.4848	26.3546	26.1101	26.4223		0.280983	1	-0.0810261
	O43292;O43292-2	Glycosylphosphatidylinositol anchor attachment 1 protein	GPAA1	-	2.9	1.8	3.4	1.8	5.5	6.8	3.9	2	1	2	1	3	4	2	NaN	NaN	NaN	NaN	24.346	24.562	24.6475		0	0.985065	NaN
	O43310;O43310-2	CBP80/20-dependent translation initiation factor	CTIF	-	0	5.9	3	3	3	5.9	3	0	2	1	1	1	2	1	NaN	NaN	NaN	NaN	NaN	NaN	NaN		NaN	1	0
	O43314;O43314-2	Inositol hexakisphosphate and diphosphoinositol-pentakisphosphate kinase 2	PPIP5K2	-	11.7	10.1	1.4	10.9	11.5	7.4	5.8	7	6	0	5	7	5	3	27.2683	26.683	NaN	26.7154	26.9235	26.4928	26.1551		0.592191	1	-0.403916
	O43324;O43324-2	Eukaryotic translation elongation factor 1 epsilon-1	EEF1E1	-	37.4	44.3	63.8	51.7	56.3	54.6	48.9	7	8	10	8	9	8	9	27.6435	27.4356	27.9545	27.4	27.658	27.8864	27.6826		0.0422421	1	-0.0211493
	O43390;O43390-3	Heterogeneous nuclear ribonucleoprotein R	HNRNPR	-	48.7	48.7	48.7	48	48.3	51.2	46.6	2	3	2	4	2	2	2	29.5967	29.641	29.8192	29.7828	29.7522	29.6561	29.7287		0.278358	1	0.0443501
	O43390-2;O43390-4	Heterogeneous nuclear ribonucleoprotein R	HNRNPR	-	45.6	48.6	48.9	43.1	48.4	51.3	46.7	0	1	2	0	1	1	1	NaN	NaN	NaN	NaN	NaN	NaN	NaN		NaN	1	0
	O43395;O43395-3	U4/U6 small nuclear ribonucleoprotein Prp3	PRPF3	-	34.3	26.8	38.8	41.4	40	37.5	37.9	15	12	19	20	20	18	18	26.539	26.5657	26.8582	26.818	26.6447	26.512	26.5592		0.062495	1	-0.0207686
	O43396	Thioredoxin-like protein 1	TXNL1	-	58.8	59.9	67.8	59.5	55.7	62.6	62.6	14	14	16	14	13	15	15	28.3436	28.3528	28.5342	28.3811	28.3633	28.4107	28.4233		0.104683	1	-0.0155924
	O43399;O43399-5;O43399-7	Tumor protein D54	TPD52L2	-	56.8	56.8	61.7	49.5	63.1	62.6	65.5	2	2	2	0	1	2	3	27.7144	27.6434	28.2179	27.253	27.3345	27.948	28.004		0.338283	1	-0.223687
	O43399-2;O43399-4;O43399-3;O43399-6	Tumor protein D54	TPD52L2	-	61.3	61.3	67.2	54.8	69.9	65.1	64.5	1	1	2	0	2	2	2	NaN	NaN	NaN	NaN	25.2838	25.7279	25.5247		0	0.976969	NaN
	O43402;O43402-2	ER membrane protein complex subunit 8	EMC8	-	29.5	36.2	38.6	40.5	15.7	36.2	24.8	4	5	6	7	2	5	3	25.3012	24.8658	25.2017	25.0514	25.3246	25.2109	25.5593		0.427245	1	0.163633
	O43414;O43414-3;O43414-2	ERI1 exoribonuclease 3	ERI3	-	20.5	15.1	15.1	11.6	14.5	11	2.4	5	4	4	3	3	2	1	25.2339	24.8453	25.2868	24.7855	24.7441	25.2136	NaN		0.434235	1	-0.207567
	O43422;O43422-2	52 kDa repressor of the inhibitor of the protein kinase	PRKRIR	-	14.1	22.7	5.9	15	11.3	4.5	7.8	6	10	3	6	5	2	4	24.7986	24.8644	24.2826	24.519	24.5039	24.1451	23.9675		0.788249	1	-0.364685
	O43427;O43427-2	Acidic fibroblast growth factor intracellular-binding protein	FIBP	-	15.4	15.4	12.4	13.7	12.6	27.2	12.9	5	5	4	5	5	8	4	25.3012	25.2113	25.6049	25.2221	25.3002	25.5504	25.1745		0.165166	1	-0.0606853
	O43432;O43432-3;O43432-4;O43432-2	Eukaryotic translation initiation factor 4 gamma 3	EIF4G3	-	4.4	6.6	3.6	9.4	6.3	4.5	1.5	2	4	2	6	4	3	0	22.9241	23.4105	22.4538	23.1877	23.324	22.8516	NaN		0.244336	1	0.191641
	O43447;O43447-2	Peptidyl-prolyl cis-trans isomerase H	PPIH	-	51.4	45.2	65	46.3	64.4	46.3	57.6	8	6	9	7	9	7	8	27.3683	27.4543	27.5879	27.3663	27.4675	27.4768	27.4284		0.230925	1	-0.035416
	O43464;O43464-3;O43464-2;O43464-4;P83110;P83110-2	Serine protease HTRA2, mitochondrial	HTRA2	-	14.2	14.2	13.5	13.5	23.1	18.3	26.4	3	3	3	3	5	4	6	24.2974	24.3041	24.7086	24.3231	24.6711	24.6628	24.5826		0.350618	1	0.123222
	O43482	Protein Mis18-beta	OIP5	-	22.7	22.7	26.6	22.7	14.8	14.8	14.8	3	3	4	3	2	2	2	24.2943	24.2209	24.5121	24.0619	24.0234	24.4851	24.539		0.137756	1	-0.0650546
	O43488;Q8NHP1;O95154;Q8NHP1-3	Aflatoxin B1 aldehyde reductase member 2	AKR7A2	-	24.2	19.2	32.3	29.2	36.8	33.4	33.7	6	5	7	7	8	7	7	26.4205	26.4669	26.5192	26.4254	26.513	26.5909	26.497		0.3409	1	0.0377286
	O43491;O43491-3;O43491-2	Band 4.1-like protein 2	EPB41L2	-	38.4	36.2	41.5	33.6	35.2	35.6	38.4	4	3	3	3	1	2	1	27.1484	27.076	27.1688	26.9805	26.9444	26.9623	26.8716		2.46122	1	-0.19137
	O43491-4	Band 4.1-like protein 2	EPB41L2	-	39	35.8	42	32.2	42	39.4	44.2	2	2	1	1	2	2	2	25.6067	25.4164	25.5743	25.3666	25.4237	25.5383	25.1589		0.719732	1	-0.160572
	O43493;O43493-4;O43493-5;O43493-3;O43493-7;O43493-6	Trans-Golgi network integral membrane protein 2	TGOLN2	-	6.4	10.8	9.6	3.2	3.2	0	0	2	3	3	1	1	0	0	23.9182	23.2118	22.0525	NaN	NaN	NaN	NaN		0	0.974825	NaN
	O43502;O43502-2	DNA repair protein RAD51 homolog 3	RAD51C	-	13.6	10.4	19.7	19.1	17.8	26.6	8.8	3	2	5	4	5	7	3	23.4873	23.3551	23.2288	22.6538	23.1075	22.9233	NaN		1.42089	1	-0.462193
	O43504	Ragulator complex protein LAMTOR5	LAMTOR5	-	59.3	59.3	59.3	59.3	59.3	59.3	59.3	4	4	4	4	3	4	4	26.1928	26.131	26.4174	26.0382	25.889	26.3166	26.3191		0.302384	1	-0.106302
	O43505	Beta-1,4-glucuronyltransferase 1	B4GAT1	-	5.3	6.7	6.7	6.7	0	5.3	0	1	1	1	1	0	1	0	NaN	NaN	NaN	NaN	NaN	NaN	NaN		NaN	1	0
	O43516;O43516-3;O43516-2;O43516-4	WAS/WASL-interacting protein family member 1	WIPF1	-	10.7	8.3	10.3	10.3	3.2	3.2	8.3	3	2	3	3	1	1	2	24.3034	24.0785	24.6372	24.321	NaN	NaN	24.3936		0.0274523	1	0.0176315
	O43542	DNA repair protein XRCC3	XRCC3	-	11.8	11.8	11.8	7.8	4	4	11.6	3	3	3	2	1	1	3	23.2567	23.3331	22.9371	NaN	NaN	NaN	23.1956		0	0.978515	0.0199807
	O43561;O43561-2;O43561-3;O43561-4;O43561-5	Linker for activation of T-cells family member 1	LAT	-	11.8	23.7	11.8	17.6	0	0	0	2	3	2	2	0	0	0	24.2133	24.3389	24.5558	24.3029	NaN	NaN	NaN		0	0.99581	-0.0664043
	O43583	Density-regulated protein	DENR	-	34.3	36.4	36.9	30.3	40.4	36.4	36.4	6	6	7	5	7	6	6	27.1536	27.3106	27.4592	27.4657	27.222	27.3676	27.5004		0.325813	1	0.0810881
	O43592	Exportin-T	XPOT	-	33.1	28.9	23.2	29.1	26.9	27.3	27.2	23	19	17	20	18	19	20	27.1947	27.054	26.7802	26.9339	26.9974	26.9529	26.9189		0.225264	1	-0.0588395
	O43598;O43598-2	2-deoxynucleoside 5-phosphate N-hydrolase 1	DNPH1	-	68.4	58	59.8	68.4	59.8	61.5	67.8	7	6	6	7	6	6	7	27.3534	27.2527	27.4802	27.2428	27.3734	27.6747	27.6753		0.398995	1	0.129444
	O43615	Mitochondrial import inner membrane translocase subunit TIM44	TIMM44	-	34.7	30.8	39.8	33.6	27.4	33.8	25.9	13	15	18	15	12	13	11	26.9453	27.2327	27.4212	27.5597	27.1689	27.156	27.1972		0.166142	1	0.0707402
	O43617;O43617-2	Trafficking protein particle complex subunit 3	TRAPPC3	-	25.6	30	30	12.2	33.9	40.6	33.9	5	6	6	3	5	7	5	25.5448	25.5808	25.8671	25.6159	25.2086	25.9016	25.8782		0.0212701	1	-0.0131555
	O43633	Charged multivesicular body protein 2a	CHMP2A	-	0	0	12.6	7.7	8.6	16.2	15.3	0	0	2	2	1	3	4	NaN	NaN	NaN	25.7226	NaN	25.4206	25.6866		0	0.993101	NaN
	O43660;O43660-2	Pleiotropic regulator 1	PLRG1	-	37.5	44.9	40.5	48.8	40.7	47.1	42.4	11	13	12	15	15	16	12	26.5233	26.373	26.6024	26.676	26.5347	26.4688	26.4182		0.104467	1	0.0248504
	O43663;O43663-4;O43663-2;O43663-3	Protein regulator of cytokinesis 1	PRC1	-	23.5	31.8	19.7	26.8	18.1	17.1	15.8	10	13	9	12	7	8	7	25.1147	25.0724	24.7843	25.1449	24.7297	24.8588	24.9001		0.245507	1	-0.0821125
	O43665;O43665-2;O43665-1	Regulator of G-protein signaling 10	RGS10	-	14.9	14.9	14.9	11	20.4	24.3	29.3	2	3	3	2	3	4	4	25.4741	26.0129	26.142	25.421	25.8751	25.9252	25.9278		0.150122	1	-0.0890942
	O43670;O43670-2;O43670-4;O43670-3	BUB3-interacting and GLEBS motif-containing protein ZNF207	ZNF207	-	13.2	17.6	14.2	13.2	19.9	17.2	18.6	5	7	6	6	8	6	8	27.467	27.2233	27.4992	27.2808	27.496	27.6232	27.5624		0.348328	1	0.0941
	O43674;O43674-2	NADH dehydrogenase [ubiquinone] 1 beta subcomplex subunit 5, mitochondrial	NDUFB5	-	11.1	6.9	11.1	11.1	16.9	16.9	16.9	2	1	2	3	3	3	3	25.4623	NaN	NaN	26.2528	25.8764	26.4251	26.001		0	0.992271	0.676499
	O43676	NADH dehydrogenase [ubiquinone] 1 beta subcomplex subunit 3	NDUFB3	-	29.6	18.4	29.6	19.4	21.4	17.3	28.6	4	2	4	3	2	2	3	25.886	25.88	26.3304	26.1407	25.6641	25.7972	25.907		0.38622	1	-0.154857
	O43678;O43678-2;A6NJG2	NADH dehydrogenase [ubiquinone] 1 alpha subcomplex subunit 2	NDUFA2	-	31.3	21.2	31.3	30.3	40.4	31.3	40.4	2	1	2	2	3	2	3	25.7438	NaN	26.0264	25.7783	25.5357	25.97	26.0379		0.103611	1	-0.0546246
	O43681	ATPase ASNA1	ASNA1	-	44.8	54.9	53.4	52.9	44.3	50.6	46.8	9	11	11	11	10	11	11	26.5782	26.5327	27.1357	26.5171	26.7056	26.9685	26.8535		0.0208573	1	0.0123051
	O43683;O43683-2;O43683-3	Mitotic checkpoint serine/threonine-protein kinase BUB1	BUB1	+	2.8	6.7	1.8	2.2	4.5	5.5	5.5	2	4	1	1	3	4	4	23.4585	23.4311	NaN	NaN	23.0537	23.0794	23.0845		3.76033	0.862667	-0.372269
	O43684;O43684-2	Mitotic checkpoint protein BUB3	BUB3	-	61.6	61	59.1	45.1	49.7	53.4	49.4	14	13	14	10	10	10	9	27.87	27.7098	27.6005	27.667	27.8508	27.7565	27.7984		0.202819	1	0.0414036
	O43707;O43707-2;O43707-3	Alpha-actinin-4	ACTN4	-	58.8	57.6	59.9	60.8	62.1	62	65.5	29	25	27	29	25	26	26	27.9163	27.8919	27.9425	27.7005	27.7557	28.0102	27.7725		0.605005	1	-0.107173
	O43708;O43708-3;O43708-2	Maleylacetoacetate isomerase	GSTZ1	-	19.9	15.7	15.7	9.3	6	6	15.7	3	2	2	1	1	1	2	30.8926	30.661	30.8614	NaN	NaN	NaN	30.7823		0	0.988068	-0.0227044
	O43709;O43709-3;O43709-2	Probable 18S rRNA (guanine-N(7))-methyltransferase	WBSCR22	-	29.9	19.9	17.1	33.8	32.7	32.7	22.8	4	3	3	5	5	5	4	25.3172	25.2568	25.5215	25.8318	25.4614	25.4458	25.6309		0.882805	1	0.227274
	O43715	TP53-regulated inhibitor of apoptosis 1	TRIAP1	-	46.1	35.5	63.2	52.6	63.2	63.2	44.7	3	2	4	3	4	4	3	24.8254	24.1266	24.5906	24.359	24.2329	24.575	24.3754		0.275255	1	-0.128658
	O43716	Glutamyl-tRNA(Gln) amidotransferase subunit C, mitochondrial	GATC	-	26.5	20.6	41.2	20.6	27.9	34.6	34.6	2	2	4	2	3	3	3	23.7835	24.1416	24.3333	23.4343	24.0519	24.2182	24.3292		0.104281	1	-0.0777262
	O43719	HIV Tat-specific factor 1	HTATSF1	-	50.3	55.4	55.4	57.2	51.9	49.3	51.7	28	36	34	36	31	30	29	27.7235	27.6485	27.9185	27.7909	27.6636	27.6049	27.7601		0.285531	1	-0.0586119
	O43736;O43736-2	Integral membrane protein 2A	ITM2A	-	39.5	40.3	39.9	26.2	13.3	7.2	15.2	7	7	8	4	3	2	2	25.7192	25.1562	25.841	24.8905	24.9058	24.6608	24.7597		2.01038	1	-0.767885
	O43747;O43747-2	AP-1 complex subunit gamma-1	AP1G1	-	27.3	22.6	24.1	25.7	19.6	25.2	19.5	16	13	13	16	11	14	12	26.5374	26.3705	26.3518	26.2993	26.4629	26.5198	26.3553		0.0474791	1	-0.0105589
	O43752;O43752-2	Syntaxin-6	STX6	-	9.8	19.2	14.9	14.1	14.1	19.2	27.8	1	3	2	2	2	3	4	NaN	24.0046	24.4384	23.4061	NaN	23.958	23.5792		0.923319	1	-0.573722
	O43765	Small glutamine-rich tetratricopeptide repeat-containing protein alpha	SGTA	-	26.8	14.7	27.5	22.7	27.8	32.9	39.3	7	4	7	6	8	9	11	26.4674	26.209	26.7699	26.1802	26.527	27.015	26.8879		0.265658	1	0.170413
	O43768;O43768-3;O43768-2;O43768-9;O43768-4;O43768-6;O43768-5;O43768-7;O43768-8	Alpha-endosulfine	ENSA	-	47.9	62	68.6	62.8	48.8	61.2	61.2	5	5	9	7	3	7	6	27.5749	27.4201	27.6896	26.7308	26.8606	27.1417	27.4459		1.31499	1	-0.516782
	O43772	Mitochondrial carnitine/acylcarnitine carrier protein	SLC25A20	-	21.9	18.3	16.6	32.6	13	20.9	18.6	4	4	4	6	2	5	3	26.1317	25.4791	26.0451	25.8322	NaN	26.0399	25.7931		0.00465573	1	0.00310644
	O43776;O43776-2	Asparagine--tRNA ligase, cytoplasmic	NARS	-	45.4	42	43.8	42	43.6	45.6	41.8	21	20	20	19	21	21	19	28.0036	28.0554	27.762	28.1112	27.9478	27.86	27.805		0.0290911	1	-0.00935618
	O43795;O43795-2;Q9UBC5	Unconventional myosin-Ib	MYO1B	-	36	35.3	18	27.3	27.7	27.9	21	30	29	15	23	23	23	18	26.4097	26.5189	25.8162	26.5509	26.5389	26.2159	25.9783		0.10868	1	0.0727167
	O43805	Sjoegren syndrome nuclear autoantigen 1	SSNA1	-	11.8	25.2	25.2	25.2	22.7	25.2	25.2	2	3	3	3	2	2	2	23.8702	24.0774	24.1474	24.0556	NaN	23.8638	24.5066		0.205024	1	0.110334
	O43808	Peroxisomal membrane protein PMP34	SLC25A17	-	9.4	12.4	9.4	15.6	16.9	14	16.9	2	3	2	4	4	3	4	24.2553	24.3057	24.5522	24.1966	24.5486	24.8501	24.5961		0.440111	1	0.176779
	O43809	Cleavage and polyadenylation specificity factor subunit 5	NUDT21	-	63.9	42.3	52.4	33.5	45.4	58.6	64.8	12	10	10	9	11	12	13	27.7676	27.8073	28.1866	27.5217	28.0797	28.2865	28.1988		0.166781	1	0.101174
	O43813	LanC-like protein 1	LANCL1	-	33.1	35.3	37.3	41.1	35.3	32.3	36.8	8	9	10	10	9	9	9	27.0805	26.7528	26.8311	26.6711	26.9418	26.7379	26.6745		0.534953	1	-0.13179
	O43815;O43815-2	Striatin	STRN	-	24.2	22.9	24.5	17.4	19.2	21.4	13.7	11	10	11	7	8	10	6	24.8819	24.8951	25.0355	24.8383	24.6946	24.9584	24.7618		0.757799	1	-0.124238
	O43818	U3 small nucleolar RNA-interacting protein 2	RRP9	-	34.9	37.9	26.5	24.4	23.4	28	31.6	13	12	10	9	9	9	11	26.145	26.1462	26.1522	26.3887	26.2154	26.0721	26.1599		0.324887	1	0.0612545
	O43819	Protein SCO2 homolog, mitochondrial	SCO2	-	6.8	6.8	16.2	10.5	11.3	11.3	10.2	1	1	3	2	1	1	2	NaN	NaN	NaN	NaN	NaN	NaN	23.7557		0	0.987659	NaN
	O43823	A-kinase anchor protein 8	AKAP8	-	22	26.9	23	27.9	26.3	29.6	26.6	8	10	8	11	11	12	11	25.4994	25.4172	25.5414	25.7767	25.4893	25.4246	25.6407		0.43257	1	0.0968776
	O43837;O43837-3	Isocitrate dehydrogenase [NAD] subunit beta, mitochondrial	IDH3B	-	48.1	44.2	44.2	42.1	46.5	47.3	39.7	1	1	1	1	0	0	1	27.3151	27.1883	27.6577	27.092	27.2904	27.4943	27.4419		0.135291	1	-0.0573751
	O43847;O43847-2	Nardilysin	NRD1	-	25.5	22.8	26	22.2	28.8	27.7	23.5	25	23	24	23	26	25	23	26.0893	26.0108	25.6018	26.1046	26.0953	25.9083	25.8198		0.211702	1	0.0813664
	O43852;O43852-3;O43852-5;O43852-6;O43852-15;O43852-10;O43852-9;O43852-13;O43852-14;O43852-11;O43852-12	Calumenin	CALU	-	56.8	60.6	66.7	63.2	60	55.2	58.1	3	4	4	3	4	4	4	27.6066	27.6324	28.1853	27.4605	27.7341	28.0557	28.0621		0.0292813	1	0.020017
	O43865;O43865-2	Putative adenosylhomocysteinase 2	AHCYL1	-	24.2	29.8	20.6	24.7	29.8	32.3	22.6	6	6	5	6	7	7	4	26.4315	26.4018	25.8354	26.5013	26.2632	26.1372	26.0269		0.0154202	1	0.00929181
	O43903;O43903-2	Growth arrest-specific protein 2	GAS2	-	44.1	54	45.4	43.5	40.6	52.1	38.7	9	13	10	10	10	12	9	26.1049	25.9719	25.8862	25.7855	25.8	25.7547	25.7349		1.94655	1	-0.218928
	O43913;O43913-2	Origin recognition complex subunit 5	ORC5	-	9.2	12.2	8	6	12.2	6	9.4	3	5	3	2	5	3	3	24.6512	24.3474	24.7503	24.4278	24.6109	24.9823	24.4359		0.0596898	1	0.0312993
	O43920	NADH dehydrogenase [ubiquinone] iron-sulfur protein 5	NDUFS5	-	44.3	30.2	30.2	44.3	44.3	44.3	44.3	4	3	3	4	4	4	4	25.7683	26.0679	26.359	26.0807	26.1386	26.1067	26.265		0.216963	1	0.0826502
	O43924	Retinal rod rhodopsin-sensitive cGMP 3,5-cyclic phosphodiesterase subunit delta	PDE6D	-	16	16	28.7	20.7	33.3	33.3	25.3	2	2	3	2	4	4	3	25.9319	25.7823	26.2889	26.0421	26.1052	25.8407	25.9611		0.0329242	1	-0.013749
	O43929;O43929-2;O43929-3	Origin recognition complex subunit 4	ORC4	-	25.9	20.4	16.3	26.8	16.3	18.3	20.4	4	3	3	5	2	5	4	25.6912	25.4166	25.5073	25.1739	25.3121	25.3048	25.2386		1.81671	1	-0.281034
	O60216;Q9H4I0;Q9H4I0-2	Double-strand-break repair protein rad21 homolog	RAD21	-	37.4	39.6	38.5	37.4	35.7	33.1	31.2	17	20	18	18	17	16	16	26.0407	26.0132	26.0249	25.8442	26.0202	26.0557	26.0368		0.257483	1	-0.0370336
	O60220	Mitochondrial import inner membrane translocase subunit Tim8 A	TIMM8A	-	22.7	11.3	11.3	22.7	38.1	38.1	38.1	2	1	1	2	3	3	3	25.072	NaN	NaN	NaN	24.7675	24.918	24.7197		0	0.962717	-0.270267
	O60231	Putative pre-mRNA-splicing factor ATP-dependent RNA helicase DHX16	DHX16	-	27.5	26.2	27.1	25	21.1	22.2	21.9	19	18	19	18	13	15	14	26.4603	26.3747	26.3931	26.5889	26.497	26.4316	26.3771		0.495938	1	0.0642735
	O60232	Sjoegren syndrome/scleroderma autoantigen 1	SSSCA1	-	41.7	46.2	52.3	26.6	46.2	30.7	49.7	5	7	5	3	5	4	6	26.313	26.3259	26.812	26.1086	26.2408	26.41	26.5457		0.379611	1	-0.157355
	O60234	Glia maturation factor gamma	GMFG	-	66.2	66.2	65.5	54.9	71.1	71.1	77.5	5	5	4	5	6	6	6	28.5234	28.4033	28.7353	28.3302	28.3265	28.4015	28.5527		0.69884	1	-0.151281
	O60244	Mediator of RNA polymerase II transcription subunit 14	MED14	-	12.7	9	7.2	11.3	11.4	13.4	4.7	12	9	7	12	11	12	4	24.7993	24.1711	23.9156	24.6549	24.7887	24.5046	23.8676		0.188811	1	0.158613
	O60256;O60256-3;O60256-2;O60256-4	Phosphoribosyl pyrophosphate synthase-associated protein 2	PRPSAP2	-	46.9	46.6	48.5	46.3	50.7	43.6	54.2	12	12	12	12	11	12	13	26.767	26.7069	26.8836	26.7017	26.7227	26.8987	26.8175		0.00301176	1	-0.000629107
	O60264	SWI/SNF-related matrix-associated actin-dependent regulator of chromatin subfamily A member 5	SMARCA5	-	42.7	41	40.3	45.4	47.5	36.7	35.6	32	31	31	35	33	27	24	26.9648	26.9365	26.718	27.0431	27.0223	26.7264	26.8491		0.12491	1	0.037124
	O60271-4;O60271;O60271-2;O60271-5;O60271-3;O60271-9	C-Jun-amino-terminal kinase-interacting protein 4	SPAG9	-	9	9.2	7.3	8.6	7.1	6.4	5.7	5	5	4	5	5	4	4	24.7706	24.8221	24.7546	24.6694	24.6001	24.4241	24.5434		1.76366	1	-0.223159
	O60287	Nucleolar pre-ribosomal-associated protein 1	URB1	-	12.8	15.2	7	14.1	15.2	16.5	11.4	19	22	10	21	25	25	17	25.5248	25.7625	24.5037	25.8433	25.7605	25.5042	25.1724		0.352289	1	0.306396
	O60293;O60293-2;O60293-4	Zinc finger C3H1 domain-containing protein	ZFC3H1	-	5.6	7.2	0.8	5.9	2.4	5.3	1.6	7	9	1	7	3	6	2	23.2751	23.6098	NaN	23.2494	22.5804	22.8499	22.7525		1.1636	1	-0.584398
	O60294	tRNA wybutosine-synthesizing protein 4	LCMT2	-	11.2	15	17.2	19.8	17.9	13.3	7.3	4	6	6	8	7	6	3	23.6698	24.0276	23.9767	24.1546	24.2336	23.8712	23.6632		0.191494	1	0.0892655
	O60306	Intron-binding protein aquarius	AQR	-	22.6	26.2	16	30.4	29	25.9	20.2	21	26	14	28	28	26	18	26.4787	26.7157	26.0241	26.7016	26.7335	26.382	26.2148		0.173245	1	0.101796
	O60313;O60313-2;O60313-13;O60313-9;O60313-11;O60313-10	Dynamin-like 120 kDa protein, mitochondrial;Dynamin-like 120 kDa protein, form S1	OPA1	-	27.5	35.7	34.2	32.4	24.2	25.3	26.4	19	23	22	20	17	17	17	25.5935	25.4306	25.5947	25.6313	25.4738	25.4762	25.3368		0.29318	1	-0.0600804
	O60318;O60318-2	Germinal-center associated nuclear protein	MCM3AP	-	1.6	0.8	0.6	0.9	5.2	3.1	2.2	2	1	1	1	6	4	3	23.2915	NaN	NaN	NaN	23.4989	23.093	22.7825		0	0.962911	-0.166733
	O60333;O60333-2;O60333-4;O60333-3	Kinesin-like protein KIF1B	KIF1B	-	5.8	6.8	4.2	9.6	8.6	6.4	5.8	5	6	3	8	6	6	4	23.572	23.7969	23.1072	24.2139	23.809	23.3652	23.0787		0.137128	1	0.124673
	O60341;O60341-2	Lysine-specific histone demethylase 1A	KDM1A	-	38.8	46.9	49.9	38.6	43.5	38.7	43.4	24	27	24	23	24	22	22	26.5353	26.4235	26.4443	26.4047	26.6105	26.4963	26.4601		0.163398	1	0.0252155
	O60343;O60343-2;O60343-3;O60343-5;O60343-4	TBC1 domain family member 4	TBC1D4	-	20.6	20.1	14.7	23.8	22.6	21.3	18.2	19	19	13	20	20	19	17	26.4297	26.6143	25.7314	26.6606	26.503	26.0601	26.0313		0.0667459	1	0.0552994
	O60427;O60427-2	Fatty acid desaturase 1	FADS1	-	8.8	21.4	11.5	7.9	24.8	21.4	19.1	2	6	3	3	8	8	6	24.3087	24.6513	24.285	23.7397	24.9819	24.4816	24.3966		0.0158731	1	-0.0150255
	O60443;O60443-3;O60443-2	Non-syndromic hearing impairment protein 5	DFNA5	-	4.8	4.8	10.5	9.5	17.3	11.9	2.4	2	2	3	3	5	3	1	23.4913	23.4252	23.1547	23.0905	23.1169	23.3373	NaN		0.608741	1	-0.175536
	O60476	Mannosyl-oligosaccharide 1,2-alpha-mannosidase IB	MAN1A2	-	2.7	2.7	2.7	5.6	5	2.7	4.8	1	1	1	2	2	1	2	NaN	NaN	NaN	23.0025	NaN	NaN	23.1772		0	0.961399	NaN
	O60488;O60488-2	Long-chain-fatty-acid--CoA ligase 4	ACSL4	-	37.6	36.6	32.6	32.8	30.5	34.2	28.6	15	15	13	14	12	14	11	25.9971	26.0543	25.7329	26.0948	25.9022	25.849	25.7253		0.104523	1	-0.0352214
	O60493;O60493-2;O60493-4;O60493-3	Sorting nexin-3	SNX3	-	43.8	50	50	43.8	54.9	55.6	47.5	4	5	5	4	6	7	5	26.3601	26.2036	26.6927	26.1139	26.2094	26.3607	26.2481		0.643966	1	-0.185797
	O60496	Docking protein 2	DOK2	-	0	0	7.3	8	15.3	17.5	4.1	0	0	2	2	4	5	1	NaN	NaN	NaN	NaN	23.6285	23.4241	NaN		0	0.9616	NaN
	O60499;O60499-2	Syntaxin-10	STX10	-	28.5	34.1	38.6	28.9	15.7	10.8	20.1	4	5	6	4	2	2	3	24.4928	24.278	24.6067	24.0271	24.4527	24.7844	24.7829		0.0830651	1	0.0526241
	O60502;O60502-4;O60502-2;O60502-3	Protein O-GlcNAcase	MGEA5	-	31	33.3	18.9	31.1	28.5	21.1	22.9	19	19	10	19	16	13	14	25.7723	25.9491	25.3939	25.8759	25.7878	25.5134	25.3633		0.133019	1	-0.069994
	O60504;O60504-2	Vinexin	SORBS3	-	6.6	4.3	6.6	5.5	12.2	14.3	12.1	2	2	2	2	4	5	4	25.6937	26.0502	25.723	25.7027	26.1691	25.8574	25.8926		0.220345	1	0.0831162
	O60506;O60506-2	Heterogeneous nuclear ribonucleoprotein Q	SYNCRIP	-	45.6	47.8	50.7	49.3	48.2	45.7	45.4	2	2	2	2	2	2	1	29.7963	29.6576	29.9598	29.8564	29.7658	29.7581	29.8851		0.0498595	1	0.0118027
	O60508	Pre-mRNA-processing factor 17	CDC40	-	31.3	28.8	33.5	33.7	38.9	41.1	37.1	13	12	13	14	14	14	15	25.3484	25.2452	25.3379	25.4413	25.3878	25.1937	25.1631		0.0568688	1	-0.0140562
	O60518	Ran-binding protein 6	RANBP6	-	6.7	8.1	9.5	7.4	3.5	3.5	1.7	3	4	4	4	1	1	0	24.7377	24.8835	24.063	24.5192	NaN	NaN	NaN		0	0.961794	-0.0421867
	O60524;O60524-4;O60524-5;O60524-3;O60524-2	Nuclear export mediator factor NEMF	NEMF	-	2.4	8.9	3.1	5.8	7.5	4.6	6.9	2	6	2	5	4	3	4	NaN	26.8817	NaN	NaN	26.4763	26.2312	26.4001		0	0.96346	-0.512487
	O60547;O60547-2	GDP-mannose 4,6 dehydratase	GMDS	-	31.7	40.1	36.8	35.5	36.6	34.7	30.1	8	10	9	9	11	10	9	26.1874	26.1596	26.1747	26.0524	26.1332	26.1255	26.1738		0.834648	1	-0.0526628
	O60551	Glycylpeptide N-tetradecanoyltransferase 2	NMT2	-	11.2	10.6	11	10.6	12	17.5	12.7	1	2	1	2	2	3	1	NaN	24.1831	NaN	23.9326	24.0876	23.9548	NaN		0	0.964207	-0.191488
	O60563;O60563-2	Cyclin-T1	CCNT1	-	16.7	17.2	14.9	6.7	8.7	10.7	10.5	6	6	7	2	3	4	4	25.1836	25.695	25.5312	24.6206	24.6022	24.5942	25.0713		1.98673	0.906909	-0.747838
	O60566;O60566-3;O60566-2	Mitotic checkpoint serine/threonine-protein kinase BUB1 beta	BUB1B	+	22.4	20.7	8.7	20	13.2	19.2	13.3	13	12	5	12	8	13	9	24.7172	24.9762	23.6695	25.1393	24.0458	24.761	24.4203		0.116657	1	0.137294
	O60573;O60573-2	Eukaryotic translation initiation factor 4E type 2	EIF4E2	-	22.4	12.7	33.1	24.9	18	18	18	4	2	6	4	3	3	3	25.0799	25.2162	25.4712	25.3571	25.5795	25.5535	25.5869		1.14488	1	0.263505
	O60610;O60610-2;O60610-3	Protein diaphanous homolog 1	DIAPH1	-	52.7	54.2	46.1	49.3	49.6	52.4	48.9	55	60	47	56	55	57	49	28.3243	28.3674	27.8589	28.1561	28.1515	28.0852	28.0055		0.235722	1	-0.0839818
	O60613;O60613-2	15 kDa selenoprotein	42248	-	0	7.3	15.2	0	7.9	7.9	7.9	0	1	2	0	1	1	1	NaN	NaN	NaN	NaN	NaN	NaN	NaN		NaN	1	0
	O60645	Exocyst complex component 3	EXOC3	-	6.6	6.6	3.8	4.3	6.4	7.7	3.1	3	3	2	2	3	3	1	23.6478	23.4112	23.8408	23.4506	23.7077	23.3786	NaN		0.309612	1	-0.120949
	O60664;O60664-4;O60664-3;O60664-2	Perilipin-3	PLIN3	-	50	44.5	55.5	44.9	39.4	49.3	52.8	13	10	15	12	11	12	14	26.5114	26.4889	27.1766	25.9152	26.0465	26.8434	26.7866		0.41583	1	-0.327716
	O60678;O60678-2	Protein arginine N-methyltransferase 3	PRMT3	-	17.3	7.7	18.8	16.9	12.2	15.6	13.7	7	3	6	6	5	6	5	24.552	NaN	24.125	24.3762	24.4175	24.6064	24.4802		0.36401	1	0.131545
	O60684	Importin subunit alpha-7	KPNA6	-	45.3	35.3	42	37.7	41.8	45.3	45.5	7	4	6	5	6	7	6	26.3898	26.4669	26.299	26.1747	26.1144	26.2892	26.1871		1.65998	1	-0.193939
	O60701;O60701-2;O60701-3	UDP-glucose 6-dehydrogenase	UGDH	-	25.9	29.1	22.3	32.8	38.3	43.5	23.9	8	10	7	10	12	13	7	26.407	26.3451	26.1265	26.3658	26.3696	26.2666	26.3787		0.275179	1	0.0523192
	O60711;O60711-2	Leupaxin	LPXN	-	26.9	26.7	23.3	26.9	31.1	31.3	29.8	7	6	6	7	7	8	8	25.9357	26.0481	26.5535	26.1828	26.1508	26.2148	26.2651		0.0523258	1	0.0242627
	O60725	Protein-S-isoprenylcysteine O-methyltransferase	ICMT	-	3.2	3.2	3.2	3.2	9.9	9.9	6.3	1	1	1	1	2	3	1	NaN	NaN	NaN	NaN	24.4517	23.853	NaN		0	0.958072	NaN
	O60739	Eukaryotic translation initiation factor 1b	EIF1B	-	77.9	77	77.9	77.9	77.9	77.9	77.9	2	3	3	2	2	3	3	25.3708	25.8481	25.905	25.6595	25.9404	25.6331	25.8136		0.120277	1	0.0537241
	O60749;O60749-2	Sorting nexin-2	SNX2	-	45.1	37.6	48.6	36.8	32.2	35.5	31	16	15	19	13	12	13	12	26.3647	26.1477	26.7487	26.0889	26.2695	26.5982	26.5936		0.0547168	1	-0.0327835
	O60762	Dolichol-phosphate mannosyltransferase subunit 1	DPM1	-	27.7	32.7	30.8	33.1	43.1	50	51.2	5	6	6	7	8	10	10	26.2937	26.3383	26.9936	26.5375	26.8002	26.7784	26.6619		0.314594	1	0.152643
	O60763;O60763-2	General vesicular transport factor p115	USO1	-	34.4	34.2	40.2	30.5	31.7	37.4	33.9	23	23	26	21	21	24	22	26.472	26.2997	26.432	26.0543	26.1261	26.604	26.4783		0.204881	1	-0.0855406
	O60783	28S ribosomal protein S14, mitochondrial	MRPS14	-	17.2	0	28.9	18.8	28.9	18.8	17.2	2	0	3	2	3	2	2	24.9138	NaN	25.1957	NaN	24.8668	24.6651	25.5365		0.029591	1	-0.0319411
	O60784;O60784-2;O60784-4;O60784-3	Target of Myb protein 1	TOM1	-	17.7	17.7	17.7	17.7	19.9	23.2	23.2	5	5	5	5	6	7	7	24.2543	24.1923	24.4722	23.8971	24.1053	24.4668	24.54		0.101799	1	-0.0539923
	Q93079;Q99877;P62807;P58876;O60814;Q5QNW6;Q99879;Q5QNW6-2;Q99880;P57053;Q96A08	Histone H2B type 1-H;Histone H2B type 1-N;Histone H2B type 1-C/E/F/G/I;Histone H2B type 1-D;Histone H2B type 1-K;Histone H2B type 2-F;Histone H2B type 1-M;Histone H2B type 1-L;Histone H2B type F-S	HIST1H2BH;HIST1H2BN;HIST1H2BC;HIST1H2BD;HIST1H2BK;HIST2H2BF;HIST1H2BM;HIST1H2BL;H2BFS	-	44.4	58.7	53.2	58.7	53.2	42.1	44.4	1	1	2	1	2	1	2	33.9681	32.021	33.1994	NaN	33.8252	NaN	34.0042		0.481782	1	0.851901
	O60825;O60825-2;P16118;P16118-2	6-phosphofructo-2-kinase/fructose-2,6-bisphosphatase 2;6-phosphofructo-2-kinase;Fructose-2,6-bisphosphatase	PFKFB2	-	6.3	12.1	8.9	6.3	10.9	17.8	6.5	1	3	2	1	2	4	2	NaN	NaN	NaN	NaN	NaN	23.1452	NaN		0	0.95637	NaN
	O60826	Coiled-coil domain-containing protein 22	CCDC22	-	23.1	14.7	9.1	11.5	15.8	23.9	16.1	9	7	3	5	6	9	7	24.0337	23.7629	23.4841	24.1242	23.7013	23.867	23.7936		0.264934	1	0.111294
	O60828;O60828-2;O60828-3;O60828-5;O60828-4;O60828-6;O60828-7;O60828-10;O60828-9;O60828-8	Polyglutamine-binding protein 1	PQBP1	-	46.8	42.3	46.4	50.2	45.7	41.9	45.3	6	5	6	7	6	5	6	26.4523	26.7123	27.02	27.0068	26.821	26.7548	26.9133		0.418908	1	0.145792
	O60830;O60830-2	Mitochondrial import inner membrane translocase subunit Tim17-B	TIMM17B	-	26.2	26.2	12.8	26.2	21.5	25.6	12.8	2	2	1	2	2	3	1	NaN	NaN	NaN	NaN	24.9129	25.3083	NaN		0	0.95937	NaN
	O60831	PRA1 family protein 2	PRAF2	-	20.2	20.2	16.3	6.2	16.3	16.3	16.3	3	3	2	1	2	2	2	25.8773	26.1672	26.2759	NaN	25.9481	25.9912	26.0773		0.334689	1	-0.101301
	O60832;O60832-2	H/ACA ribonucleoprotein complex subunit 4	DKC1	-	39.5	44.6	41.4	52.1	44.2	39.3	36.2	18	21	22	26	20	19	16	27.4765	27.5271	27.5449	27.7523	27.8016	27.519	27.686		1.16554	1	0.17358
	O60841	Eukaryotic translation initiation factor 5B	EIF5B	-	42.8	41.8	39.9	44.9	40.1	41.4	37.7	49	44	43	54	44	43	41	27.9956	28.2817	28.0172	28.3973	28.2066	27.8503	28.0669		0.0728061	1	0.0321105
	O60861;O60861-4;O60861-2	Growth arrest-specific protein 7	GAS7	-	14.7	13	13	14.3	13	11.3	10.1	0	0	0	2	0	0	0	24.4187	24.4653	24.4499	24.357	24.7524	24.4871	24.1323		0.0275516	1	-0.0124534
	O60869;O60869-2;O60869-3	Endothelial differentiation-related factor 1	EDF1	-	22.3	28.4	22.3	27	30.4	35.8	24.3	3	4	3	4	4	6	4	28.0749	28.1717	28.4587	28.033	28.2226	28.3365	28.4153		0.0420285	1	0.0167675
	O60870;O60870-2	DNA/RNA-binding protein KIN17	KIN	-	23.4	21.1	23.9	26	28.5	30.3	21.9	8	6	8	8	9	10	7	25.5022	25.6722	25.5821	25.7619	25.5014	25.3677	25.4753		0.21776	1	-0.058972
	O60879;O60879-2;O60879-3	Protein diaphanous homolog 2	DIAPH2	-	18	14.7	13.8	18.4	16	13.6	11	13	10	10	13	11	9	7	25.4254	25.7438	25.1249	25.7401	25.4044	25.4012	25.2965		0.0541937	1	0.0292055
	O60880;O60880-4;O60880-3;O60880-6;O60880-2;O60880-5	SH2 domain-containing protein 1A	SH2D1A	-	53.9	45.3	44.5	53.9	54.7	60.9	54.7	6	4	4	6	7	8	7	28.2594	28.1343	28.4479	28.0528	28.3882	28.3918	28.3564		0.0471569	1	0.0167712
	O60884	DnaJ homolog subfamily A member 2	DNAJA2	-	49.3	36.4	49.8	50.2	51.2	57.5	59.2	14	12	14	13	15	17	20	28.3118	28.26	28.5407	28.3784	28.2644	28.2712	28.3044		0.359129	1	-0.0662179
	O60885;O60885-2;O60885-3	Bromodomain-containing protein 4	BRD4	+	14.5	13.2	15.9	15	10.4	11	9.5	10	9	14	11	8	10	8	26.2496	26.2283	26.3288	26.3291	26.2504	26.241	26.1496		0.20526	1	-0.026365
	O60888-3;O60888;O60888-2	Protein CutA	CUTA	-	46.8	46.8	52.6	46.8	51.3	54.5	35.3	5	4	6	5	5	5	4	28.0824	27.7027	28.0141	27.3987	27.7223	28.0721	27.8686		0.369363	1	-0.167677
	O60921;O60921-2	Checkpoint protein HUS1	HUS1	-	18.2	12.1	15.4	19.3	15.4	18.2	4.6	3	2	3	3	3	3	1	23.9264	23.8959	23.7148	23.8725	23.7515	24.2908	NaN		0.288712	1	0.125909
	O60925	Prefoldin subunit 1	PFDN1	-	56.6	36.9	55.7	36.9	50.8	45.1	45.1	6	6	6	5	6	4	4	27.4377	27.2307	27.9401	26.6178	27.3763	27.7678	27.7934		0.151033	1	-0.147351
	O60927	Protein phosphatase 1 regulatory subunit 11	PPP1R11	-	12.7	12.7	12.7	12.7	34.1	34.1	12.7	1	1	2	2	3	3	2	NaN	NaN	26.2619	25.9093	25.8146	25.6553	25.9036		0	0.970005	-0.441188
	O60930	Ribonuclease H1	RNASEH1	-	17.1	10.8	10.8	10.8	6.3	6.3	12.6	3	2	2	2	1	1	2	24.3331	24.1416	24.3692	24.6211	NaN	NaN	24.7676		1.52032	1	0.413121
	O60934	Nibrin	NBN	-	15	14.6	7.8	17.6	8.6	12.2	14.6	7	6	4	8	3	6	6	23.7112	23.8596	23.5342	23.9986	23.8217	23.6152	23.4651		0.0513799	1	0.0234787
	O60942;O60942-2;O60942-4;O60942-3	mRNA-capping enzyme;Polynucleotide 5-triphosphatase;mRNA guanylyltransferase	RNGTT	-	19.8	20.9	15.6	20.4	16.1	20.1	14.9	9	10	6	9	7	9	6	24.1621	23.7638	23.4653	24.1617	24.0787	23.9411	24.0388		0.68734	1	0.258057
	O75027;O75027-2;O75027-3	ATP-binding cassette sub-family B member 7, mitochondrial	ABCB7	-	11.2	12.6	16.6	14.9	18.8	14.8	12.6	5	6	8	7	8	7	6	24.4462	24.246	24.6934	24.4562	24.5576	24.4185	24.4578		0.0320045	1	0.0106718
	O75037;O75037-2;O75037-3;O75037-4	Kinesin-like protein KIF21B	KIF21B	-	2.3	3.6	2	2.9	3	2.4	1.5	3	4	2	4	3	3	1	22.8744	23.7667	NaN	NaN	NaN	22.7058	NaN		0	0.974466	-0.614788
	O75044;P0DMP2	SLIT-ROBO Rho GTPase-activating protein 2;SLIT-ROBO Rho GTPase-activating protein 2B	SRGAP2;SRGAP2B	-	5.7	6.1	3.2	6.1	4.9	4.9	1.1	3	3	1	3	2	2	0	24.6614	24.4405	23.3429	24.3485	23.6892	23.6823	NaN		0.200709	1	-0.241567
	O75063	Glycosaminoglycan xylosylkinase	FAM20B	+	2.4	0	7.1	2.4	10.8	10.8	7.6	1	0	2	1	3	3	2	NaN	NaN	NaN	NaN	23.4706	22.8472	22.8311		0	0.974644	NaN
	O75083;O75083-3	WD repeat-containing protein 1	WDR1	-	71.5	72.3	67.5	69	70	63	65.3	33	34	33	35	33	29	30	29.7975	29.7618	29.7024	29.8242	29.873	29.7528	29.7353		0.416517	1	0.0424198
	O75113	NEDD4-binding protein 1	N4BP1	-	13.7	14.8	7.1	8.4	21.2	20.1	13.2	7	8	3	5	9	11	7	24.5217	24.9168	23.871	24.5424	24.7024	24.7708	24.5616		0.331812	1	0.207803
	O75116	Rho-associated protein kinase 2	ROCK2	+	15.7	18.8	11.9	14.8	19.9	19.6	10.4	12	14	7	11	16	14	9	25.1733	25.2662	24.7767	25.2449	25.0101	24.7584	24.8464		0.240954	1	-0.107087
	O75122-3	CLIP-associating protein 2	CLASP2	-	22.5	23.4	18.5	23	27.2	25.7	22.2	3	4	1	5	4	3	3	26.5905	26.6453	26.2695	26.6649	26.4725	26.5054	26.3733		0.00620695	1	0.00226974
	O75127	Pentatricopeptide repeat-containing protein 1, mitochondrial	PTCD1	-	1.9	1.9	0	5.1	3.3	1.9	3.3	1	1	0	3	2	1	2	NaN	NaN	NaN	NaN	27.8553	NaN	27.7513		0	0.973109	NaN
	O75131;Q86YQ8;Q96A23;Q9HCH3;Q9HCH3-2;O95741;Q9UBL6-2;Q96A23-2;O95741-2	Copine-3	CPNE3	-	30.9	25.7	25.7	29.4	31.5	29.1	30.7	13	10	11	12	13	11	12	26.651	26.6784	26.4721	26.6281	26.4238	26.3701	26.3925		0.801746	1	-0.146924
	O75132	Zinc finger BED domain-containing protein 4	ZBED4	-	0	1.4	0	1.5	3.4	0	0	0	1	0	1	2	0	0	NaN	NaN	NaN	NaN	22.7503	NaN	NaN		0	0.973701	NaN
	O75143;O75143-2;O75143-5;O75143-3;O75143-4	Autophagy-related protein 13	ATG13	-	7.7	5	14.3	15.3	13.7	21.5	11.8	2	2	4	4	4	6	3	23.5492	23.9287	23.6658	23.921	23.5805	23.5948	23.5189		0.162726	1	-0.0607615
	O75145;O75145-2	Liprin-alpha-3	PPFIA3	-	3.9	7	2.8	7.6	6	2.8	3.7	2	3	1	4	3	1	1	NaN	23.2505	NaN	23.987	22.89	NaN	NaN		0	0.968218	0.188031
	O75146;O75146-2	Huntingtin-interacting protein 1-related protein	HIP1R	-	9.5	9.3	10	8.3	4.2	7.9	4.4	6	6	6	4	4	5	2	25.3954	25.1093	25.2191	24.9767	25.1379	25.0699	25.1384		0.953769	1	-0.160539
	O75150;O75150-4;O75150-3	E3 ubiquitin-protein ligase BRE1B	RNF40	-	19.4	18.4	21.9	15.6	24.5	19.5	18.6	13	13	14	12	17	13	13	25.4635	25.5228	25.6691	25.4405	25.4395	25.3535	25.5196		0.850488	1	-0.113538
	O75152;A0A1B0GTU1	Zinc finger CCCH domain-containing protein 11A	ZC3H11A	-	20.6	23.5	19.3	25.1	22.8	16.4	22	11	14	10	14	14	10	11	26.0503	26.0466	25.9454	26.1564	26.1437	25.9727	25.8259		0.0374503	1	0.0105921
	O75153	Clustered mitochondria protein homolog	CLUH	-	35.3	36.9	23.8	37.4	30.8	26.1	26.5	29	31	20	32	24	20	21	25.8573	26.0642	25.4217	26.1737	25.9349	25.7408	25.7224		0.219959	1	0.111891
	O75155;O75155-2	Cullin-associated NEDD8-dissociated protein 2	CAND2	-	13	9.1	7.3	9.2	9.1	9	5.3	7	6	4	5	6	5	3	25.9877	25.9372	25.4515	25.8824	25.9525	25.7948	25.5529		0.00665203	1	0.00352955
	O75165	DnaJ homolog subfamily C member 13	DNAJC13	-	13.6	17	8.2	20.4	22.6	18.9	11.6	21	26	11	30	35	29	17	25.8191	26.0749	24.7342	26.2104	25.8955	25.4704	25.3118		0.162782	1	0.179263
	O75170;O75170-2;O75170-6;O75170-4;O75170-3;O75170-5	Serine/threonine-protein phosphatase 6 regulatory subunit 2	PPP6R2	-	3.8	3.8	1.3	8	4.8	3.1	1.3	2	2	1	4	3	2	1	23.8223	23.614	NaN	23.6084	23.6093	23.0669	23.3009		0.707965	1	-0.321792
	O75175	CCR4-NOT transcription complex subunit 3	CNOT3	-	8.8	13.8	8.9	13.8	9.2	14.9	9.8	5	7	5	7	6	8	5	25.9672	25.8546	25.8914	25.9852	26.043	26.0748	25.9461		1.23965	1	0.107858
	O75179;O75179-7;O75179-2;O75179-6;O75179-4;O75179-3;O75179-5	Ankyrin repeat domain-containing protein 17	ANKRD17	-	14.6	14.6	11.8	11.3	8.2	11.6	8.1	13	13	11	10	8	11	6	25.8572	26.8453	25.2316	25.6369	24.7118	25.2243	24.7331		0.941243	1	-0.901492
	O75190;O75190-3;O75190-2;O75190-4;Q8WWF6;Q8NHS0	DnaJ homolog subfamily B member 6	DNAJB6	-	19.9	12.6	19.9	20.6	5.5	10.4	3.1	4	2	4	4	2	1	0	25.6494	25.5829	25.9774	25.7843	NaN	NaN	NaN		0	0.969513	0.0477085
	O75191;O75191-2	Xylulose kinase	XYLB	-	10.3	4.1	10.3	6.9	4.1	9.7	4.1	3	1	3	2	1	3	1	24.2476	NaN	24.3848	24.1368	NaN	NaN	NaN		0	0.968939	-0.179428
	O75208;O75208-2	Ubiquinone biosynthesis protein COQ9, mitochondrial	COQ9	-	17.9	10.1	15.7	6.6	10.1	29.9	22	4	2	3	1	2	5	3	25.0573	24.6732	25.7939	NaN	24.8947	25.3962	25.4886		0.079538	1	0.085022
	O75223;O75223-3;O75223-2;O75223-4	Gamma-glutamylcyclotransferase	GGCT	-	48.4	34.6	39.9	48.4	39.9	59.6	39.9	6	5	6	7	6	8	6	26.1377	26.1768	26.1039	26.0051	26.0145	26.2466	26.1901		0.126385	1	-0.0254041
	O75251;O75251-2	NADH dehydrogenase [ubiquinone] iron-sulfur protein 7, mitochondrial	NDUFS7	-	39.4	26.8	35.2	42.7	39.4	50.2	15.5	6	4	5	7	5	6	2	26.3393	26.8579	26.792	26.8862	26.9352	26.8446	26.6234		0.441118	1	0.159239
	O75306;O75306-2	NADH dehydrogenase [ubiquinone] iron-sulfur protein 2, mitochondrial	NDUFS2	-	41.3	43.6	40.2	41	42.3	41.3	43.6	12	13	12	11	13	12	14	26.4951	26.5038	26.4485	26.5664	26.3824	26.3456	26.5127		0.187088	1	-0.0306956
	O75312	Zinc finger protein ZPR1	ZPR1	-	35.5	33.1	34.9	31.2	52.1	48.6	56.9	9	9	10	8	14	13	15	25.6018	25.3817	26.1908	25.1849	25.4523	25.8907	25.8618		0.171473	1	-0.127388
	O75323;O75323-2	Protein NipSnap homolog 2	GBAS	-	29.7	26.9	29.7	25.9	26.6	29.7	23.8	6	5	6	5	5	6	6	26.4582	26.3327	26.5255	26.3723	26.532	26.5394	26.5452		0.364959	1	0.0584408
	O75330;O75330-2;O75330-3;O75330-4	Hyaluronan mediated motility receptor	HMMR	-	5.2	2.6	3.9	4	5.4	6.5	4.7	3	1	2	2	3	3	2	24.0674	NaN	NaN	24.0207	23.8971	24.0194	23.9655		0	1	-0.0917587
	O75340;O75340-2;O75340-3	Programmed cell death protein 6	PDCD6	-	17.8	32.5	44	39.3	23	23	23	3	4	6	5	4	4	4	26.1323	25.9839	26.6621	25.7766	25.9569	26.5216	26.5		0.0901197	1	-0.0706689
	O75347;O75347-2	Tubulin-specific chaperone A	TBCA	-	56.5	61.1	61.1	61.1	44.4	52.8	59.3	8	11	12	12	8	9	10	28.8125	28.9615	29.3734	28.8651	28.9739	29.062	29.2172		0.0407315	1	-0.0195891
	O75348;O95670-2	V-type proton ATPase subunit G 1	ATP6V1G1	-	41.5	49.2	49.2	49.2	50	50	49.2	2	3	3	3	3	3	3	27.8719	27.0121	27.4201	26.9388	27.2121	27.2878	27.2115		0.547171	1	-0.272189
	O75351	Vacuolar protein sorting-associated protein 4B	VPS4B	-	40.3	47.7	42.3	31.3	34.7	30.4	30.6	10	12	12	7	8	6	6	26.8916	26.9146	27.18	26.9475	26.9812	27.0891	27.0879		0.130555	1	0.0310586
	O75352;O75352-2	Mannose-P-dolichol utilization defect 1 protein	MPDU1	-	9.7	13.8	13.8	13.8	13.8	13.8	13.8	2	3	3	3	3	3	3	26.1726	26.1814	26.5851	26.4598	26.6285	26.6058	26.5126		0.957919	1	0.238703
	O75367;O75367-3	Core histone macro-H2A.1	H2AFY	-	54.3	60.8	58.6	58.6	45.2	60.8	52.7	2	2	2	2	0	1	2	29.3116	29.4891	29.7941	29.62	29.6654	29.6087	29.6857		0.411466	1	0.113358
	O75368	SH3 domain-binding glutamic acid-rich-like protein	SH3BGRL	-	79.8	79.8	70.2	45.6	71.1	71.1	79.8	9	9	7	4	7	7	9	27.6151	27.7503	28.0152	27.3223	27.5833	27.8677	27.846		0.320747	1	-0.138697
	O75369;O75369-2;O75369-9;O75369-6;O75369-3;O75369-7;O75369-5;O75369-4	Filamin-B	FLNB	-	68.5	68.3	67.4	67.8	69	69.1	68.6	1	1	1	1	1	1	1	28.3972	28.3483	27.6968	28.582	NaN	NaN	NaN		0	1	0.434586
	O75369-8	Filamin-B	FLNB	-	68.1	67.5	66.7	67	68.2	68.6	68.1	2	1	1	1	1	2	2	29.0614	29.1663	28.6134	29.2749	29.0123	28.7458	28.7181		0.0148204	1	-0.00926828
	O75376;O75376-2;O75376-3	Nuclear receptor corepressor 1	NCOR1	-	15.4	12.1	10.3	19.2	12.6	9.3	7.2	21	17	13	25	16	12	10	25.6954	25.6411	25.4902	25.939	25.8	25.6568	25.5283		0.463349	1	0.122153
	O75379;O75379-2	Vesicle-associated membrane protein 4	VAMP4	-	0	0	23.4	9.9	0	9.9	9.9	0	0	2	1	0	1	1	NaN	NaN	24.4317	NaN	NaN	NaN	NaN		0	1	NaN
	O75380	NADH dehydrogenase [ubiquinone] iron-sulfur protein 6, mitochondrial	NDUFS6	-	27.4	21.8	27.4	47.6	29	29	29	2	2	3	4	3	3	3	24.727	24.9983	25.2474	24.5883	24.8404	25.1858	25.2799		0.0259137	1	-0.017316
	O75381;O75381-2	Peroxisomal membrane protein PEX14	PEX14	-	34.5	28.6	33.7	20.2	17.2	30.8	20.4	8	6	7	5	4	7	5	25.1825	25.1603	25.6566	24.8766	24.9129	25.5848	25.3455		0.253118	1	-0.153154
	O75390	Citrate synthase, mitochondrial	CS	-	47.9	48.5	48.9	53	44.8	46.8	43.6	15	15	16	17	13	14	15	28.7434	28.7974	29.0708	28.6544	28.9004	29.0379	29.0829		0.126492	1	0.0483727
	O75391	Sperm-associated antigen 7	SPAG7	-	31.7	30.8	30	32.2	40.5	42.7	31.7	5	5	6	6	7	7	4	25.0381	25.0097	25.4936	25.1005	24.9281	25.1781	25.0395		0.346596	1	-0.118939
	O75394	39S ribosomal protein L33, mitochondrial	MRPL33	-	16.9	16.9	38.5	16.9	0	38.5	38.5	1	1	2	1	0	2	2	NaN	NaN	24.0393	NaN	NaN	24.2216	24.0245		0	1	0.0838232
	O75396	Vesicle-trafficking protein SEC22b	SEC22B	-	38.6	42.8	34	38.6	47.9	47.9	40.9	8	8	7	7	11	11	8	27.5072	27.3908	27.926	27.1848	27.5232	27.8852	28.0162		0.0597973	1	0.0443389
	O75400;O75400-2	Pre-mRNA-processing factor 40 homolog A	PRPF40A	-	13.9	13.7	14.6	15.4	18.4	14.2	18.8	1	1	1	1	1	1	2	26.5444	26.7083	26.9969	26.8921	26.8548	26.8416	26.9532		0.537859	1	0.135566
	O75410;O75410-9;O75410-2;O75410-7;O75410-3;O75410-10;O75410-6;O75410-5;O75410-4;O75410-8	Transforming acidic coiled-coil-containing protein 1	TACC1	-	20.6	24.1	21.6	20.1	16.9	19.3	21.5	9	12	10	11	8	10	9	24.6576	24.6652	24.6695	24.9136	24.5779	24.7252	24.6901		0.316221	1	0.0625962
	O75419;O75419-2;O75419-3	Cell division control protein 45 homolog	CDC45	-	6.4	9.7	8.3	4.8	10.4	3.9	5.3	3	4	4	2	5	2	2	23.9106	24.5881	NaN	NaN	24.3888	23.4197	23.7139		0.367266	1	-0.408524
	O75431;O75431-2	Metaxin-2	MTX2	-	32.3	42.2	35.4	34.2	32.3	42.2	22.4	6	6	5	5	5	6	4	25.5632	25.6014	25.8131	25.1504	25.6992	26.1032	25.9354		0.0889624	1	0.0627983
	O75436;O75436-2	Vacuolar protein sorting-associated protein 26A	VPS26A	-	50.2	47.1	48	47.1	31.8	37	33.9	12	10	11	11	9	8	7	26.4172	26.3466	26.6893	26.3696	26.5226	26.3342	26.3352		0.397725	1	-0.0939636
	O75438;O75438-2	NADH dehydrogenase [ubiquinone] 1 beta subcomplex subunit 1	NDUFB1	-	15.5	15.5	15.5	15.5	15.5	34.5	34.5	1	1	1	1	1	3	3	NaN	NaN	NaN	NaN	NaN	27.1318	26.8423		0	1	NaN
	O75439	Mitochondrial-processing peptidase subunit beta	PMPCB	-	42.3	40.7	39.1	41.1	36	41.7	32.7	15	14	14	14	12	14	12	26.711	26.4857	26.3517	26.5008	26.4223	26.5508	26.4499		0.140766	1	-0.0351993
	O75446	Histone deacetylase complex subunit SAP30	SAP30	-	5	0	0	0	0	9.1	0	1	0	0	0	0	2	0	NaN	NaN	NaN	NaN	NaN	NaN	NaN		NaN	1	0
	O75448;O75448-2	Mediator of RNA polymerase II transcription subunit 24	MED24	-	16	13	12.2	15	14.7	16.6	16.9	11	8	8	10	9	11	10	24.0733	23.9937	23.8615	24.0344	23.9293	24.0577	23.8848		0.0017404	1	0.000375112
	O75449;O75449-2	Katanin p60 ATPase-containing subunit A1	KATNA1	-	15.5	12.8	10.4	9	14.7	18.3	15.9	4	3	3	2	5	6	5	25.2958	24.9288	24.9595	24.7932	25.1887	25.2381	24.9218		0.0567606	1	-0.025936
	O75461;O75461-3;O75461-2	Transcription factor E2F6	E2F6	-	10.7	7.1	7.1	0	11.4	18.5	10.3	2	1	1	0	2	3	2	NaN	NaN	NaN	NaN	23.2507	23.1377	22.9493		0	0.998787	NaN
	O75475;O75475-2;O75475-3	PC4 and SFRS1-interacting protein	PSIP1	-	37.4	41.3	40.2	40.4	34.9	30.2	32.3	14	18	18	17	15	14	16	27.636	27.9684	28.202	28.0983	27.9525	27.905	28.0227		0.153343	1	0.0591391
	O75477	Erlin-1	ERLIN1	-	24.1	26.1	37.1	27	32.8	35.9	23.6	4	5	7	5	5	7	3	25.5874	25.4246	25.9256	25.3972	25.4363	25.6907	25.6046		0.320672	1	-0.113662
	O75486;O75486-4	Transcription initiation protein SPT3 homolog	SUPT3H	-	9.8	9.8	9.8	9.8	3.8	3.8	3.8	2	2	2	2	1	1	1	22.9476	22.9632	23.078	23.018	NaN	NaN	NaN		0	0.999614	0.0216802
	O75489;O75489-2	NADH dehydrogenase [ubiquinone] iron-sulfur protein 3, mitochondrial	NDUFS3	-	45.1	41.7	50.4	50.4	48.9	52.7	53.4	10	9	12	13	12	11	13	26.5904	26.607	27.1439	26.3644	26.5939	26.8642	26.8142		0.238375	1	-0.121239
	O75494-3;O75494-6;O75494;O75494-4;O75494-5;O75494-2;Q8WXF0	Serine/arginine-rich splicing factor 10	SRSF10	-	33.9	47.5	34.4	47.5	16.9	25.7	38.8	6	8	7	8	5	6	7	27.7085	27.9636	28.1018	27.9021	27.7901	27.7003	27.907		0.379795	1	-0.0997512
	O75496	Geminin	GMNN	-	17.7	10.5	37.3	17.7	36.8	36.8	36.8	2	1	5	3	5	5	5	24.3669	NaN	24.8798	24.36	24.4777	24.7006	24.5183		0.225221	1	-0.109154
	O75506	Heat shock factor-binding protein 1	HSBP1	-	32.9	32.9	32.9	32.9	72.4	32.9	0	1	1	1	1	2	1	0	NaN	NaN	NaN	NaN	23.1923	NaN	NaN		0	1	NaN
	O75521;O75521-2	Enoyl-CoA delta isomerase 2, mitochondrial	ECI2	-	39.6	44.2	46.4	46.4	38.8	41.4	41.4	11	12	13	13	12	12	11	26.3444	26.3352	26.3264	26.397	26.1911	26.2671	26.1768		0.597979	1	-0.0773458
	O75525;O75525-2	KH domain-containing, RNA-binding, signal transduction-associated protein 3	KHDRBS3	-	18.2	17.3	19.7	15	9.2	12.4	11.6	4	4	5	3	1	3	2	24.9331	24.8408	25.6098	25.2014	NaN	25.3262	NaN		0.157066	1	0.135898
	O75529;O75529-2	TAF5-like RNA polymerase II p300/CBP-associated factor-associated factor 65 kDa subunit 5L	TAF5L	-	3.4	5.3	5.6	3.4	12.2	11.5	3.4	1	1	2	1	3	3	1	NaN	NaN	23.4305	NaN	23.4671	23.5592	NaN		0	1	0.0826912
	O75530;O75530-2;O75530-3	Polycomb protein EED	EED	-	22	22.2	20.2	22.4	27	29.5	19.7	9	9	8	8	10	11	7	25.4031	25.3574	25.1577	25.1897	25.5905	25.3366	25.2844		0.13909	1	0.0442505
	O75531	Barrier-to-autointegration factor;Barrier-to-autointegration factor, N-terminally processed	BANF1	-	65.2	73	73	73	50.6	58.4	71.9	7	8	9	8	5	6	7	30.3529	30.1838	30.6118	30.2954	30.2898	30.6139	30.5371		0.133525	1	0.0512277
	O75533;O75533-2	Splicing factor 3B subunit 1	SF3B1	-	52.2	46.2	50	47.8	53	53.9	55.2	47	46	49	46	50	50	50	28.1496	28.1282	28.1229	28.15	28.1944	28.1959	28.1223		0.678253	1	0.0320919
	O75534;O75534-2;O75534-4;O75534-3	Cold shock domain-containing protein E1	CSDE1	-	47.5	45.6	45.2	42.1	50.6	51.1	51.9	34	34	32	29	33	33	35	27.6164	27.5608	27.4878	27.5054	27.539	27.5389	27.4688		0.51238	1	-0.0419532
	O75554;O75554-2	WW domain-binding protein 4	WBP4	-	8.8	16.5	18.1	0	13.6	18.1	17.3	1	3	3	0	2	3	3	NaN	24.3806	24.8701	NaN	24.9083	24.4859	24.4326		0.0201103	1	-0.0164162
	O75569;O75569-3;O75569-2	Interferon-inducible double-stranded RNA-dependent protein kinase activator A	PRKRA	-	32.3	16	34.5	24.3	39.3	42.2	39.3	7	4	8	6	8	9	8	26.3818	26.3118	26.3758	26.6009	26.4602	26.348	26.3751		0.59203	1	0.0896079
	O75575;O75575-4;O75575-2;O75575-3	DNA-directed RNA polymerase III subunit RPC9	CRCP	-	33.8	15.5	33.8	15.5	33.8	33.8	33.8	3	1	3	2	3	3	4	24.129	NaN	24.5726	23.9697	24.0966	24.4995	24.2998		0.239513	1	-0.134408
	O75582;O75582-3;O75582-2	Ribosomal protein S6 kinase alpha-5	RPS6KA5	+	8.2	4.2	1.2	3	2.4	4.7	1.7	4	2	1	1	1	2	1	23.535	23.7291	NaN	NaN	NaN	23.5127	NaN		0	0.999824	-0.119395
	O75586;O75586-2;O75586-3	Mediator of RNA polymerase II transcription subunit 6	MED6	-	17.5	17.5	18.3	4.5	10.6	12.6	3.7	3	3	4	2	3	3	1	23.9249	24.1501	24.1831	24.174	24.2025	24.1273	NaN		0.414562	1	0.081913
	O75592;O75592-2	E3 ubiquitin-protein ligase MYCBP2	MYCBP2	-	7.3	11.3	2.6	12.8	6.5	4.8	4.8	23	32	7	36	16	13	12	25.1367	25.2711	23.6786	25.6484	24.9025	24.2323	24.1592		0.0228975	1	0.0401006
	O75600;O75600-2	2-amino-3-ketobutyrate coenzyme A ligase, mitochondrial	GCAT	-	25.5	23.4	12.6	23.4	22.7	23.4	17.7	6	6	3	5	5	5	4	24.0391	24.2998	24.1449	24.4677	24.1942	24.0313	24.0973		0.101774	1	0.0363599
	O75607	Nucleoplasmin-3	NPM3	-	60.1	60.1	60.1	44.9	60.1	60.1	51.1	6	6	6	4	6	6	5	27.8575	27.5562	27.8832	27.6881	27.4811	27.8215	27.723		0.295133	1	-0.0871989
	O75608;O75608-2	Acyl-protein thioesterase 1	LYPLA1	-	41.3	40	45.7	32.2	46.1	63	46.1	4	4	5	3	5	7	5	26.1894	25.9518	26.1829	25.8699	26.0765	26.4054	26.3262		0.14621	1	0.0614487
	O75616;O75616-2	GTPase Era, mitochondrial	ERAL1	-	19.9	13.7	8	26.3	21.3	17.8	17.6	5	4	2	7	6	5	5	23.9088	23.9431	23.7949	24.1731	23.814	23.6786	23.4078		0.237396	1	-0.113882
	O75643;O75643-2	U5 small nuclear ribonucleoprotein 200 kDa helicase	SNRNP200	-	51.8	50.3	42.6	50	54.4	49.4	45.4	88	91	74	88	95	81	73	28.0252	28.1506	27.2901	28.2072	28.1437	27.7445	27.7326		0.194958	1	0.135027
	O75663;O75663-2	TIP41-like protein	TIPRL	-	62.5	54.8	58.5	62.1	60.7	57.4	56.2	14	12	12	13	14	11	11	27.3534	27.2251	27.4118	27.319	27.3909	27.2655	27.3251		0.0305042	1	-0.00494305
	O75683	Surfeit locus protein 6	SURF6	-	17.2	17.2	21.1	23.5	9.1	16.3	16.3	5	5	7	8	4	5	5	25.3764	25.8988	25.8436	25.8579	25.2536	25.2995	25.864		0.224545	1	-0.137543
	O75688;O75688-2;O75688-4;O75688-5;O75688-3	Protein phosphatase 1B	PPM1B	-	25.9	12.9	15.7	15	15.2	15.9	12.7	6	3	4	4	3	3	2	24.8664	24.3051	24.8018	24.6947	24.4168	24.619	24.4316		0.284389	1	-0.117237
	O75691	Small subunit processome component 20 homolog	UTP20	-	18.3	17.3	8.7	18.5	24	18	16	36	35	16	36	51	36	32	25.4571	25.6419	24.1703	25.6203	25.6798	24.9485	24.9722		0.183877	1	0.215419
	O75694;O75694-2	Nuclear pore complex protein Nup155	NUP155	-	27.5	35.2	22.9	37.1	30.7	35.2	29	24	29	19	31	27	29	23	25.982	25.9787	25.5199	25.9193	25.8897	25.8335	25.7358		0.0446937	1	0.0177097
	O75695	Protein XRP2	RP2	-	10	9.4	15.7	9.4	7.4	7.7	5.4	4	3	6	3	3	3	2	24.709	24.8847	25.0423	24.6187	24.3901	24.9817	25.028		0.254229	1	-0.124041
	O75717;O75717-2	WD repeat and HMG-box DNA-binding protein 1	WDHD1	-	40.7	36.7	30.2	36.5	34.4	26.8	32.6	30	26	21	30	24	21	24	26.4174	26.3907	26.0284	26.5238	26.3773	26.0806	26.1629		0.0154911	1	0.00734186
	O75718	Cartilage-associated protein	CRTAP	-	4.7	4.7	14.5	2.7	10.2	4.5	4.7	2	2	5	1	4	2	2	23.8175	23.9908	23.7442	NaN	23.4404	23.841	24.2674		0.00167842	1	-0.00128428
	O75746;O75746-2	Calcium-binding mitochondrial carrier protein Aralar1	SLC25A12	-	41.6	38.5	39.8	35.7	37.5	29.4	33.6	16	17	15	14	16	14	13	26.2171	26.0184	26.2682	26.0579	26.0657	26.2212	26.0896		0.316815	1	-0.0592672
	O75787;O75787-2	Renin receptor	ATP6AP2	-	36.9	28.3	36.9	24.6	14.6	19.7	22	9	6	10	5	4	5	5	24.5095	24.7794	25.1569	24.6703	25.0532	24.9674	25.0325		0.246138	1	0.115612
	O75791;O75791-2	GRB2-related adapter protein 2	GRAP2	-	45.8	52.1	51.8	52.1	42.1	48.2	54.5	11	13	12	13	11	12	14	26.9745	27.0713	27.3684	26.8945	27.1078	27.3895	27.331		0.0924085	1	0.04259
	O75792	Ribonuclease H2 subunit A	RNASEH2A	-	43.1	42.8	48.2	45.5	50.8	44.5	43.1	10	11	13	13	14	13	12	27.2569	27.1765	27.5313	27.1063	27.0638	27.2289	27.2467		0.730745	1	-0.160175
	O75794	Cell division cycle protein 123 homolog	CDC123	-	37.8	36.3	34.2	34.2	47.9	50	31.5	12	11	10	11	15	15	9	26.5206	26.3153	26.4478	26.3368	26.3766	26.4326	26.4337		0.228731	1	-0.0330076
	O75818;O75818-2	Ribonuclease P protein subunit p40	RPP40	-	35.3	37.2	30.9	37.5	38.3	25.1	31.7	7	8	6	9	8	5	6	25.1325	25.0101	25.0021	25.0109	25.282	25.1504	25.1458		0.618559	1	0.0990286
	O75821	Eukaryotic translation initiation factor 3 subunit G	EIF3G	-	53.8	56.6	65.9	65.6	60.9	50.9	58.8	17	14	21	20	18	15	17	28.4967	28.5565	28.8446	28.752	28.5491	28.5664	28.6654		0.00197054	1	0.000630697
	O75822;O75822-2;O75822-3	Eukaryotic translation initiation factor 3 subunit J	EIF3J	-	51.6	60.1	60.1	64.3	54.3	55	63.6	11	15	14	16	15	14	17	27.6674	27.7094	28.1542	27.7721	27.7457	27.8061	27.8992		0.101433	1	-0.0379429
	O75828	Carbonyl reductase [NADPH] 3	CBR3	-	10.5	5.8	10.1	0	10.5	0	4	2	1	1	0	2	0	1	22.5855	NaN	22.9646	NaN	23.0072	NaN	NaN		0	0.921661	0.232129
	O75832;O75832-2	26S proteasome non-ATPase regulatory subunit 10	PSMD10	-	49.1	49.6	54	50	65.9	51.3	59.7	7	8	8	7	11	9	10	27.105	26.9817	27.0074	26.9659	26.8263	27.2128	27.114		0.00524643	1	-0.00166114
	O75843	AP-1 complex subunit gamma-like 2	AP1G2	-	8.7	9.4	1.1	4.6	9.8	7.5	8.7	5	5	1	3	6	4	4	23.9914	23.6383	NaN	23.314	23.8586	23.7272	23.6383		0.367995	1	-0.180307
	O75844	CAAX prenyl protease 1 homolog	ZMPSTE24	-	25.1	14.7	20.2	24.2	27.6	27.2	27.2	9	6	8	10	10	11	10	26.2506	26.0918	26.3543	26.2868	26.6256	26.2489	26.2117		0.365568	1	0.111025
	O75874	Isocitrate dehydrogenase [NADP] cytoplasmic	IDH1	-	49.8	45.4	40.1	44.2	48.3	45.7	46.9	16	13	12	13	15	14	14	26.7895	26.873	26.7349	26.8007	26.83	26.8917	26.8476		0.477478	1	0.0433256
	O75879	Glutamyl-tRNA(Gln) amidotransferase subunit B, mitochondrial	GATB	-	16.7	18.3	10.6	7.5	7	9.5	16.5	4	4	3	2	2	3	5	23.9356	23.8021	24.2724	23.6056	23.8609	NaN	24.108		0.291614	1	-0.145244
	O75880	Protein SCO1 homolog, mitochondrial	SCO1	-	11	13.3	10.6	8.3	25.6	28.2	13.6	2	3	4	2	6	6	3	25.659	26.1546	26.7505	24.7581	26.1846	26.7719	26.751		0.0398673	1	-0.0716508
	O75884;O75884-2	Putative hydrolase RBBP9	RBBP9	-	9.1	26.9	9.1	19.9	19.9	31.7	10.8	1	3	1	2	2	4	1	NaN	25.0299	NaN	24.7	24.3568	24.8495	NaN		0	0.928573	-0.394497
	O75896	Tumor suppressor candidate 2	TUSC2	-	10.9	35.5	35.5	56.4	32.7	24.5	24.5	1	2	2	3	2	1	1	NaN	24.0687	23.9948	24.0481	24.0861	NaN	NaN		0.315024	1	0.0353642
	O75907	Diacylglycerol O-acyltransferase 1	DGAT1	-	14.3	10.5	11.1	14.3	7.2	11.5	14.3	5	4	4	4	2	3	4	24.1366	24.1074	24.1202	24.3171	24.5071	24.0899	24.1178		0.538397	1	0.136539
	O75909;O75909-4;O75909-1;O75909-2	Cyclin-K	CCNK	-	14.5	12.4	18.1	12.1	11.7	15.9	15.9	5	4	7	4	4	6	5	25.6538	25.394	25.7634	25.6192	25.6693	25.5009	25.7359		0.0914759	1	0.0275725
	O75915	PRA1 family protein 3	ARL6IP5	-	16	16	16	21.3	14.9	19.1	14.9	2	2	2	4	2	4	2	26.2072	26.4172	26.4703	26.6288	26.345	26.2772	26.5267		0.278408	1	0.0795569
	O75925;O75925-2;O75925-3	E3 SUMO-protein ligase PIAS1	PIAS1	-	3.4	2	4.3	0	10.4	7.2	10.4	2	1	1	0	3	2	3	NaN	NaN	NaN	NaN	25.5758	25.7337	25.4648		0	0.929112	NaN
	O75928-2;O75928;O75928-3	E3 SUMO-protein ligase PIAS2	PIAS2	-	4.2	4.2	6.8	2.1	6.8	8.2	6.8	1	1	1	1	1	2	1	NaN	NaN	24.7565	NaN	24.9258	24.8071	24.7956		0	0.928218	0.0862738
	O75934	Pre-mRNA-splicing factor SPF27	BCAS2	-	48.4	41.3	48.4	44.9	59.6	50.2	44.4	9	8	9	9	11	10	8	26.3818	26.1877	26.6199	26.0181	26.1857	26.4513	26.4271		0.328624	1	-0.125919
	O75935;O75935-3;O75935-2	Dynactin subunit 3	DCTN3	-	25.8	31.2	30.6	22	19.9	15.6	9.7	4	5	5	3	4	2	2	25.6548	25.6959	26.041	25.4044	25.2694	25.7787	25.7464		0.638715	1	-0.247483
	O75937	DnaJ homolog subfamily C member 8	DNAJC8	-	38.7	39.9	39.1	39.1	34.8	42.3	42.3	10	12	11	9	8	12	12	27.7195	28.1051	28.3974	28.3438	28.124	28.1293	28.3026		0.36205	1	0.150932
	O75940	Survival of motor neuron-related-splicing factor 30	SMNDC1	-	22.7	20.6	29	34	38.2	34	29	3	3	3	4	5	4	3	26.6388	26.6632	26.9998	26.5833	26.4363	26.6873	26.6744		0.68109	1	-0.171925
	O75943;O75943-2;O75943-4;O75943-3	Cell cycle checkpoint protein RAD17	RAD17	-	8.5	10.3	5.4	8.4	5.9	7.6	1.9	4	5	2	4	3	4	1	23.2532	22.96	23.144	23.1045	23.1761	23.001	NaN		0.0902223	1	-0.0252202
	O75947;O75947-2	ATP synthase subunit d, mitochondrial	ATP5H	-	72.7	74.5	73.3	73.9	72	67.7	72.7	14	13	13	11	11	10	11	28.393	28.4295	28.7056	28.1502	28.2162	28.4582	28.5863		0.47668	1	-0.15664
	O75955;O75955-2	Flotillin-1	FLOT1	-	10.3	4.4	8.4	4.4	9.4	24.4	7	3	1	2	2	3	7	2	23.0988	NaN	NaN	NaN	22.6292	23.3521	23.0556		0	0.926271	-0.0865084
	O75962;O75962-5;O75962-2;O75962-4	Triple functional domain protein	TRIO	+	0.7	1.5	0.3	1.4	1.1	2.4	1.6	2	3	1	4	2	5	3	23.2372	23.5424	NaN	23.651	22.9635	23.039	23.1606		0.303084	1	-0.186246
	O75964	ATP synthase subunit g, mitochondrial	ATP5L	-	46.6	46.6	46.6	46.6	46.6	37.9	37.9	4	4	4	4	4	3	4	27.581	27.6553	28.0197	27.1321	28.1873	28.5499	28.6121		0.375271	1	0.368334
	O75976;O75976-2	Carboxypeptidase D	CPD	-	2.2	2.6	1	1	0	1.7	0.9	3	2	1	1	0	2	1	23.5844	23.5965	NaN	NaN	NaN	23.6281	NaN		0	0.927713	0.0376663
	O75995	SAM and SH3 domain-containing protein 3	SASH3	-	48.4	50	48.4	41.6	37.6	38.7	38.4	11	13	11	10	8	9	9	27.0812	27.2003	27.4365	27.1055	27.1969	27.3903	27.3446		0.0599822	1	0.0200009
	O76003	Glutaredoxin-3	GLRX3	-	48.1	31.6	40	43.6	44.2	42.4	43.3	13	11	12	13	14	12	15	28.0314	28.1026	28.1423	27.8751	27.8759	28.1282	28.0965		0.517805	1	-0.0981981
	O76021;O76021-2	Ribosomal L1 domain-containing protein 1	RSL1D1	-	42.7	43.5	42.9	46.3	43.3	44.9	45.5	19	22	22	26	20	24	24	27.823	28.2893	28.1062	28.3567	28.454	28.144	28.2379		0.780254	1	0.225316
	O76031	ATP-dependent Clp protease ATP-binding subunit clpX-like, mitochondrial	CLPX	-	25.3	26.1	33.8	25.1	32.5	34.6	32.1	10	11	14	10	13	15	13	25.9631	25.992	26.0418	25.9587	25.8996	25.7764	25.9366		1.01839	1	-0.106159
	O76062;O76062-2	Delta(14)-sterol reductase	TM7SF2	-	2.4	0	3.1	3.1	3.1	3.1	0	1	0	1	1	1	1	0	NaN	NaN	NaN	NaN	NaN	NaN	NaN		NaN	1	0
	O76071	Probable cytosolic iron-sulfur protein assembly protein CIAO1	CIAO1	-	31	21.5	28	24.2	29.2	29.2	33	8	6	8	6	7	7	8	25.15	25.0369	25.0375	25.1013	25.1173	25.0064	25.2397		0.258822	1	0.0414066
	O76075;O76075-2;O76075-4;O76075-3	DNA fragmentation factor subunit beta	DFFB	-	22.2	23.4	14.8	22.2	26.6	26.6	8.6	5	4	3	5	5	5	2	24.3937	24.396	24.2572	24.3638	24.3909	24.7114	24.4509		0.591938	1	0.130303
	O76094;O76094-2	Signal recognition particle subunit SRP72	SRP72	-	57.1	59.5	55	58	48.7	52.2	53.7	24	26	25	25	20	21	22	27.1188	27.0597	27.0674	26.992	26.9896	26.9538	27.0056		2.29811	1	-0.096731
	O94763;O94763-3;O94763-2	Unconventional prefoldin RPB5 interactor 1	URI1	-	32.7	25.4	23.2	24.7	20	23.6	26.5	3	3	3	3	3	4	4	24.6265	24.7148	24.668	24.762	24.8038	24.7506	24.6465		0.756706	1	0.070965
	O94766-2;O94766	Galactosylgalactosylxylosylprotein 3-beta-glucuronosyltransferase 3	B3GAT3	-	8.6	3.2	4.4	0	13	13	13	1	1	1	0	2	2	2	NaN	NaN	NaN	NaN	23.7336	23.6873	23.4893		0	0.927529	NaN
	O94776;O94776-2	Metastasis-associated protein MTA2	MTA2	-	58.7	61.5	55.1	59.4	62.6	52.5	46.6	25	24	24	27	27	22	19	27.901	27.943	27.8525	28.079	28.0938	27.8856	27.9167		0.660666	1	0.0949292
	O94788-3;O94788;O94788-4;O94788-2;P47895;P00352	Retinal dehydrogenase 2	ALDH1A2	-	21.1	21.1	26.4	21.1	12.1	17.5	12.5	5	5	7	5	3	4	3	24.5531	24.5422	24.6208	24.0911	24.1622	24.3733	24.3116		2.08275	1	-0.337448
	O94804	Serine/threonine-protein kinase 10	STK10	+	0.9	2.7	0.9	4.9	4.5	4.9	4.5	0	1	0	2	2	2	2	NaN	NaN	NaN	23.0096	23.2698	23.2641	23.0903		0	0.917454	NaN
	O94819	Kelch repeat and BTB domain-containing protein 11	KBTBD11	-	26	22.3	22.3	21.2	19.1	22.6	23.3	11	10	10	9	6	8	8	24.9706	24.8637	24.4708	24.8076	24.6731	24.5095	24.5496		0.382399	1	-0.133385
	O94826	Mitochondrial import receptor subunit TOM70	TOMM70A	-	55.3	46.7	45.9	44.6	40	42.9	57.2	20	18	18	17	17	19	22	26.699	26.7562	26.6294	26.8348	26.6373	26.6449	26.7279		0.0948594	1	0.0163797
	O94832	Unconventional myosin-Id	MYO1D	-	4.1	7	3.6	6.5	4.8	4.2	4.6	2	4	3	3	2	1	2	23.412	23.2804	22.9981	23.4964	NaN	NaN	23.1445		0.161607	1	0.0903552
	O94842;O94842-3;O94842-2;O15405;O15405-2;Q96NM4;Q96NM4-4;Q96NM4-2;Q96NM4-3	TOX high mobility group box family member 4	TOX4	-	9.8	11.9	20.1	10.8	10.5	13.7	13.7	2	3	6	2	3	5	5	25.9625	25.3466	26.0821	25.208	25.4296	25.9618	25.6634		0.366042	1	-0.231384
	O94855;O94855-2	Protein transport protein Sec24D	SEC24D	-	6.1	10.9	7.6	7	11.9	7.8	7.7	3	5	4	4	5	3	4	23.9096	24.3467	23.6481	23.9798	23.4823	23.6061	23.5046		0.705485	1	-0.324899
	O94864;O94864-2;O94864-4	STAGA complex 65 subunit gamma	SUPT7L	-	13.3	8.9	20.5	6.5	14.3	25.8	2.4	3	2	4	1	3	6	1	25.0884	24.9256	25.065	NaN	24.9224	25.0236	NaN		0.274345	1	-0.0533435
	O94874;O94874-2;O94874-3	E3 UFM1-protein ligase 1	UFL1	-	35.3	32.4	32.1	31.7	33.8	38.4	31.7	24	22	18	21	21	24	20	25.98	25.7293	25.9649	25.6077	25.8212	26.0535	25.8847		0.145496	1	-0.0495982
	O94880	PHD finger protein 14	PHF14	-	12.5	11.4	11.7	11.5	14.5	12.2	15.1	2	2	2	2	1	0	1	24.0294	24.0574	24.4058	24.2621	24.3189	24.2022	24.2348		0.365604	1	0.0902898
	O94888	UBX domain-containing protein 7	UBXN7	-	37	32.1	32.5	31.1	33.5	27.2	32.9	12	9	10	10	11	9	10	25.5114	25.3383	25.4943	25.4318	25.3177	25.4714	25.4091		0.275467	1	-0.0404924
	O94900	Thymocyte selection-associated high mobility group box protein TOX	TOX	-	17.3	12	12	15.8	12	9.5	9.5	4	2	2	3	2	2	2	25.4191	25.4188	25.2871	25.119	25.0667	25.497	25.7275		0.0406438	1	-0.0224161
	O94901-9;O94901;O94901-6;O94901-5;O94901-8	SUN domain-containing protein 1	SUN1	-	9.4	6.1	2.8	7.5	0	4.4	2.1	6	4	2	4	0	2	1	23.3439	23.5537	23.6227	23.6912	NaN	23.4016	NaN		0.090308	1	0.039608
	O94903	Proline synthase co-transcribed bacterial homolog protein	PROSC	-	46.9	50.2	48.4	45.5	52.7	54.9	42.9	10	9	9	10	10	11	9	27.0038	27.0771	27.0683	26.9972	27.0221	27.2219	27.309		0.415491	1	0.0878325
	O94905;O94905-2;O94905-3	Erlin-2	ERLIN2	-	28.3	26.8	34.5	27.4	34.8	38.1	41.9	6	5	7	5	6	7	8	26.0469	25.6191	26.1448	25.2557	25.7935	26.1294	26.0043		0.209563	1	-0.1412
	O94906;O94906-2	Pre-mRNA-processing factor 6	PRPF6	-	38	35.4	37	38.5	37.2	38.4	36.1	32	31	29	32	29	29	27	26.9517	26.9683	26.8091	27.1356	27.076	26.8045	26.8677		0.236853	1	0.0612663
	O94913	Pre-mRNA cleavage complex 2 protein Pcf11	PCF11	-	11.1	12.7	14.4	18.3	12.2	9.1	7.2	14	12	15	19	12	9	6	24.5587	24.93	24.556	25.0984	24.7225	24.4468	24.0603		0.133045	1	-0.0995847
	O94915;O94915-2	Protein furry homolog-like	FRYL	-	7	8.4	3.6	5.3	7	7.9	3.9	14	16	6	10	13	15	7	24.3682	24.1917	23.3151	23.974	23.9297	23.9853	23.4568		0.147833	1	-0.12187
	O94919	Endonuclease domain-containing 1 protein	ENDOD1	-	25.4	31.2	38.4	35.6	35.6	39.4	37.4	9	10	11	12	12	12	11	27.1448	27.0715	26.994	26.9979	27.024	27.1218	27.0217		0.2357	1	-0.028776
	O94925;O94925-2	Glutaminase kidney isoform, mitochondrial	GLS	-	38.3	34.5	32	39.9	34.2	32.7	31.1	1	1	0	1	0	1	1	26.8743	26.7401	26.6557	26.7837	26.7479	26.9108	26.7886		0.313593	1	0.0510468
	O94925-3	Glutaminase kidney isoform, mitochondrial	GLS	-	44.1	41.3	41.5	46	44	40.5	38.6	2	2	2	2	2	2	2	25.7901	25.4829	25.6263	25.5153	25.508	25.4639	25.5952		0.650802	1	-0.112507
	O94927;O94927-2	HAUS augmin-like complex subunit 5	HAUS5	-	21.2	17.5	11.5	22.6	20.4	25.3	12.8	9	8	5	8	9	11	6	28.066	27.8359	27.2407	27.8446	27.9364	27.733	27.7836		0.203593	1	0.110151
	O94953;O94953-2	Lysine-specific demethylase 4B	KDM4B	-	4.3	3.4	0	1.3	3.8	4.8	0.7	3	2	0	1	2	2	0	25.3608	NaN	NaN	NaN	NaN	24.9096	NaN		0	0.916913	-0.451157
	O94966-7;O94966-6;O94966-3;O94966-4;O94966-5;O94966;O94966-2	Ubiquitin carboxyl-terminal hydrolase 19	USP19	-	23.4	22.9	18	25.1	24.2	21.1	17.6	15	14	11	15	17	14	13	24.741	24.9695	24.3857	24.9428	24.6972	24.4793	24.4257		0.11561	1	-0.0624967
	O94967;O94967-2;O94967-3;O94967-4	WD repeat-containing protein 47	WDR47	-	3.3	2.6	3	4	3.4	2.4	2.4	2	2	2	3	3	2	2	NaN	23.0551	NaN	23.214	23.1479	22.5607	22.9732		0	0.916577	-0.081162
	O94973;O94973-2;O94973-3	AP-2 complex subunit alpha-2	AP2A2	-	29.1	25.8	26.9	29.8	28.3	29.1	20	11	9	10	11	9	10	6	25.3163	25.2605	24.7713	25.1087	25.2797	25.2417	25.1657		0.215734	1	0.0828757
	O94979;O94979-9;O94979-3;O94979-2;O94979-8;O94979-4;O94979-6;O94979-10;O94979-7;O94979-5	Protein transport protein Sec31A	SEC31A	-	21.6	14.8	13.9	23.9	15.8	16.6	16.4	17	11	11	18	12	14	12	25.5835	25.3625	25.1832	25.4872	25.4125	25.4666	25.4899		0.379747	1	0.0876727
	O94992	Protein HEXIM1	HEXIM1	-	32.6	31.5	35.1	28.4	25.6	30.9	33.1	7	7	7	6	4	5	6	26.0107	26.1436	26.4579	26.0541	25.8424	26.0102	25.9141		0.991765	1	-0.248887
	O95059	Ribonuclease P protein subunit p14	RPP14	-	37.1	12.9	53.2	53.2	27.4	27.4	43.5	3	1	4	4	2	2	3	24.5757	NaN	24.7437	24.0709	24.5787	25.0325	24.7486		0.0586318	1	-0.0520415
	O95067	G2/mitotic-specific cyclin-B2	CCNB2	-	7.8	4.5	11.6	4.5	6.8	6.8	6.8	2	1	3	1	2	2	2	23.4522	NaN	23.6087	NaN	23.1374	23.4803	23.288		0.692964	1	-0.228624
	O95071;O95071-2	E3 ubiquitin-protein ligase UBR5	UBR5	-	14.2	15.5	5.4	13.5	17.2	11.3	11.8	23	27	10	24	31	20	20	24.9371	25.235	23.776	25.0227	25.0997	24.6261	24.6555		0.197056	1	0.201663
	O95104;O95104-2;O95104-3	Splicing factor, arginine/serine-rich 15	SCAF4	-	13.6	13.3	14.2	14	16.7	13.9	16	10	10	9	8	12	9	11	26.1786	26.0334	26.0995	26.2477	26.0657	26.0282	26.0216		0.0637879	1	-0.0130533
	O95139;O95139-2	NADH dehydrogenase [ubiquinone] 1 beta subcomplex subunit 6	NDUFB6	-	30.5	28.1	38.3	21.9	21.9	32	32	3	3	4	2	2	3	3	26.06	26.2085	26.5198	26.4361	26.3272	26.2532	26.099		0.0394184	1	0.0161465
	O95140;O95140-2	Mitofusin-2	MFN2	-	2.6	14.3	0	6.7	9	7.9	6.3	1	6	0	3	4	4	3	NaN	23.7124	NaN	23.5769	23.5134	23.0591	23.3337		0	0.9144	-0.341615
	O95149	Snurportin-1	SNUPN	-	12.2	15	15	14.7	4.4	4.4	4.4	2	3	3	3	1	1	1	24.1536	24.4092	24.2316	24.7252	NaN	NaN	NaN		0	0.914867	0.460404
	O95155;O95155-2;O95155-4;O95155-3	Ubiquitin conjugation factor E4 B	UBE4B	-	20.6	27.2	17.1	23.2	20.4	19.4	15.9	16	22	12	18	15	14	10	24.754	24.7328	24.2415	24.7194	24.968	24.8181	24.7183		0.695213	1	0.229819
	O95163	Elongator complex protein 1	IKBKAP	-	27.4	29	20.3	28.9	19.8	24.5	19.4	25	23	17	24	16	21	15	25.4969	25.3693	25.2915	25.5028	25.5525	25.3191	25.3279		0.17638	1	0.0397091
	O95166	Gamma-aminobutyric acid receptor-associated protein	GABARAP	-	23.9	26.5	26.5	26.5	9.4	10.3	18.8	2	1	1	1	0	0	2	27.2954	27.0719	27.0511	27.3137	NaN	NaN	27.8624		0.842029	1	0.448538
	O95167	NADH dehydrogenase [ubiquinone] 1 alpha subcomplex subunit 3	NDUFA3	-	41.7	13.1	41.7	41.7	0	36.9	36.9	2	1	2	3	0	2	2	25.9155	NaN	26.3694	25.5054	NaN	25.4099	25.2593		1.52263	1	-0.750969
	O95168;O95168-2	NADH dehydrogenase [ubiquinone] 1 beta subcomplex subunit 4	NDUFB4	-	23.3	41.1	41.1	23.3	31.8	31	21.7	3	5	4	3	5	3	2	25.6448	25.5822	25.8316	25.7564	26.0619	26.1583	26.159		1.36638	1	0.347682
	O95169;O95169-3;O95169-2	NADH dehydrogenase [ubiquinone] 1 beta subcomplex subunit 8, mitochondrial	NDUFB8	-	31.2	36	36	36	36	36	36	4	5	5	5	5	5	5	25.629	25.7253	26.0549	25.9766	25.954	25.7578	25.8166		0.234349	1	0.0732015
	O95182	NADH dehydrogenase [ubiquinone] 1 alpha subcomplex subunit 7	NDUFA7	-	8	23.9	44.2	45.1	23.9	24.8	37.2	1	2	4	4	2	3	4	NaN	25.5676	24.83	24.7741	25.4143	25.8463	25.9709		0.259784	1	0.302593
	O95197;O95197-7;O95197-2;O95197-4	Reticulon-3	RTN3	-	7.7	4.8	4.8	4.8	1.1	6.7	6.7	1	0	0	0	0	1	1	NaN	27.5498	27.6099	27.6526	27.8654	27.7994	27.925		1.20801	1	0.23077
	O95197-3;O95197-5;O95197-6	Reticulon-3	RTN3	-	22.9	27.5	27.5	27.5	11	27.5	27.5	1	1	1	1	1	1	1	NaN	NaN	NaN	25.2142	NaN	25.6262	NaN		0	0.919952	NaN
	O95202;O95202-3;O95202-2	LETM1 and EF-hand domain-containing protein 1, mitochondrial	LETM1	-	42.4	43.8	49.4	43.2	41.3	41.8	38.8	22	23	28	26	23	25	23	26.2109	26.1664	26.481	26.1222	26.3641	26.5015	26.4921		0.254911	1	0.0838664
	O95218-2;O95218	Zinc finger Ran-binding domain-containing protein 2	ZRANB2	-	28.4	37.5	29.1	34.4	40.3	27.5	40.3	10	13	10	14	15	9	14	26.7035	27.1941	27.4809	27.1706	27.0975	27.2628	27.3009		0.157419	1	0.0817879
	O95229;O95229-2	ZW10 interactor	ZWINT	-	37.5	21.3	32.1	21.3	21.3	33.6	30.3	6	3	6	3	3	5	4	24.6586	24.4722	25.2362	24.2939	24.219	24.8975	24.6507		0.449734	1	-0.273684
	O95232;O95232-2	Luc7-like protein 3	LUC7L3	-	24.8	34	32.2	28.7	26.6	24.3	28.2	10	14	13	11	11	8	9	27.6027	28.2259	27.9441	27.9964	28.0301	27.6569	27.9331		0.0381666	1	-0.0201174
	O95235;O95235-2	Kinesin-like protein KIF20A	KIF20A	-	16.4	25.6	9.8	18.5	12.8	12.5	7.2	10	15	6	11	8	7	4	24.0638	24.6197	23.5283	24.29	23.9684	23.6618	23.127		0.329166	1	-0.308811
	O95239;O95239-2	Chromosome-associated kinesin KIF4A	KIF4A	-	14.1	13.3	11.9	17.5	17.2	16.1	12.7	8	8	6	8	9	8	6	24.9339	25.0352	24.5119	25.0762	24.5357	24.5527	24.5621		0.291506	1	-0.145309
	O95248;O95248-4;O95248-5	Myotubularin-related protein 5	SBF1	-	6.5	7.2	0	11.1	6.4	4.4	2.9	7	7	0	13	7	5	2	23.1498	23.199	NaN	24.0275	23.437	22.7333	22.5468		0.00755578	1	0.0117235
	O95249;O95249-2	Golgi SNAP receptor complex member 1	GOSR1	-	31.6	26.4	14	24.8	20.4	14.4	26.8	5	4	3	4	3	3	5	25.4681	25.0919	25.4367	25.0812	25.227	25.0821	25.2176		0.775802	1	-0.180208
	O95251;O95251-4;O95251-2;O95251-3;O95251-5	Histone acetyltransferase KAT7	KAT7	-	20.3	19	25.7	24.9	23.6	30.3	21.6	8	8	11	12	12	14	8	25.2053	25.1604	25.5131	25.3258	25.5404	25.2982	25.4182		0.392284	1	0.102705
	O95260-2;O95260	Arginyl-tRNA--protein transferase 1	ATE1	-	22.2	12.5	6.8	19.5	13.1	10.6	11.4	6	4	2	6	4	4	4	24.1582	24.2731	23.9829	24.1541	24.285	23.8854	23.9031		0.240378	1	-0.0812092
	O95267;O95267-2;O95267-5;O95267-3;O95267-4	RAS guanyl-releasing protein 1	RASGRP1	-	1.1	0	0	3	3	3	1.9	1	0	0	2	2	2	1	NaN	NaN	NaN	NaN	NaN	NaN	NaN		NaN	1	0
	O95273;O95273-2;O95273-3	Cyclin-D1-binding protein 1	CCNDBP1	-	3.6	6.1	9.4	0	7.2	8.6	7.2	1	1	2	0	1	1	1	NaN	NaN	NaN	NaN	NaN	22.93	NaN		0	0.917962	NaN
	O95292;O95292-2	Vesicle-associated membrane protein-associated protein B/C	VAPB	-	36.2	44	44	47.7	35.8	42.8	43.6	6	7	7	8	7	8	7	26.4662	26.746	26.6901	26.7836	26.7391	26.9879	26.9568		1.14176	1	0.232769
	O95295	SNARE-associated protein Snapin	SNAPIN	-	57.4	56.6	72.1	64.7	45.6	61	53.7	5	5	6	5	4	5	4	25.3881	24.9335	25.5418	24.9661	25.0283	25.2097	25.5378		0.183874	1	-0.102309
	O95297;O95297-2;O95297-3;O95297-4;O95297-5	Myelin protein zero-like protein 1	MPZL1	-	0	0	3.3	3.3	8.2	0	8.6	0	0	1	1	2	0	2	NaN	NaN	NaN	NaN	24.2977	NaN	NaN		0	0.91898	NaN
	O95298;O95298-2;E9PQ53;O95298-3	NADH dehydrogenase [ubiquinone] 1 subunit C2;NADH dehydrogenase [ubiquinone] 1 subunit C2, isoform 2	NDUFC2;NDUFC2-KCTD14	-	15.1	10.1	18.5	25.2	12.6	30.3	6.7	2	1	2	3	2	4	1	25.9316	NaN	26.0509	25.6339	NaN	25.736	NaN		1.22278	1	-0.306278
	O95299;O95299-2	NADH dehydrogenase [ubiquinone] 1 alpha subcomplex subunit 10, mitochondrial	NDUFA10	-	35.8	40.3	38.3	42	43.4	54.1	45.4	9	10	10	11	10	13	11	25.9981	25.9952	26.1901	26.2552	26.2985	26.2549	26.1695		1.48376	1	0.183421
	O95319;O95319-5;O95319-2;O95319-4;O95319-3	CUGBP Elav-like family member 2	CELF2	-	26.4	21.3	24.8	21.1	26	22.4	24.2	8	7	8	6	10	9	10	27.4246	27.2557	27.4959	27.0888	26.9786	27.3018	27.2647		1.08431	1	-0.233591
	O95336	6-phosphogluconolactonase	PGLS	-	42.6	45	38.8	31.4	36	50.4	48.1	9	9	8	6	7	8	8	26.4107	26.4291	26.6905	26.1847	26.3578	26.5727	26.5536		0.289833	1	-0.0928895
	O95347;O95347-2	Structural maintenance of chromosomes protein 2	SMC2	-	40.7	39.9	44.3	42.7	38.4	41.8	39.6	34	35	38	38	34	36	37	27.2652	27.2628	27.1846	27.1627	27.2918	27.1878	27.1765		0.33439	1	-0.0328064
	O95352;O95352-3;O95352-2	Ubiquitin-like modifier-activating enzyme ATG7	ATG7	-	16.2	14.9	11	12.8	6.7	9.1	5.3	6	6	5	6	3	5	3	23.8167	23.9277	23.7688	23.8695	23.5804	23.6586	23.5373		0.903287	1	-0.176271
	O95363	Phenylalanine--tRNA ligase, mitochondrial	FARS2	-	12	7.5	14.4	24.2	12.6	15.5	5.1	4	3	5	7	3	4	2	24.0406	23.9077	23.9882	24.0451	24.3481	23.8941	23.7223		0.0512008	1	0.0235949
	O95372	Acyl-protein thioesterase 2	LYPLA2	-	44.6	33.3	37.7	37.7	37.7	41.1	41.1	6	4	4	4	4	5	5	26.0696	26.0207	26.2133	26.033	26.1677	26.2548	26.1889		0.345663	1	0.0598691
	O95373	Importin-7	IPO7	-	38.2	34.9	35.4	33.8	31.1	30.2	28.1	26	25	24	23	21	20	17	26.8027	26.7591	26.3373	26.5702	26.6319	26.6914	26.5985		0.0266352	1	-0.0100371
	O95376	E3 ubiquitin-protein ligase ARIH2	ARIH2	-	6.1	7.1	10.8	15	28.4	20.9	20.3	2	2	3	4	8	6	6	23.6032	23.2501	23.3446	23.7714	24.3274	24.2245	24.3096		2.09506	1	0.758913
	O95379-3;O95379;O95379-2;O95379-4	Tumor necrosis factor alpha-induced protein 8	TNFAIP8	-	22.9	19.7	19.7	18.6	22.9	22.9	22.9	3	3	3	3	3	3	3	26.0933	25.8516	26.4724	25.6523	25.9276	26.0321	25.9102		0.682448	1	-0.258568
	O95391	Pre-mRNA-splicing factor SLU7	SLU7	-	12.3	7.7	8	7.8	8	10.4	9.7	4	3	3	3	3	4	4	23.92	23.8592	24.3063	23.9432	24.5584	23.9306	24.3744		0.33067	1	0.173151
	O95394;O95394-4;O95394-3	Phosphoacetylglucosamine mutase	PGM3	-	13.5	8.9	6.5	16.1	13.5	22.1	6.6	4	4	2	6	4	6	3	24.1294	23.6684	23.3276	23.7648	23.9016	23.8078	23.7532		0.193075	1	0.0983718
	O95396	Adenylyltransferase and sulfurtransferase MOCS3;Molybdopterin-synthase adenylyltransferase;Molybdopterin-synthase sulfurtransferase	MOCS3	-	28.5	20.4	20.4	27.6	17	18.3	16.1	8	6	6	8	6	6	5	24.1673	24.1799	23.8522	23.9326	23.7702	24.0777	23.8651		0.610182	1	-0.155079
	O95400	CD2 antigen cytoplasmic tail-binding protein 2	CD2BP2	-	29	34	37.8	22	31.1	29	25.2	6	7	8	5	6	6	5	25.7499	25.8689	26.1496	25.9726	25.7061	25.9028	26.1339		0.0140771	1	0.00606473
	O95429;O95429-2	BAG family molecular chaperone regulator 4	BAG4	-	15.3	15.8	14	15.3	21	24.1	18.2	4	4	3	4	5	6	5	24.334	24.3678	24.4078	24.5235	24.232	24.4449	24.3852		0.13186	1	0.0265633
	O95433;O95433-2	Activator of 90 kDa heat shock protein ATPase homolog 1	AHSA1	-	52.4	53	56.8	46.7	54.4	52.7	47	13	14	14	12	13	13	12	29.0203	29.0711	29.1933	29.2467	29.3433	29.159	29.1304		0.854768	1	0.124953
	O95453;O95453-2;O95453-3;O95453-4	Poly(A)-specific ribonuclease PARN	PARN	-	19.6	29.9	22.7	21.3	22.2	21.3	20.5	11	15	10	9	11	10	10	28.3627	28.4648	28.33	28.6499	28.6361	28.4203	28.4972		1.11914	1	0.165022
	O95456;O95456-2	Proteasome assembly chaperone 1	PSMG1	-	41	30.2	42	39.2	33.7	43.1	34.7	9	6	8	8	6	8	6	27.1883	26.9977	27.0353	26.8557	26.9212	27.1072	26.9111		0.735463	1	-0.124953
	O95466-2;O95466;O95466-3;Q96PY5-3;Q96PY5;Q8IVF7;Q8IVF7-2;Q8IVF7-3	Formin-like protein 1	FMNL1	-	22.4	27.4	19.6	29.2	25	17.7	20.9	19	20	17	23	21	14	17	25.6577	25.5641	25.4125	25.5383	25.3733	25.5235	25.3966		0.499053	1	-0.0868367
	O95470	Sphingosine-1-phosphate lyase 1	SGPL1	-	21.5	18.5	20.2	20.6	23.6	26.8	29.4	9	8	8	9	8	9	11	25.8969	25.7009	25.6904	25.4757	25.8949	25.8747	25.9541		0.0952468	1	0.0370943
	O95475;O95343	Homeobox protein SIX6	SIX6	-	26.4	30.9	30.5	32.1	25.2	27.6	37.4	4	5	5	6	4	4	6	24.7991	24.9623	25.1479	25.3393	24.7231	25.3629	25.283		0.462141	1	0.207306
	O95478	Ribosome biogenesis protein NSA2 homolog	NSA2	-	22.3	36.9	29.2	34.2	22.3	25.4	24.6	5	8	6	6	5	5	5	26.0149	26.1319	26.3774	26.5111	26.2562	25.9585	26.175		0.114725	1	0.0504766
	O95479;O95479-2	GDH/6PGL endoplasmic bifunctional protein;Glucose 1-dehydrogenase;6-phosphogluconolactonase	H6PD	-	1.9	0	1.9	0	1.5	1.3	0	1	0	1	0	1	1	0	NaN	NaN	NaN	NaN	NaN	NaN	NaN		NaN	1	0
	O95486;O95486-2	Protein transport protein Sec24A	SEC24A	-	11.9	7.9	15.6	7.4	18.9	18.6	13.5	10	7	12	7	15	13	9	24.7673	24.7358	24.5301	24.685	24.9117	24.735	24.5247		0.118953	1	0.0363873
	O95487;O95487-3;O95487-2	Protein transport protein Sec24B	SEC24B	-	26.3	19	19.5	18.7	16.3	22.5	15	21	16	16	17	14	16	12	25.2343	25.1553	24.92	25.3638	25.2563	25.2088	25.0861		0.549171	1	0.125553
	O95551;O95551-2;O95551-3	Tyrosyl-DNA phosphodiesterase 2	TDP2	-	21.5	18.5	21.5	24.3	20.4	15.7	15.5	7	6	6	7	5	4	4	24.7492	24.5401	24.4998	24.283	24.565	24.567	24.4984		0.521406	1	-0.118023
	O95563	Mitochondrial pyruvate carrier 2	MPC2	-	40.9	30.7	23.6	30.7	27.6	30.7	37	6	3	3	4	3	5	4	25.2788	25.4329	25.3039	25.8053	25.9275	25.5412	25.4526		1.26306	1	0.3431
	O95571	Persulfide dioxygenase ETHE1, mitochondrial	ETHE1	-	26.4	52.8	27.6	46.5	53.9	60.6	46.5	4	6	6	6	8	9	7	26.2203	26.4968	26.1265	26.6808	26.3335	26.455	26.415		0.703234	1	0.189907
	O95573	Long-chain-fatty-acid--CoA ligase 3	ACSL3	-	43.3	44.7	42.8	43.6	30.4	43.2	33.1	21	22	21	21	13	19	14	27.1621	27.1059	27.0499	27.1188	27.091	27.017	26.9447		0.533364	1	-0.0630746
	O95602	DNA-directed RNA polymerase I subunit RPA1	POLR1A	-	20.5	28.8	14.8	26.5	21.7	26.3	19.4	22	28	14	28	21	27	20	25.0642	25.1623	24.4064	25.4886	25.1019	24.9126	24.8271		0.325496	1	0.204957
	O95613;O95613-2	Pericentrin	PCNT	-	0.5	2.2	0	3.1	1.2	0.8	1	1	4	0	5	3	2	1	NaN	23.7077	NaN	23.682	23.407	22.8369	NaN		0	0.930166	-0.39905
	O95619	YEATS domain-containing protein 4	YEATS4	-	16.7	15.4	20.3	11.5	11.5	11.5	15.4	3	3	4	2	2	2	3	23.8029	24.3099	24.491	24.0935	24.1871	23.9636	24.2446		0.161198	1	-0.0790677
	O95630;O95630-2	STAM-binding protein	STAMBP	-	20	17.7	22.9	16	24.5	23.3	22.4	7	6	7	6	8	7	7	25.5195	25.3141	25.3914	25.0706	25.5751	25.4861	25.2909		0.139414	1	-0.0526581
	O95639;O95639-2;O95639-3;A6NMK7	Cleavage and polyadenylation specificity factor subunit 4	CPSF4	-	44.6	40.5	51.3	51.3	51.3	20.4	28.3	8	7	9	10	9	3	5	24.6175	24.7741	25.0325	24.7857	25.1189	24.7545	25.0084		0.312274	1	0.108835
	O95671;O95671-2;O95671-3	N-acetylserotonin O-methyltransferase-like protein	ASMTL	-	28.7	23.8	15.5	14.5	19.2	28.8	22.1	11	8	7	5	8	11	9	24.5533	24.6358	24.4935	24.5561	24.327	24.3892	24.1755		0.992824	1	-0.198913
	O95674	Phosphatidate cytidylyltransferase 2	CDS2	-	12.8	16	19.8	19.8	8.5	12.8	12.8	3	5	6	6	2	3	3	25.7012	26.1051	25.6789	26.0517	25.8485	25.9462	25.6841		0.136925	1	0.0541945
	O95684;O95684-2;Q8N103-3;O95684-3	FGFR1 oncogene partner	FGFR1OP	-	24.6	27.3	24.6	24.6	16.5	27.6	26.6	5	6	5	5	4	6	6	25.05	25.1994	25.2724	24.8329	24.697	25.1962	25.0058		0.841877	1	-0.240957
	O95696;O95696-2	Bromodomain-containing protein 1	BRD1	-	9	11.9	10.2	10.9	13.4	13.2	9.9	5	7	6	8	9	10	6	24.1788	24.4272	23.725	24.4141	24.2291	23.855	23.8705		0.026015	1	-0.0181689
	O95707	Ribonuclease P protein subunit p29	POP4	-	25.9	16.4	21.4	16.4	14.1	27.7	15.5	5	3	4	3	3	5	3	23.6584	23.7191	24.0968	24.002	24.3462	24.0804	23.7428		0.530428	1	0.218105
	O95714;Q9BVR0	E3 ubiquitin-protein ligase HERC2	HERC2	-	0.5	1	0	1.4	1.1	0.7	0.2	2	3	0	4	4	2	1	23.9393	24.5943	NaN	24.4047	24.5259	23.6932	NaN		0.0476399	1	-0.0588837
	O95716	Ras-related protein Rab-3D	RAB3D	-	28.3	22.8	12.3	18.7	22.8	31.5	19.6	3	3	2	1	2	3	3	24.3344	23.9825	24.2037	24.1683	24.4359	24.3584	24.4241		0.731366	1	0.173132
	O95721	Synaptosomal-associated protein 29	SNAP29	-	24.4	21.3	38.4	31	38.8	47.3	29.5	4	3	7	5	7	9	5	24.4221	24.5571	25.2554	24.5634	24.5265	24.8873	24.9496		0.0175992	1	-0.0131636
	O95747	Serine/threonine-protein kinase OSR1	OXSR1	+	41.9	40.6	39.7	40.6	34	36.1	32.4	16	14	13	14	13	13	12	27.8778	27.801	27.836	27.6771	27.7512	27.8399	27.8741		0.410767	1	-0.0527004
	O95749;O95749-2	Geranylgeranyl pyrophosphate synthase	GGPS1	-	19	6.3	6.3	9.3	9.3	3.3	13.3	4	2	2	1	1	1	3	23.3608	23.1931	23.4456	NaN	NaN	NaN	23.5304		0	0.933451	0.197252
	O95757	Heat shock 70 kDa protein 4L	HSPA4L	-	32.9	33.1	32.8	33.8	33.3	31.9	29.1	15	15	16	17	16	17	14	26.0222	25.9072	25.7361	25.8787	25.8651	25.8978	25.6153		0.291132	1	-0.0742482
	O95758;O95758-5;O95758-2;O95758-4;O95758-1;O95758-6;O95758-7	Polypyrimidine tract-binding protein 3	PTBP3	-	26.8	28.1	28.1	26.8	29.5	29.9	34.2	9	9	9	9	9	7	10	26.4953	26.6326	26.765	26.3098	26.5948	26.7631	26.7409		0.0733903	1	-0.0288307
	O95777	U6 snRNA-associated Sm-like protein LSm8	LSM8	-	88.5	71.9	81.2	70.8	70.8	99	81.2	6	4	5	4	4	7	5	27.4959	27.4063	28.0542	27.07	27.4515	27.8441	27.9366		0.0957517	1	-0.0765856
	O95782;O95782-2	AP-2 complex subunit alpha-1	AP2A1	-	36	33.8	29	32.9	36.5	36	32.8	18	17	16	16	18	20	16	26.6513	26.6213	26.235	26.3593	26.4639	26.4897	26.3831		0.271166	1	-0.0785182
	O95785-3;O95785-4	Protein Wiz	WIZ	-	5	3.5	7.4	6.5	7.6	7	6.6	2	1	1	1	1	1	1	NaN	NaN	NaN	24.8612	24.0781	24.1152	24.4317		0	0.933627	NaN
	O95786;O95786-2	Probable ATP-dependent RNA helicase DDX58	DDX58	-	9.3	9	3.2	7.1	5.8	7.1	1.5	6	5	2	4	3	4	1	22.8799	22.9158	22.2323	22.8149	22.7582	23.0054	NaN		0.321083	1	0.183469
	O95793;O95793-2	Double-stranded RNA-binding protein Staufen homolog 1	STAU1	-	46.3	41.6	46.6	44.2	46.8	49.2	40.2	0	0	0	1	0	0	1	25.6938	25.856	25.8865	26.0204	25.9556	25.9391	25.8856		1.16022	1	0.138107
	O95801	Tetratricopeptide repeat protein 4	TTC4	-	33.3	48.1	38	43.4	35.1	45.7	32	8	13	10	11	9	11	8	25.7157	25.4923	25.5074	25.6348	25.1075	25.4002	25.1984		0.749138	1	-0.236589
	O95816;O95816-2	BAG family molecular chaperone regulator 2	BAG2	-	57.8	61.1	53.1	53.1	57.3	56.4	60.7	12	11	10	8	11	11	12	27.5405	27.5951	27.6323	27.3756	27.5376	27.7718	27.6148		0.0497798	1	-0.0143274
	O95817	BAG family molecular chaperone regulator 3	BAG3	-	6.6	4.3	5	0	7.3	2.1	4.9	2	2	2	0	2	1	2	NaN	23.5387	23.4759	NaN	NaN	NaN	23.4507		0	0.934133	-0.0565929
	O95819-6			-	24.2	20	19.8	26.2	17.3	15.2	11.9	1	1	1	1	0	1	1	25.7724	25.5081	25.3471	25.7071	25.6244	25.219	25.1947		0.22299	1	-0.106261
	O95822;O95822-2	Malonyl-CoA decarboxylase, mitochondrial	MLYCD	-	7.7	3.9	5.7	10.8	9.1	15.8	5.3	3	1	2	4	3	5	2	26.2026	NaN	NaN	26.6179	26.3052	26.2604	25.9786		0	0.932438	0.087925
	O95825;O95825-2	Quinone oxidoreductase-like protein 1	CRYZL1	-	14.9	7.7	12	17.8	18.6	21.2	27.5	3	2	3	4	5	5	7	25.6509	25.1797	25.3624	25.5309	25.6891	25.4059	25.5734		0.512011	1	0.152154
	O95831;O95831-3;O95831-4;O95831-6;O95831-2;O95831-5	Apoptosis-inducing factor 1, mitochondrial	AIFM1	-	47.8	45	45.4	45.2	44.7	43.9	44.5	22	20	19	21	23	23	22	27.4163	27.4731	27.6538	27.6526	27.6536	27.5622	27.5899		0.725306	1	0.100194
	O95834;O95834-3;O95834-2	Echinoderm microtubule-associated protein-like 2	EML2	-	1.5	4.8	0	3.2	3.1	0	0	1	2	0	1	1	0	0	NaN	NaN	NaN	NaN	NaN	NaN	NaN		NaN	1	0
	O95861;O95861-4;O95861-3	3(2),5-bisphosphate nucleotidase 1	BPNT1	-	53.9	52.9	50.3	45.1	52.3	55.2	48.7	0	0	1	0	2	2	2	26.5174	26.4253	26.6033	26.1874	26.4753	26.7152	26.6505		0.0190086	1	-0.00824579
	O95864;O95864-3;O95864-4;O95864-2	Fatty acid desaturase 2	FADS2	-	24.3	19.6	28.2	22.7	27.9	25.7	23	8	7	10	9	9	8	7	26.008	26.1337	26.2052	26.369	26.2826	25.9954	25.8757		0.0352813	1	0.0150549
	O95865;O94760-2	N(G),N(G)-dimethylarginine dimethylaminohydrolase 2	DDAH2	-	30.2	32.3	40.7	49.8	44.2	40.7	31.6	5	5	7	7	8	7	5	25.4756	25.5298	25.7023	25.4077	25.1893	25.5074	25.4445		0.893636	1	-0.182019
	O95881	Thioredoxin domain-containing protein 12	TXNDC12	-	58.7	53.5	58.7	53.5	45.9	53.5	58.7	7	7	8	7	5	7	7	26.4399	26.4573	26.7584	26.4332	26.7045	26.7523	26.7012		0.331119	1	0.0959489
	O95905;O95905-3;O95905-2	Protein SGT1	ECD	-	9.8	18.2	7.1	16.3	13.4	18.3	16.9	4	6	3	6	5	8	6	23.5236	23.9009	23.6137	23.7378	23.4105	23.8742	23.5261		0.0985556	1	-0.0422306
	O95926;O95926-2	Pre-mRNA-splicing factor SYF2	SYF2	-	9.1	13.2	10.7	4.5	4.1	11.5	4.5	2	3	2	1	1	3	1	NaN	NaN	24.2743	NaN	NaN	24.3291	NaN		0	0.932583	0.0547619
	O95983;O95983-2	Methyl-CpG-binding domain protein 3	MBD3	-	45.7	45.7	45.7	49.8	38.5	37.5	46	9	9	9	9	8	7	10	25.8993	25.7535	26.0603	25.864	26.0906	26.1106	26.0427		0.563936	1	0.122602
	O95985;O95985-3;O95985-2	DNA topoisomerase 3-beta-1	TOP3B	-	5.9	6.6	7	9.5	1.3	4.8	2.2	3	3	3	6	1	3	2	NaN	NaN	22.8068	NaN	NaN	23.1234	22.9208		0	0.932753	0.215296
	O95989	Diphosphoinositol polyphosphate phosphohydrolase 1	NUDT3	-	15.7	14	22.1	26.7	39.5	19.8	27.9	1	1	2	3	4	2	3	NaN	25.4102	25.4118	25.1584	25.3622	25.5706	25.4854		0.0428511	1	-0.0168686
	O95999	B-cell lymphoma/leukemia 10	BCL10	-	26.2	21.9	30.9	21.9	21.9	21.9	21.9	3	2	4	2	2	2	2	24.356	24.3083	24.5049	24.5417	24.3553	24.1924	24.6068		0.102899	1	0.0343124
	O96000;O96000-2	NADH dehydrogenase [ubiquinone] 1 beta subcomplex subunit 10	NDUFB10	-	54.1	50.6	54.1	39	48.3	53.5	60.5	8	7	7	6	7	7	8	26.5067	26.6991	26.7669	26.7438	26.8544	26.7459	26.8005		0.86919	1	0.128586
	O96005;O96005-4;O96005-3	Cleft lip and palate transmembrane protein 1	CLPTM1	-	12.6	14.1	13.8	14.1	11.8	19.1	14.3	4	5	5	5	4	8	6	25.8509	25.54	26.1647	25.7805	26.0264	25.9297	25.9052		0.13498	1	0.0586007
	O96007	Molybdopterin synthase catalytic subunit	MOCS2	-	34	34	26.1	26.1	16.5	21.8	16	4	4	3	3	2	3	2	23.5899	23.2169	23.6748	23.3217	23.5851	23.952	23.7961		0.362314	1	0.169878
	O96008;O96008-2	Mitochondrial import receptor subunit TOM40 homolog	TOMM40	-	54	54.6	51.5	51.5	72.9	41.3	61.8	11	13	12	11	16	13	14	27.691	27.6344	27.7736	27.3585	27.6198	27.9005	27.8406		0.0459047	1	-0.0198011
	O96011;O96011-2	Peroxisomal membrane protein 11B	PEX11B	-	15.8	19.3	23.9	23.9	35.1	35.5	47.5	4	5	6	6	8	8	9	24.4161	24.2423	24.7092	24.5928	24.8581	24.8293	24.7686		1.14915	1	0.306343
	O96013;O96013-4;O96013-2;O96013-3;Q9P286	Serine/threonine-protein kinase PAK 4	PAK4	+	27.4	27.6	31.8	32.1	20.1	12.7	24.7	8	8	9	10	6	4	7	24.7743	24.9098	25.0208	24.8665	24.5055	24.5717	24.4106		1.20726	1	-0.313071
	O96017;O96017-12;O96017-9;O96017-13;O96017-4;O96017-11;O96017-8;O96017-7;O96017-3;O96017-5;O96017-2	Serine/threonine-protein kinase Chk2	CHEK2	+	10.3	9.8	7.7	12.3	14.7	14.7	16.6	3	3	2	4	4	4	4	24.5735	24.2681	24.5246	24.3953	24.4614	24.4134	24.4649		0.0958613	1	-0.0216591
	O96019;O96019-2;O94805	Actin-like protein 6A	ACTL6A	-	45.7	45	32.6	42.9	48	48.3	42.9	13	14	10	13	14	14	12	27.6248	27.5827	27.5631	27.4933	27.5683	27.7089	27.52		0.109714	1	-0.0175972
	O96028;O96028-5;O96028-3;O96028-6;O96028-2;O96028-4;O96028-7	Histone-lysine N-methyltransferase NSD2	WHSC1	-	15.5	18.5	10.5	12.9	15.9	17.1	14.7	14	15	10	13	14	17	13	26.2656	26.633	25.9004	26.4802	26.3501	26.0796	26.1176		0.0150665	1	-0.00943152
	O96033	Molybdopterin synthase sulfur carrier subunit	MOCS2	-	21.6	12.5	12.5	12.5	12.5	12.5	12.5	2	1	1	1	1	1	1	NaN	NaN	NaN	NaN	NaN	NaN	NaN		NaN	1	0
	P00167;P00167-2;P00167-3	Cytochrome b5	CYB5A	-	25.4	49.3	49.3	38.8	35.8	49.3	56	2	5	4	4	3	4	5	26.669	26.5792	26.8894	26.6777	26.5896	26.7624	27.0113		0.135067	1	0.0477632
	P00338;P00338-3;P00338-4;P00338-2;P00338-5	L-lactate dehydrogenase A chain	LDHA	-	75.9	74.7	74.1	73.8	77.7	76.2	74.7	23	24	24	23	23	23	25	31.9581	31.8716	32.1436	31.7395	32.0619	32.2259	32.1622		0.147042	1	0.0562681
	P00367;P00367-3;P49448;P00367-2	Glutamate dehydrogenase 1, mitochondrial;Glutamate dehydrogenase 2, mitochondrial	GLUD1;GLUD2	-	52.7	53.4	53.4	58.8	47.3	45.3	47.3	24	24	25	25	21	20	21	28.1468	28.1356	28.1669	28.2592	28.3123	28.2123	28.1744		1.25694	1	0.089781
	P00374;P00374-2;Q86XF0	Dihydrofolate reductase	DHFR	-	57.2	61.5	57.8	59.9	52.4	65.8	61.5	8	9	9	8	8	11	10	26.3552	26.4203	26.8772	26.1858	26.2251	26.5726	26.5929		0.352764	1	-0.156799
	P00387;P00387-2;P00387-3	NADH-cytochrome b5 reductase 3;NADH-cytochrome b5 reductase 3 membrane-bound form;NADH-cytochrome b5 reductase 3 soluble form	CYB5R3	-	56.8	58.1	56.8	47.8	70.8	55.1	64.1	12	13	13	9	14	13	12	28.9593	29.045	29.2853	29.2626	29.2741	29.1509	29.3212		0.818627	1	0.155652
	P00390;P00390-2;P00390-3;P00390-4;P00390-5	Glutathione reductase, mitochondrial	GSR	-	65.3	62.3	68.4	61.1	64.6	55.4	62.6	21	18	19	17	20	18	20	28.1829	28.0477	27.967	28.0485	28.2699	28.2552	28.1994		0.767341	1	0.127441
	P00403	Cytochrome c oxidase subunit 2	MT-CO2	-	44.9	44.9	48	43.6	30.8	44.9	37.4	7	7	7	7	7	7	4	28.7337	28.6495	29.1487	28.499	28.6407	28.9398	29.0197		0.132749	1	-0.0691497
	P00441	Superoxide dismutase [Cu-Zn]	SOD1	-	77.3	72.7	82.5	71.4	62.3	68.8	73.4	9	8	10	8	6	7	8	30.2538	30.4688	30.8336	30.4542	30.2972	30.5706	30.4462		0.19068	1	-0.0766528
	P00491	Purine nucleoside phosphorylase	PNP	-	73.7	76.8	76.8	78.5	82	82	82	17	18	18	19	21	21	21	28.6021	28.5157	28.861	28.2369	28.5798	28.7798	28.7347		0.174312	1	-0.0767926
	P00492;Q9NRG1;Q9NRG1-2	Hypoxanthine-guanine phosphoribosyltransferase	HPRT1	-	76.1	63.3	70.6	66.5	72.9	60.1	65.6	12	10	12	12	12	10	11	27.9678	27.8141	27.9166	27.7351	27.894	28.0678	27.9533		0.0501785	1	0.0130278
	P00505;P00505-2	Aspartate aminotransferase, mitochondrial	GOT2	-	60.2	56	62.3	63.7	70.2	55.8	48.8	22	23	24	23	27	21	20	28.9305	28.841	28.9065	28.7634	28.8588	28.906	28.9497		0.170081	1	-0.0231827
	P00558;P00558-2	Phosphoglycerate kinase 1	PGK1	-	81.1	82.3	81.1	82	79.9	79.9	79.9	29	28	30	30	27	31	28	31.8554	31.692	31.8577	31.58	31.7771	31.8397	31.8389		0.193887	1	-0.0427591
	P00813	Adenosine deaminase	ADA	-	81	84.3	89.3	85.4	72.7	72.2	77.1	23	28	28	27	23	25	24	31.41	31.4485	31.5691	31.2874	31.3542	31.5909	31.4814		0.208527	1	-0.0473572
	P00846	ATP synthase subunit a	MT-ATP6	-	8.4	8.4	8.4	8.4	8.4	8.4	8.4	2	2	2	2	2	2	2	27.4193	26.5392	26.955	26.3787	NaN	26.8453	26.6147		0.551326	1	-0.358274
	P00966	Argininosuccinate synthase	ASS1	-	49	47.1	51	48.8	60	56.6	54.4	18	20	19	20	23	19	19	28.7275	28.6808	28.9853	28.863	28.7765	28.805	28.751		0.00387114	1	0.000983715
	P01111	GTPase NRas	NRAS	-	39.7	30.7	45	39.7	51.3	52.9	51.9	1	1	2	1	2	2	2	26.4723	26.3644	26.695	26.4657	26.4284	26.5195	26.5777		0.049101	1	-0.0127349
	P01130;P01130-3;P01130-5;P01130-2;P01130-4;P01130-6	Low-density lipoprotein receptor	LDLR	-	8.3	7.4	2.9	7.7	9.5	10	4.8	5	4	2	4	5	5	2	23.5927	23.7	NaN	23.5013	23.5579	23.7166	23.7553		0.0477199	1	-0.0135798
	P01850;P0DSE2;P0DTU4;A0A5B9	T-cell receptor beta-1 chain C region;T-cell receptor beta-2 chain C region	TRBC1;TRBC2	-	44.3	38.6	44.3	36.4	44.3	44.3	44.3	5	4	5	4	5	5	5	26.9829	26.8306	26.9496	26.6722	26.8682	27.1516	26.9308		0.0430641	1	-0.015351
	P01889	HLA class I histocompatibility antigen, B-7 alpha chain	HLA-B	-	24.3	23.2	24	13.3	11.9	24.9	12.4	2	2	2	2	2	3	1	25.9272	25.7093	26.0645	25.4543	25.8578	25.7667	NaN		0.577118	1	-0.207408
	P02686;P02686-2;P02686-4;P02686-3;P02686-5;P02686-6	Myelin basic protein	MBP	-	10.5	29.9	26.6	16.8	26.6	20.4	26.6	1	4	3	2	3	2	3	NaN	25.9345	26.3435	25.6649	25.4193	25.7563	25.7986		1.25957	1	-0.479245
	P02786;Q9UP52;Q9UP52-2;Q9UP52-3	Transferrin receptor protein 1;Transferrin receptor protein 1, serum form	TFRC	-	43.9	35.1	43	36.4	37.4	48.2	40.9	26	22	27	23	23	31	26	27.8283	27.7066	28.006	27.6175	27.8149	28.0825	27.9732		0.0630943	1	0.025091
	P02794	Ferritin heavy chain;Ferritin heavy chain, N-terminally processed	FTH1	-	31.7	31.7	49.2	33.3	46.4	42.6	42.6	4	4	8	6	7	7	7	25.1359	25.3985	25.9677	25.4935	25.8272	26.0766	26.1912		0.679881	1	0.396418
	P03886	NADH-ubiquinone oxidoreductase chain 1	MT-ND1	-	6.3	6.3	6.3	6.3	6	6.3	6.3	2	2	2	2	1	1	1	24.604	25.204	25.312	25.2711	NaN	NaN	NaN		0	0.935833	0.231139
	P03905	NADH-ubiquinone oxidoreductase chain 4	MT-ND4	-	8.3	5.4	3.5	5.7	10.2	6.1	3.5	3	2	1	2	3	2	1	23.7538	NaN	NaN	23.8271	24.2327	23.8715	NaN		0	0.936308	0.223322
	P03915	NADH-ubiquinone oxidoreductase chain 5	MT-ND5	-	6.8	3.3	3.3	3.3	3.3	3.3	3.3	2	1	1	1	2	2	2	NaN	NaN	NaN	NaN	25.5101	25.5049	25.3177		0	0.935309	NaN
	P03928	ATP synthase protein 8	MT-ATP8	-	16.2	13.2	29.4	29.4	13.2	13.2	13.2	1	1	2	2	1	1	1	NaN	NaN	26.0867	NaN	NaN	NaN	NaN		0	0.9306	NaN
	P04040	Catalase	CAT	-	43.6	38	47.2	38.3	31.5	29	28.1	18	15	20	15	11	11	11	26.3341	26.4174	26.9308	26.339	26.6629	26.6446	26.5271		0.0331042	1	-0.0173599
	P04049;P04049-2	RAF proto-oncogene serine/threonine-protein kinase	RAF1	+	12.8	19.6	12.3	26.5	14.5	21.8	12.5	4	5	4	8	5	6	4	24.0716	23.8637	23.6897	24.602	24.0196	24.4836	23.777		0.654709	1	0.345546
	P04053;P04053-2	DNA nucleotidylexotransferase	DNTT	-	38.3	28.1	28.1	40.1	40.1	40.9	39.3	13	8	10	15	14	14	14	25.7849	25.7657	25.8315	25.8533	25.6844	25.6754	25.5927		0.65058	1	-0.0926213
	P04066	Tissue alpha-L-fucosidase	FUCA1	-	8.4	6	4.7	4.7	6	8.4	2.4	3	2	2	2	2	3	1	22.9012	23.2088	23.743	23.0897	23.0374	23.3287	NaN		0.194109	1	-0.132413
	P04075;P04075-2;P05062	Fructose-bisphosphate aldolase A	ALDOA	-	89.3	89.3	88.7	85.4	87.4	89.3	82.7	28	27	27	25	26	27	26	31.5105	31.5863	31.3444	31.6265	31.4602	31.526	31.5269		0.314773	1	0.0545308
	P04080	Cystatin-B	CSTB	-	45.9	45.9	45.9	45.9	33.7	33.7	33.7	3	3	3	3	2	2	2	28.3759	28.5113	28.5445	28.3884	28.7839	28.9442	28.7837		0.818805	1	0.247799
	P04083	Annexin A1	ANXA1	-	65	65	57.8	60.1	63	60.1	59.2	19	18	16	18	18	17	18	28.2023	28.2455	28.5518	28.1091	28.0456	28.4383	28.3604		0.265023	1	-0.094816
	P04179;P04179-4;P04179-2;P04179-3	Superoxide dismutase [Mn], mitochondrial	SOD2	-	55.4	48.6	51.8	69.4	37.4	53.2	44.6	7	6	7	8	5	8	8	27.1955	27.1716	27.6153	27.2524	27.5634	27.8216	27.7614		0.65939	1	0.272214
	P04181;P04181-2	Ornithine aminotransferase, mitochondrial;Ornithine aminotransferase, hepatic form;Ornithine aminotransferase, renal form	OAT	-	39.9	48.5	37.1	42.4	36.4	47.2	43.7	11	12	10	12	10	13	12	26.4151	26.3897	26.3173	26.3682	26.3802	26.4113	26.3066		0.0743626	1	-0.00746934
	P04183	Thymidine kinase, cytosolic	TK1	-	12	24.8	12.8	20.1	22.6	19.7	13.2	2	4	2	3	4	3	2	24.2436	24.0811	NaN	23.8734	23.8331	23.9883	23.946		1.59845	1	-0.252119
	P04216	Thy-1 membrane glycoprotein	THY1	-	8.7	18	8.7	8.7	18	18	24.2	1	2	1	1	2	2	3	NaN	24.8929	NaN	NaN	24.5008	25.1349	24.741		0	0.931479	-0.100668
	P04234;P04234-2	T-cell surface glycoprotein CD3 delta chain	CD3D	-	26.9	26.9	26.9	26.9	19.9	19.9	19.9	5	5	5	5	4	4	4	26.9693	27.1636	27.5119	26.849	26.8126	27.2197	27.1563		0.511247	1	-0.205522
	P04350	Tubulin beta-4A chain	TUBB4A	-	62.8	55.6	60.6	63.5	65.3	61.3	65.3	3	2	2	3	3	2	3	26.5712	26.3932	26.295	26.499	26.5929	26.6951	26.6576		1.13582	1	0.191369
	P04406;P04406-2;O14556	Glyceraldehyde-3-phosphate dehydrogenase	GAPDH	-	77.9	72.5	79.1	79.4	76.1	80	84.8	23	23	22	24	23	24	26	33.0669	33.2276	33.4176	33.3134	33.4015	33.4989	33.4963		0.940036	1	0.19012
	P04439;P04439-2;P30511;P17693-6;P17693-2;P30511-2;P30511-3	HLA class I histocompatibility antigen, A-3 alpha chain	HLA-A	-	51.5	47.4	52.6	50.4	42.2	49	44.9	10	11	11	10	8	8	7	27.8118	27.8689	28.0993	27.6106	27.65	27.9172	27.7514		0.867707	1	-0.194363
	P04632	Calpain small subunit 1	CAPNS1	-	61.6	68.3	72.8	47.8	46.6	36.6	48.5	7	9	10	8	5	6	8	25.7775	26.0356	26.4857	25.6411	26.0725	26.427	26.3778		0.037483	1	0.0300372
	P04818;P04818-2;P04818-3	Thymidylate synthase	TYMS	-	51.4	54.3	56.9	57.2	51.4	54.6	54.3	11	13	14	15	11	14	12	27.7711	27.6311	27.9946	27.6466	27.7393	27.7608	27.7354		0.3566	1	-0.0783847
	P04843	Dolichyl-diphosphooligosaccharide--protein glycosyltransferase subunit 1	RPN1	-	55.8	55.4	56	56.8	56.7	56.3	58.3	26	27	29	27	26	26	29	28.5977	28.4511	28.7984	28.6466	28.7898	28.7799	28.7265		0.598185	1	0.119974
	P04844;P04844-2	Dolichyl-diphosphooligosaccharide--protein glycosyltransferase subunit 2	RPN2	-	50.6	39.9	50.6	50.6	41	46.4	46.3	22	18	22	21	17	19	17	28.886	28.697	29.0191	28.8434	29.1444	28.9483	28.9401		0.408674	1	0.101658
	P04899;P04899-6;P04899-3;P04899-5;P04899-2;P04899-4;P19087;A8MTJ3;P11488	Guanine nucleotide-binding protein G(i) subunit alpha-2	GNAI2	-	45.6	47.9	47.9	47.9	56.1	45.6	32.1	7	7	7	7	8	6	6	27.5507	27.4979	27.1172	27.2581	27.2435	27.4485	27.2666		0.269274	1	-0.0844212
	P04920;P04920-2;P04920-3;P48751;P48751-2;P48751-3	Anion exchange protein 2	SLC4A2	-	3.8	7	5.4	4	8.9	4.7	6.8	3	4	3	3	6	4	4	23.8242	23.6672	23.5728	23.7494	23.1813	23.3058	23.3853		0.880518	1	-0.282584
	P05023;P05023-4;P05023-3;P05023-2	Sodium/potassium-transporting ATPase subunit alpha-1	ATP1A1	-	38	43	31.6	37	40.6	37.1	36.2	20	25	17	20	19	16	17	28.0263	28.0207	27.4778	27.9637	27.9109	27.781	27.6294		0.0397802	1	-0.0203369
	P05067;P05067-8;P05067-7;P05067-11;P05067-9;P05067-4;P05067-10;P05067-3;P05067-5;P05067-6;P05067-2	Amyloid beta A4 protein;N-APP;Soluble APP-alpha;Soluble APP-beta;C99;Beta-amyloid protein 42;Beta-amyloid protein 40;C83;P3(42);P3(40);C80;Gamma-secretase C-terminal fragment 59;Gamma-secretase C-terminal fragment 57;Gamma-secretase C-terminal fragment 50;C31	APP	-	5.5	1.6	6	3.9	5.1	8.8	9.4	3	1	3	2	3	5	5	23.08	NaN	23.3243	23.1979	23.2113	23.7085	23.4903		0.43133	1	0.199878
	P05107	Integrin beta-2	ITGB2	-	17.2	17.3	12.5	18.2	16.3	19	11.6	10	9	6	9	9	11	6	24.7097	24.7831	24.5876	24.5811	24.8366	24.8746	24.8244		0.40219	1	0.0857372
	P05114	Non-histone chromosomal protein HMG-14	HMGN1	-	34	34	34	34	34	34	34	3	5	4	5	3	3	4	28.7336	29.6016	29.2924	29.6279	29.0204	29.288	29.4629		0.211216	1	0.140601
	P05141;Q9H0C2	ADP/ATP translocase 2;ADP/ATP translocase 2, N-terminally processed	SLC25A5	-	44	42.3	41.3	44.6	44	43.6	43.6	7	9	6	9	7	7	7	30.3315	30.4069	30.413	30.4416	30.5241	30.4061	30.4353		0.897854	1	0.0680024
	P05161	Ubiquitin-like protein ISG15	ISG15	-	31.5	24.2	43	24.2	43	38.8	44.2	4	4	6	3	6	6	7	26.5309	25.9011	26.8498	25.6794	26.1601	26.7146	26.4734		0.187585	1	-0.170416
	P05165;P05165-2;P05165-3	Propionyl-CoA carboxylase alpha chain, mitochondrial	PCCA	-	6.9	7.4	0	6.3	10.6	6.2	4.9	3	3	0	3	5	3	2	23.6969	23.773	NaN	23.7486	23.6717	23.595	23.9136		0.00856196	1	-0.00272751
	P05166;P05166-2	Propionyl-CoA carboxylase beta chain, mitochondrial	PCCB	-	24.7	24.3	26.2	29.1	20.6	16	13.2	8	8	9	10	7	5	4	23.8955	24.0634	23.8475	24.1904	24.0142	23.9259	23.7115		0.0680994	1	0.0250174
	P05198	Eukaryotic translation initiation factor 2 subunit 1	EIF2S1	-	63.2	70.2	65.7	61.6	61.6	64.1	63.2	20	22	20	17	19	20	21	28.5048	28.4552	28.6895	28.5804	28.6812	28.6225	28.609		0.511897	1	0.0734568
	P05386	60S acidic ribosomal protein P1	RPLP1	-	94.7	94.7	94.7	94.7	80.7	94.7	94.7	3	3	3	3	2	3	3	31.0042	30.8916	31.1803	30.7896	30.9988	31.3679	31.2471		0.17248	1	0.0754944
	P05387;P05386-2	60S acidic ribosomal protein P2	RPLP2	-	95.7	95.7	97.4	97.4	97.4	95.7	95.7	9	10	12	10	10	9	10	30.7298	30.9385	31.3079	30.3963	30.6415	31.1794	31.1239		0.236328	1	-0.156754
	P05388;P05388-2;Q8NHW5	60S acidic ribosomal protein P0;60S acidic ribosomal protein P0-like	RPLP0;RPLP0P6	-	59.3	55.5	59.3	59.3	59.9	56.5	59.9	17	16	17	17	17	17	18	29.7265	29.7017	30.043	29.5203	29.6538	30.0503	29.9563		0.0575545	1	-0.0285714
	P05423	DNA-directed RNA polymerase III subunit RPC4	POLR3D	-	13.3	19.1	13.3	19.1	7.8	15.6	6.8	4	5	4	5	3	4	2	23.7211	23.7573	23.8607	23.9736	NaN	23.0664	23.5954		0.368228	1	-0.234545
	P05455	Lupus La protein	SSB	-	60	62.3	63.5	62	53.2	56.6	59.1	27	33	29	28	26	29	32	28.6352	28.5225	28.9307	28.6611	28.772	28.7982	28.7686		0.194396	1	0.0538481
	P05556;P05556-2;P05556-5;P05556-4;P05556-3	Integrin beta-1	ITGB1	-	19.4	18.7	23.3	14.9	21.7	20.8	19.7	9	10	11	8	11	13	12	26.3296	26.2084	26.6962	25.6139	26.0246	26.4529	26.3581		0.529631	1	-0.299015
	P05771-2;P05771	Protein kinase C beta type	PRKCB	+	20.1	19	17.8	23.2	26.4	18.9	24.2	4	2	3	3	7	4	5	25.0563	25.2807	25.1448	25.6185	25.011	25.0145	24.7267		0.108733	1	-0.0679216
	P08590;P05976;P05976-2	Myosin light chain 3;Myosin light chain 1/3, skeletal muscle isoform	MYL3;MYL1	-	8.2	8.2	8.2	8.2	8.2	8.2	8.2	2	2	2	2	2	2	2	28.6198	28.6956	28.8725	28.7323	28.4226	28.7998	28.4331		0.439448	1	-0.132344
	P06132	Uroporphyrinogen decarboxylase	UROD	-	53.4	56.9	52	66.5	64.6	60.8	39.2	12	12	12	14	13	12	11	26.4321	26.3317	26.5323	26.3765	26.3435	26.4769	26.3999		0.220772	1	-0.0328388
	P06239;P06239-3	Tyrosine-protein kinase Lck	LCK	+	51.1	55.8	52.1	55.8	39.9	42.2	44.6	6	6	6	6	5	5	5	27.7381	27.6309	27.7784	27.6075	27.5123	27.6074	27.5382		1.61943	1	-0.1495
	P06280	Alpha-galactosidase A	GLA	-	4	6.8	6.3	6.8	12.6	11.2	9.6	1	2	2	2	3	4	3	NaN	24.1574	24.4194	NaN	23.9252	24.5369	NaN		0.0559738	1	-0.0573158
	P06396-2;P06396;P06396-4;P06396-3	Gelsolin	GSN	-	16.1	15.6	18.1	14.6	13.8	20	11.8	2	4	3	2	3	5	3	24.0655	23.7903	23.9256	23.9511	23.9687	24.0525	24.0334		0.452583	1	0.0742793
	P06400	Retinoblastoma-associated protein	RB1	-	28	32.7	26.8	30.3	25.5	21.6	22.5	20	24	20	24	22	18	17	27.1152	27.0659	26.6883	27.083	26.915	26.7887	26.8316		0.142918	1	-0.0518746
	P06454;P06454-2	Prothymosin alpha;Prothymosin alpha, N-terminally processed;Thymosin alpha-1	PTMA	-	38.7	38.7	38.7	38.7	37.8	38.7	38.7	8	8	8	8	6	7	7	32.8107	32.7022	33.463	32.2401	30.0042	30.3475	31.7269		1.45761	1	-1.91225
	P06493;P06493-2	Cyclin-dependent kinase 1	CDK1	+	71.4	63.6	69.7	58.9	60.6	60.3	53.5	15	14	15	12	12	13	11	28.0103	28.0083	28.5462	27.7045	27.9976	28.2569	28.1317		0.340825	1	-0.165602
	P06576	ATP synthase subunit beta, mitochondrial	ATP5B	-	76.6	77.3	77.3	68.4	71.1	71.8	77.3	27	28	28	27	26	27	27	30.3704	30.3161	31.0046	30.0668	30.484	30.9229	30.8684		0.0247222	1	0.0218164
	P06730;P06730-2;P06730-3;A6NMX2	Eukaryotic translation initiation factor 4E	EIF4E	-	53	36.9	40.1	40.1	35.9	35.9	35.9	8	7	8	8	6	6	6	27.6042	27.2932	27.7434	27.4205	27.5958	27.7665	27.8114		0.270261	1	0.101635
	P06733;P06733-2	Alpha-enolase	ENO1	-	75.6	77.9	75.3	80.6	75.1	76	74	28	31	28	31	28	27	28	32.2216	32.3504	32.5011	32.239	32.3403	32.5634	32.5602		0.23081	1	0.0680259
	P06744;P06744-2;Q8N196	Glucose-6-phosphate isomerase	GPI	-	55	55.4	56.6	53.9	60	56.5	50.9	18	19	18	20	21	16	17	30.2794	30.3094	30.5911	30.1688	30.3268	30.5778	30.515		0.00911331	1	0.00376956
	P06746	DNA polymerase beta	POLB	-	22.4	37.6	22.4	22.4	28.1	23.9	18.8	6	8	4	6	7	6	5	25.3899	25.4805	25.6563	25.4626	25.694	25.5255	25.3487		0.00358808	1	-0.00116507
	P06748;P06748-2;P06748-3	Nucleophosmin	NPM1	-	62.9	58.2	57.8	63.9	73.8	60.2	60.5	16	17	16	18	18	15	17	31.7498	32.067	32.0458	31.9678	31.9865	31.948	32.1064		0.196096	1	0.0479763
	P06753-2;P06753-3;P06753-5;P06753-4;P06753-7	Tropomyosin alpha-3 chain	TPM3	-	51.2	44.4	45.2	41.5	46	44.8	40.7	2	1	2	1	3	2	2	30.08	30.2712	30.6178	30.0339	30.0313	30.3548	30.3153		0.352443	1	-0.139188
	P06865;P06865-2	Beta-hexosaminidase subunit alpha	HEXA	-	15.1	17.2	14.2	14.4	14.7	21.7	15.7	7	8	7	6	6	11	7	25.2817	25.4498	25.6987	25.175	25.2631	25.5671	25.5529		0.22199	1	-0.0872539
	P33778;Q16778;P23527;P06899	Histone H2B type 1-B;Histone H2B type 2-E;Histone H2B type 1-O;Histone H2B type 1-J	HIST1H2BB;HIST2H2BE;HIST1H2BO;HIST1H2BJ	-	44.4	58.7	53.2	58.7	52.4	42.1	44.4	0	0	0	0	0	0	0	33.3168	33.2452	33.5639	33.3299	33.4797	33.5597	33.5466		0.448442	1	0.103703
	P07099	Epoxide hydrolase 1	EPHX1	-	17.8	15.6	16.9	13.6	16.9	25.3	12.1	6	6	5	4	6	9	3	25.6007	25.3373	25.4309	25.1497	25.4652	25.8561	25.5629		0.103475	1	0.0521935
	P07108;P07108-5;P07108-3;P07108-2;P07108-4;P07108-6	Acyl-CoA-binding protein	DBI	-	73.6	78.2	73.6	73.6	70.1	70.1	51.7	6	7	6	7	6	8	5	29.6972	29.5356	29.9379	29.4788	29.4506	29.7727	29.862		0.206798	1	-0.0825256
	P07195;Q6ZMR3	L-lactate dehydrogenase B chain	LDHB	-	59.3	62	62	62	61.4	62	63.8	20	23	21	22	22	21	21	31.7012	31.7007	31.9347	31.5987	31.7334	31.8905	31.7918		0.093931	1	-0.0252419
	P07199	Major centromere autoantigen B	CENPB	-	8.5	13.4	8.5	14.2	12.9	7.2	5.7	3	4	3	5	4	3	2	24.0823	24.0659	23.7177	23.7566	23.843	23.585	23.8628		0.742497	1	-0.193462
	P07237	Protein disulfide-isomerase	P4HB	-	53.5	64.4	56.7	61.4	54.1	50	64.6	30	32	32	32	27	29	32	29.303	29.285	29.6535	29.1426	29.2504	29.5209	29.5608		0.104998	1	-0.0451687
	P07305;P07305-2	Histone H1.0;Histone H1.0, N-terminally processed	H1F0	-	18	6.7	18	23.2	10.8	22.7	18	3	1	3	4	2	4	3	25.8165	NaN	26.2362	26.4481	26.3076	26.1607	26.2948		0.821943	1	0.276464
	P07311;P07311-2	Acylphosphatase-1	ACYP1	-	51.5	58.6	60.6	42.4	32.3	46.5	58.6	4	5	5	4	3	4	5	26.2489	26.3842	26.6847	25.9509	26.0932	26.502	26.5399		0.346923	1	-0.167759
	P07339	Cathepsin D;Cathepsin D light chain;Cathepsin D heavy chain	CTSD	-	40	44.7	42.2	42.2	33	38.6	44.4	12	13	13	13	10	11	13	27.2232	27.3267	27.6429	26.9914	27.2372	27.4697	27.5141		0.209756	1	-0.0944716
	P07355;P07355-2;A6NMY6	Annexin A2;Putative annexin A2-like protein	ANXA2;ANXA2P2	-	53.1	53.1	55.2	64.9	61.9	65.5	63.7	19	18	21	23	19	22	20	28.2769	28.2322	28.272	28.1568	28.2021	28.2863	28.2584		0.414613	1	-0.0344866
	P07384	Calpain-1 catalytic subunit	CAPN1	-	50.6	47.1	47.8	48.5	43	51.8	38.5	26	28	27	29	28	31	23	27.2532	27.0825	27.0634	27.0644	27.0754	27.1101	26.9829		0.576515	1	-0.0748652
	P07437;Q9H4B7	Tubulin beta chain	TUBB	-	58.3	53.8	60.1	58.6	62.2	58.8	62.2	5	4	5	5	5	4	5	32.2225	32.4441	32.1224	32.2396	32.2012	32.3875	32.3685		0.140846	1	0.0362282
	P07602;P07602-2;P07602-3	Prosaposin;Saposin-A;Saposin-B-Val;Saposin-B;Saposin-C;Saposin-D	PSAP	-	31.9	27.7	34.2	30.9	36.8	40.1	25.4	13	12	15	13	15	17	10	29.4121	29.2589	29.7486	28.8929	29.2213	29.7488	29.6802		0.120802	1	-0.0874162
	P07686	Beta-hexosaminidase subunit beta;Beta-hexosaminidase subunit beta chain B;Beta-hexosaminidase subunit beta chain A	HEXB	-	21.8	24.3	24.5	26.4	23.9	17.4	17.1	8	9	9	10	9	7	7	26.9375	26.7379	27.0221	26.6421	26.8249	27.0931	26.8819		0.108483	1	-0.0386748
	P07737	Profilin-1	PFN1	-	63.6	73.6	73.6	73.6	75	75	75	8	9	9	10	10	10	10	32.0438	32.172	32.0956	31.9369	32.2506	32.4218	32.4442		0.505539	1	0.159574
	P07741;P07741-2	Adenine phosphoribosyltransferase	APRT	-	85.6	80	90	87.2	91.1	76.7	87.2	11	13	13	12	13	11	12	28.6065	28.541	28.9045	28.4332	28.5257	28.6721	28.7544		0.284484	1	-0.0876899
	P07766	T-cell surface glycoprotein CD3 epsilon chain	CD3E	-	49.8	49.3	49.8	49.8	36.7	49.8	38.6	7	6	8	8	7	8	6	28.1052	28.0566	28.3446	28.2706	28.1469	28.0418	28.0072		0.199391	1	-0.0521785
	P07814	Bifunctional glutamate/proline--tRNA ligase;Glutamate--tRNA ligase;Proline--tRNA ligase	EPRS	-	62.2	62.5	57.1	66.7	62.3	60.1	55.8	71	75	65	81	75	68	65	28.7639	28.8333	28.3145	28.8734	28.7228	28.5382	28.5254		0.0578875	1	0.0277084
	P07858	Cathepsin B;Cathepsin B light chain;Cathepsin B heavy chain	CTSB	-	15.3	25.7	10.9	21.5	5.3	23.6	26	3	6	2	5	1	5	6	25.0026	25.1153	25.0978	24.3613	NaN	25.0422	25.2402		0.286742	1	-0.190694
	P07900-2;P07900;Q14568	Heat shock protein HSP 90-alpha	HSP90AA1	-	59.3	57.8	59.4	59.1	56.2	54.1	56.8	33	34	34	35	39	34	34	32.4361	32.4637	32.5222	32.539	32.5662	32.4479	32.4661		0.325107	1	0.030817
	P07910;P07910-3;B2RXH8	Heterogeneous nuclear ribonucleoproteins C1/C2	HNRNPC	-	62.1	65.7	64.4	64.1	62.7	61.4	58.2	1	1	1	1	1	1	1	28.4771	28.4275	28.8784	28.6714	28.715	28.7127	28.9451		0.540643	1	0.166728
	P07910-2;P07910-4	Heterogeneous nuclear ribonucleoproteins C1/C2	HNRNPC	-	60.4	64.2	62.8	62.5	61.1	59.7	56.3	1	1	1	1	1	1	1	31.0175	31.0887	31.5055	31.0605	31.1864	31.2659	31.4002		0.0556668	1	0.0243192
	P07919;A0A096LP55	Cytochrome b-c1 complex subunit 6, mitochondrial	UQCRH	-	29.7	29.7	29.7	38.5	29.7	19.8	19.8	2	2	2	4	2	1	1	26.549	26.6204	26.4778	26.6125	26.5014	NaN	NaN		0.0386794	1	0.00783539
	P07954-2;P07954	Fumarate hydratase, mitochondrial	FH	-	63.6	61.9	67	65.7	60.6	65.3	66.6	20	19	22	22	16	20	19	29.0397	28.9767	29.3466	28.7985	29.0088	29.3649	29.2834		0.0130808	1	-0.00707308
	P07992;P07992-3;P07992-2;P07992-4	DNA excision repair protein ERCC-1	ERCC1	-	11.1	18.2	14.1	11.1	6.7	0	6.7	2	3	3	2	1	0	1	22.9666	23.4029	23.2261	23.0724	NaN	NaN	NaN		0	0.90621	-0.126163
	P08047;P08047-3;P08047-2	Transcription factor Sp1	SP1	-	5.6	6.6	3.1	4.1	9.6	12.1	8.5	3	4	2	2	4	5	4	25.9586	25.9107	25.5366	NaN	25.4271	25.726	25.9106		0.23035	1	-0.114001
	P08133;P08133-2	Annexin A6	ANXA6	-	59.6	63.3	59.4	62.1	60	59.1	60.3	38	39	37	37	36	38	40	28.3099	28.3379	28.3919	28.2817	28.264	28.4311	28.3866		0.0378197	1	-0.00571918
	P08195;P08195-4;P08195-2	4F2 cell-surface antigen heavy chain	SLC3A2	-	51.7	56.8	57.1	50.3	47.6	53.5	57.8	0	1	1	0	0	1	1	29.9919	29.8727	30.3719	29.4391	29.6552	30.1887	30.0415		0.45732	1	-0.247713
	P08236;P08236-3;P08236-2	Beta-glucuronidase	GUSB	-	0	1.4	1.4	0	1.4	5.4	5.4	0	1	1	0	1	2	2	NaN	NaN	NaN	NaN	NaN	23.0484	22.9014		0	0.907829	NaN
	P08238;Q58FF7	Heat shock protein HSP 90-beta	HSP90AB1	-	70.4	69.9	71.1	67.8	69.1	67.3	66.3	34	35	34	33	31	31	29	33.0282	32.9982	33.1948	33.1158	33.034	33.0447	33.0816		0.0286474	1	-0.00469049
	P08240;P08240-2	Signal recognition particle receptor subunit alpha	SRPR	-	8.2	7.4	9.2	8.6	13.3	11.4	10.7	4	3	4	4	6	6	5	23.5378	24.1299	24.0846	23.9439	23.8615	23.8631	23.907		0.0509648	1	-0.0235674
	P08243;P08243-2;P08243-3	Asparagine synthetase [glutamine-hydrolyzing]	ASNS	-	51.2	50.1	51.3	49.7	48.7	45.6	42.2	23	21	22	21	21	19	18	27.4862	27.4727	27.5753	27.7195	27.5812	27.4371	27.4317		0.135785	1	0.0309747
	P08397;P08397-2;P08397-3;P08397-4	Porphobilinogen deaminase	HMBS	-	43.2	38.2	45.4	49	19.1	32.1	33.8	12	10	13	14	5	9	9	25.6281	25.6322	25.681	25.3492	25.5922	25.6478	25.5214		0.72939	1	-0.119447
	P08559;P08559-4;P08559-3;P08559-2;P29803	Pyruvate dehydrogenase E1 component subunit alpha, somatic form, mitochondrial	PDHA1	-	38.7	52.3	49.2	48.2	50.5	53.8	40.8	12	15	14	14	16	17	11	27.2987	27.2731	27.379	27.2396	27.2386	27.3428	27.3281		0.286591	1	-0.0296288
	P08574	Cytochrome c1, heme protein, mitochondrial	CYC1	-	32.3	32.6	34.5	34.8	27.4	32.3	27.7	7	7	7	8	5	6	6	26.4563	26.5678	26.627	26.6174	26.58	26.5104	26.3105		0.196178	1	-0.0457942
	P08575;P08575-4;P08575-9;P08575-10;P08575-8;P08575-7;P08575-5;P08575-6	Receptor-type tyrosine-protein phosphatase C	PTPRC	-	37.4	36.4	30.9	31.7	36.1	41.2	34.2	42	38	33	32	36	40	36	27.5522	27.4682	27.2363	27.1297	27.0987	27.2138	27.1048		1.67615	1	-0.282167
	P08579	U2 small nuclear ribonucleoprotein B	SNRPB2	-	44.4	46.7	38.7	51.6	43.6	46.7	46.2	6	8	6	9	8	8	8	28.1279	28.056	28.636	28.1914	28.1024	28.3423	28.3289		0.0677069	1	-0.0320179
	P08621;P08621-2;P08621-3;P08621-4	U1 small nuclear ribonucleoprotein 70 kDa	SNRNP70	-	28.6	32	30.9	27.2	30.4	26.8	34.3	10	14	12	11	12	9	13	27.9851	29.0077	28.4785	28.5416	28.6807	28.0824	28.5192		0.040857	1	-0.034479
	P08651-4;P08651-3;P08651-2;P08651;P08651-5;P08651-6;Q12857-3;Q12857;Q12857-2;Q12857-4	Nuclear factor 1 C-type;Nuclear factor 1 A-type	NFIC;NFIA	-	3.9	11.8	11.8	11.8	7.9	3.9	10.6	0	1	1	1	1	0	1	NaN	23.9129	23.6526	23.8803	NaN	NaN	23.7173		0.0332651	1	0.0160532
	P08670;P41219;P41219-2;P12036;P07196;Q8N1N4;CON__Q8N1N4-2;CON__Q7RTT2;Q8N1N4-2;P12036-2	Vimentin	VIM	-	79.2	80.5	81.1	76.4	79	77	80.9	36	37	38	35	35	35	38	30.6859	30.7143	31.2965	30.4114	30.5115	31.0605	31.0748		0.196493	1	-0.1343
	P08708	40S ribosomal protein S17	RPS17	-	49.6	52.6	52.6	53.3	53.3	53.3	53.3	6	8	8	9	8	8	9	29.8143	29.8309	30.093	29.9208	29.7435	29.9138	30.0276		0.0377919	1	-0.0112915
	P08754	Guanine nucleotide-binding protein G(k) subunit alpha	GNAI3	-	45.8	40.4	39.8	41	35.6	31.6	29.7	7	6	5	7	4	5	6	27.3571	27.0785	26.8164	27.1098	27.0297	26.8086	26.888		0.344674	1	-0.124976
	P08758	Annexin A5	ANXA5	-	52.5	41.6	61.9	36.6	53.4	54.4	53.8	12	13	16	11	12	13	13	26.6999	26.5905	27.1597	26.4266	26.5789	26.9858	26.9448		0.142339	1	-0.0826815
	P08865	40S ribosomal protein SA	RPSA	-	61.7	64.1	64.1	63.7	58.6	64.1	52.9	18	21	20	19	18	19	17	30.7736	30.7368	31.0977	30.6311	30.8994	31.0784	30.9877		0.0706502	1	0.0297322
	P09001	39S ribosomal protein L3, mitochondrial	MRPL3	-	16.4	28.2	17	28.2	25.3	6.9	11.2	4	6	3	6	5	2	3	25.1017	25.0562	24.9904	25.0726	25.2862	24.7838	25.0261		0.0196008	1	-0.00726477
	P09012	U1 small nuclear ribonucleoprotein A	SNRPA	-	33.7	38.3	41.8	39	34.8	44.7	39.4	4	7	8	6	6	9	8	29.3704	29.4354	29.9632	29.4303	29.5466	29.7865	29.821		0.107153	1	0.0564362
	P09104;P09104-2	Gamma-enolase	ENO2	-	65	63.6	67.1	65	65.2	67.1	60.6	14	14	15	14	15	15	14	28.106	28.004	28.313	27.8323	28.0125	28.3029	28.1999		0.140595	1	-0.0541587
	P09110;P09110-2	3-ketoacyl-CoA thiolase, peroxisomal	ACAA1	-	54.5	58	54.5	57.1	50.5	50.5	46.5	13	14	13	16	14	15	12	26.4686	26.5776	26.2649	26.6192	26.3173	26.4335	26.4028		0.0193817	1	0.00618076
	P09132;P09132-2	Signal recognition particle 19 kDa protein	SRP19	-	17.4	31.9	28.5	29.2	26.4	26.4	28.5	2	4	3	4	3	3	3	NaN	25.6609	25.8919	25.4702	26.1256	26.0756	25.9368		0.20672	1	0.125614
	P09211	Glutathione S-transferase P	GSTP1	-	70.5	70.5	70.5	70.5	71	71	71	15	16	16	15	16	16	16	31.4832	31.3879	31.6767	31.3176	31.3566	31.6009	31.5722		0.188296	1	-0.0541129
	P09234	U1 small nuclear ribonucleoprotein C	SNRPC	-	18.9	18.9	20.1	13.2	25.8	20.1	25.8	2	2	3	2	4	3	4	27.9709	28.0441	28.251	NaN	27.9891	28.2978	28.318		0.34544	1	0.112967
	P09417;P09417-2	Dihydropteridine reductase	QDPR	-	54.5	51.6	47.5	51.6	38.5	40.2	46.7	10	9	8	9	6	6	7	26.0737	25.8922	26.021	25.9437	26.0937	26.1849	26.1667		0.593561	1	0.101586
	P09429;B2RPK0	High mobility group protein B1;Putative high mobility group protein B1-like 1	HMGB1;HMGB1P1	-	49.3	49.8	46	49.3	41.9	48.8	45.6	14	16	15	14	14	14	16	31.0642	31.3219	31.6283	31.376	31.323	31.4388	31.4738		0.175498	1	0.0647573
	P09471-2;P09471	Guanine nucleotide-binding protein G(o) subunit alpha	GNAO1	-	19.8	17.8	13.8	22	20.9	27.4	20.1	3	2	1	3	2	4	4	NaN	23.8288	NaN	24.2384	24.1124	23.9355	23.8614		0	0.906867	0.208124
	P09488;P09488-2	Glutathione S-transferase Mu 1	GSTM1	-	61.9	65.6	39	51.4	50.9	52.8	48.6	5	4	2	3	3	4	3	26.8693	26.5986	26.9209	26.6866	26.9798	26.8949	26.8889		0.23823	1	0.0662804
	P09493-5	Tropomyosin alpha-1 chain	TPM1	-	16.7	11.4	13.5	18	21.6	21.6	21.6	1	0	1	2	1	1	1	NaN	NaN	NaN	NaN	24.4401	25.059	24.8765		0	0.906736	NaN
	P09496-2;P09496;P09496-4;P09496-3;P09496-5	Clathrin light chain A	CLTA	-	21.6	21.6	25.2	13.8	20.6	22	22	4	4	5	2	4	5	5	27.6695	27.6813	28.0408	27.6486	27.4579	27.8275	27.9226		0.205734	1	-0.083056
	P09497-2;P09497	Clathrin light chain B	CLTB	-	9.5	12.8	14.2	4.7	12.3	8.5	13.3	2	3	3	1	3	2	3	26.3014	26.4152	26.7098	NaN	26.1175	26.2447	26.2468		0.990453	1	-0.272422
	P09525;P09525-2	Annexin A4	ANXA4	-	44.8	42.3	41.7	40.8	55.2	58	47	12	11	11	12	13	15	12	25.5789	25.5617	25.7982	25.4732	25.4883	25.6739	25.6478		0.362107	1	-0.0754773
	P09543;P09543-2	2,3-cyclic-nucleotide 3-phosphodiesterase	CNP	-	39.7	38	38.7	39.9	45.1	40.4	41.3	15	14	14	15	15	14	15	26.4056	26.266	26.4334	26.3486	26.2607	26.3289	26.2048		0.666654	1	-0.0825847
	P09622;P09622-3;P09622-2	Dihydrolipoyl dehydrogenase, mitochondrial	DLD	-	36.7	43	44.4	36.1	44	48.3	46.2	12	17	16	12	18	19	18	28.5286	28.5648	28.7806	28.7513	28.5863	28.6366	28.7232		0.251243	1	0.0497065
	P09651;P09651-3;P09651-2	Heterogeneous nuclear ribonucleoprotein A1;Heterogeneous nuclear ribonucleoprotein A1, N-terminally processed	HNRNPA1	-	47	50.3	47.3	50.3	40.9	45.4	50.3	7	9	8	9	7	8	9	31.7095	31.7517	31.8792	31.7958	31.9283	31.8166	31.8		0.425804	1	0.0550421
	P09661	U2 small nuclear ribonucleoprotein A	SNRPA1	-	56.5	55.3	49.8	60.8	59.6	54.9	54.9	12	13	14	16	15	12	13	27.6403	27.7229	28.1938	27.6048	27.781	28.2006	28.2137		0.160953	1	0.0976696
	P09669	Cytochrome c oxidase subunit 6C	COX6C	-	20	21.3	34.7	33.3	34.7	33.3	33.3	2	3	5	4	4	3	3	27.8069	28.1213	27.9017	28.1639	28.0098	27.9075	28.1446		0.477256	1	0.113138
	P09693	T-cell surface glycoprotein CD3 gamma chain	CD3G	-	38.5	23.6	43.4	23.6	18.7	29.1	8.8	5	4	7	4	4	5	2	25.7446	25.8016	25.9864	25.8714	25.8801	26.2332	26.0816		0.678865	1	0.172349
	P09874	Poly [ADP-ribose] polymerase 1	PARP1	-	55.9	56.8	55.6	57.2	55.8	56.4	54.1	45	48	45	52	44	46	43	28.1822	28.2389	28.1156	28.4623	28.3167	28.1758	28.2082		0.636281	1	0.111863
	P09884	DNA polymerase alpha catalytic subunit	POLA1	-	14.8	13	11.1	13.7	9.6	9.3	6.4	14	13	10	15	10	10	6	24.7144	24.6937	24.2302	24.8517	24.5236	24.1618	24.0949		0.222681	1	-0.138071
	P09960;P09960-4;P09960-2;P09960-3	Leukotriene A-4 hydrolase	LTA4H	-	52.7	54.2	54.5	56.8	51.4	51.2	54	27	27	26	30	25	25	26	27.6351	27.5549	27.6294	27.5554	27.6625	27.5898	27.5904		0.0721649	1	-0.00698026
	P09972	Fructose-bisphosphate aldolase C	ALDOC	-	47.8	48.9	49.5	38.7	54.7	54.7	49.7	10	11	11	9	14	14	13	27.208	27.1798	27.1104	26.9122	26.8382	26.7538	26.9352		2.61783	1	-0.306209
	Q71UI9;P0C0S5;Q71UI9-3;Q71UI9-4;Q71UI9-2	Histone H2A.V;Histone H2A.Z	H2AFV;H2AFZ	-	24.2	31.2	31.2	31.2	31.2	24.2	31.2	3	3	3	3	3	3	2	30.0089	30.7784	31.0658	30.9089	30.6509	30.7426	30.8205		0.240403	1	0.163016
	P0C0S8;Q99878;Q9BTM1;Q96KK5;Q6FI13;Q16777;P20671;Q9BTM1-2;REV__Q8NB25-2;Q71UI9-5	Histone H2A type 1;Histone H2A type 1-J;Histone H2A.J;Histone H2A type 1-H;Histone H2A type 2-A;Histone H2A type 2-C;Histone H2A type 1-D	HIST1H2AG;HIST1H2AJ;H2AFJ;HIST1H2AH;HIST2H2AA3;HIST2H2AC;HIST1H2AD	-	56.2	41.5	41.5	41.5	63.8	56.9	36.2	2	3	2	3	3	4	2	32.0827	32.8327	32.9927	33.1724	32.6317	32.562	32.8591		0.238773	1	0.170237
	P0C1Z6;P0C1Z6-2	TCF3 fusion partner	TFPT	-	17.8	17.4	9.9	9.9	0	0	4	3	3	2	2	0	0	1	24.3634	24.8116	24.902	24.4991	NaN	NaN	NaN		0	0.907357	-0.19321
	P0CAP2;P0CAP2-3;P0CAP2-2;P0CAP1-11	DNA-directed RNA polymerase II subunit GRINL1A	POLR2M	-	13	24.2	18.2	20.7	21.7	24.2	24.7	0	0	0	0	0	0	1	23.9478	24.2979	24.091	24.2351	24.1549	24.1465	24.135		0.251726	1	0.0556378
	P0CG12	Chromosome transmission fidelity protein 8 homolog isoform 2	CHTF8	-	16.4	12.4	25.8	31.9	16.4	17.4	13.7	5	3	6	7	5	5	4	24.4073	24.4045	24.8307	24.2185	24.6048	24.6638	24.9141		0.0918859	1	0.0527627
	P0DI81;P0DI82;P0DI81-3	Trafficking protein particle complex subunit 2;Trafficking protein particle complex subunit 2B	TRAPPC2;TRAPPC2B	-	0	0	8.6	0	18.6	10	10	0	0	1	0	2	1	1	NaN	NaN	NaN	NaN	23.5806	NaN	NaN		0	0.907025	NaN
	P0DJ07	Protein PET100 homolog, mitochondrial	PET100	-	11	11	13.7	13.7	13.7	13.7	13.7	1	1	2	2	2	2	2	NaN	NaN	NaN	24.8749	25.0173	24.7203	24.6119		0	0.907192	NaN
	P0DMV8;P0DMV9;P0DMV8-2	Heat shock 70 kDa protein 1A;Heat shock 70 kDa protein 1B	HSPA1A;HSPA1B	-	33.5	37.6	39.3	35.1	31.7	33.2	29.8	8	9	9	8	9	9	7	26.8887	26.8913	27.1517	26.4311	26.714	26.824	26.7874		1.12847	1	-0.288125
	Q01081;P0DN76;Q01081-2;Q8WU68;Q8WU68-3;Q01081-3;Q01081-4;Q8WU68-2	Splicing factor U2AF 35 kDa subunit;Splicing factor U2AF 26 kDa subunit	U2AF1;U2AF1L4	-	45	45	39.6	36.2	39.6	39.6	45	9	9	9	9	9	8	10	28.932	29.0776	28.9164	29.0304	29.11	29.0828	29.1408		1.13652	1	0.115644
	P35520;P0DN79;P35520-2	Cystathionine beta-synthase	CBS	-	22.9	19.4	15.4	26.3	19.1	13.2	22.1	7	6	4	7	6	4	5	24.6943	24.6369	24.4697	24.6299	24.2415	24.6836	24.6296		0.1538	1	-0.0541854
	P0DP25;P0DP24;P0DP23;P27482;P02585			-	57.7	53	57.7	47	56.4	57.7	57.7	10	10	10	9	9	11	10	29.1306	28.8774	29.6348	28.4337	28.6016	29.1788	29.1503		0.589718	1	-0.373164
	P0DPB6			-	29.3	29.3	36.8	29.3	27.8	51.1	27.8	3	2	2	2	2	4	2	25.599	25.4774	26.0257	25.5084	25.6403	25.9505	26.0014		0.14096	1	0.0744282
	P0DPD7;P0DPD8			-	23.9	31.4	34.5	20.8	26.7	31.4	36.1	4	4	6	2	3	5	6	24.3216	24.3269	24.6907	24.6267	24.4887	24.4001	24.5867		0.272337	1	0.079158
	P0DTU3;P0DSE1;P01848	T-cell receptor alpha chain C region	TRAC	-	3.3	3.3	3.3	3.3	7.3	7.3	12.4	1	1	1	1	2	2	3	NaN	NaN	NaN	NaN	24.9185	25.7855	25.4209		0	0.904868	NaN
	P10155;P10155-5;P10155-3;P10155-4;P10155-2	60 kDa SS-A/Ro ribonucleoprotein	TROVE2	-	45.9	46.1	35.1	42.4	36.8	41.1	39.2	17	17	13	16	14	16	16	26.4818	26.5136	26.3809	26.5039	26.5898	26.518	26.4419		0.499827	1	0.0546309
	P10242;P10242-11;P10242-10;P10242-9;P10242-2;P10242-8;P10242-7;P10242-4;P10242-6;P10242-12;P10242-3;P10242-5;P10243;P10243-2	Transcriptional activator Myb	MYB	-	4.4	3.3	10	7.5	6.2	4.5	7.8	2	1	4	4	3	2	3	23.3264	NaN	23.2659	23.5647	23.7209	23.6893	23.7684		2.34099	1	0.389715
	P10253	Lysosomal alpha-glucosidase;76 kDa lysosomal alpha-glucosidase;70 kDa lysosomal alpha-glucosidase	GAA	-	22.2	16.8	21	16.4	20.1	22.4	17.3	11	9	12	9	12	13	10	25.5492	25.4319	25.9881	25.1987	25.5736	25.9494	25.8231		0.0284448	1	-0.020202
	P10321	HLA class I histocompatibility antigen, Cw-7 alpha chain	HLA-C	-	26	22.1	29	25.7	19.4	23.2	26.2	1	1	1	1	1	1	1	25.2384	25.3162	25.4915	25.1	25.0393	24.9538	25.1339		1.87007	1	-0.291906
	P10398;P10398-2	Serine/threonine-protein kinase A-Raf	ARAF	+	9.6	11.4	13.4	18.8	16.7	15.2	8.7	3	3	3	5	5	3	3	24.1092	24.2578	23.8229	23.8693	23.8991	23.6215	23.7874		1.03237	1	-0.268995
	P10412;Q02539;P22492	Histone H1.4	HIST1H1E	-	32.9	32	40.2	35.2	27.9	32	34.7	2	4	5	5	3	2	2	32.9922	33.5096	33.4695	33.719	33.4358	33.3338	33.5665		0.500651	1	0.189974
	P10415;P10415-2	Apoptosis regulator Bcl-2	BCL2	-	0	0	0	20.1	12.6	0	0	0	0	0	2	1	0	0	NaN	NaN	NaN	22.7112	NaN	NaN	NaN		0	0.905497	NaN
	P10515	Dihydrolipoyllysine-residue acetyltransferase component of pyruvate dehydrogenase complex, mitochondrial	DLAT	-	36.3	36.2	36.2	40	34	40.2	37.7	16	16	17	19	15	19	18	27.3256	27.2515	27.4661	27.1847	27.3687	27.4765	27.3953		0.0324883	1	0.00855207
	P10599;P10599-2	Thioredoxin	TXN	-	65.7	65.7	65.7	65.7	65.7	66.7	65.7	8	8	8	8	8	10	8	29.7413	29.7541	30.1772	29.4486	29.8075	29.9704	30.0688		0.123803	1	-0.0670614
	P10606	Cytochrome c oxidase subunit 5B, mitochondrial	COX5B	-	46.5	51.2	46.5	51.2	56.6	55.8	46.5	7	8	7	9	7	6	6	28.2622	28.1863	28.5305	28.3261	28.19	28.4167	28.2944		0.0666983	1	-0.019526
	P10619;P10619-2	Lysosomal protective protein;Lysosomal protective protein 32 kDa chain;Lysosomal protective protein 20 kDa chain	CTSA	-	6.5	9.2	12.1	6.5	10.8	15.8	13.5	2	3	4	2	4	6	5	24.1848	24.8493	24.7916	24.4081	24.6158	25.0349	24.6545		0.10845	1	0.0697627
	P10636-4;P10636-5	Microtubule-associated protein tau	MAPT	-	44.9	43	45.7	38.3	38.1	47.5	43	0	0	0	0	0	0	0	25.6058	25.8415	26.1809	25.706	25.6815	25.8592	25.9056		0.226814	1	-0.0880043
	P10644;P10644-2	cAMP-dependent protein kinase type I-alpha regulatory subunit;cAMP-dependent protein kinase type I-alpha regulatory subunit, N-terminally processed	PRKAR1A	-	28.3	35.7	43.8	52.2	42.3	47.2	37.5	9	10	12	16	10	11	10	26.9358	26.9815	27.1013	27.0617	27.0882	26.8838	26.8649		0.148379	1	-0.0315779
	P10768	S-formylglutathione hydrolase	ESD	-	63.5	52.8	55.7	73	53.9	51.4	55.7	12	9	10	13	9	9	10	28.7716	28.7833	28.9221	28.7012	28.8171	28.8612	28.8423		0.128484	1	-0.0202565
	P10809;P10809-2	60 kDa heat shock protein, mitochondrial	HSPD1	-	78.2	80.6	80.3	78	78.9	79.2	81.7	50	52	51	48	50	50	48	31.6078	31.4456	31.9707	31.2372	31.5133	31.929	31.9284		0.032503	1	-0.0227265
	P11021	78 kDa glucose-regulated protein	HSPA5	-	53.4	52.9	55	50	47.2	50	50.3	34	36	37	35	33	31	33	29.6654	29.7237	30.2479	29.7549	29.8296	29.8966	29.951		0.0444638	1	-0.0209465
	P11117;P11117-2	Lysosomal acid phosphatase	ACP2	-	0	0	1.9	0	1.7	6.9	0	0	0	1	0	1	3	0	NaN	NaN	NaN	NaN	NaN	23.2774	NaN		0	0.904747	NaN
	P11142;P11142-2;P54652	Heat shock cognate 71 kDa protein	HSPA8	-	58.7	56.8	58	60.4	56.8	58.5	64.6	37	37	36	39	36	35	40	32.0265	32.0047	32.3349	31.9146	32.077	32.2014	32.1939		0.0755688	1	-0.0253367
	P11166	Solute carrier family 2, facilitated glucose transporter member 1	SLC2A1	-	11.2	11.2	11.2	11.2	2.6	4.3	6.5	4	4	4	4	1	2	2	26.4718	26.7	26.6686	26.5856	NaN	26.3097	26.4092		0.762647	1	-0.1786
	P11171;P11171-2;P11171-5;P11171-7;P11171-3;P11171-4;P11171-6	Protein 4.1	EPB41	-	32.6	28.4	27.4	25.7	24.1	26.7	25.2	18	14	15	14	14	17	16	25.765	25.638	25.9454	25.9493	26.0671	25.8617	25.8251		0.688967	1	0.143014
	P11172;P11172-3	Uridine 5-monophosphate synthase;Orotate phosphoribosyltransferase;Orotidine 5-phosphate decarboxylase	UMPS	-	44	52.1	49.4	52.5	58.3	48.5	46.5	2	3	4	3	3	4	4	27.2858	27.2359	27.2206	27.2003	27.2768	27.2896	27.2814		0.192692	1	0.0146271
	P11177;P11177-2;P11177-3	Pyruvate dehydrogenase E1 component subunit beta, mitochondrial	PDHB	-	47.4	53.5	53.5	53.8	42.1	46.5	49.3	11	12	12	12	10	11	12	27.0232	27.1011	27.0043	26.9528	26.9918	27.1859	27.2566		0.2382	1	0.0539527
	P11182	Lipoamide acyltransferase component of branched-chain alpha-keto acid dehydrogenase complex, mitochondrial	DBT	-	28.4	22	33.2	25.1	16.2	30.9	23	9	8	11	8	6	10	7	24.9158	24.7302	24.9366	24.9425	24.9025	24.8687	25.1187		0.511708	1	0.0972511
	P11216	Glycogen phosphorylase, brain form	PYGB	-	35.9	40.5	34.6	42.2	41.5	47.1	36.7	18	21	21	25	23	24	19	26.5713	26.5735	26.2984	26.7517	26.5648	26.4589	26.3894		0.194132	1	0.0600988
	P11233	Ras-related protein Ral-A	RALA	-	32.5	37.9	39.8	37.9	18.4	13.1	13.1	2	2	2	2	1	1	1	25.8589	25.8572	26.2731	26.1311	26.1074	26.0884	25.9105		0.187647	1	0.0629546
	P11274;P11274-2	Breakpoint cluster region protein	BCR	+	8.3	5.1	2.5	7.9	5.2	10.3	6.6	6	4	2	6	5	8	5	24.1538	23.846	23.4345	23.8809	24.008	23.9087	23.5686		0.0504132	1	0.0300665
	P11279;P11279-2	Lysosome-associated membrane glycoprotein 1	LAMP1	-	13.7	11.3	11.8	9.8	11	9.1	7.7	6	5	5	4	5	4	3	26.6862	26.6842	26.8397	26.0621	26.7643	27.3997	27.2225		0.131594	1	0.125501
	P11310;P11310-2	Medium-chain specific acyl-CoA dehydrogenase, mitochondrial	ACADM	-	39	37.1	39.2	40.6	40.6	50.1	43.5	12	12	13	14	13	17	15	26.7013	26.6375	26.9191	26.5107	26.7348	26.9266	27.0053		0.102128	1	0.0416891
	P11387	DNA topoisomerase 1	TOP1	-	39.5	37.9	38.3	37.8	39.3	35.7	39.1	25	24	25	24	29	25	28	28.4644	28.6881	28.628	28.7416	28.7061	28.3093	28.5391		0.0524925	1	-0.0195009
	P11388;P11388-2;P11388-3;P11388-4	DNA topoisomerase 2-alpha	TOP2A	-	42.5	46	38.6	43.7	43.9	42	39.8	51	51	43	49	46	47	42	28.0499	28.0807	27.8778	28.1065	28.0457	27.7969	27.7744		0.256263	1	-0.0718834
	P11413;P11413-2;P11413-3	Glucose-6-phosphate 1-dehydrogenase	G6PD	-	55.1	60.6	54.6	59	58.8	55.9	53.2	23	25	23	23	25	21	23	27.9732	27.9626	27.8545	28.1088	28.0567	27.871	27.7998		0.115165	1	0.0290027
	P11441	Ubiquitin-like protein 4A	UBL4A	-	29.9	29.9	37.6	29.9	14	11.5	41.4	4	4	5	4	2	2	6	24.7436	24.7183	25.4173	24.6103	24.8014	24.7991	25.192		0.174726	1	-0.109
	P11498;P11498-2	Pyruvate carboxylase, mitochondrial	PC	-	29.3	30.3	24.4	33.4	31	38.3	21	21	19	16	22	20	26	16	25.5301	25.4335	25.36	25.6215	25.5727	25.4854	25.3639		0.38117	1	0.0696691
	P11586	C-1-tetrahydrofolate synthase, cytoplasmic;Methylenetetrahydrofolate dehydrogenase;Methenyltetrahydrofolate cyclohydrolase;Formyltetrahydrofolate synthetase;C-1-tetrahydrofolate synthase, cytoplasmic, N-terminally processed	MTHFD1	-	65.9	67.5	67.2	64.9	66	63.5	65.5	47	50	45	46	45	46	43	28.8374	28.9179	28.6496	28.8715	28.8753	28.8696	28.8576		0.441356	1	0.0668675
	P11717	Cation-independent mannose-6-phosphate receptor	IGF2R	-	34.2	33.5	21.8	28.3	31.4	29.3	29.5	56	57	36	47	55	50	50	26.6798	26.7579	25.8791	26.6668	26.5658	26.3128	26.2992		0.0292736	1	0.0222635
	P11766	Alcohol dehydrogenase class-3	ADH5	-	34	28.6	34.8	28.1	48.4	51.3	51.1	12	11	12	11	11	14	14	28.479	28.2473	28.4535	28.3068	28.4104	28.3577	28.2489		0.359593	1	-0.0622814
	P11802;P11802-2	Cyclin-dependent kinase 4	CDK4	+	21.5	26.4	25.7	22.8	36	23.1	15.8	4	4	5	4	6	5	3	24.1238	23.6579	24.3275	24.2547	24.1174	24.0428	23.7257		0.00194597	1	-0.00125043
	P11831	Serum response factor	SRF	-	3	2.4	2.4	1.4	5.3	4.7	0	1	1	1	1	2	2	0	NaN	NaN	NaN	NaN	NaN	23.8361	NaN		0	0.905609	NaN
	P11908;P11908-2	Ribose-phosphate pyrophosphokinase 2	PRPS2	-	50	60.7	56.3	54.7	55.7	57.2	54.4	4	8	6	7	6	7	5	28.609	28.4471	28.5819	28.3454	28.7489	28.795	28.7275		0.353818	1	0.108186
	P11940;P11940-2;Q9H361;Q4VXU2;Q4VXU2-2;Q96DU9;Q96DU9-2	Polyadenylate-binding protein 1	PABPC1	-	58.3	51.6	58.6	52	52	52.5	56.6	18	17	17	16	17	17	19	29.2783	29.1753	29.5966	29.1788	29.303	29.3783	29.3842		0.11992	1	-0.0390134
	P12004	Proliferating cell nuclear antigen	PCNA	-	69	73.2	82.4	82.4	85.4	85.8	85.4	16	15	16	15	16	16	16	30.7185	30.5925	30.7608	30.4392	30.4541	30.7617	30.6558		0.494767	1	-0.11291
	P12081;P12081-4;P12081-3;P12081-2	Histidine--tRNA ligase, cytoplasmic	HARS	-	38.5	34.6	45.4	35.4	28.5	44.8	47.2	11	9	15	10	8	14	12	27.0454	27.0662	27.0949	27.0455	26.9222	27.0283	26.9803		1.0714	1	-0.0747352
	P12235	ADP/ATP translocase 1	SLC25A4	-	36.6	35.2	33.6	34.6	44.3	36.2	49.7	3	3	2	2	5	2	2	26.0199	26.3738	27.0781	NaN	26.3785	26.0576	26.1792		0.367513	1	-0.285461
	P12236	ADP/ATP translocase 3;ADP/ATP translocase 3, N-terminally processed	SLC25A6	-	42.3	40.9	43.3	49	45.6	38.3	51.7	3	2	3	5	3	2	3	28.8855	28.5108	28.4773	28.4877	28.5178	28.5566	28.351		0.548378	1	-0.146237
	P12268	Inosine-5-monophosphate dehydrogenase 2	IMPDH2	-	65.2	62.1	66.7	60.7	64.4	66.5	68.7	23	24	24	23	23	23	26	28.8889	28.9566	28.7301	28.83	28.8678	28.8566	28.8305		0.0765878	1	-0.0123094
	P12270;P12270-2	Nucleoprotein TPR	TPR	-	31.1	32.3	34.6	29.2	31	33.9	32.1	55	55	63	49	50	62	57	26.8419	26.7703	27.083	26.5735	26.6564	26.9496	26.9075		0.407452	1	-0.126687
	P12429	Annexin A3	ANXA3	-	40.9	41.8	46.7	24.8	27.6	39.3	13	10	9	11	6	6	9	3	24.7237	24.5295	24.6867	24.3645	24.6688	24.8691	24.3017		0.231094	1	-0.0956095
	P12532;P12532-2;P17540	Creatine kinase U-type, mitochondrial	CKMT1A	-	20.9	25.4	27.1	24.2	24.7	28.5	28.5	4	5	7	5	5	6	6	24.8136	25.1626	25.358	24.8926	25.1811	25.2304	25.1464		0.00253478	1	0.00122865
	P12694;P12694-2	2-oxoisovalerate dehydrogenase subunit alpha, mitochondrial	BCKDHA	-	24	17.3	24	41.6	32.4	30.8	29.2	8	6	8	11	10	8	9	25.2799	24.9508	25.6281	25.3634	25.2678	25.3762	25.4327		0.167593	1	0.0737715
	P12814;P12814-3;P12814-2;P12814-4;Q08043	Alpha-actinin-1	ACTN1	-	60.5	59.3	56.1	56.8	61.2	60.5	65.1	24	26	26	25	23	24	25	27.4731	27.3389	27.4313	27.0832	27.1213	27.4109	27.1742		1.17274	1	-0.217043
	P12829	Myosin light chain 4	MYL4	-	8.1	8.1	14.7	14.2	8.1	8.1	8.1	1	1	2	2	1	1	1	NaN	NaN	23.7625	23.2406	NaN	NaN	NaN		0	0.905883	-0.521948
	P12931;P12931-2;P07948;P08631;P07948-2;P08631-3;P08631-2;P08631-4;P08581;P42685;P42685-2;P08581-2	Proto-oncogene tyrosine-protein kinase Src	SRC	+	18.3	13.2	14.7	15.1	7.1	15.9	11	5	3	4	3	1	4	3	24.3292	24.1154	24.1401	24.3549	24.1756	24.0144	23.8249		0.290459	1	-0.102391
	P12955;P12955-2;P12955-3	Xaa-Pro dipeptidase	PEPD	-	45.2	47.5	45.6	38.3	52.3	42.6	40.4	14	15	16	11	18	16	14	27.2739	27.3205	27.8382	27.5611	27.727	27.678	27.6134		0.473648	1	0.167336
	P12956;P12956-2	X-ray repair cross-complementing protein 6	XRCC6	-	58.1	58.3	58.3	58.1	55.7	55.8	58.3	37	38	40	38	35	37	39	29.9824	30.0299	30.3422	30.2596	30.3042	30.2292	30.2082		0.631121	1	0.132124
	P13010	X-ray repair cross-complementing protein 5	XRCC5	-	77.2	75.1	69.9	75.4	74.9	71.6	78.8	49	48	43	47	49	47	53	30.1117	30.0594	29.9166	30.0349	30.1977	30.1101	30.0486		0.463353	1	0.0685565
	P13051;P13051-2	Uracil-DNA glycosylase	UNG	-	37.4	28.1	37.4	32.3	41.5	37.4	32.3	6	4	6	5	7	6	6	25.4728	25.645	25.6132	25.7235	25.4904	25.4785	25.479		0.154224	1	-0.0341223
	P13073	Cytochrome c oxidase subunit 4 isoform 1, mitochondrial	COX4I1	-	41.4	27.8	37.9	37.9	44.4	40.2	41.4	9	8	9	9	9	8	9	28.9053	29.0467	29.4994	29.2568	29.0471	29.0629	29.3304		0.0481277	1	0.023801
	P13473-2;P13473;P13473-3	Lysosome-associated membrane glycoprotein 2	LAMP2	-	13.7	13.7	11.5	11.5	9.3	11.5	9.3	5	5	4	4	4	4	4	26.7547	26.4368	27.1764	26.0068	26.4713	26.94	27.134		0.166203	1	-0.151263
	P13489	Ribonuclease inhibitor	RNH1	-	71.6	76.1	75.1	77.2	68.1	64	67	19	22	20	22	19	17	18	28.0315	28.0535	27.6773	27.9616	27.7233	27.8808	27.7884		0.28334	1	-0.0823005
	P13598	Intercellular adhesion molecule 2	ICAM2	-	9.1	14.9	14.9	14.9	14.9	14.9	9.1	2	3	3	3	3	3	2	24.9862	25.0608	25.7173	24.6677	24.8017	25.359	25.3123		0.322882	1	-0.219559
	P13612;P13612-2	Integrin alpha-4	ITGA4	-	22.3	22.1	22.3	17.9	15	14.4	17.7	17	16	17	13	11	13	15	25.848	25.7329	25.8672	25.2577	25.4663	25.7092	25.6366		1.21557	1	-0.29859
	P13637-2;P13637;P13637-3	Sodium/potassium-transporting ATPase subunit alpha-3	ATP1A3	-	20.6	24.5	18.5	28.8	25.4	24.5	22.5	3	6	1	8	5	3	2	NaN	26.8347	25.3604	26.8897	26.1813	26.3229	26.1589		0.217866	1	0.290643
	P13639	Elongation factor 2	EEF2	-	73.8	75.6	66.8	75.6	73.2	74.5	73.7	59	60	54	62	58	59	60	31.7453	31.8403	31.3067	31.8148	31.7558	31.5741	31.5364		0.089435	1	0.0395234
	P13667	Protein disulfide-isomerase A4	PDIA4	-	50.5	54	53.8	55.5	52.9	51.5	57.2	33	35	36	41	35	35	37	28.5812	28.6499	29.0681	28.8206	28.7408	28.7073	28.7874		0.00597312	1	-0.00235144
	P13674;P13674-2;P13674-3	Prolyl 4-hydroxylase subunit alpha-1	P4HA1	-	23	22.3	18.2	20.2	15	12	9.7	8	8	6	7	7	5	4	25.2204	25.0516	25.1236	24.8801	24.976	25.0134	25.303		0.322409	1	-0.0887526
	P13693;P13693-2;Q56UQ5	Translationally-controlled tumor protein	TPT1	-	39.5	45.3	45.3	32	41.3	41.3	45.3	8	8	9	6	7	7	8	29.4287	29.152	29.7448	29.083	29.0532	29.2253	29.344		0.779159	1	-0.265458
	P13716;P13716-2	Delta-aminolevulinic acid dehydratase	ALAD	-	29.1	26.7	29.1	29.1	24.5	17.6	31.5	6	6	6	6	5	4	7	24.7482	24.9052	24.9888	24.6079	24.5792	24.8433	24.8698		0.68065	1	-0.155699
	P13796;P13796-2	Plastin-2	LCP1	-	85.2	82.6	82	79.1	82.8	82.3	79.3	41	40	39	39	39	41	36	31.3687	31.309	31.1092	31.169	31.0627	31.1708	31.0952		0.929299	1	-0.137936
	P13797;P13797-2;P13797-3	Plastin-3	PLS3	-	35.9	35.2	42.1	43.2	34.8	39.2	45.2	11	10	11	12	9	9	11	25.986	25.8213	25.8718	25.3514	25.7268	25.9125	25.679		0.749521	1	-0.225601
	P13798	Acylamino-acid-releasing enzyme	APEH	-	41	32.4	33.2	32.9	32.2	25.8	33.5	18	16	15	17	15	13	18	27.1145	26.9816	26.8777	27.1138	27.1152	26.9904	26.9886		0.362142	1	0.0607135
	P13804;P13804-2	Electron transfer flavoprotein subunit alpha, mitochondrial	ETFA	-	52.6	59.5	56.5	56.5	49.5	49.2	50.5	11	13	12	12	11	11	12	27.1453	27.2013	27.358	26.9192	27.1455	27.388	27.3794		0.0666483	1	-0.0268418
	P13807;P13807-2	Glycogen [starch] synthase, muscle	GYS1	-	29	27.4	23.6	30.3	30.1	25.8	25.1	13	13	10	14	14	11	12	28.4293	28.2152	28.3167	28.5103	28.3852	28.2279	28.2398		0.0770007	1	0.0204164
	P13861;P13861-2	cAMP-dependent protein kinase type II-alpha regulatory subunit	PRKAR2A	-	32.9	39.4	43.8	31.9	27.2	22.8	25.7	9	10	10	7	6	6	6	25.5463	25.3676	25.5896	25.4668	25.4854	25.5503	25.3654		0.181826	1	-0.0341916
	P13984	General transcription factor IIF subunit 2	GTF2F2	-	43.4	45.8	61.8	56.6	35.3	59.8	56.6	7	8	12	10	7	11	11	26.6574	26.7781	27.1573	26.8196	27.0527	27.1326	26.9527		0.356675	1	0.125128
	P13987;P13987-2	CD59 glycoprotein	CD59	-	25	25	25	25	25	25	25	4	4	4	3	4	4	3	25.8311	25.9492	25.9013	25.1826	25.7427	26.0775	26.0776		0.191438	1	-0.123727
	P13995;P13995-2	Bifunctional methylenetetrahydrofolate dehydrogenase/cyclohydrolase, mitochondrial;NAD-dependent methylenetetrahydrofolate dehydrogenase;Methenyltetrahydrofolate cyclohydrolase	MTHFD2	-	60.9	67.1	63.4	67.7	61.1	69.7	63.7	14	14	15	15	13	17	12	27.9242	27.8146	28.3035	27.8643	28.0475	28.3103	28.2741		0.254057	1	0.109965
	P14174	Macrophage migration inhibitory factor	MIF	-	36.5	36.5	36.5	36.5	36.5	36.5	36.5	4	4	4	4	4	4	4	31.0528	31.0247	31.3697	30.9568	31.0366	31.6203	30.519		0.155184	1	-0.115881
	P14209;P14209-3;P14209-2	CD99 antigen	CD99	-	7.6	7.6	7.6	7.6	7.6	29.7	13	1	1	1	1	1	3	2	26.852	26.8788	25.9516	25.8485	NaN	25.9138	26.0882		0.910795	1	-0.610625
	P14314-2;P14314	Glucosidase 2 subunit beta	PRKCSH	-	35.2	36.8	35.2	33.5	31.4	42.5	35.2	19	20	16	15	18	18	19	29.0171	29.0567	29.3814	29.0124	28.8685	29.1456	29.2576		0.232272	1	-0.0806953
	P14317;P14317-2	Hematopoietic lineage cell-specific protein	HCLS1	-	43	38.5	38.7	39.7	35.6	38.1	30.7	16	14	15	16	15	14	12	26.9976	27.2712	27.4793	27.3141	27.3611	27.2912	27.3573		0.282696	1	0.0815857
	P14324;P14324-2	Farnesyl pyrophosphate synthase	FDPS	-	35.1	28.4	30.3	23.6	27	35.1	32.5	11	10	11	9	7	11	10	28.8469	28.6614	29.0096	28.6292	28.7387	28.9813	28.8003		0.1636	1	-0.0519238
	P14373;P14373-2;Q9HCM9;Q9HCM9-2	Zinc finger protein RFP	TRIM27	-	10.7	13.5	9.2	8.4	4.3	15.8	10.5	4	5	3	3	2	6	4	24.399	24.0572	24.2508	24.321	24.3022	24.1851	24.271		0.142446	1	0.034138
	P14406	Cytochrome c oxidase subunit 7A2, mitochondrial	COX7A2	-	12	27.7	27.7	27.7	27.7	27.7	27.7	1	2	2	2	2	2	2	NaN	27.9008	28.5808	27.7313	27.9953	28.1628	28.2464		0.314421	1	-0.206871
	P14550	Alcohol dehydrogenase [NADP(+)]	AKR1A1	-	59.1	55.7	50.2	62.8	51.7	46.2	47.7	17	16	13	17	13	11	13	28.2666	28.247	28.3528	28.3753	28.2277	28.3232	28.2706		0.0796184	1	0.0103879
	P14618;P14618-3	Pyruvate kinase PKM	PKM	-	72.7	75.3	71.2	75.5	73.1	75.5	74.4	5	5	5	5	5	5	5	31.6774	31.6434	31.4889	31.6223	31.6107	31.5466	31.4499		0.278687	1	-0.0458465
	P14618-2;P30613;P30613-2	Pyruvate kinase PKM	PKM	-	70.4	73.1	68.9	73.3	69.3	76.1	72.1	3	3	3	3	3	5	3	26.2393	26.0165	25.7268	25.9581	26.2172	26.1617	26.2309		0.450455	1	0.147766
	P14625;Q58FF3	Endoplasmin	HSP90B1	-	58.3	56.9	63.5	61	58	59.8	61.9	41	43	49	50	47	47	47	30.0705	30.0826	30.2325	30.1534	30.1133	30.0948	30.1645		0.0211669	1	0.00299311
	P14635;P14635-2	G2/mitotic-specific cyclin-B1	CCNB1	-	19.9	19.4	19.4	19.4	23.1	23.6	18.5	5	5	5	5	5	5	5	25.7246	25.8836	26.0048	26.0711	26.2329	26.1248	26.0989		1.65426	1	0.260917
	P14649	Myosin light chain 6B	MYL6B	-	32.2	23.1	32.2	27.9	52.9	46.6	50.5	5	3	5	4	6	5	6	24.4937	24.5966	25.0364	24.6006	24.7061	25.0301	25.131		0.323265	1	0.158053
	P14678;P14678-2;P14678-3	Small nuclear ribonucleoprotein-associated proteins B and B	SNRPB	-	27.1	30.4	21.2	30.4	24.6	24.2	24.2	0	1	0	1	0	0	0	27.9154	28.1033	28.3961	28.2587	28.2772	28.3843	28.2658		0.599076	1	0.15821
	P14735;P14735-2	Insulin-degrading enzyme	IDE	-	17.3	31	21.1	24.7	31.5	27.2	21.1	14	25	17	17	26	21	16	25.8533	25.7992	25.6632	25.9833	25.7115	25.6221	25.6105		0.132221	1	-0.0400715
	P14854	Cytochrome c oxidase subunit 6B1	COX6B1	-	65.1	65.1	75.6	65.1	64	58.1	58.1	5	4	6	4	5	4	4	27.9986	27.7694	28.3059	27.8048	28.0855	28.4445	28.0138		0.112415	1	0.0625081
	P14859-5;P14859-6;P14859;P14859-4;P14859-2;P14859-3;P09086;P09086-4;Q9UKI9-3;Q9UKI9-2;P09086-3;P09086-2;P09086-5	POU domain, class 2, transcription factor 1	POU2F1	-	12.2	8.1	23.2	6.1	16.4	16.4	16.4	3	2	6	1	4	5	5	24.308	24.2943	24.7334	23.4958	24.0514	24.4495	24.4134		0.540669	1	-0.342681
	P14866;P14866-2	Heterogeneous nuclear ribonucleoprotein L	HNRNPL	-	50.4	53.1	48.2	51.4	50.4	54.2	56	16	20	19	19	18	18	21	30.0478	30.0669	30.0648	30.1589	30.1096	29.9477	30.063		0.0655808	1	0.00998052
	P14868;P14868-2	Aspartate--tRNA ligase, cytoplasmic	DARS	-	56.9	64.1	60.7	62.7	63.3	61.1	65.3	25	28	27	29	27	27	28	28.6683	28.5406	28.6059	28.6775	28.6042	28.5445	28.5396		0.100099	1	-0.0134929
	P14921;P14921-3;P14921-2;P14921-5;P14921-4;P15036	Protein C-ets-1	ETS1	-	50.1	41	38.5	38.5	32.4	43.5	39	14	11	10	11	9	10	9	26.5263	26.551	26.4659	26.17	26.1917	26.2615	26.3113		2.86219	1	-0.280782
	P14923	Junction plakoglobin	JUP	-	1.1	2.4	0	6.4	7.2	8.9	5.9	0	1	0	1	2	3	1	NaN	NaN	NaN	NaN	23.2118	NaN	NaN		0	0.912068	NaN
	P14927;P14927-2	Cytochrome b-c1 complex subunit 7	UQCRB	-	50.5	50.5	50.5	49.5	50.5	49.5	49.5	7	7	7	6	7	6	6	27.0198	26.9739	27.5014	27.113	27.1662	27.191	27.2553		0.0386646	1	0.0163569
	P15104	Glutamine synthetase	GLUL	-	29.2	40.2	32.7	38.1	33.5	33.8	22.5	6	8	6	7	8	6	5	25.7565	25.6389	25.6407	25.8711	25.8231	25.9469	25.9014		2.24118	1	0.206945
	P15121;C9JRZ8-2	Aldose reductase	AKR1B1	-	68	69.9	65.5	55.1	65.8	65.5	63	16	18	16	13	14	16	15	28.4583	28.5044	28.5175	28.3298	28.6976	28.8176	28.8841		0.592873	1	0.188893
	P15153	Ras-related C3 botulinum toxin substrate 2	RAC2	-	41.1	34.9	50	41.1	50	50	50	4	4	4	4	4	4	4	28.4782	28.6356	28.7831	28.8243	28.6858	28.7737	28.8326		0.853709	1	0.146789
	P15170-2;P15170-3;P15170	Eukaryotic peptide chain release factor GTP-binding subunit ERF3A	GSPT1	-	50.3	45.1	46.4	53.9	48.1	46.2	40.1	16	13	14	16	16	13	13	27.7056	27.6378	27.4168	27.7843	27.7364	27.6312	27.5594		0.420805	1	0.0910846
	P15289-2;P15289	Arylsulfatase A;Arylsulfatase A component B;Arylsulfatase A component C	ARSA	-	0	9.5	7.8	0	13	16.1	12.8	0	2	2	0	3	4	3	NaN	23.0634	23.3788	NaN	23.1278	23.3347	23.3525		0.120308	1	0.0505857
	P15311	Ezrin	EZR	-	43.9	44.2	47.1	47.1	33.6	39.8	46.6	18	20	20	22	11	16	19	28.6001	28.6295	28.8464	28.8742	28.8812	28.7684	28.734		0.745972	1	0.122457
	P15336-5;P15336;P15336-4;P15336-7;P15336-3;P15336-2	Cyclic AMP-dependent transcription factor ATF-2	ATF2	-	6.2	0	20.3	3.9	3.1	10.1	10.1	2	0	5	1	1	3	3	23.6625	NaN	23.6694	NaN	NaN	23.5925	23.6293		1.0046	1	-0.0550175
	P15374	Ubiquitin carboxyl-terminal hydrolase isozyme L3	UCHL3	-	53	54.8	42.6	46.1	55.7	63.9	63.9	9	8	7	7	11	11	11	27.178	27.1317	27.5158	27.1613	27.2831	27.4813	27.3156		0.100099	1	0.0351899
	P15428;P15428-5;P15428-4;P15428-2;P15428-3	15-hydroxyprostaglandin dehydrogenase [NAD(+)]	HPGD	-	16.5	12.4	12.4	11.3	0	5.3	5.3	3	2	2	2	0	1	1	23.423	22.5014	23.2141	22.5634	NaN	NaN	NaN		0	0.912412	-0.482807
	P15498;P15498-2	Proto-oncogene vav	VAV1	-	27.3	31.5	17.5	30.4	34.7	26.5	26.4	16	19	9	18	20	17	16	25.9163	25.9917	25.405	26.0157	25.848	25.5685	25.4578		0.0802552	1	-0.0484486
	P15531;P15531-2	Nucleoside diphosphate kinase A	NME1	+	70.4	64.5	70.4	64.5	64.5	70.4	70.4	1	1	1	1	1	1	1	28.9511	28.9875	28.9643	28.556	28.8544	29.0697	29.1992		0.104851	1	-0.0478368
	P15586;P15586-2	N-acetylglucosamine-6-sulfatase	GNS	-	13.2	13.8	16.5	18.1	19.9	15.9	13.4	5	5	8	8	7	6	5	25.4345	25.2772	25.6247	24.8551	24.8562	25.3491	25.2871		0.990248	1	-0.358613
	P15880	40S ribosomal protein S2	RPS2	-	52.9	52.9	55.3	52.2	48.8	47.8	48.1	17	18	18	18	17	16	15	30.1747	30.2283	30.6043	30.3216	30.5323	30.5638	30.5941		0.569866	1	0.167231
	P15923-2	Transcription factor E2-alpha	TCF3	-	21	26	33.3	18.3	26	30.1	24.3	1	0	0	0	0	0	0	25.1071	25.0095	25.2471	24.9287	25.0723	25.3173	25.3002		0.0969224	1	0.0334129
	P15927;P15927-2;P15927-3	Replication protein A 32 kDa subunit	RPA2	-	63.7	63.7	63.7	61.5	66.7	66.7	66.7	8	8	8	8	9	9	9	27.6293	27.6055	27.9789	27.144	27.4763	27.8057	27.7517		0.408047	1	-0.193419
	P15954	Cytochrome c oxidase subunit 7C, mitochondrial	COX7C	-	41.3	50.8	65.1	50.8	14.3	14.3	28.6	2	3	4	3	1	1	2	26.5046	25.7131	25.8826	25.8446	NaN	NaN	NaN		0	0.911903	-0.188852
	P16083	Ribosyldihydronicotinamide dehydrogenase [quinone]	NQO2	-	5.2	5.2	18.6	3.9	34.6	40.7	42	2	1	3	1	5	6	6	24.178	NaN	24.9446	NaN	24.7242	24.9641	25.0833		0.474772	1	0.362592
	P16104	Histone H2AX	H2AFX	-	51.7	32.2	37.8	32.9	58	51.7	32.2	1	0	1	0	1	1	0	31.6194	32.5228	32.0703	32.6511	31.7922	31.6248	32.0376		0.0446258	1	-0.0443977
	P16150	Leukosialin	SPN	-	4.5	4.5	15.8	5	7	5	7.5	2	2	5	2	3	2	3	26.1759	26.0468	26.9863	25.7232	26.5519	26.9698	26.446		0.01686	1	0.0197258
	P16219	Short-chain specific acyl-CoA dehydrogenase, mitochondrial	ACADS	-	26.5	27.2	32.3	25.7	29.6	34.2	31.8	6	6	8	6	8	9	8	24.7917	24.7444	24.9204	24.7634	24.7094	24.9519	25.0359		0.176228	1	0.0463297
	P16220;P16220-3;P16220-2;P18846;P18846-2	Cyclic AMP-responsive element-binding protein 1;Cyclic AMP-dependent transcription factor ATF-1	CREB1;ATF1	-	6.7	6.7	6.7	6.7	2.6	4.1	6.7	1	1	1	1	0	1	1	25.5118	25.0827	25.0972	25.023	NaN	NaN	26.0223		0.274359	1	0.292073
	P16278;P16278-3;P16278-2	Beta-galactosidase	GLB1	-	16.1	16.2	12.7	16.2	16.2	14.2	7.4	6	6	5	6	6	6	4	24.6031	24.5849	24.8853	24.3226	24.551	24.8302	24.587		0.338969	1	-0.118445
	P16284;P16284-3;P16284-2;P16284-6;P16284-5;P16284-4	Platelet endothelial cell adhesion molecule	PECAM1	-	2.2	2.2	2.2	3.9	3.7	7.3	7.7	1	1	1	2	2	4	4	NaN	NaN	NaN	23.0778	22.9331	23.4656	23.6918		0	0.912758	NaN
	P16298;P16298-3;P16298-4;P16298-2	Serine/threonine-protein phosphatase 2B catalytic subunit beta isoform	PPP3CB	-	28.1	23.1	14.9	28.1	15.8	12.2	14.1	3	3	1	3	2	2	2	24.3643	24.4909	NaN	24.3365	24.3436	24.129	24.1569		0.923523	1	-0.18609
	P16333;P16333-2	Cytoplasmic protein NCK1	NCK1	-	51.7	46.7	48.8	48	40.8	43.8	37.7	10	8	10	10	9	9	7	24.951	25.0994	25.3394	25.0369	25.13	25.0844	25.1212		0.14125	1	-0.0368263
	P16383;P16383-2;P16383-4;P16383-3	GC-rich sequence DNA-binding factor 2	GCFC2	-	13.1	13.2	12.3	12.9	15	12.5	8.1	6	7	6	6	8	7	4	25.1038	24.7957	24.713	24.9449	25.2896	25.1937	24.6557		0.322216	1	0.150132
	P16401	Histone H1.5	HIST1H1B	-	33.6	30.1	32.7	30.5	26.5	30.5	30.1	10	12	12	12	8	8	8	32.3283	32.8753	32.9129	32.7446	32.7763	32.603	32.8981		0.105139	1	0.0499713
	P16402	Histone H1.3	HIST1H1D	-	30.8	31.7	31.2	26.7	27.1	31.2	34.4	1	4	2	3	2	2	2	27.6079	28.1262	28.1377	28.1353	27.4745	27.5356	27.9227		0.338361	1	-0.19027
	P16403	Histone H1.2	HIST1H1C	-	34.3	32.9	37.1	31.9	28.6	32.9	36.2	3	4	4	4	3	3	3	29.6439	30.4849	30.319	30.3747	29.7833	29.8126	30.2919		0.10815	1	-0.0836504
	P16435	NADPH--cytochrome P450 reductase	POR	-	31.6	37.7	40.8	28.5	33.2	33.1	30.9	13	17	16	12	18	17	16	25.5292	25.3324	25.4396	25.2109	25.5068	25.6656	25.537		0.141233	1	0.0463465
	P16455	Methylated-DNA--protein-cysteine methyltransferase	MGMT	-	32.9	38.6	32.4	37.2	36.7	36.7	41.1	4	5	5	5	5	5	6	25.3913	25.5583	25.7262	25.3669	25.5193	25.8027	25.8018		0.16124	1	0.0640782
	P16591-3;P16591-2	Tyrosine-protein kinase Fer	FER	+	26.3	22.5	15	34.2	20.1	34.4	31.6	1	1	1	2	1	2	2	25.1709	25.099	24.9237	25.195	25.2983	24.9591	25.0478		0.221333	1	0.0605289
	P16615;P16615-5;P16615-2;P16615-3;P16615-4	Sarcoplasmic/endoplasmic reticulum calcium ATPase 2	ATP2A2	-	35.5	36.3	35.1	34	42	41.6	39.1	19	19	18	19	23	24	21	27.5756	27.6055	27.2905	27.6665	27.636	27.4173	27.4409		0.167342	1	0.0496451
	P16885	1-phosphatidylinositol 4,5-bisphosphate phosphodiesterase gamma-2	PLCG2	-	10.7	7.2	3.2	13	7.8	5.9	7	8	6	3	9	7	4	6	24.2281	24.0991	23.4545	24.1861	24.0943	23.4769	23.7652		0.0589648	1	-0.0466216
	P16930;P16930-2	Fumarylacetoacetase	FAH	-	29.1	33.7	33.7	28.9	33.2	22.9	25.1	8	9	9	8	11	7	7	25.7033	25.8184	25.7279	25.7013	25.7232	25.9046	25.9454		0.371802	1	0.0687381
	P16949;P16949-2;Q9H169;Q9H169-3;Q9H169-4;Q9H169-2	Stathmin	STMN1	-	40.9	44.3	46.3	35.6	40.3	35.6	40.9	6	6	7	6	6	6	7	31.3224	31.554	31.9793	31.5236	31.2712	31.5449	31.7974		0.156091	1	-0.0843155
	P16989;P16989-3	Y-box-binding protein 3	YBX3	-	61.3	57.8	61.3	60.2	55.4	63.2	61	4	4	5	5	3	6	4	30.1512	30.3473	30.7633	30.4097	30.2924	30.3315	30.5883		0.0303705	1	-0.0151272
	P17026	Zinc finger protein 22	ZNF22	-	11.2	11.2	11.2	11.2	11.2	18.8	14.3	2	2	2	2	2	4	3	24.3691	24.9395	24.9366	24.9162	25.3373	25.0831	25.0562		0.905366	1	0.349818
	P17028;P17028-2	Zinc finger protein 24	ZNF24	-	22.6	22.6	16.8	22.6	33.4	24.5	12	5	5	4	5	7	4	3	23.8552	23.9822	24.3157	24.0591	24.1331	24.0464	24.0448		0.0592233	1	0.0198491
	P17029;Q5MCW4;Q9UNY5;Q9UNY5-2;Q5MCW4-2	Zinc finger protein with KRAB and SCAN domains 1	ZKSCAN1	-	13	6	11.4	13.5	13.9	13	7.8	4	2	4	4	4	4	2	24.0804	24.1293	24.226	24.31	24.3387	24.4673	24.4822		1.99968	1	0.254343
	P17050	Alpha-N-acetylgalactosaminidase	NAGA	-	10.2	4.9	10.2	0	0	2.9	2.9	3	1	3	0	0	1	1	23.716	NaN	23.9149	NaN	NaN	NaN	NaN		0	0.910944	NaN
	P17096;P17096-3	High mobility group protein HMG-I/HMG-Y	HMGA1	-	37.4	37.4	37.4	37.4	37.4	37.4	37.4	3	4	4	3	3	3	3	28.6692	29.5678	29.111	28.9131	28.8697	28.6965	28.9945		0.481692	1	-0.247581
	P17098	Zinc finger protein 8	ZNF8	-	7.8	1.7	0	3.3	0	0	0	3	1	0	1	0	0	0	23.334	NaN	NaN	NaN	NaN	NaN	NaN		0	0.911285	NaN
	P17152	Transmembrane protein 11, mitochondrial	TMEM11	-	0	0	0	5.2	4.2	9.4	17.7	0	0	0	1	1	2	3	NaN	NaN	NaN	NaN	NaN	NaN	24.8588		0	0.911462	NaN
	P17174;P17174-2	Aspartate aminotransferase, cytoplasmic	GOT1	-	67.8	60.3	59.8	50.4	69.7	52.8	60.3	17	17	17	14	18	16	18	26.7961	26.6838	27.0402	26.4545	26.6273	26.976	26.9121		0.229531	1	-0.0975768
	P17252	Protein kinase C alpha type	PRKCA	+	31.5	35.6	27.8	35.9	35.9	33.8	34.2	10	11	9	10	11	10	10	26.8324	26.9298	26.7681	27.0141	26.978	26.8541	26.8271		0.50294	1	0.0749135
	P17480	Nucleolar transcription factor 1	UBTF	-	33.2	28.9	35.5	28.9	28.5	29.7	31.8	1	0	0	0	1	1	1	27.1459	27.0568	27.361	27.3703	27.5517	27.3646	27.439		1.34957	1	0.243482
	P17535	Transcription factor jun-D	JUND	-	17.3	6.6	17.3	11	14.7	20.5	27.1	3	1	3	2	3	4	5	24.1889	NaN	24.2564	NaN	23.9372	24.0907	23.9653		1.37592	1	-0.224895
	P17542;P17542-2;P17542-3	T-cell acute lymphocytic leukemia protein 1	TAL1	-	24.8	19	30.8	27.8	28.4	23.6	10	6	4	6	7	5	4	3	24.7037	24.7127	25.1497	25.1006	24.7699	24.7259	25.0885		0.144917	1	0.065856
	P17544-2;P17544-6;P17544;P17544-4;P17544-3;P17544-5	Cyclic AMP-dependent transcription factor ATF-7	ATF7	-	3.9	16.2	8.2	0	0	7.4	9.1	1	4	2	0	0	2	2	NaN	25.8284	25.7918	NaN	NaN	NaN	NaN		0	0.910602	NaN
	P17568	NADH dehydrogenase [ubiquinone] 1 beta subcomplex subunit 7	NDUFB7	-	24.8	44.5	51.8	24.8	0	18.2	7.3	3	4	5	3	0	2	1	24.9764	25.1943	25.7856	25.6591	NaN	25.1246	NaN		0.0674365	1	0.0730616
	P17612;P17612-2	cAMP-dependent protein kinase catalytic subunit alpha	PRKACA	+	25.4	19.4	33.6	25.9	27.9	32.2	27.1	2	3	4	3	5	5	5	26.2966	26.5428	26.7248	26.5533	26.5271	26.5436	26.5002		0.031532	1	0.00967614
	P17706;P17706-2;P17706-3;P17706-4	Tyrosine-protein phosphatase non-receptor type 2	PTPN2	-	36.1	30.8	34.2	31.1	29.2	30.4	26	11	11	12	11	9	9	8	25.4634	25.4463	25.5511	25.5547	25.4503	25.575	25.5463		0.464332	1	0.0446024
	P17812;P17812-2;Q9NRF8	CTP synthase 1	CTPS1	-	54.3	59.2	56.7	52.8	56.3	52.1	58.5	21	25	26	22	25	23	28	27.7735	27.7582	27.4934	27.8738	27.8329	27.6684	27.561		0.201104	1	0.0590312
	P17844;P17844-2	Probable ATP-dependent RNA helicase DDX5	DDX5	-	65.6	55.4	61.1	62.2	58.3	54.1	57.7	27	21	27	27	25	25	25	29.9337	29.9723	29.9434	30.0001	29.9618	29.8439	29.9829		0.0202744	1	-0.0025773
	P17858;P17858-2	ATP-dependent 6-phosphofructokinase, liver type	PFKL	-	40	43.1	38.6	37.2	34.6	33.8	36.9	17	19	16	14	13	15	15	26.504	26.5635	26.1615	26.5124	26.5478	26.3901	26.3184		0.0963392	1	0.0325069
	P17980	26S protease regulatory subunit 6A	PSMC3	-	72.2	62.9	66.5	67.9	63.1	69	67	25	26	29	26	23	24	24	28.2548	28.2687	28.5899	28.1242	28.189	28.4257	28.3388		0.352536	1	-0.10175
	P17987	T-complex protein 1 subunit alpha	TCP1	-	75.7	73.9	75.7	70.3	71.4	70.5	75.4	31	30	33	30	27	30	30	29.4692	29.3371	29.3885	29.2362	29.2919	29.4508	29.3373		0.49425	1	-0.0692118
	P18031	Tyrosine-protein phosphatase non-receptor type 1	PTPN1	-	34.5	44.6	36.8	45.1	37	41.6	37.7	13	15	13	16	13	15	14	26.5345	26.4337	26.3672	26.4668	26.5188	26.2826	26.3446		0.218106	1	-0.0419195
	P18065	Insulin-like growth factor-binding protein 2	IGFBP2	-	42.5	30.5	43.1	43.1	51.4	40.3	44.3	8	5	8	8	9	7	8	25.1788	24.9531	25.3982	26.1363	25.9313	25.883	26.0359		2.88414	0.832	0.819945
	P18074;P18074-2	TFIIH basal transcription factor complex helicase XPD subunit	ERCC2	-	22.8	26.3	15.8	15.3	20.5	18	16.7	10	13	7	8	10	9	10	24.7696	24.5917	24.3314	24.7598	24.4925	24.5107	24.4015		0.0577752	1	-0.023078
	P18077	60S ribosomal protein L35a	RPL35A	-	38.2	44.5	50.9	50	43.6	26.4	32.7	7	9	9	9	10	7	7	28.9411	29.2074	29.477	29.4901	29.2454	29.2453	29.308		0.325601	1	0.11373
	P18085	ADP-ribosylation factor 4	ARF4	-	64.4	57.8	64.4	57.8	56.1	64.4	64.4	7	7	7	7	5	8	8	27.1188	26.5245	27.4321	26.6364	26.9231	26.9997	26.8943		0.273589	1	-0.161731
	P18124	60S ribosomal protein L7	RPL7	-	56	53.6	57.3	56.5	50.4	52.8	50	19	19	21	19	17	15	18	30.0339	30.3769	30.641	30.7291	30.6573	30.3676	30.5188		0.571319	1	0.217581
	P18206;P18206-2;P18206-3	Vinculin	VCL	-	30.7	26.2	31.2	25.7	30.8	33.7	30.1	22	18	22	18	23	27	23	26.6126	26.5941	26.8721	26.1811	26.2146	26.641	26.5509		0.927576	1	-0.296009
	P18433;P18433-6	Receptor-type tyrosine-protein phosphatase alpha	PTPRA	-	5.5	9	4.1	3.1	5.2	5.5	1.4	3	5	2	2	3	3	1	23.8281	23.5808	23.7847	23.7319	NaN	23.5762	NaN		0.26133	1	-0.0771459
	P18440	Arylamine N-acetyltransferase 1	NAT1	-	18.6	15.5	15.5	18.6	12.4	12.4	22.1	3	2	2	3	2	2	3	23.7948	24.0252	24.0154	24.2485	24.2287	23.6777	24.1036		0.290654	1	0.119476
	P18583-5;P18583-2;P18583;P18583-7;P18583-9;P18583-10;P18583-4;P18583-6;P18583-8	Protein SON	SON	-	17.5	24	20.4	17.6	19.8	19.2	17.2	6	6	4	6	3	4	2	26.5357	27.0031	26.7798	26.6716	26.6132	26.6984	26.7623		0.301962	1	-0.0865078
	P18615;P18615-3;P18615-4	Negative elongation factor E	NELFE	-	36.3	42.4	36.6	38.9	35.5	42.6	43.7	8	10	9	10	9	10	11	25.6058	25.7687	25.9889	25.986	25.7698	25.7853	25.8385		0.20432	1	0.0571065
	P18621;P18621-3;P18621-2	60S ribosomal protein L17	RPL17	-	45.7	45.1	45.7	50	50	45.7	50	10	10	10	11	11	10	11	30.3717	30.5691	30.5532	30.7314	30.6387	30.4758	30.7197		0.789308	1	0.143398
	P18669;P15259;Q8N0Y7	Phosphoglycerate mutase 1	PGAM1	-	78	77.6	78	78	78	78	78	18	17	17	18	18	17	17	30.8819	30.9095	31.1582	30.8387	30.9002	31.031	31.0451		0.114403	1	-0.0294161
	P18754;P18754-2	Regulator of chromosome condensation	RCC1	-	59.4	61.8	61.8	61.8	59.4	59.9	59.9	17	18	17	18	18	18	17	28.5591	28.6305	28.6223	28.7025	28.7076	28.699	28.6463		1.6922	1	0.0848902
	P18858;P18858-3;P18858-2	DNA ligase 1	LIG1	-	46	46.5	42.9	53.4	50.4	44.8	39.4	34	28	31	38	35	29	27	26.9682	27.0692	26.6	27.1932	27.0858	26.8896	26.7708		0.26159	1	0.105708
	P18859;P18859-2	ATP synthase-coupling factor 6, mitochondrial	ATP5J	-	44.4	45.4	51.9	45.4	44.4	51.9	44.4	3	4	5	4	3	5	3	27.4658	27.4572	27.9819	27.3829	27.3551	27.9633	27.9757		0.0473696	1	0.0343399
	P18887	DNA repair protein XRCC1	XRCC1	-	25.6	20.5	24.3	17.1	17.7	27.2	22.4	11	10	11	8	9	12	10	25.7054	25.6075	25.6463	25.6969	25.826	25.7666	25.8024		1.48564	1	0.119871
	P19174-2	1-phosphatidylinositol 4,5-bisphosphate phosphodiesterase gamma-1	PLCG1	-	31.3	28.7	24	37.6	35.4	34.8	24.5	0	0	0	1	1	1	0	26.3268	26.4015	25.8203	26.5961	26.2836	26.0792	26.0269		0.107768	1	0.0635896
	P19338;REV__P19338	Nucleolin	NCL	-	31.1	33.4	33.5	39	34.6	37.3	40	24	28	30	31	31	28	30	31.2348	31.4317	31.784	31.5812	31.5612	31.4905	31.599		0.214071	1	0.0744845
	P19367;P19367-4;P19367-2;P19367-3	Hexokinase-1	HK1	-	28.8	35.9	24.9	28.5	33.9	43	33.4	18	21	14	17	22	26	22	25.8283	25.8651	25.5429	25.8448	25.9576	25.7725	25.7168		0.306185	1	0.0774515
	P19387	DNA-directed RNA polymerase II subunit RPB3	POLR2C	-	54.2	58.9	58.9	53.8	41.8	47.6	55.6	9	12	12	10	8	10	9	26.318	26.424	26.6027	26.4784	26.3349	26.4126	26.4876		0.0881171	1	-0.0198555
	P19388	DNA-directed RNA polymerases I, II, and III subunit RPABC1	POLR2E	-	45.7	45.7	35.7	27.6	29.5	29.5	25.7	6	6	6	4	5	5	5	27.5139	27.1937	27.7667	27.3511	27.3468	27.5293	27.4615		0.180207	1	-0.0692358
	P19404	NADH dehydrogenase [ubiquinone] flavoprotein 2, mitochondrial	NDUFV2	-	22.9	22.9	22.9	22.9	31.7	31.3	36.5	5	5	5	5	7	6	8	26.4869	26.4868	26.9394	26.3592	26.4136	26.7987	26.7052		0.143686	1	-0.0685151
	P19447	TFIIH basal transcription factor complex helicase XPB subunit	ERCC3	-	21.2	17.4	13.8	25.1	19.3	19.2	14.2	11	9	7	11	10	9	7	24.3938	24.147	24.0446	24.5147	24.4595	24.127	24.2838		0.500593	1	0.151123
	P19474;P19474-2	E3 ubiquitin-protein ligase TRIM21	TRIM21	-	9.3	2.9	12.2	5.7	11.2	6.5	3.6	3	1	4	2	4	2	1	23.8682	NaN	23.8396	NaN	23.9531	NaN	NaN		0	0.913903	0.0992498
	P19525;P19525-2	Interferon-induced, double-stranded RNA-activated protein kinase	EIF2AK2	+	24.1	14.9	11.4	14.2	31	28.7	24.9	8	7	5	6	11	10	9	25.4691	25.4087	25.4034	25.4769	25.5701	25.4393	25.4107		0.469383	1	0.047184
	P19623	Spermidine synthase	SRM	-	74.5	60.3	56.6	65.2	63.2	60.3	60.9	18	16	16	18	15	15	14	27.9398	27.8212	27.66	27.7983	27.9442	27.9444	27.8693		0.456909	1	0.0820659
	P19784	Casein kinase II subunit alpha	CSNK2A2	+	51.7	43.7	44.3	51.1	53.1	50.9	55.7	14	10	11	13	14	14	13	26.567	26.5345	26.9185	26.7638	26.8564	26.8547	26.6645		0.41889	1	0.111491
	P19838;P19838-2;P19838-3	Nuclear factor NF-kappa-B p105 subunit;Nuclear factor NF-kappa-B p50 subunit	NFKB1	-	18.1	15.7	17.3	19.7	16	21.2	16.3	12	10	11	13	11	13	9	26.874	26.6917	26.8174	26.7378	26.8025	26.8903	26.8531		0.170951	1	0.0265789
	P20020;P20020-6;P20020-4;P20020-1;P20020-5;P20020-2;Q16720;Q16720-4;Q16720-2;Q16720-8;Q16720-7;Q16720-6;Q16720-3;Q16720-5	Plasma membrane calcium-transporting ATPase 1;Plasma membrane calcium-transporting ATPase 3	ATP2B1;ATP2B3	-	11.5	11.5	10.3	13.7	11.3	7.7	8.4	3	3	2	3	4	1	2	23.6665	23.5962	23.0864	23.8857	23.8384	NaN	23.3676		0.4293	1	0.247513
	P20042	Eukaryotic translation initiation factor 2 subunit 2	EIF2S2	-	59.8	65.5	62.2	68.5	66.1	64.9	74.2	24	26	25	27	25	22	26	28.7363	28.9723	29.0794	29.1727	29.0143	28.9512	29.0671		0.548995	1	0.121995
	P20073;P20073-2	Annexin A7	ANXA7	-	29.9	30.9	30.1	23.4	25.6	31.6	31.6	12	13	13	9	11	15	15	27.1201	26.9535	27.2218	27.0623	26.9468	27.2942	27.3945		0.2174	1	0.0760036
	P20226;P20226-2;Q6SJ96	TATA-box-binding protein;TATA box-binding protein-like protein 2	TBP;TBPL2	-	4.4	0	4.4	4.4	19.2	11.8	11.8	1	0	1	1	4	2	2	NaN	NaN	NaN	NaN	24.8225	25.1211	24.6881		0	0.913595	NaN
	P20248;P78396;P78396-3;P78396-2	Cyclin-A2	CCNA2	-	7.9	9.3	13.9	7.4	3.2	11.6	3.7	2	2	3	2	1	3	1	NaN	NaN	NaN	NaN	NaN	25.0983	NaN		0	0.9133	NaN
	P20290-2	Transcription factor BTF3	BTF3	-	54.3	75.9	77.2	54.3	43.8	48.8	73.5	1	1	1	1	0	0	1	28.8786	29.0102	29.4247	28.8952	29.0706	29.4097	29.3902		0.16387	1	0.0869535
	P20338	Ras-related protein Rab-4A	RAB4A	-	12.4	17	17	12.4	11.5	12.4	18.8	2	3	3	2	1	1	2	25.2982	24.936	25.0839	24.9469	NaN	NaN	NaN		0	0.913027	-0.15916
	P20339;P20339-2	Ras-related protein Rab-5A	RAB5A	-	55.3	41.4	55.3	42.3	33.5	39.1	27	5	4	5	4	3	4	2	26.5955	26.3224	26.7809	26.4516	26.5942	26.4792	26.6862		0.0358727	1	-0.0134505
	P20340;P20340-3	Ras-related protein Rab-6A	RAB6A	-	47.1	60.1	51.9	62.5	62.5	67.8	68.3	1	1	1	1	1	1	1	28.8315	28.8859	29.4078	28.9256	28.8314	29.1169	29.2086		0.0393102	1	-0.0210894
	P20618	Proteasome subunit beta type-1	PSMB1	-	58.9	50.6	51.5	58.5	58.5	58.5	58.5	12	10	10	12	11	11	11	28.8469	28.7644	29.0999	28.8413	28.9877	29.0513	29.0545		0.325327	1	0.0799654
	P20645	Cation-dependent mannose-6-phosphate receptor	M6PR	-	13.4	10.1	22.7	16.2	32.1	25.6	19.1	3	2	6	4	6	5	4	26.5505	26.2384	26.7512	26.1598	26.0927	26.3581	26.4789		0.699045	1	-0.241006
	P20674	Cytochrome c oxidase subunit 5A, mitochondrial	COX5A	-	52	52.7	32.7	52.7	52.7	52.7	52	6	8	6	8	7	8	7	30.542	30.6298	31.0814	30.6271	30.6262	30.8927	30.929		0.0354353	1	0.0176266
	P20700	Lamin-B1	LMNB1	-	63.8	62.6	66.2	62.1	58.4	59.4	62.5	40	38	42	37	36	39	38	29.6534	29.6917	30.1136	29.6462	29.7604	29.8435	29.9178		0.069088	1	-0.0275839
	P20810;P20810-4;P20810-8;P20810-9;P20810-10;P20810-7;P20810-6;P20810-5;P20810-2;P20810-3	Calpastatin	CAST	-	19.9	31.2	26.4	29.1	19.4	15.4	10.5	7	11	9	9	7	7	4	24.5073	24.5522	24.8646	24.7715	24.6116	24.3479	24.3211		0.341111	1	-0.128336
	P20839;P20839-6;P20839-7;P20839-3;P20839-5;P20839-2;P20839-4	Inosine-5-monophosphate dehydrogenase 1	IMPDH1	-	21	30.7	19.8	30.5	19.5	29.8	18.3	7	10	5	10	6	10	6	24.8521	25.0577	24.7969	25.0426	25.0118	25.1332	24.8911		0.612804	1	0.117425
	P20936;P20936-2;P20936-4;P20936-3	Ras GTPase-activating protein 1	RASA1	-	7.4	7.8	2.1	3.3	5.1	2.6	2.1	5	5	1	2	3	2	1	23.0155	22.7928	NaN	22.9384	23.11	NaN	NaN		0.315858	1	0.119992
	P20963-3	T-cell surface glycoprotein CD3 zeta chain	CD247	-	50.9	42.3	50.9	42.3	39.3	52.1	53.4	0	0	0	0	0	0	1	25.1353	25.1632	25.8195	25.2924	25.3463	25.6085	25.5553		0.140631	1	0.0779842
	P21127;P21127-3;P21127-2;P21127-8;P21127-9;P21127-6;Q9UQ88-4;Q9UQ88;Q9UQ88-3;Q9UQ88-2;P21127-10;P21127-5;P21127-12;P21127-4;Q9UQ88-10;Q9UQ88-5;Q9UQ88-9;Q9UQ88-8	Cyclin-dependent kinase 11B;Cyclin-dependent kinase 11A	CDK11B;CDK11A	+	24	20.3	19	19.5	18.9	12.7	13.7	15	14	13	13	14	9	10	25.3329	25.7195	25.7606	25.447	25.8635	25.6863	25.823		0.255584	1	0.100625
	P21266	Glutathione S-transferase Mu 3	GSTM3	-	64.9	60.4	58.7	53.3	59.1	51.6	59.6	13	13	11	11	14	11	14	27.6438	27.3231	27.3417	27.3101	27.4184	27.3711	27.2986		0.404278	1	-0.0866828
	P21281;P15313	V-type proton ATPase subunit B, brain isoform	ATP6V1B2	-	49.9	45.8	49.1	44.6	55.2	52.8	50.5	19	18	18	17	21	19	19	27.2801	27.1645	27.2624	27.1035	27.0916	27.1488	27.1714		1.44927	1	-0.106841
	P21283	V-type proton ATPase subunit C 1	ATP6V1C1	-	37.4	45	45.3	35.3	23.3	26.7	26.7	10	13	13	9	6	7	6	26.8353	26.3623	26.8744	26.2347	26.4539	26.803	26.5406		0.405032	1	-0.182637
	P21291	Cysteine and glycine-rich protein 1	CSRP1	-	36.8	28	33.2	36.8	20.2	41.5	33.2	5	3	4	4	2	5	4	26.0584	26.5139	26.3909	26.4132	26.5831	26.4028	26.4995		0.566513	1	0.153596
	P21333;P21333-2	Filamin-A	FLNA	-	50.1	50.7	48.8	50	48.8	47.3	46.6	87	88	84	87	83	83	75	28.471	28.5854	28.0678	28.6214	28.4762	28.2467	28.1658		0.00508134	1	0.00276423
	P21359;P21359-2;P21359-6;P21359-4;P21359-5;P21359-3	Neurofibromin;Neurofibromin truncated	NF1	-	3.3	2.3	1.3	3.2	2.4	0.8	0	5	3	2	5	4	2	0	NaN	NaN	NaN	NaN	NaN	NaN	NaN		NaN	1	0
	P21399;O00408;O00408-5;O00408-4;O00408-3	Cytoplasmic aconitate hydratase	ACO1	-	38.2	31.4	32.2	35.5	36	37.1	32.8	21	18	19	19	19	21	19	26.4998	26.4016	26.4233	26.3994	26.4671	26.4446	26.421		0.102963	1	-0.00857417
	P21675-2;P21675-12;P21675;P21675-3;P21675-6;P21675-7;P21675-5;P21675-9;P21675-4;P21675-8;P21675-10;P21675-11	Transcription initiation factor TFIID subunit 1	TAF1	+	0.8	5	2.5	3.3	2.7	4.2	0.8	0	2	1	1	1	1	0	NaN	24.3903	24.6925	24.2372	24.6651	24.2734	NaN		0.27791	1	-0.14948
	P21796	Voltage-dependent anion-selective channel protein 1	VDAC1	-	74.6	78.1	81.3	74.6	76.7	76.7	76	17	19	19	16	17	17	17	30.1155	30.0368	30.4349	29.8815	30.2437	30.4199	30.4221		0.0915278	1	0.046061
	P21912	Succinate dehydrogenase [ubiquinone] iron-sulfur subunit, mitochondrial	SDHB	-	31.1	35.7	46.4	42.5	38.9	39.6	40	7	8	11	10	10	9	10	26.9795	26.8667	27.1195	26.8135	27.0757	27.0336	27.073		0.0371283	1	0.0103893
	P21953;P21953-2	2-oxoisovalerate dehydrogenase subunit beta, mitochondrial	BCKDHB	-	31.1	28.8	13.8	26	15.6	26	17.6	6	6	3	5	4	5	4	24.8858	24.8046	24.5257	24.8467	24.8463	24.9132	24.7142		0.378157	1	0.0913877
	P21964;P21964-2	Catechol O-methyltransferase	COMT	-	58.3	55.7	55.4	51.7	42.8	53.9	41.3	9	12	11	9	10	11	6	26.2832	26.157	26.208	26.1176	26.1344	26.4112	26.058		0.136536	1	-0.0357577
	P22033	Methylmalonyl-CoA mutase, mitochondrial	MUT	-	21.1	21.9	20.8	24.8	27.2	30.8	23.2	11	12	11	14	12	14	11	25.9248	26.0089	25.9216	26.0277	25.9657	25.8451	25.8512		0.197143	1	-0.029329
	P22059	Oxysterol-binding protein 1	OSBP	-	25.7	31.6	23.5	26	28.6	30.5	25.3	14	18	12	15	15	17	12	26.4996	26.6255	26.1482	26.6903	26.5022	26.3398	26.2864		0.0664526	1	0.0302669
	P22061;P22061-2	Protein-L-isoaspartate(D-aspartate) O-methyltransferase	PCMT1	-	64.8	61.2	65.6	65.6	64.3	58.1	62.1	10	9	10	12	11	11	11	28.3616	28.3521	28.6272	28.3167	28.1593	28.5441	28.3954		0.321319	1	-0.0930877
	P22087	rRNA 2-O-methyltransferase fibrillarin	FBL	-	60.7	59.2	54.5	54.5	44.9	50.5	44.9	14	16	13	14	13	15	13	28.9328	29.0844	29.239	29.2775	29.3474	29.1946	29.247		1.09233	1	0.181254
	P22090	40S ribosomal protein S4, Y isoform 1	RPS4Y1	-	47.9	43	52.9	43.7	46.4	52.9	45.6	4	3	4	2	3	3	2	25.4254	25.4706	25.5088	25.4888	25.6083	25.5149	25.2328		0.0246866	1	-0.00707976
	P22102;P22102-2	Trifunctional purine biosynthetic protein adenosine-3;Phosphoribosylamine--glycine ligase;Phosphoribosylformylglycinamidine cyclo-ligase;Phosphoribosylglycinamide formyltransferase	GART	-	54.7	47.2	48.4	58.7	48.9	45.8	44.3	38	34	35	40	32	32	30	28.4696	28.4825	28.086	28.3928	28.4723	28.4792	28.3706		0.301722	1	0.0827065
	P22234;P22234-2	Multifunctional protein ADE2;Phosphoribosylaminoimidazole-succinocarboxamide synthase;Phosphoribosylaminoimidazole carboxylase	PAICS	-	72.2	74.6	74.6	77.6	75.3	74.8	74.6	27	30	29	31	32	30	28	29.649	29.643	29.4799	29.6199	29.6339	29.6182	29.5533		0.113049	1	0.015687
	P22307;P22307-7;P22307-8;P22307-4;P22307-2;P22307-6;P22307-3;P22307-5	Non-specific lipid-transfer protein	SCP2	-	40.2	46.6	42.6	45.9	37.3	32.2	31.6	21	23	21	21	18	16	17	27.7135	27.6348	27.9352	27.5396	27.6434	27.8452	27.8518		0.129523	1	-0.0411553
	P22314;P22314-2	Ubiquitin-like modifier-activating enzyme 1	UBA1	-	62.6	62.6	56.2	61.9	63.6	62.8	57.8	46	43	38	44	46	44	40	29.6977	29.7115	29.337	29.699	29.6318	29.6304	29.5254		0.133109	1	0.0395719
	P22392-2;P22392;O60361	Nucleoside diphosphate kinase B	NME2	+	78.7	69.3	81.3	68.2	71.9	78.7	76	6	5	7	5	6	6	5	31.2975	31.3107	31.5979	31.2324	31.351	31.4725	31.5241		0.021203	1	-0.00707213
	P22570;P22570-7;P22570-3;P22570-4;P22570-5;P22570-2;P22570-6	NADPH:adrenodoxin oxidoreductase, mitochondrial	FDXR	-	10.6	23.6	15.1	15.7	25.5	16.1	13.8	5	8	6	7	9	6	5	24.7619	24.998	24.7626	24.7136	25.0636	24.9313	24.6401		0.00927474	1	-0.00369803
	P22626;P22626-2	Heterogeneous nuclear ribonucleoproteins A2/B1	HNRNPA2B1	-	65.2	68.6	73.9	65.4	64.6	65.4	69.4	22	25	25	23	23	24	24	32.1664	32.206	32.4873	32.3159	32.3521	32.2879	32.3628		0.193099	1	0.0430953
	P22670	MHC class II regulatory factor RFX1	RFX1	-	2.9	1.3	7.7	2.9	3.6	4.1	8.9	1	1	4	1	1	1	5	NaN	NaN	23.9823	NaN	23.7117	23.9554	23.8435		0	0.90858	-0.145507
	P22681	E3 ubiquitin-protein ligase CBL	CBL	-	26.2	29.7	25.3	28.6	31.2	28.4	29.5	15	15	14	16	16	15	16	25.3735	25.3054	25.0613	25.1313	25.2511	25.1495	25.1545		0.376952	1	-0.0751079
	P22694;P22694-2;P22694-4;P22694-3;P22694-5;P22694-7;P22694-6;P22694-9;P22694-10;P22694-8	cAMP-dependent protein kinase catalytic subunit beta	PRKACB	+	35	30.8	35	25.4	29.3	31.6	28.5	3	5	4	3	3	3	3	24.4246	24.1771	24.413	24.064	24.3827	24.1975	24.4153		0.249548	1	-0.0733914
	P22695	Cytochrome b-c1 complex subunit 2, mitochondrial	UQCRC2	-	55.4	52.8	46.4	55.2	48.6	38	47.5	14	13	12	13	14	13	15	27.33	27.2462	27.6601	26.9823	27.3035	27.5413	27.5345		0.143379	1	-0.0716926
	P22830;P22830-2	Ferrochelatase, mitochondrial	FECH	-	37.4	38.3	31.9	31.7	32.9	33.3	42.8	10	10	9	8	9	9	12	26.1465	26.1909	26.0944	26.184	26.2534	26.1715	26.1443		0.562935	1	0.0443201
	P23025	DNA repair protein complementing XP-A cells	XPA	-	0	7.7	7.7	14.7	14.7	23.1	16.5	0	1	1	2	2	3	2	NaN	NaN	NaN	23.4242	23.3357	23.4871	23.8229		0	0.908084	NaN
	P23193;P23193-2;Q15560;Q15560-2	Transcription elongation factor A protein 1	TCEA1	-	52.8	59.1	53.2	53.2	37.5	42.2	36.5	15	16	14	13	9	11	10	27.5628	27.6262	28.0346	27.5782	27.5466	27.8015	27.8492		0.113358	1	-0.0473248
	P23229;P23229-2;P23229-4;P23229-5;P23229-3;P23229-9;P23229-6;P23229-7	Integrin alpha-6;Integrin alpha-6 heavy chain;Integrin alpha-6 light chain;Processed integrin alpha-6	ITGA6	-	6.7	3.7	7.6	3.7	5.5	11.1	6.5	5	3	6	3	4	7	5	23.7765	23.3861	23.856	22.8867	23.4176	23.8426	23.8009		0.260761	1	-0.185914
	P23246;P23246-2	Splicing factor, proline- and glutamine-rich	SFPQ	-	33.9	32	33.7	35.5	34.7	38.6	39	22	22	22	24	20	26	25	29.8401	29.9994	30.1296	30.0645	30.1699	30.0814	30.2143		0.849568	1	0.142814
	P23258;Q9NRH3	Tubulin gamma-1 chain;Tubulin gamma-2 chain	TUBG1;TUBG2	-	74.1	65.2	69.6	80.9	74.9	80.9	73.6	19	17	17	21	19	22	19	27.0428	26.9681	27.0661	26.8946	26.9824	26.9877	26.9071		1.08645	1	-0.0827025
	P23284	Peptidyl-prolyl cis-trans isomerase B	PPIB	-	41.2	57.4	54.2	53.7	58.3	52.3	50.5	9	14	13	13	15	14	13	28.6591	28.6452	29.0439	28.8039	28.8186	28.7328	28.8846		0.0847443	1	0.0272304
	P23368;P23368-2	NAD-dependent malic enzyme, mitochondrial	ME2	-	51.7	60.6	58	58.7	62.5	60.3	59.2	20	26	22	25	23	25	25	28.4279	28.3872	28.493	28.5952	28.5473	28.4076	28.4387		0.464169	1	0.0611356
	P23381;P23381-2	Tryptophan--tRNA ligase, cytoplasmic;T1-TrpRS;T2-TrpRS	WARS	-	53.5	53.9	60.9	62.6	52	61.6	52.4	18	16	21	22	19	21	20	28.1233	28.0853	28.1961	28.1825	28.1254	28.1196	28.0545		0.129885	1	-0.0143751
	P23396;P23396-2	40S ribosomal protein S3	RPS3	-	80.2	80.2	79.4	80.2	70.4	79.4	78.6	24	24	21	24	19	21	19	30.3807	30.3727	30.6787	30.4696	30.4819	30.5	30.6061		0.152491	1	0.0370226
	P23434	Glycine cleavage system H protein, mitochondrial	GCSH	-	17.3	17.3	17.3	17.3	11.6	17.3	17.3	2	2	2	2	1	2	2	26.5306	26.7381	27.2177	26.4623	26.6675	27.0487	26.8614		0.111659	1	-0.0688457
	P23443;P23443-2;P23443-3;P23443-5;P23443-4	Ribosomal protein S6 kinase beta-1	RPS6KB1	+	9.3	13.7	4.2	11.2	12.6	5.5	1.9	4	5	2	5	5	3	1	24.07	23.8866	24.298	24.3002	24.157	24.3448	NaN		0.622613	1	0.182471
	P23469;P23469-2;P23469-3	Receptor-type tyrosine-protein phosphatase epsilon	PTPRE	-	6.4	3.3	1.6	1.6	7.4	5.1	5	4	2	1	1	3	2	2	22.9445	22.7915	NaN	NaN	23.2671	NaN	22.6809		0.119297	1	0.106006
	P23497;P23497-2;P23497-7;P23497-6;P23497-5;P23497-3;Q9H930-3	Nuclear autoantigen Sp-100	SP100	-	2.8	1.8	3.2	1.8	2.8	4.7	2.8	0	0	0	0	0	0	0	NaN	NaN	23.3404	NaN	23.2454	23.1573	NaN		0	0.908421	-0.139051
	P23511;P23511-2	Nuclear transcription factor Y subunit alpha	NFYA	-	12.1	12.1	12.1	11.5	12.1	12.1	12.1	3	3	3	2	2	2	2	26.1094	26.4067	27.0098	25.9866	26.2547	26.6162	26.5953		0.200192	1	-0.145427
	P23526;P23526-2	Adenosylhomocysteinase	AHCY	-	47.9	45.8	46.1	43.1	54.6	52.3	43.5	22	20	20	17	24	23	21	29.3082	29.389	29.0815	29.5071	29.1964	29.1346	29.1463		0.035531	1	-0.0134301
	P23528	Cofilin-1	CFL1	-	78.3	78.9	78.9	77.7	61.4	65.7	82.5	14	15	13	15	11	12	14	31.6221	31.7335	31.6912	31.6057	31.5637	31.6297	31.7187		0.501806	1	-0.0528146
	P23588;P23588-2;REV__P23588-2;REV__P23588	Eukaryotic translation initiation factor 4B	EIF4B	-	25.2	35.4	30	30.9	36.7	30.4	40.6	14	19	18	20	18	16	19	28.4098	28.6841	28.9932	29.0348	28.7197	28.7529	28.8763		0.395047	1	0.150231
	P23610	Factor VIII intron 22 protein	F8A1	-	21.6	11.9	7.5	0	7.5	26.4	7.5	4	3	1	0	1	5	1	22.8402	23.0756	NaN	NaN	NaN	23.2663	NaN		0	0.90825	0.30834
	P23634;P23634-6;P23634-7;P23634-8;P23634-2;P23634-5;P23634-4;P23634-3	Plasma membrane calcium-transporting ATPase 4	ATP2B4	-	24	22.5	21.7	23.3	23.8	24.8	24.1	13	12	11	11	14	15	14	26.2466	26.3871	25.6919	26.309	26.1318	25.8113	25.6765		0.200388	1	-0.126384
	P23743;P23743-3;P23743-2	Diacylglycerol kinase alpha	DGKA	-	42.2	33.9	39	38.8	42.4	38.8	29.1	20	14	20	18	19	19	12	25.8432	25.7432	25.6972	25.7912	25.7696	25.7189	25.7189		0.0997963	1	-0.0115426
	P23771;P23771-2	Trans-acting T-cell-specific transcription factor GATA-3	GATA3	-	14.7	16.9	16.9	12.6	14.2	16.5	16.7	3	2	2	2	2	3	3	24.1971	24.7704	24.8793	24.2819	24.3268	24.3356	24.4053		0.73973	1	-0.278167
	P23786	Carnitine O-palmitoyltransferase 2, mitochondrial	CPT2	-	28.9	34.3	33.1	29.9	17	29.8	30.9	14	15	15	13	9	15	14	25.3546	25.4349	25.3395	25.3851	25.3039	25.3528	25.3899		0.212512	1	-0.0183757
	P23919;P23919-2	Thymidylate kinase	DTYMK	-	55.2	53.8	35.4	49.1	49.1	40.6	23.1	13	13	9	9	11	8	6	26.6777	26.606	26.8164	26.6217	26.6602	26.7685	26.7828		0.0406821	1	0.0082558
	P23921	Ribonucleoside-diphosphate reductase large subunit	RRM1	-	51.5	55.8	46.2	47	51.4	51.9	44.2	29	32	27	25	29	26	24	27.4215	27.2698	27.0845	27.2431	27.2251	27.2248	27.076		0.292023	1	-0.0663392
	P24534	Elongation factor 1-beta	EEF1B2	-	61.3	61.3	61.3	64	61.3	52	61.3	7	7	7	8	7	6	7	30.2214	30.2864	30.5792	30.1791	30.2107	30.5775	30.545		0.0346773	1	0.0157746
	P24539	ATP synthase F(0) complex subunit B1, mitochondrial	ATP5F1	-	41	43.4	51.2	41.4	45.7	47.7	52	11	11	11	10	12	11	12	28.1608	28.0421	28.4641	27.952	28.3505	28.4963	28.2866		0.103997	1	0.0490448
	P24666;P24666-4;P24666-3	Low molecular weight phosphotyrosine protein phosphatase	ACP1	-	51.9	51.9	50.6	55.7	44.9	44.3	58.2	2	2	2	3	3	2	3	27.9704	27.8536	28.1783	27.9728	27.8624	27.9108	27.8661		0.518951	1	-0.0977208
	P24752;P24752-2	Acetyl-CoA acetyltransferase, mitochondrial	ACAT1	-	54.1	56.4	59.5	58.3	39.8	53.2	57.1	16	18	17	17	15	16	21	27.7521	27.7408	27.9088	27.6374	27.6944	27.8429	27.9181		0.112667	1	-0.0273363
	P24928;P24928-2	DNA-directed RNA polymerase II subunit RPB1	POLR2A	-	29.3	28.1	24.5	25.5	30.2	28.5	23.1	38	34	29	33	42	34	29	26.092	26.1477	25.549	26.0541	25.9978	25.8231	25.7438		0.0474909	1	-0.024854
	P24941;P24941-2	Cyclin-dependent kinase 2	CDK2	+	29.9	29.5	42.3	34.9	34.9	39.9	45.6	4	4	7	4	4	6	7	25.8966	25.9557	26.363	25.8282	25.9917	26.0751	25.9266		0.36098	1	-0.116349
	P25098	Beta-adrenergic receptor kinase 1	ADRBK1	+	19.3	23.9	18.6	27.7	21.2	13.4	18.7	7	8	6	11	10	4	7	25.4206	25.372	24.9859	25.5623	25.2301	25.0796	25.1134		0.025621	1	-0.0131319
	P25205;P25205-2	DNA replication licensing factor MCM3	MCM3	-	58.9	61.1	59	62	58.8	58.4	53.2	45	44	41	47	42	44	39	28.3409	28.3584	28.2679	28.4664	28.5171	28.3576	28.3647		0.996928	1	0.104035
	P25208	Nuclear transcription factor Y subunit beta	NFYB	-	16.4	18.4	16.4	16.4	16.4	16.4	16.4	2	3	2	2	2	2	2	25.8451	25.1434	25.8399	25.1417	25.0474	25.6285	25.6264		0.402367	1	-0.248468
	P25325;P25325-2	3-mercaptopyruvate sulfurtransferase	MPST	-	33.7	30.6	51.9	39.7	37.4	34.7	27.9	7	6	9	7	6	6	5	26.0922	25.8805	26.2277	26.2339	26.2012	26.2314	26.3133		0.990724	1	0.178174
	P25398	40S ribosomal protein S12	RPS12	-	70.5	69.7	70.5	70.5	70.5	71.2	71.2	8	7	8	8	8	9	9	29.9188	29.8911	30.026	29.8529	29.8387	30.0061	30.0466		0.0447855	1	-0.00924317
	P25440;P25440-2;P25440-3;P25440-4	Bromodomain-containing protein 2	BRD2	+	25.7	23.3	25.8	27.8	27.1	29.1	26.8	10	9	10	11	10	12	11	24.9271	24.9621	25.1714	25.0977	25.1915	25.0835	25.1054		0.666636	1	0.0993196
	P25445;P25445-6	Tumor necrosis factor receptor superfamily member 6	FAS	-	14.9	4.8	12.8	3.6	0	8.1	3.6	3	1	2	1	0	1	1	23.327	NaN	23.8881	NaN	NaN	NaN	NaN		0	0.910198	NaN
	P25490;Q96MM3	Transcriptional repressor protein YY1	YY1	-	16.2	31.9	33.8	33.3	26.8	33.6	24.9	6	7	6	6	4	6	5	25.7702	25.9867	26.1026	25.8761	26.0094	26.0481	26.2198		0.302041	1	0.0851916
	P25685;P25685-2	DnaJ homolog subfamily B member 1	DNAJB1	-	35.3	40.6	40.6	41.5	27.6	32.1	28.8	8	11	11	11	9	9	8	26.8312	26.7493	27.1867	26.7807	26.7818	26.8212	26.8043		0.498758	1	-0.125426
	P25705;P25705-2;P25705-3	ATP synthase subunit alpha, mitochondrial	ATP5A1	-	55.7	60	56.6	58.4	59.7	64.7	64.6	27	32	29	31	30	31	33	30.1079	30.1787	30.5828	30.0321	30.182	30.5112	30.5367		0.0463255	1	0.0257055
	P25786;P25786-2	Proteasome subunit alpha type-1	PSMA1	-	78.3	77.6	82.1	78.3	73	75.7	81.7	18	19	21	19	16	18	20	29.0753	29.0861	29.4239	28.9967	29.2611	29.4153	29.2966		0.12374	1	0.0473008
	P25787	Proteasome subunit alpha type-2	PSMA2	-	56.8	58.1	66.7	64.1	52.1	62.8	67.1	10	11	13	12	9	12	13	28.732	28.7716	29.168	28.5967	28.786	29.0741	29.0333		0.0349847	1	-0.0180093
	P25788;P25788-2	Proteasome subunit alpha type-3	PSMA3	-	51.8	51.8	54.5	43.9	39.6	45.1	43.1	12	12	13	10	10	11	11	28.6476	28.457	28.8409	28.2701	28.603	28.8052	28.8938		0.00970604	1	-0.00547918
	P25789;P25789-2	Proteasome subunit alpha type-4	PSMA4	-	59	53.6	53.6	46.4	60.2	49	54	12	10	10	9	12	12	12	28.6463	28.4087	28.6332	28.4942	28.5279	28.5829	28.6684		0.0242914	1	0.00564194
	P26038	Moesin	MSN	-	68.1	65.3	65.3	71.8	63.3	63.4	71.8	35	36	35	38	31	31	36	30.2696	30.3576	30.573	30.6334	30.5687	30.415	30.4627		0.576486	1	0.11986
	P26196	Probable ATP-dependent RNA helicase DDX6	DDX6	-	64.6	69.2	69.4	68.9	72.9	74.5	66.7	24	22	24	24	26	26	22	28.2696	28.1265	28.3662	28.1417	28.1455	28.3762	28.2961		0.0554024	1	-0.0142633
	P26358;P26358-2;P26358-3	DNA (cytosine-5)-methyltransferase 1	DNMT1	-	24.3	26.4	18.8	25.2	27.2	26.2	25.6	27	32	20	30	31	28	29	25.511	25.6919	25.2364	25.8466	25.6873	25.4328	25.4972		0.371404	1	0.136211
	P26368;P26368-2	Splicing factor U2AF 65 kDa subunit	U2AF2	-	53.1	46.3	51.4	45.5	47.2	50.9	51.6	16	17	16	14	15	15	15	28.9595	28.9726	29.1119	29.0014	28.9894	28.9477	29.0647		0.101001	1	-0.0138307
	P26373;P26373-2	60S ribosomal protein L13	RPL13	-	49.8	46.4	41.7	45	40.8	36.5	41.7	12	12	9	12	10	9	11	29.6952	30.1091	29.9753	30.3594	30.3057	30.147	30.2984		1.5423	1	0.351095
	P26374	Rab proteins geranylgeranyltransferase component A 2	CHML	-	4.1	4.1	4.1	4.1	11.6	10.8	4.1	1	1	1	1	3	3	1	NaN	NaN	NaN	NaN	24.0242	23.7295	NaN		0	0.910461	NaN
	P26440;P26440-2	Isovaleryl-CoA dehydrogenase, mitochondrial	IVD	-	35	32.4	36.2	26.1	35.7	37.6	39.7	13	9	11	8	11	12	12	25.2754	25.1327	25.3686	25.3794	25.4778	25.4484	25.4977		1.49643	1	0.191933
	P26583	High mobility group protein B2	HMGB2	-	55	59.8	59.8	54.5	46.4	51.7	55	11	13	13	12	10	11	14	30.1844	30.4629	30.8399	30.6301	30.7292	30.6274	30.7277		0.506404	1	0.182877
	P26599;P26599-2;P26599-3	Polypyrimidine tract-binding protein 1	PTBP1	-	63.1	69.5	71.8	62	66.3	65.9	68.2	20	22	23	20	23	21	19	30.0157	30.0552	30.4667	29.8989	30.0247	30.3436	30.348		0.0486825	1	-0.0253487
	P26639;P26639-2	Threonine--tRNA ligase, cytoplasmic	TARS	-	54.1	54.1	46.2	50.3	52.6	55.7	49	31	29	27	29	29	31	26	28.3686	28.2709	28.1118	28.3199	28.3097	28.2276	28.0604		0.0793594	1	-0.0210292
	P26640;P26640-2	Valine--tRNA ligase	VARS	-	42.4	47.5	38.1	48.5	43.2	42.3	42.7	39	44	33	48	39	38	40	28.4429	28.5461	27.9291	28.5673	28.4547	28.2103	28.2244		0.112054	1	0.0581239
	P26641;P26641-2	Elongation factor 1-gamma	EEF1G	-	54	53.3	52.6	49.9	49.7	53.8	45.3	22	23	22	21	20	22	21	30.357	30.281	30.3243	30.3015	30.4155	30.3183	30.277		0.063737	1	0.00730419
	P26885	Peptidyl-prolyl cis-trans isomerase FKBP2	FKBP2	-	58.5	30.3	39.4	33.1	38	29.6	20.4	7	5	4	5	4	4	2	25.7325	25.5926	26.2882	25.7149	25.9281	25.7722	25.6292		0.227141	1	-0.110031
	P27105;P27105-2	Erythrocyte band 7 integral membrane protein	STOM	-	12.2	12.2	19.8	26.4	25	22.2	19.8	2	2	3	4	4	4	3	23.2074	23.2403	23.7293	23.2651	23.2925	23.5335	23.322		0.0886749	1	-0.0390642
	P27144	Adenylate kinase 4, mitochondrial	AK4	-	26	36.8	14.8	33.6	44.4	33.6	37.7	3	5	3	4	6	4	5	25.0845	25.284	25.2194	24.7297	25.0803	25.2537	25.3715		0.197292	1	-0.0871851
	P27348	14-3-3 protein theta	YWHAQ	-	60	66.1	62.9	62.9	60	60	62.9	14	16	15	15	13	14	13	30.5219	30.3454	30.3359	30.186	30.072	30.4267	30.424		0.473353	1	-0.123855
	P27361;P27361-3;P27361-2	Mitogen-activated protein kinase 3	MAPK3	+	32.2	28.8	22.4	28.8	29.8	21.9	16.9	5	3	3	3	4	4	2	24.6271	24.3013	24.4306	24.4244	24.5284	24.5499	24.2148		0.0695075	1	-0.0236313
	P27449	V-type proton ATPase 16 kDa proteolipid subunit	ATP6V0C	-	11.6	11.6	11.6	11.6	11.6	11.6	11.6	1	1	1	1	1	1	1	26.0785	26.8679	26.823	26.7505	NaN	NaN	NaN		0	0.910306	0.160681
	P27635;Q96L21	60S ribosomal protein L10	RPL10	-	37.9	33.6	33.6	37.9	37.9	37.9	37.9	9	8	8	10	9	9	9	29.3516	29.6105	29.4464	29.7777	29.5692	29.5084	29.5347		0.617678	1	0.127986
	P27694	Replication protein A 70 kDa DNA-binding subunit;Replication protein A 70 kDa DNA-binding subunit, N-terminally processed	RPA1	-	55.2	47.1	47.6	51.1	47.1	51	55.8	29	21	23	26	21	24	27	28.5747	28.3916	28.4642	28.2571	28.3426	28.4245	28.4229		0.866281	1	-0.115058
	P27695	DNA-(apurinic or apyrimidinic site) lyase;DNA-(apurinic or apyrimidinic site) lyase, mitochondrial	APEX1	-	56.6	57.5	50.3	57.2	57.2	56.6	53.8	15	18	14	18	16	15	14	28.5818	28.613	28.5196	28.7541	28.4557	28.459	28.5431		0.0768202	1	-0.0185321
	P27707	Deoxycytidine kinase	DCK	-	56.9	53.1	52.7	48.8	46.2	44.6	46.2	12	9	11	8	10	9	8	26.6952	26.7369	26.6875	26.4988	26.3752	26.6342	26.5149		1.58955	1	-0.200748
	P27708	CAD protein;Glutamine-dependent carbamoyl-phosphate synthase;Aspartate carbamoyltransferase;Dihydroorotase	CAD	-	53.3	53.8	43	58.6	52.2	51.7	53.4	78	72	58	83	79	73	74	28.0219	28.1498	27.295	28.1628	28.0528	27.7438	27.7761		0.168419	1	0.111639
	P27797	Calreticulin	CALR	-	71.2	68.1	73.1	70.3	69.3	69.3	71.5	25	27	30	31	26	25	28	31.2839	31.3964	31.7827	31.5533	31.621	31.5355	31.6839		0.354801	1	0.110728
	P27816;P27816-6;P27816-2;P27816-7	Microtubule-associated protein 4	MAP4	-	41	44.8	42.5	43.8	43.2	39.6	36	19	21	17	22	17	16	14	27.8485	27.8582	27.8674	28.0139	27.869	27.7866	27.8546		0.153382	1	0.0229562
	P27816-4	Microtubule-associated protein 4	MAP4	-	16.2	18.5	14.4	18.1	21.3	17.1	19.8	3	3	0	2	3	1	3	NaN	24.1945	NaN	23.9764	24.2489	NaN	23.8811		0	0.909564	-0.15907
	P27824;P27824-2;P27824-3	Calnexin	CANX	-	47.1	49.3	49.5	57.1	49.7	45.8	46.3	28	31	34	31	27	25	28	28.9954	29.1331	29.3639	29.2732	29.2249	29.2932	29.3472		0.585545	1	0.120484
	P27986;P27986-4;P27986-3;P27986-2;P27986-5	Phosphatidylinositol 3-kinase regulatory subunit alpha	PIK3R1	-	23.8	24	18.9	20.2	13.1	19.3	14.8	8	9	8	7	5	8	6	24.205	24.0295	24.4087	24.2806	24.341	23.9728	24.0547		0.140927	1	-0.0521275
	P28062;P28062-2	Proteasome subunit beta type-8	PSMB8	-	28.3	32.6	46.4	32.6	32.2	32.6	32.2	7	8	9	7	7	8	7	26.4537	26.5434	26.8046	26.3194	26.5829	26.5941	26.6808		0.169022	1	-0.0562917
	P28065;P28065-2	Proteasome subunit beta type-9	PSMB9	-	29.2	37.4	32.4	37.9	41.6	37.4	34.2	6	6	6	6	7	6	6	26.2404	25.8996	26.2769	25.8055	25.9918	26.14	26.1028		0.419543	1	-0.128957
	P28066;P28066-2	Proteasome subunit alpha type-5	PSMA5	-	68	58.9	68.9	68.9	63.1	65.1	68.9	11	10	12	12	10	12	12	29.8395	29.6031	30.1188	29.3806	29.6276	30.109	30.1014		0.0703675	1	-0.0491482
	P28070	Proteasome subunit beta type-4	PSMB4	-	39.4	32.2	36.4	39.4	39.4	39.4	39.4	7	5	6	7	7	7	7	28.2014	28.0939	28.6356	27.9254	28.1364	28.6134	28.7031		0.0453977	1	0.0342509
	P28072	Proteasome subunit beta type-6	PSMB6	-	66.9	53.1	44.4	40.6	51.9	53.1	48.5	9	8	7	6	8	8	7	28.4502	28.275	28.6712	28.2358	28.3696	28.6644	28.4921		0.0608148	1	-0.0249947
	P28074;P28074-3;P28074-2	Proteasome subunit beta type-5	PSMB5	-	50.6	60.1	55.9	35.7	47.1	47.5	56.3	11	12	11	8	12	11	10	28.2514	28.0648	28.2151	27.8994	27.9345	28.2083	28.2999		0.298583	1	-0.091588
	P28161;P28161-2	Glutathione S-transferase Mu 2	GSTM2	-	28.4	45.9	46.8	45	30.7	49.5	39.9	2	3	5	4	3	4	3	NaN	25.2787	25.514	25.1574	25.4275	25.2979	25.2299		0.453463	1	-0.118202
	P28288;P28288-2;P28288-3	ATP-binding cassette sub-family D member 3	ABCD3	-	28.8	28.5	25.3	29.6	30.5	30.5	31.6	16	15	13	17	16	15	17	26.4115	26.5364	26.5258	26.6976	26.673	26.395	26.4359		0.240346	1	0.059188
	P28331;P28331-2;P28331-4;P28331-5;P28331-3	NADH-ubiquinone oxidoreductase 75 kDa subunit, mitochondrial	NDUFS1	-	46.2	47.6	41.7	49.9	46.6	50.8	39.6	20	22	21	23	25	26	20	26.9658	26.8657	26.7223	26.8138	26.696	26.8287	26.8411		0.333491	1	-0.0563588
	P28340	DNA polymerase delta catalytic subunit	POLD1	-	43.5	48.8	39.2	52.3	44.5	51.2	48.1	34	40	32	43	35	41	38	26.5703	26.6267	26.165	26.7627	26.6399	26.3657	26.3525		0.170574	1	0.076173
	P28370;P28370-2	Probable global transcription activator SNF2L1	SMARCA1	-	14.1	11.8	12.4	14.7	18.3	12	15.4	5	4	4	7	8	5	6	23.7783	23.5123	23.5656	24.1684	24.1588	23.547	23.8114		0.764617	1	0.302692
	P28482;P28482-2	Mitogen-activated protein kinase 1	MAPK1	+	41.9	53.1	47.2	53.9	56.9	50	47.8	7	9	10	9	11	10	9	27.2902	27.3534	27.394	27.2512	27.3099	27.5041	27.3154		0.00350407	1	-0.000738303
	P28676	Grancalcin	GCA	-	41.9	45.6	46.1	28.1	41	41	35.9	7	8	7	4	7	7	6	26.0067	25.8548	26.3393	25.4809	25.7752	26.3433	26.0546		0.247565	1	-0.153456
	P28702-3;P28702;P48443	Retinoic acid receptor RXR-beta	RXRB	-	8.9	9.1	4.5	4.7	8.2	8.2	8.2	1	1	1	1	1	1	1	23.2704	23.2869	23.2364	23.1197	23.5238	23.4549	22.9354		0.0123463	1	-0.00610065
	P28715;P28715-2;P28715-3	DNA repair protein complementing XP-G cells	ERCC5	-	12.3	14.3	10.1	14.8	11	10.8	7.8	8	9	7	10	7	9	7	24.2813	24.1745	23.8521	24.0516	24.2058	24.0277	23.8069		0.216768	1	-0.0796399
	P28749;P28749-2	Retinoblastoma-like protein 1	RBL1	-	8.9	5.8	4.2	8.2	4.1	4.1	6	4	3	2	4	2	2	2	25.7133	25.0972	NaN	25.7395	25.723	25.0955	25.4519		0.120315	1	0.0971832
	P28838;P28838-2	Cytosol aminopeptidase	LAP3	-	58.8	58.4	52.2	61.7	52.2	55.1	60.1	24	23	19	25	19	22	24	27.7289	27.7473	27.7756	27.6186	27.6433	27.7565	27.736		0.705487	1	-0.0620216
	P28907;P28907-2	ADP-ribosyl cyclase/cyclic ADP-ribose hydrolase 1	CD38	-	0	14.7	0	0	8.7	4.3	8.7	0	4	0	0	2	1	2	NaN	23.3033	NaN	NaN	23.3342	NaN	23.3523		0	0.90987	0.0399704
	P29016;P29016-2	T-cell surface glycoprotein CD1b	CD1B	-	3.6	9	6.6	0	8.4	15.6	21	1	2	2	0	3	4	5	NaN	23.9408	24.1904	NaN	23.5507	24.1694	24.257		0.0841268	1	-0.0732044
	P29083	General transcription factor IIE subunit 1	GTF2E1	-	23	23.2	21.4	21.4	21.2	15.7	19.4	8	7	8	8	7	5	6	25.8168	25.6873	26.2767	25.9792	26.098	25.945	25.951		0.162987	1	0.0663905
	P29084	Transcription initiation factor IIE subunit beta	GTF2E2	-	32	26.5	31.6	41.9	37.1	34	34	7	6	7	9	8	7	7	25.4993	25.7508	25.9453	25.7565	25.8098	25.7419	25.8065		0.162726	1	0.0468833
	P29144	Tripeptidyl-peptidase 2	TPP2	-	48.1	47.6	41.6	48.4	43	43.1	40.3	45	41	36	45	42	36	36	26.8561	26.8178	26.3713	26.8065	26.8021	26.6749	26.6264		0.120014	1	0.0457328
	P29218;P29218-3;P29218-2	Inositol monophosphatase 1	IMPA1	-	33.9	41.5	41.5	44.4	34.7	41.9	43	8	10	8	10	9	9	10	26.1773	26.3031	26.4176	26.0593	26.2199	26.2678	26.3869		0.271192	1	-0.0658698
	P29350;P29350-4;P29350-3;P29350-2	Tyrosine-protein phosphatase non-receptor type 6	PTPN6	-	44.5	39.7	44	38.8	48.6	42.7	37.1	20	17	20	18	20	20	16	29.772	29.8861	29.8478	29.9974	29.8065	29.723	29.7653		0.0554659	1	-0.012211
	P29353;P29353-2;P29353-7;P29353-6;P29353-3;P29353-5;P98077	SHC-transforming protein 1	SHC1	-	13.4	24.2	17.5	15.4	12.7	8.9	15.4	4	7	6	4	5	3	4	23.9971	24.0195	24.0423	23.9216	23.52	23.7494	23.9001		1.1253	1	-0.246862
	P29372;P29372-5;P29372-4;P29372-2	DNA-3-methyladenine glycosylase	MPG	-	23.5	28.5	27.5	33.6	22.1	26.2	28.5	4	5	5	6	5	6	5	24.7917	24.9165	24.8739	24.7046	24.7692	24.872	24.8325		0.570684	1	-0.0661338
	P29374;P29374-3;P29374-2	AT-rich interactive domain-containing protein 4A	ARID4A	-	4.3	8.2	1.2	4.1	4.6	4.6	2.9	3	6	1	3	4	3	2	24.5513	24.6639	NaN	24.4396	24.0974	24.0813	24.2182		1.43937	1	-0.398459
	P29375;P29375-2	Lysine-specific demethylase 5A	KDM5A	-	5.3	5.5	1.1	3	4.6	3.6	0	4	4	0	2	4	3	0	22.9772	23.6535	NaN	23.4187	23.2593	22.9728	NaN		0.115333	1	-0.0984046
	P29401;P29401-2	Transketolase	TKT	-	64.4	60	62.8	60	62.9	62.8	60.5	30	30	30	31	31	31	27	29.9777	29.8123	29.7939	29.7523	29.9824	29.9698	29.9684		0.286038	1	0.0569005
	P29590;P29590-5;P29590-2;P29590-3;P29590-8;P29590-9;P29590-4;P29590-14;P29590-10	Protein PML	PML	-	35.5	31.2	30.7	32.8	32.1	29.4	21.2	3	3	3	4	3	3	2	26.0543	26.0803	26.0378	25.8459	25.9875	26.0626	25.9839		0.772461	1	-0.0874826
	P29692-2	Elongation factor 1-delta	EEF1D	-	27	33.2	30.4	29.5	27.7	26.4	34	1	1	0	0	0	0	1	30.2533	30.0471	30.5541	29.9802	30.1924	30.4768	30.5425		0.0225133	1	0.0131448
	P29692-3	Elongation factor 1-delta	EEF1D	-	59.9	75.5	75.1	72.8	59.9	65	77.4	1	1	1	1	0	1	1	26.5524	26.6475	26.8634	NaN	NaN	26.5037	NaN		0	0.948929	-0.184035
	P30038;P30038-2;P30038-3	Delta-1-pyrroline-5-carboxylate dehydrogenase, mitochondrial	ALDH4A1	-	28.6	30.9	21.8	25.8	21.5	32.5	26.1	10	11	10	9	10	12	9	25.2555	25.0588	25.1636	25.1316	25.0054	25.1899	25.2059		0.136036	1	-0.0261075
	P30040;P30040-2	Endoplasmic reticulum resident protein 29	ERP29	-	42.9	40.2	46.7	49.8	52.5	47.1	47.1	10	9	12	12	11	11	11	27.8517	27.9207	28.3503	27.9268	27.877	28.0821	28.095		0.115491	1	-0.0457163
	P30041	Peroxiredoxin-6	PRDX6	-	75.4	80.8	81.7	81.7	81.7	65.6	72.3	17	22	22	23	21	16	19	29.0219	29.0933	29.2956	29.1497	29.276	29.1936	29.1641		0.323329	1	0.0589039
	P30043	Flavin reductase (NADPH)	BLVRB	-	65.5	61.2	53.4	56.3	51.5	44.2	30.6	9	8	8	9	8	7	5	26.1194	26.0238	26.4653	25.9978	26.1071	26.2106	26.4022		0.0539342	1	-0.0234151
	P30044;P30044-2;P30044-3;P30044-4	Peroxiredoxin-5, mitochondrial	PRDX5	-	55.6	55.6	55.6	50.5	50.5	56.1	45.3	10	10	10	8	9	11	10	28.6374	28.728	29.0095	28.5043	28.6419	28.8909	28.8549		0.186123	1	-0.0686542
	P30046;A6NHG4;P30046-2	D-dopachrome decarboxylase;D-dopachrome decarboxylase-like protein	DDT;DDTL	-	55.9	56.8	63.6	53.4	55.9	33.9	46.6	6	7	8	6	6	3	5	28.8232	28.983	29.0783	28.8242	28.8728	29.1956	29.321		0.234437	1	0.0918821
	P30048;P30048-2	Thioredoxin-dependent peroxide reductase, mitochondrial	PRDX3	-	40.6	44.1	40.2	53.1	44.1	43.8	43.4	8	10	7	10	10	9	9	29.0151	29.0846	29.3214	29.1164	29.1927	29.1897	29.1132		0.0540083	1	0.0126648
	P30049	ATP synthase subunit delta, mitochondrial	ATP5D	-	32.1	32.1	32.1	8.3	13.7	32.1	32.1	3	2	3	1	2	2	2	28.8106	28.7063	28.8449	NaN	28.3238	26.7709	28.9961		0.501005	1	-0.756987
	P30050;P30050-2	60S ribosomal protein L12	RPL12	-	58.8	58.8	54.5	54.5	58.8	49.7	50.9	7	7	6	6	7	6	6	30.1396	30.1121	30.3632	30.0227	30.1734	30.3977	30.1791		0.0354122	1	-0.0116777
	P30084	Enoyl-CoA hydratase, mitochondrial	ECHS1	-	62.4	52.8	35.2	43.4	56.2	59.3	51	13	13	9	10	12	14	11	27.179	27.1719	27.2741	27.0128	27.0445	27.293	27.3526		0.113751	1	-0.0326196
	P30085;P30085-3;P30085-2	UMP-CMP kinase	CMPK1	-	62.2	62.2	62.2	62.2	62.8	48	49	12	12	12	12	13	10	10	27.1521	27.3333	27.5101	27.3659	27.4383	27.4332	27.4113		0.391077	1	0.0803223
	P30086	Phosphatidylethanolamine-binding protein 1;Hippocampal cholinergic neurostimulating peptide	PEBP1	-	80.7	80.7	79.7	80.7	80.7	80.7	80.7	13	13	11	13	12	13	14	30.251	30.3119	30.4554	30.2409	30.3429	30.3983	30.4195		0.0551555	1	0.0109369
	P30101	Protein disulfide-isomerase A3	PDIA3	-	60.8	65.1	68.9	68.9	64.4	66.3	68.3	30	32	33	32	33	37	34	29.3758	29.3043	29.5237	29.4428	29.5054	29.5231	29.5848		0.856446	1	0.112745
	P30153	Serine/threonine-protein phosphatase 2A 65 kDa regulatory subunit A alpha isoform	PPP2R1A	-	60.4	62.5	52.5	60.6	53.1	56	57.2	22	24	18	23	18	19	21	29.4357	29.3839	29.3437	29.1498	29.1337	29.4785	29.4563		0.303622	1	-0.0831801
	P30154;P30154-2;P30154-3;P30154-4;P30154-5	Serine/threonine-protein phosphatase 2A 65 kDa regulatory subunit A beta isoform	PPP2R1B	-	50.1	48.6	50.4	49.4	46.6	51.7	46.8	17	16	17	16	14	18	14	27.7038	27.6036	27.7011	27.2304	27.2973	27.747	27.5928		0.644258	1	-0.202656
	P30260;P30260-2	Cell division cycle protein 27 homolog	CDC27	-	16.3	27.1	18.9	24.4	20.5	24.8	16.4	9	12	10	10	10	10	9	25.2246	25.1482	25.0171	25.0905	25.3467	25.199	25.1895		0.41378	1	0.0764462
	P30281;P30281-2;P30281-3;P30281-4	G1/S-specific cyclin-D3	CCND3	-	21.2	18.2	18.2	23.6	11	20.2	13.4	5	4	4	6	3	5	3	25.405	24.8955	25.1574	25.3395	NaN	25.035	25.0559		0.0171386	1	-0.00913048
	P30405;P30405-2	Peptidyl-prolyl cis-trans isomerase F, mitochondrial	PPIF	-	40.6	45.9	40.6	48.8	33.8	50.2	46.9	4	4	4	5	4	6	5	28.3919	28.3642	28.7017	28.3342	28.2494	28.5889	28.637		0.0834403	1	-0.0335428
	P30414	NK-tumor recognition protein;Putative peptidyl-prolyl cis-trans isomerase	NKTR	-	0.8	1.4	1.6	0.8	0.8	0	0	1	2	2	1	1	0	0	NaN	NaN	23.536	NaN	NaN	NaN	NaN		0	0.948272	NaN
	P30419;P30419-2	Glycylpeptide N-tetradecanoyltransferase 1	NMT1	-	41.3	37.3	38.5	37.3	33.1	42.5	37.7	12	10	10	11	9	12	10	27.1513	27.2553	27.5189	27.4289	27.4599	27.4076	27.3456		0.473542	1	0.102007
	P30519;P30519-2	Heme oxygenase 2	HMOX2	-	46.2	51.6	48.7	46.2	54.1	57.3	54.7	10	11	12	11	11	13	12	27.2641	27.1664	27.7079	27.181	27.2776	27.4823	27.5429		0.0166151	1	-0.00850296
	P30520;Q8N142	Adenylosuccinate synthetase isozyme 2	ADSS	-	45.2	37.3	46.5	44.3	32.9	40.6	37.3	15	13	15	14	11	14	12	27.1737	26.9369	27.2156	26.7152	26.8138	27.1326	27.0435		0.623899	1	-0.182423
	P30533	Alpha-2-macroglobulin receptor-associated protein	LRPAP1	-	11.8	18.5	26.3	23.8	17.9	21.6	21.6	3	5	7	6	4	5	5	24.3274	24.6942	25.154	24.7491	24.6441	24.8561	25.0062		0.152711	1	0.088679
	P30566;P30566-2	Adenylosuccinate lyase	ADSL	-	43.2	50.8	52.9	50.6	49	48.8	47.5	16	19	17	18	15	17	16	27.4543	27.4196	27.1439	27.3387	27.3934	27.3763	27.2957		0.047302	1	0.0117397
	P30622;P30622-2;P30622-1	CAP-Gly domain-containing linker protein 1	CLIP1	-	10.3	10.3	10.6	9.7	6.7	11.4	6.6	10	11	11	10	6	10	6	26.0151	26.1922	26.5264	25.6031	25.1906	25.5222	25.5018		2.30706	1	-0.790146
	P30626;P30626-2;P30626-3	Sorcin	SRI	-	40.4	51	46	44.9	45.5	45.5	45.5	7	9	8	9	8	8	8	27.6319	27.528	27.9326	27.1326	27.4116	27.9584	27.8149		0.186861	1	-0.118108
	P30825;P52569;P52569-3	High affinity cationic amino acid transporter 1	SLC7A1	-	11.9	13.5	12.2	12.2	9.7	6.8	9.7	5	6	5	5	6	4	5	26.5666	26.4263	26.4962	26.2423	26.6133	26.9913	26.7767		0.356889	1	0.159543
	P30837	Aldehyde dehydrogenase X, mitochondrial	ALDH1B1	-	15.3	27.1	19.1	15.5	14.1	24	19.5	5	8	7	5	5	7	7	23.9793	23.9219	24.1472	24.0328	23.9565	24.0047	24.1012		0.0395051	1	0.0076828
	P30876	DNA-directed RNA polymerase II subunit RPB2	POLR2B	-	41	36.3	33.5	41.4	38.8	37.6	32.7	36	33	27	39	35	35	29	26.4658	26.5643	26.0146	26.62	26.6301	26.3941	26.2909		0.328608	1	0.135537
	P31040;P31040-2;P31040-3	Succinate dehydrogenase [ubiquinone] flavoprotein subunit, mitochondrial	SDHA	-	52.4	51.1	41.3	52.7	53.5	47	52.9	21	19	15	19	21	17	22	27.5901	27.5304	27.4384	27.6554	27.5249	27.5613	27.4366		0.144146	1	0.0249103
	P31146	Coronin-1A	CORO1A	-	52.3	52.1	50.5	50.5	52.7	49	43.2	21	20	18	19	19	18	19	30.3994	30.4616	30.3892	30.5033	30.3633	30.2964	30.3305		0.317637	1	-0.0433348
	P31150	Rab GDP dissociation inhibitor alpha	GDI1	-	67.8	70	64.9	63.5	63.1	70.2	65.3	17	16	17	15	14	17	15	27.2413	27.0882	27.2359	27.0986	27.2768	27.3062	27.2343		0.236063	1	0.0405051
	P31153;P31153-2;Q00266	S-adenosylmethionine synthase isoform type-2	MAT2A	-	61.8	53.4	61.5	64.1	63.8	52.9	59.2	19	17	18	18	19	16	18	28.8774	28.9128	28.8182	29.0664	29.0877	29.0987	28.9683		2.15915	1	0.185793
	P31321	cAMP-dependent protein kinase type I-beta regulatory subunit	PRKAR1B	-	14.4	11.5	11.3	17.6	2.1	9.2	7.1	4	2	2	4	0	1	1	24.261	24.5972	24.3666	24.5203	NaN	NaN	NaN		0	0.94881	0.112
	P31323	cAMP-dependent protein kinase type II-beta regulatory subunit	PRKAR2B	-	16.3	16.3	19.6	19.4	24.2	19.9	26.6	3	3	3	4	5	5	6	24.6747	24.5104	24.5568	24.4798	24.0494	24.3438	24.1505		1.35802	1	-0.324769
	P31350;P31350-2	Ribonucleoside-diphosphate reductase subunit M2	RRM2	-	47.3	42.4	51.9	49.4	45.2	41.9	47.8	14	12	15	15	13	10	15	27.4391	27.3458	27.7242	27.2527	27.3138	27.4162	27.3758		0.750375	1	-0.163439
	P31483;P31483-3	Nucleolysin TIA-1 isoform p40	TIA1	-	31.6	30.3	37.3	26.2	34.5	20.7	34.5	2	2	2	1	1	1	2	25.6463	25.3042	25.7501	25.6721	25.7788	25.7676	25.6094		0.516781	1	0.140102
	P31689;P31689-2	DnaJ homolog subfamily A member 1	DNAJA1	-	57.7	53.7	55.4	53.4	56.4	55.7	54.2	16	16	17	17	18	17	15	28.2463	28.1787	28.3037	28.2448	28.3436	28.1957	28.212		0.0426045	1	0.00611194
	P31749;P31749-2	RAC-alpha serine/threonine-protein kinase	AKT1	+	14.8	7.3	14	10.8	20.6	15.8	14.8	3	3	3	4	6	4	4	23.4925	23.5636	23.4145	23.6474	24.0837	23.6882	23.5988		0.956462	1	0.264266
	P31751;P31751-2	RAC-beta serine/threonine-protein kinase	AKT2	+	13.3	12.7	13.1	10.2	18.3	19.3	17.3	3	4	3	3	4	5	4	24.6367	24.7617	25.047	24.7434	24.8094	24.6654	24.7951		0.226085	1	-0.0617822
	P31785;P31785-2	Cytokine receptor common subunit gamma	IL2RG	-	16	9.2	13.3	7.6	7	7	7	4	2	3	2	2	2	2	23.8895	23.7953	24.0009	23.1242	23.4934	23.7994	23.7302		0.945502	1	-0.358449
	P31930	Cytochrome b-c1 complex subunit 1, mitochondrial	UQCRC1	-	46.5	44.2	49.2	48.8	40.8	48.1	45.8	15	14	15	15	13	16	15	27.6481	27.5733	27.4704	27.5584	27.3857	27.5394	27.4845		0.515991	1	-0.0719253
	P31937	3-hydroxyisobutyrate dehydrogenase, mitochondrial	HIBADH	-	45.8	45.8	45.5	36.6	36.6	41.1	42.6	11	11	10	10	7	9	9	25.1992	25.2307	25.1841	24.9139	25.0497	25.3528	25.1744		0.306617	1	-0.0819451
	P31939;P31939-2	Bifunctional purine biosynthesis protein PURH;Phosphoribosylaminoimidazolecarboxamide formyltransferase;IMP cyclohydrolase	ATIC	-	85.5	83.6	81.8	84	83.6	82.8	80.2	42	41	38	43	40	39	39	28.8531	28.9006	28.7067	28.9027	28.8379	28.8523	28.7852		0.164877	1	0.0244095
	P31942;P31942-2;P31942-3;P31942-4;P31942-5;P31942-6	Heterogeneous nuclear ribonucleoprotein H3	HNRNPH3	-	57.2	67.3	71.1	62.7	68.5	57.2	53.5	10	12	13	11	12	11	10	29.3139	29.2535	29.8171	29.4696	29.5161	29.5618	29.6587		0.228431	1	0.0900353
	P31943	Heterogeneous nuclear ribonucleoprotein H;Heterogeneous nuclear ribonucleoprotein H, N-terminally processed	HNRNPH1	-	59.5	58.6	62.1	60.6	55.9	55.9	46.1	12	11	12	12	11	11	10	31.0603	31.0227	31.2613	31.0345	30.9723	31.1189	31.2701		0.0562694	1	-0.0158091
	P31946	14-3-3 protein beta/alpha;14-3-3 protein beta/alpha, N-terminally processed	YWHAB	-	62.6	69.9	69.9	69.9	66.7	67.1	69.5	0	1	1	1	1	2	1	29.9287	29.8813	30.1749	29.6634	29.6478	29.9669	29.9855		0.624258	1	-0.179046
	P31948;P31948-2;P31948-3	Stress-induced-phosphoprotein 1	STIP1	-	55.2	59.9	56.7	64.6	53.2	63.7	64.3	36	35	39	39	31	38	37	29.5076	29.5038	29.8225	29.5196	29.5615	29.8048	29.8463		0.21412	1	0.0717446
	P32019;P32019-3;P32019-2;P32019-4	Type II inositol 1,4,5-trisphosphate 5-phosphatase	INPP5B	-	2.6	4.4	0	2.6	5.8	2.2	1.3	1	3	0	2	4	1	1	23.641	23.5926	NaN	23.8465	23.9794	NaN	NaN		1.27963	1	0.29614
	P32119;P32119-2	Peroxiredoxin-2	PRDX2	-	66.2	66.2	66.2	66.2	66.2	62.6	67.2	11	12	12	13	11	11	12	29.2783	29.2327	29.562	29.3754	29.2661	29.4242	29.4407		0.0683968	1	0.018942
	P32121;P32121-3;P32121-4;P32121-5;P32121-2	Beta-arrestin-2	ARRB2	-	28.9	16.9	19.3	20	35.2	29.6	25.2	8	4	4	5	9	8	7	25.5192	23.5709	24.1052	25.1254	25.3247	25.3245	25.1901		0.835696	1	0.842767
	P32189;P32189-1;P32189-4;P32189-2;Q14409	Glycerol kinase;Putative glycerol kinase 3	GK;GK3P	-	5.5	3.2	3.2	6.1	3.4	2.1	3.4	2	1	1	2	2	1	1	23.7341	NaN	NaN	NaN	23.7046	NaN	NaN		0	0.94862	-0.0294571
	P32321;P32321-2	Deoxycytidylate deaminase	DCTD	-	45.5	36.5	56.2	47.2	45.5	50	45.5	5	4	6	5	5	6	5	24.903	24.9384	25.1084	24.849	25.0606	25.0943	25.0959		0.183651	1	0.0416975
	P32322;P32322-3;P32322-2	Pyrroline-5-carboxylate reductase 1, mitochondrial	PYCR1	-	43.6	45.5	39.5	45.5	48.6	45.5	40.1	8	9	7	9	9	9	8	26.1667	26.1053	26.3389	25.9813	26.1232	26.3693	26.2836		0.0419882	1	-0.0142996
	P32455;Q9H0R5;Q9H0R5-4;P32456	Interferon-induced guanylate-binding protein 1	GBP1	-	19.1	22.3	18.8	16.6	22.8	11	12.5	8	10	8	8	9	5	5	25.8273	25.9262	25.8797	25.8818	25.8194	25.7494	25.8984		0.371211	1	-0.0404706
	P32519;P32519-2;Q99607	ETS-related transcription factor Elf-1	ELF1	-	21	18.4	24.7	22.5	22.5	18.1	17.4	7	6	9	8	8	6	6	24.9644	25.0196	25.3243	24.8918	25.2403	25.3754	25.2895		0.247961	1	0.0965014
	P32780;P32780-2	General transcription factor IIH subunit 1	GTF2H1	-	12.6	21.4	9.5	16.8	14.1	11.5	6.9	4	7	3	5	5	4	3	23.9064	23.7441	23.7399	23.8491	23.9666	23.9162	23.8088		0.67366	1	0.088422
	P32929;P32929-3;P32929-2	Cystathionine gamma-lyase	CTH	-	30.1	15.3	24.7	12.6	13.6	28.1	28.1	7	5	6	3	4	7	6	25.7533	25.5833	25.8424	25.1851	25.3719	25.3131	25.3625		2.43703	1	-0.418234
	P32942	Intercellular adhesion molecule 3	ICAM3	-	9.5	11	12.8	8.6	11.5	11.5	9.9	4	4	5	4	5	6	5	24.5401	24.54	25.0935	23.9131	24.6312	25.16	25.0103		0.0435555	1	-0.0458659
	P32969	60S ribosomal protein L9	RPL9	-	70.3	66.1	67.2	70.3	66.1	66.1	70.3	13	12	12	12	12	11	13	29.213	29.1268	29.2069	29.1169	29.4647	29.4868	29.6663		0.893549	1	0.251448
	P33121;P33121-2;P33121-3	Long-chain-fatty-acid--CoA ligase 1	ACSL1	-	3	3	3	6.7	3	2.6	6.7	1	1	1	2	1	1	2	NaN	NaN	NaN	23.5047	NaN	NaN	22.9663		0	0.950623	NaN
	P33176	Kinesin-1 heavy chain	KIF5B	-	49	50.2	43.2	48.6	41.1	45.4	45.4	29	32	27	29	23	28	26	27.1105	27.0387	26.8126	27.0854	26.9344	26.8312	26.8724		0.224284	1	-0.0564226
	P33240;P33240-2	Cleavage stimulation factor subunit 2	CSTF2	-	33.1	34.8	36.4	31.7	41.1	43.7	35.2	6	7	8	4	9	9	6	26.8463	26.7138	27.075	26.5952	26.9465	27.1891	27.1328		0.187159	1	0.0875414
	P33316	Deoxyuridine 5-triphosphate nucleotidohydrolase, mitochondrial	DUT	-	54.4	51.2	51.2	51.2	54.4	54	54.4	2	1	2	2	1	2	2	25.1627	NaN	25.4029	NaN	NaN	25.6636	25.4502		0.638121	1	0.274093
	P33316-2	Deoxyuridine 5-triphosphate nucleotidohydrolase, mitochondrial	DUT	-	80.5	75.6	75	75	79.9	79.9	79.9	2	2	1	1	1	2	1	29.3999	29.3202	29.6544	29.2136	29.4344	29.6024	29.6038		0.012987	1	0.00535631
	P33527;P33527-9;P33527-4;P33527-3;P33527-7;P33527-2;P33527-6;P33527-5;P33527-8;O15438-4	Multidrug resistance-associated protein 1	ABCC1	-	20.9	15.6	8.4	13.8	18.7	15.1	9.4	19	14	7	12	18	17	9	25.8553	25.3664	25.1629	25.2561	25.3618	25.1583	25.1008		0.607715	1	-0.242298
	P33552	Cyclin-dependent kinases regulatory subunit 2	CKS2	-	32.9	32.9	24.1	32.9	32.9	24.1	32.9	3	3	2	3	3	2	3	25.3036	25.0011	25.2678	24.5495	24.9518	24.6582	24.4842		1.82118	1	-0.529924
	P33908;P33908-2	Mannosyl-oligosaccharide 1,2-alpha-mannosidase IA	MAN1A1	-	6.9	6.9	6.9	6.9	4.1	4.1	4.1	2	2	2	2	1	1	1	22.5795	22.7175	22.957	22.5963	NaN	NaN	NaN		0	0.950801	-0.15507
	P33981;P33981-2	Dual specificity protein kinase TTK	TTK	+	8.9	1.5	2.1	3	5.7	7.2	1.5	5	1	1	2	3	4	1	NaN	NaN	NaN	NaN	23.34	22.9464	NaN		0	0.950933	NaN
	P33991;Q9UJA3;Q9UJA3-2;Q9UJA3-3;Q9UJA3-4	DNA replication licensing factor MCM4	MCM4	-	54.1	50.9	52.1	54.5	50.9	49.9	48.3	40	41	38	43	35	36	33	28.4928	28.3752	28.497	28.411	28.5731	28.6748	28.5598		0.64307	1	0.0996367
	P33992	DNA replication licensing factor MCM5	MCM5	-	51.4	52.6	49.2	50.3	57.2	48.4	48.6	38	34	34	34	38	36	35	28.7263	28.7183	28.6144	28.9576	28.8944	28.6779	28.7235		0.71145	1	0.127018
	P33993;P33993-3;P33993-2	DNA replication licensing factor MCM7	MCM7	-	53.7	55.1	47	51.6	53.5	52.6	51.3	34	37	31	32	33	33	31	28.6042	28.637	28.5297	28.6812	28.6757	28.6463	28.6795		1.44075	1	0.080349
	P34896;P34896-2;P34896-3;P34896-4	Serine hydroxymethyltransferase, cytosolic	SHMT1	-	52.4	38.3	42	37.3	35.6	37.5	33.3	16	12	14	11	10	12	11	25.7265	25.5304	25.5986	25.446	25.4395	25.6387	25.5189		0.700186	1	-0.107741
	P34897;P34897-3;P34897-2	Serine hydroxymethyltransferase, mitochondrial	SHMT2	-	66.3	64.3	64.5	65.9	59.3	60.1	55	25	27	24	26	20	20	19	28.9661	28.9369	29.066	28.9606	29.0571	29.1719	29.1483		0.680783	1	0.0948099
	P34913;P34913-2;P34913-3	Bifunctional epoxide hydrolase 2;Cytosolic epoxide hydrolase 2;Lipid-phosphate phosphatase	EPHX2	-	59.6	46.8	50.8	52.4	55.9	46.3	50.1	24	18	20	22	24	19	19	27.7174	27.7565	27.4803	27.7044	27.7464	27.6276	27.5505		0.0222272	1	0.00582123
	P34932;P34932-2	Heat shock 70 kDa protein 4	HSPA4	-	63.5	69.8	68	70.8	65.2	68.6	74.2	42	46	42	47	41	45	43	29.3428	29.3192	29.1002	29.2769	29.1293	29.2172	29.1191		0.374131	1	-0.0684683
	P34949;P34949-2	Mannose-6-phosphate isomerase	MPI	-	32.6	30	29.6	34.3	23.2	37.1	33.3	9	8	7	9	5	11	9	25.4422	25.5635	25.5672	25.61	25.5979	25.6227	25.591		1.15368	1	0.0810862
	P35080-2	Profilin-2	PFN2	-	42.9	42.9	42.9	36.4	42.9	42.9	42.9	2	2	2	1	2	2	2	27.5698	27.5093	27.8721	27.6194	27.7027	27.8444	27.742		0.290217	1	0.0767428
	P35219	Carbonic anhydrase-related protein	CA8	-	34.1	29.3	25.2	37.2	37.6	37.2	36.2	6	5	5	7	8	7	6	26.6679	26.4723	26.7248	26.4536	26.4469	26.6164	26.5118		0.683887	1	-0.114501
	P35221;P35221-2;P35221-3;Q9UI47	Catenin alpha-1	CTNNA1	-	19.4	24.2	26.4	26.7	18.3	25.8	26.5	8	10	10	10	8	10	11	25.5623	25.7006	25.5057	25.5161	25.3683	25.8563	25.7112		0.0605206	1	0.0234151
	P35222	Catenin beta-1	CTNNB1	-	2.6	2.7	1.5	36.2	32	33.3	30.5	1	1	1	13	13	13	13	22.3001	NaN	NaN	25.6379	25.5594	25.2899	25.3203		0	0.949804	3.15182
	P35226	Polycomb complex protein BMI-1	BMI1	-	12	11	8.6	14.4	8.9	14.7	15.3	3	2	2	3	2	3	4	24.1699	24.5485	24.7529	24.4885	24.4975	24.708	24.4782		0.124293	1	0.0526443
	P35232;P35232-2	Prohibitin	PHB	-	77.6	72.4	79.8	72.4	79	82.4	72.4	15	14	17	14	16	17	15	28.1247	27.9666	28.4638	27.809	28.0388	28.3929	28.3479		0.0656525	1	-0.0379122
	P35236-3;P35236;P35236-2	Tyrosine-protein phosphatase non-receptor type 7	PTPN7	-	19.4	29.2	16.6	29.5	34.4	21.9	17.2	5	7	4	8	8	5	5	25.9549	25.704	25.7467	25.9057	25.8918	25.8157	25.9206		0.523818	1	0.0815779
	P35241;P35241-5;P35241-4;P35241-3;P35241-2	Radixin	RDX	-	28.6	32.8	26.6	28.5	22.6	22.3	27.3	4	8	4	5	3	3	4	24.4026	24.9811	24.6493	24.5107	24.5145	24.5271	24.7519		0.263867	1	-0.101632
	P35244	Replication protein A 14 kDa subunit	RPA3	-	70.2	76.9	80.2	70.2	80.2	87.6	87.6	5	6	6	5	6	8	7	27.8351	27.9946	28.1105	27.6865	27.7879	28.1236	28.0528		0.186054	1	-0.0674076
	P35249;P35249-2	Replication factor C subunit 4	RFC4	-	45.5	45.7	47.9	47.9	50.7	51.5	46.6	12	15	14	14	15	15	13	27.0718	27.1159	27.0455	26.9993	26.8237	26.9529	26.9817		1.40177	1	-0.13835
	P35250;P35250-2	Replication factor C subunit 2	RFC2	-	50	37.3	43.8	44.1	42.7	35.6	42.4	14	9	12	12	12	10	12	26.9809	26.7863	27.0499	26.8977	26.8291	26.997	26.9356		0.113964	1	-0.024178
	P35251;P35251-2	Replication factor C subunit 1	RFC1	-	29.7	29.6	25.8	29.6	30.6	28	29.8	23	24	20	23	22	19	21	25.5191	25.597	25.3951	25.7968	25.6908	25.4214	25.5457		0.444484	1	0.109941
	P35268	60S ribosomal protein L22	RPL22	-	53.1	53.1	41.4	53.1	53.1	53.1	53.1	6	6	5	6	6	6	5	29.79	29.9695	30.2437	29.823	29.8112	29.9532	30.1137		0.216373	1	-0.0757651
	P35269	General transcription factor IIF subunit 1	GTF2F1	-	26.9	21.5	29.2	24.8	27.3	26.9	29.4	12	11	13	12	14	14	14	25.6724	25.8283	26.3368	26.1011	26.1491	26.0616	26.2582		0.504976	1	0.196674
	P35270;REV__Q16649	Sepiapterin reductase	SPR	-	26.1	28	37.5	36	43.7	45.2	39.1	4	5	8	6	8	8	7	25.3098	25.544	25.6218	25.4849	25.3801	25.6335	25.5646		0.0844725	1	0.0238964
	P35573;P35573-2;P35573-3	Glycogen debranching enzyme;4-alpha-glucanotransferase;Amylo-alpha-1,6-glucosidase	AGL	-	21.1	27.3	8.1	24	18	21.3	17.9	22	28	8	25	19	21	18	25.342	25.6308	23.3426	25.5276	25.2914	25.1546	24.9497		0.308417	1	0.45903
	P35579;P35579-2;REV__Q9UKV3-5;REV__Q9UKV3	Myosin-9	MYH9	-	54.9	55.4	49.7	53.8	54.7	54.4	53.5	97	103	85	103	96	94	93	29.5946	29.7307	29.1077	29.6654	29.5175	29.3198	29.2914		0.0535846	1	-0.0291009
	P35580;P35580-3;P35580-2;P35580-5;P35580-4;REV__Q8IYT3	Myosin-10	MYH10	-	51.6	52.8	50.3	55.5	48.1	45.6	50.3	71	80	69	81	65	66	67	28.3972	28.3853	28.0998	28.3786	28.273	28.1535	28.1481		0.211094	1	-0.0557798
	P35606;P35606-2	Coatomer subunit beta	COPB2	-	47.2	47.8	47	48.5	46.8	50.9	52	27	29	29	28	27	29	30	27.4437	27.1163	27.1485	27.2193	27.2593	27.1388	27.0975		0.23584	1	-0.0574905
	P35610;P35610-3;P35610-2	Sterol O-acyltransferase 1	SOAT1	-	18.9	20.7	18.9	16.5	18.7	16.5	12.2	8	9	7	7	8	7	4	26.7058	26.6764	26.5753	26.8544	26.6714	26.5916	26.5711		0.0845957	1	0.0196012
	P35611;P35611-2;P35611-6;P35611-3;P35611-4;P35611-5	Alpha-adducin	ADD1	-	35.5	40	33.6	36.5	38.8	36.9	32.4	17	18	13	17	17	16	14	26.4819	26.4174	26.4834	26.4737	26.5745	26.6271	26.4579		0.663192	1	0.0724328
	P35612;P35612-4;P35612-3;P35612-2;P35612-8;P35612-9;P35612-5;P35612-6;P35612-7	Beta-adducin	ADD2	-	22.3	31	28.1	28.5	20	19	18.7	10	13	11	11	10	10	10	24.9727	25.0017	25.3115	25.278	25.0764	24.9549	24.9911		0.0566972	1	-0.0202028
	P35613;P35613-2;P35613-4;P35613-3	Basigin	BSG	-	34.8	34.8	34.8	34.8	31.2	31.2	31.2	10	10	11	10	8	8	8	28.2523	28.1646	28.68	27.7809	27.8463	28.4204	28.4233		0.441163	1	-0.247923
	P35626	Beta-adrenergic receptor kinase 2	ADRBK2	+	22.4	25.4	17.4	19	11.6	10.9	12.2	7	9	5	6	4	2	4	24.4035	24.7399	23.6527	24.3964	23.8342	23.6297	23.8461		0.450958	1	-0.338771
	P35637;P35637-2	RNA-binding protein FUS	FUS	-	25.1	25.1	25.1	25.9	22.1	22.1	21.9	9	8	9	10	8	8	6	29.6761	29.8025	30.1969	30.002	29.8704	29.9869	30.1886		0.330795	1	0.120097
	P35658;P35658-3;P35658-4;P35658-2;P35658-5	Nuclear pore complex protein Nup214	NUP214	-	12.4	15.4	16.4	15.6	18.1	19.9	22.3	14	18	21	19	21	21	25	25.8262	25.6518	25.8539	25.6883	25.6214	25.5549	25.6498		1.19898	1	-0.14869
	P35659;P35659-2	Protein DEK	DEK	-	35.7	39.5	33.6	30.1	41.9	37.9	35.2	13	13	12	11	17	15	13	27.8152	27.8096	27.9838	27.9436	28.0139	27.865	27.9777		0.614317	1	0.0805127
	P35754	Glutaredoxin-1	GLRX	-	70.8	42.5	78.3	70.8	70.8	70.8	70.8	5	3	6	5	5	5	5	27.6949	27.5098	27.8748	27.4405	27.4252	27.7767	27.5485		0.501572	1	-0.145475
	P35813;P35813-3;P35813-2	Protein phosphatase 1A	PPM1A	-	41.4	39	38.2	38.7	30.9	38.2	31.7	10	9	9	10	6	8	7	25.9774	25.9762	26.0979	25.8634	25.8825	26.0077	26.0611		0.41933	1	-0.0635185
	P35914;P35914-3;P35914-2;Q8TB92-2;Q8TB92;Q8TB92-5	Hydroxymethylglutaryl-CoA lyase, mitochondrial	HMGCL	-	8.6	12.9	6.5	6.5	15.4	17.5	29.5	2	3	2	2	3	4	7	24.0532	24.1174	24.0988	23.8302	23.7702	24.5476	24.5618		0.125809	1	0.0876371
	P35998;P35998-2	26S protease regulatory subunit 7	PSMC2	-	68.6	65.8	72.3	63.5	68.4	66.5	62.8	29	30	33	29	31	29	29	28.0634	28.0574	28.1069	28.0718	27.9681	27.9977	27.9984		1.15039	1	-0.0669139
	P36404;P36404-2	ADP-ribosylation factor-like protein 2	ARL2	-	39.1	33.2	45.1	29.3	40.2	44.6	50	5	5	8	4	7	7	8	25.3972	25.0571	25.7782	25.0139	25.1792	25.5037	25.3754		0.269301	1	-0.142748
	P36405	ADP-ribosylation factor-like protein 3	ARL3	-	48.4	48.4	48.4	28.6	34.1	48.4	28.6	6	6	6	4	5	6	4	25.9631	25.7211	26.2109	25.5937	26.0237	26.1342	25.9734		0.065281	1	-0.0337725
	P36507	Dual specificity mitogen-activated protein kinase kinase 2	MAP2K2	+	47	46	40.8	46.8	55.5	56	46.5	12	11	9	11	12	14	11	27.4637	27.5738	27.4715	27.4654	27.491	27.5821	27.4982		0.0510232	1	0.00618283
	P36542;P36542-2	ATP synthase subunit gamma, mitochondrial	ATP5C1	-	37.6	37.6	33.9	41.3	40.6	37.6	37.6	9	8	8	9	10	9	9	28.0102	27.8271	28.2892	27.7755	28.1269	28.2744	28.2275		0.125321	1	0.058919
	P36543;P36543-2;P36543-3;Q96A05	V-type proton ATPase subunit E 1	ATP6V1E1	-	35	26.1	54.9	33.6	51.8	51.3	56.2	7	6	10	7	9	9	10	26.702	26.9898	27.1435	26.5952	26.6092	27.0167	26.8855		0.453628	1	-0.168418
	P36551;P36551-2	Oxygen-dependent coproporphyrinogen-III oxidase, mitochondrial	CPOX	-	26.9	28.6	39	36.1	26.9	27.1	33.7	10	11	14	13	11	10	11	25.7213	25.7033	25.6393	25.7462	25.9892	25.5948	25.7495		0.352505	1	0.0819362
	P36578	60S ribosomal protein L4	RPL4	-	50.4	48.9	48.9	48.9	50.8	51.1	50.6	25	29	26	28	29	28	27	30.0902	30.432	30.4498	30.7005	30.6024	30.3202	30.4589		0.665448	1	0.196513
	P36639;P36639-4;P36639-3;P36639-2	7,8-dihydro-8-oxoguanine triphosphatase	NUDT1	-	38.6	19.8	38.6	38.6	34.5	26.9	26.9	7	3	7	7	5	4	4	26.8465	26.6521	27.2289	26.5468	26.8545	27.1071	26.8078		0.154873	1	-0.0801252
	P36776;P36776-2;P36776-3	Lon protease homolog, mitochondrial	LONP1	-	54.2	58.3	56.4	54.7	49	49	41.9	43	44	44	44	33	37	31	29.0985	29.1376	29.0886	29.2139	29.2539	29.1177	29.0992		0.64088	1	0.062919
	P36871;P36871-2;P36871-3	Phosphoglucomutase-1	PGM1	-	62.1	67.6	56	51.6	58	60.3	66.9	23	26	21	22	21	22	23	26.811	26.8275	26.8541	26.6691	26.6905	26.7938	26.8617		0.666378	1	-0.0771101
	P36873;P36873-2	Serine/threonine-protein phosphatase PP1-gamma catalytic subunit	PPP1CC	-	56.7	49.8	59.8	52.9	62.8	62.8	63.8	4	3	4	4	3	2	3	27.5331	27.6109	27.3319	27.477	27.5791	27.1535	27.2185		0.424188	1	-0.134913
	P36915;P36915-2	Guanine nucleotide-binding protein-like 1	GNL1	-	28.7	26.5	34.6	26	36.1	30	25.4	13	12	17	12	16	12	11	26.3725	26.3059	26.3646	26.5117	26.4503	26.3039	26.4078		0.598816	1	0.0707714
	P36954	DNA-directed RNA polymerase II subunit RPB9	POLR2I	-	50.4	47.2	50.4	56	50.4	50.4	50.4	4	4	4	5	4	4	4	25.6982	25.5633	25.7356	25.1618	25.6545	25.7955	25.9692		0.0333262	1	-0.0204635
	P36957;P36957-2	Dihydrolipoyllysine-residue succinyltransferase component of 2-oxoglutarate dehydrogenase complex, mitochondrial	DLST	-	20.1	18.5	17.2	23.4	14.6	23.6	21.6	8	7	7	10	5	10	8	25.8766	25.8458	26.2504	25.9349	26.0698	26.1498	26.1115		0.249403	1	0.0755475
	P37108	Signal recognition particle 14 kDa protein	SRP14	-	38.2	35.3	38.2	38.2	39	50	39	7	6	7	7	8	10	8	28.3801	28.3113	28.5385	28.2958	28.4188	28.5259	28.4108		0.0119701	1	0.00283368
	P37198	Nuclear pore glycoprotein p62	NUP62	-	22.8	20.7	20.7	16.1	25.7	21.1	21.1	8	8	9	6	9	8	7	27.7546	27.8825	27.8588	27.3978	27.6064	27.7847	27.8858		0.572288	1	-0.163318
	P37235;P84074;P61601	Hippocalcin-like protein 1	HPCAL1	-	52.3	21.8	26.9	25.9	52.3	58	44	9	3	4	4	8	9	7	25.2446	25.0833	25.5152	24.7601	25.1843	25.3983	25.3293		0.225153	1	-0.113016
	P37268;P37268-2;P37268-3;P37268-5;P37268-4	Squalene synthase	FDFT1	-	38.6	36.7	42.7	40.3	35.5	33.3	31.9	13	12	14	13	11	10	10	26.7924	26.7789	26.724	26.5633	26.5412	26.6827	26.6101		2.00738	1	-0.165822
	P37802;P37802-2;Q9UI15	Transgelin-2	TAGLN2	-	80.4	82.4	80.9	80.9	78.9	80.9	80.9	13	15	13	14	15	14	15	29.1752	29.1844	29.4094	29.0281	29.0246	29.3677	29.2582		0.298898	1	-0.0866454
	P37837	Transaldolase	TALDO1	-	47.8	45.1	45.4	42.7	42.4	40.4	45.4	19	18	18	16	15	17	18	29.0263	28.9075	29.2805	28.6906	28.8627	29.196	29.1625		0.216198	1	-0.0934486
	P38117;P38117-2	Electron transfer flavoprotein subunit beta	ETFB	-	42.7	51.4	50.2	48.6	39.6	43.1	43.1	12	14	14	13	12	12	12	27.2619	27.1559	27.3869	27.1885	27.1037	27.219	27.3132		0.34741	1	-0.0621386
	P38159;P38159-2;P38159-3;O75526	RNA-binding motif protein, X chromosome;RNA-binding motif protein, X chromosome, N-terminally processed	RBMX	-	40.4	39.1	46.8	44.8	40.7	40.4	42.5	5	6	7	7	5	6	6	29.536	29.868	30.0467	30.0578	29.8431	29.767	30.0411		0.301576	1	0.11036
	P38432	Coilin	COIL	-	13.4	18.9	18.1	19.8	20.1	18.2	23.4	5	7	8	8	7	8	8	24.4779	24.7441	24.5217	24.6994	24.5931	24.3182	24.4917		0.181957	1	-0.0556172
	P38571;P38571-2	Lysosomal acid lipase/cholesteryl ester hydrolase	LIPA	-	17	13	13	6.8	2.8	16.3	14.8	4	3	3	2	1	4	4	24.688	24.5324	25.0791	24.5023	NaN	24.8934	24.8991		0.00247279	1	-0.00158246
	P38606;P38606-2	V-type proton ATPase catalytic subunit A	ATP6V1A	-	65.6	59.6	66	61.4	69.2	63	62.2	31	26	29	22	29	27	27	27.7232	27.683	27.727	27.5751	27.5849	27.7712	27.7046		0.390553	1	-0.0520875
	P38646	Stress-70 protein, mitochondrial	HSPA9	-	60.5	62	66	61.3	54.6	60.7	60.4	38	41	40	39	34	38	36	29.6415	29.6251	29.7464	29.6156	29.4951	29.6138	29.705		0.471573	1	-0.0636435
	P38919	Eukaryotic initiation factor 4A-III;Eukaryotic initiation factor 4A-III, N-terminally processed	EIF4A3	-	65.5	66.4	67.4	68.6	70.3	61.6	63	22	23	23	25	21	20	21	31.0938	30.9798	31.3432	31.0094	31.1486	31.3011	31.3035		0.160739	1	0.0516826
	P38935	DNA-binding protein SMUBP-2	IGHMBP2	-	5.7	6.9	4.9	4.9	6.2	1.6	1.3	3	5	3	3	3	1	1	24.0747	23.8386	23.5544	23.9876	24.0642	NaN	NaN		0.424449	1	0.203379
	P39019	40S ribosomal protein S19	RPS19	-	49	43.4	57.2	50.3	42.8	56.6	55.2	9	9	12	10	9	11	11	29.8987	30.1332	30.4057	30.151	30.2071	30.2501	30.4033		0.324337	1	0.107043
	P39023;Q92901	60S ribosomal protein L3	RPL3	-	43.7	47.6	45.4	43.7	46.2	43.2	44.2	20	22	20	19	21	18	17	29.7142	29.8356	29.8699	30.0492	30.0666	29.9712	29.961		2.00935	1	0.20546
	P39656;P39656-3;P39656-2	Dolichyl-diphosphooligosaccharide--protein glycosyltransferase 48 kDa subunit	DDOST	-	50	52.4	44.3	46.7	41.2	47.8	48.2	15	16	13	14	11	14	13	28.5169	28.3601	28.9014	28.2935	28.5356	28.8331	28.7936		0.0362125	1	0.0211649
	P39687;O95626;O43423	Acidic leucine-rich nuclear phosphoprotein 32 family member A	ANP32A	-	39.8	34.9	53.4	53	31.7	39.4	34.5	9	9	12	10	8	9	8	30.6237	30.5596	31.1294	30.3581	30.3416	30.8916	30.9232		0.233744	1	-0.142248
	P39748;P39748-2	Flap endonuclease 1	FEN1	-	48.2	49.7	48.2	47.9	45.5	50	49.7	13	13	13	13	11	14	12	28.8033	28.7856	28.888	28.9599	28.7711	28.7829	28.8204		0.0478573	1	0.00796684
	P39880-3;P39880;P39880-2;P39880-5;P39880-4;P39880-6	Homeobox protein cut-like 1	CUX1	-	21.8	19.9	23.4	16.7	12.5	16.9	19.1	11	8	12	8	5	10	12	25.3321	25.0682	25.5241	25.1392	24.9689	25.2299	25.3164		0.451946	1	-0.144514
	P40121;P40121-2	Macrophage-capping protein	CAPG	-	44.5	48.3	51.7	40.8	44.3	33.9	37.4	12	11	13	10	12	9	9	28.67	28.732	28.8452	28.7218	28.5815	28.5592	28.5924		1.11147	1	-0.135347
	P40222	Alpha-taxilin	TXLNA	-	38.1	35.7	41.8	42.5	34.1	28.6	39.9	15	15	17	16	14	10	16	27.0675	27.1543	27.0388	27.2881	27.139	27.0757	27.0145		0.223609	1	0.0424088
	P40227;P40227-2	T-complex protein 1 subunit zeta	CCT6A	-	63.7	64.8	60.5	63.1	68.9	66.5	63.8	24	24	22	24	28	26	24	30.2263	30.2512	30.1993	30.3094	30.2555	30.3116	30.2741		1.53231	1	0.0620472
	P40306	Proteasome subunit beta type-10	PSMB10	-	11	11	14.7	22	0	0	19.4	2	2	3	3	0	0	2	25.7662	25.2464	25.5843	26.022	NaN	NaN	NaN		0	0.947072	0.489747
	P40337;P40337-3;P40337-2	Von Hippel-Lindau disease tumor suppressor	VHL	-	6.6	6.6	11.3	6.6	14.6	11.3	6.6	1	1	2	1	3	2	1	24.5413	24.9403	25.0093	24.5739	24.9001	24.6857	NaN		0.250863	1	-0.1104
	P40425;P40424;P40424-2;P40424-3;P40426;P40426-2;P40426-5	Pre-B-cell leukemia transcription factor 2	PBX2	-	28.8	29.8	28.6	19.5	10.5	16.5	10.2	7	7	6	5	2	3	2	24.8031	24.5363	24.4269	24.5808	24.3496	24.2424	24.407		0.737686	1	-0.193851
	P40429;Q6NVV1	60S ribosomal protein L13a	RPL13A	-	36.5	39.9	43.3	39.9	43.8	36.9	37.4	10	12	14	11	14	12	12	29.6461	30.0422	30.2169	30.2288	30.0381	29.8813	30.0166		0.16957	1	0.0728307
	P40616;P40616-2	ADP-ribosylation factor-like protein 1	ARL1	-	49.2	44.2	39.8	49.2	52.5	52.5	52.5	7	5	5	6	8	8	8	26.6132	26.3757	26.5878	26.479	26.7794	26.6259	26.5346		0.333201	1	0.0791928
	P40692;P40692-3;P40692-2	DNA mismatch repair protein Mlh1	MLH1	-	31.2	25.3	25	31.2	31.2	23.5	22.2	16	13	11	14	15	11	10	25.2297	25.4257	24.9716	25.1617	25.3833	25.221	25.1536		0.0576762	1	0.0208853
	P40763;P40763-3	Signal transducer and activator of transcription 3	STAT3	-	40.8	40.8	36	33.8	47	46.9	44.2	1	1	0	1	0	1	0	25.865	25.9192	25.6686	25.7798	25.7845	25.8565	25.7195		0.173964	1	-0.0324912
	P40818;P40818-2	Ubiquitin carboxyl-terminal hydrolase 8	USP8	-	6.5	8	5.3	14.2	3.4	5.4	1.3	6	7	5	11	3	4	1	24.2206	24.6306	24.399	25.1325	NaN	24.4685	NaN		0.554452	1	0.383764
	P40855;P40855-5	Peroxisomal biogenesis factor 19	PEX19	-	40.8	44.1	48.2	44.1	46.5	49.5	48.2	8	8	10	8	9	10	10	26.2924	26.0678	26.4843	25.7723	25.7659	26.3083	26.2453		0.593568	1	-0.25852
	P40925;P40925-3;P40925-2	Malate dehydrogenase, cytoplasmic	MDH1	-	51.2	50	45.8	48.8	45.8	45.8	45.8	14	15	13	14	12	13	12	29.6699	29.5523	29.9124	29.3082	29.4316	29.6988	29.6994		0.552504	1	-0.177053
	P40926;P40926-2	Malate dehydrogenase, mitochondrial	MDH2	-	59.5	55.9	58.3	60.4	52.4	60.9	55	16	15	16	17	14	17	15	30.568	30.4697	30.7155	30.3027	30.4355	30.8225	30.7268		0.0272391	1	-0.0125047
	P40937;P40937-2	Replication factor C subunit 5	RFC5	-	61.2	60.6	57.9	57.4	53.2	58.2	50.9	16	16	15	15	15	16	13	26.6873	26.5053	26.9293	26.2739	26.6607	26.8995	26.9587		0.014443	1	-0.00907898
	P40938;P40938-2	Replication factor C subunit 3	RFC3	-	49.2	49.2	48.9	42.1	47.5	43.8	39.6	14	15	13	11	13	13	10	26.7252	26.4687	26.5738	26.4786	26.5569	26.495	26.3648		0.698136	1	-0.115417
	P40939;P40939-2	Trifunctional enzyme subunit alpha, mitochondrial;Long-chain enoyl-CoA hydratase;Long chain 3-hydroxyacyl-CoA dehydrogenase	HADHA	-	62.1	59	55	62.4	61.5	62.4	57.5	34	35	29	35	33	33	29	27.8621	27.833	27.6279	27.9108	27.8956	27.8051	27.807		0.517125	1	0.0802927
	P41091;Q2VIR3;Q2VIR3-2	Eukaryotic translation initiation factor 2 subunit 3;Putative eukaryotic translation initiation factor 2 subunit 3-like protein	EIF2S3;EIF2S3L	-	51.5	55.7	51.5	57	50	54	56.6	17	21	19	21	20	21	22	28.8566	28.7652	28.7394	28.7626	28.7537	28.7943	28.8044		0.0913622	1	-0.00836976
	P41134;P41134-2	DNA-binding protein inhibitor ID-1	ID1	-	19.4	19.4	31	7.7	7.7	7.7	7.7	2	2	3	1	1	1	1	23.2908	23.2368	23.2397	NaN	NaN	NaN	NaN		0	0.948181	NaN
	P41208;Q12798	Centrin-2	CETN2	-	40.7	48.8	52.9	36.6	34.3	41.3	34.3	5	7	8	5	4	5	4	25.3612	25.5001	26.1138	25.2509	25.2196	25.7513	25.8765		0.186358	1	-0.133761
	P41212	Transcription factor ETV6	ETV6	-	17.5	21.2	19	30.1	17	19.2	15.3	6	7	7	8	6	6	5	25.462	25.3416	25.4406	25.3613	25.5939	25.3204	25.445		0.0700125	1	0.0154047
	P41214;P41214-2	Eukaryotic translation initiation factor 2D	EIF2D	-	28.8	23.3	36	28.4	39.6	37.2	23.6	10	8	12	9	14	12	9	25.0108	25.0197	24.8319	24.8392	24.9274	24.8511	24.6865		0.784709	1	-0.128102
	P41223;P41223-2	Protein BUD31 homolog	BUD31	-	41.7	39.6	46.5	54.9	47.2	47.2	41	7	6	7	9	9	9	7	25.2687	25.4795	25.7453	25.639	25.4973	25.341	25.5183		0.00258661	1	0.00106541
	P41227;P41227-2;Q9BSU3	N-alpha-acetyltransferase 10	NAA10	-	62.6	60.9	70.6	48.5	46	51.5	46.4	11	11	13	10	9	10	9	26.4756	26.6534	26.9315	26.5192	26.4763	26.5696	26.6543		0.4934	1	-0.131943
	P41236;Q6NXS1	Protein phosphatase inhibitor 2;Protein phosphatase inhibitor 2-like protein 3	PPP1R2;PPP1R2P3	-	21	17.6	32.7	28.3	17.6	12.7	12.7	3	2	5	4	2	3	3	25.3377	25.6349	26.2389	25.6997	25.2068	25.3807	26.3084		0.0876417	1	-0.0882994
	P41240;P42679;P42679-2;P42679-3	Tyrosine-protein kinase CSK	CSK	+	57.8	55.8	46.4	52.7	61.3	47.3	55.8	19	19	16	18	21	17	19	26.6827	26.7074	26.6811	26.8377	26.8159	26.7213	26.6943		0.894872	1	0.0769113
	P41250	Glycine--tRNA ligase	GARS	-	56.7	56.4	57.6	55.2	51.2	53.2	47.2	36	34	34	37	32	33	32	29.044	28.8684	28.8596	28.9126	29.1158	29.0864	28.9896		0.640844	1	0.102122
	P41252	Isoleucine--tRNA ligase, cytoplasmic	IARS	-	43.2	42.6	41.5	47	42.9	44.5	41.4	44	46	39	52	44	44	43	28.1268	28.177	27.5416	28.2579	28.1622	27.9385	27.8647		0.20839	1	0.107371
	P41567	Eukaryotic translation initiation factor 1	EIF1	-	82.3	82.3	82.3	82.3	77.9	77.9	77.9	5	4	4	5	2	3	3	28.6703	28.6686	28.9712	28.8146	28.8764	29.0568	28.937		0.686389	1	0.151127
	P41732	Tetraspanin-7	TSPAN7	-	9.6	6	9.6	6	6	9.6	6	2	1	2	1	1	2	1	26.5166	NaN	26.5838	26.1984	26.272	26.7229	NaN		0.278961	1	-0.152452
	P41743;Q05513;Q05513-2;Q05513-3	Protein kinase C iota type	PRKCI	+	14.3	13.3	11.9	11.9	11.9	11.9	8.7	5	5	4	4	4	4	3	24.2929	24.4086	24.2185	24.5685	23.998	23.681	23.9082		0.532808	1	-0.267742
	P42025	Beta-centractin	ACTR1B	-	49.7	49.7	55.6	55.6	38.8	51.3	46	5	6	7	7	4	6	5	26.9131	26.9927	27.2431	27.0997	27.3234	27.1501	27.0814		0.481175	1	0.114012
	P42166	Lamina-associated polypeptide 2, isoform alpha;Thymopoietin;Thymopentin	TMPO	-	71.9	66.1	70	60.7	59.8	66.6	71.2	22	21	21	19	18	19	21	29.6196	29.6301	29.6713	29.7343	29.6941	29.6753	29.7378		1.58296	1	0.0700323
	P42167;P42167-2;P42167-3	Lamina-associated polypeptide 2, isoforms beta/gamma;Thymopoietin;Thymopentin	TMPO	-	59	57	50.2	54.4	53.3	59.9	60.1	10	9	9	9	10	11	11	28.704	28.9309	29.2864	28.9508	29.068	28.9873	29.0778		0.119065	1	0.0472161
	P42224;P42224-2;Q14765	Signal transducer and activator of transcription 1-alpha/beta	STAT1	-	38.7	39.3	36.8	38	32	38.7	27.9	23	21	19	20	18	21	15	26.9748	26.9769	26.8247	26.9247	26.8123	26.8421	26.7596		0.738781	1	-0.090806
	P42226;P42226-3;P42226-2	Signal transducer and activator of transcription 6	STAT6	-	18.4	8.5	5.3	15.5	5.5	14.4	9.1	8	5	3	7	4	8	5	23.8081	24.1126	23.3377	23.9561	23.7766	23.7401	23.6943		0.0687729	1	0.0389482
	P42285	Superkiller viralicidic activity 2-like 2	SKIV2L2	-	40.6	41.4	38.1	41.4	39.2	35.4	39.6	31	33	29	31	31	26	31	26.622	26.5625	26.0707	26.7203	26.6112	26.3298	26.2643		0.119149	1	0.0630183
	P42331-6;P42331-4;P42331;P42331-5;P42331-3	Rho GTPase-activating protein 25	ARHGAP25	-	18	8.9	12.7	8	14.1	16.3	10.8	3	1	2	2	1	1	1	24.7263	24.5888	24.3842	24.4299	24.528	24.3109	24.2711		0.81222	1	-0.181491
	P42336	Phosphatidylinositol 4,5-bisphosphate 3-kinase catalytic subunit alpha isoform	PIK3CA	-	4.7	7	3.1	3.8	7.2	1.6	5.1	3	4	2	3	5	2	3	23.237	23.7297	22.9114	NaN	23.6567	NaN	23.1039		0.0819302	1	0.0875572
	P42345	Serine/threonine-protein kinase mTOR	MTOR	+	19.3	21.5	10.3	21.2	18.1	16.4	12.7	32	33	16	36	29	27	19	24.623	24.7524	23.9719	24.8686	24.672	24.4817	24.1522		0.129892	1	0.0944734
	P42356;P42356-2	Phosphatidylinositol 4-kinase alpha	PI4KA	-	2.5	5.8	4.2	4.3	3.4	1.5	1.6	3	6	5	5	4	2	2	23.2523	23.6283	22.4368	23.4178	23.5146	22.865	23.0036		0.0984932	1	0.0944263
	P42566;P42566-2	Epidermal growth factor receptor substrate 15	EPS15	-	22	22	16.4	16	14.8	18.1	25.4	12	12	10	11	8	11	15	25.1338	25.0249	25.0672	24.7975	24.6417	24.9283	24.8045		1.8975	1	-0.282259
	P42574	Caspase-3;Caspase-3 subunit p17;Caspase-3 subunit p12	CASP3	-	36.1	39.4	45.5	34.3	53.1	47.7	41.2	8	7	8	6	9	11	8	27.0668	26.6494	26.9728	26.7204	26.7761	27.1599	26.8784		0.0274064	1	-0.0126389
	P42575;P42575-2;P42575-3	Caspase-2;Caspase-2 subunit p18;Caspase-2 subunit p13;Caspase-2 subunit p12	CASP2	-	44.2	44.2	41.8	37.8	41.2	42.9	40.3	15	13	12	12	12	13	11	25.753	25.6476	25.2935	25.5591	25.5197	25.4019	25.3783		0.329447	1	-0.0999653
	P42677	40S ribosomal protein S27	RPS27	-	39.3	40.5	39.3	41.7	39.3	40.5	40.5	2	2	2	3	2	2	2	29.9602	30.049	30.0673	30.4142	30.1097	30.0445	30.0953		0.636227	1	0.140481
	P42694;P42694-2	Probable helicase with zinc finger domain	HELZ	-	6.2	10	4.7	7	10.9	6.9	2.5	7	10	4	7	12	7	3	23.4661	23.3556	22.9852	23.6977	23.7566	23.1324	22.8505		0.115665	1	0.0903571
	P42695	Condensin-2 complex subunit D3	NCAPD3	-	14.8	16	5	15.9	15.8	14.6	10.1	14	16	5	15	17	15	10	25.282	25.423	23.3337	25.1888	25.4092	24.9911	24.8225		0.300408	1	0.423337
	P42696;P42696-2	RNA-binding protein 34	RBM34	-	29.5	34.4	40.7	32.1	35.8	35.3	27.4	13	15	16	12	13	13	10	25.6114	25.7887	25.9606	25.9797	25.7737	25.7282	25.792		0.107958	1	0.0315129
	P42704	Leucine-rich PPR motif-containing protein, mitochondrial	LRPPRC	-	58.2	60.4	52.3	60.6	56	56.6	51.4	69	68	60	70	70	69	62	28.2353	28.2727	27.8463	28.1455	28.0677	28.0587	28.0544		0.115041	1	-0.0365151
	P42765	3-ketoacyl-CoA thiolase, mitochondrial	ACAA2	-	57.7	54.9	52.9	50.1	42.3	59.9	55.4	13	12	11	11	10	14	14	25.9718	25.954	25.9702	25.8889	25.9056	26.0121	26.095		0.0616438	1	0.0100555
	P42766	60S ribosomal protein L35	RPL35	-	26	26	26	29.3	29.3	22	29.3	4	4	4	5	5	4	5	29.4295	29.7063	29.8276	30.0398	29.8121	29.7523	29.762		0.698936	1	0.187078
	P42768	Wiskott-Aldrich syndrome protein	WAS	-	17.5	24.7	15.3	16.5	22.1	30.3	15.9	4	5	4	4	5	8	4	24.7587	24.9914	25.2018	24.5533	24.7786	24.7666	24.8767		0.875922	1	-0.240153
	P42785;P42785-2	Lysosomal Pro-X carboxypeptidase	PRCP	-	15.7	10.5	15.7	13.5	13.3	17.7	5.2	5	3	5	4	4	6	2	23.9677	23.8358	24.0352	23.9215	23.7191	23.9091	23.8604		0.586884	1	-0.0936985
	P42858	Huntingtin	HTT	-	9.6	9	2.5	10.9	10.2	6	3.7	18	16	4	22	18	11	6	24.9353	24.9718	22.152	25.2781	24.7945	24.2646	23.289		0.158231	1	0.386863
	P42892;P42892-3;P42892-4	Endothelin-converting enzyme 1	ECE1	-	7.9	8.1	10.6	5.7	5.7	14.2	1.9	0	0	0	0	0	1	0	23.2442	23.405	23.6424	23.1187	23.1635	23.6136	NaN		0.269761	1	-0.131962
	P42898;P42898-2	Methylenetetrahydrofolate reductase	MTHFR	-	9	5.3	12.8	5.5	1.7	16.6	4.1	3	2	5	2	1	6	2	23.0582	NaN	23.6383	23.0183	NaN	23.6193	22.4803		0.249533	1	-0.308979
	P43007;P43007-2	Neutral amino acid transporter A	SLC1A4	-	12.6	17.7	16.7	11.5	9.8	14.8	14.8	4	5	5	4	3	4	4	25.7837	25.7066	26.2338	25.3448	25.4689	25.9159	25.8434		0.564205	1	-0.264794
	P43034;P43034-2	Platelet-activating factor acetylhydrolase IB subunit alpha	PAFAH1B1	-	55.6	61	49.5	52.4	57.3	60.7	53.9	18	20	16	17	18	18	17	27.2989	27.1436	27.1348	27.1914	27.0918	27.053	27.0738		0.74783	1	-0.0898862
	P43121;P43121-2	Cell surface glycoprotein MUC18	MCAM	-	4.5	2.2	9.3	2.2	3.6	11.8	6.5	2	1	4	1	2	5	3	NaN	NaN	NaN	NaN	23.1792	23.169	22.827		0	0.947555	NaN
	P43243	Matrin-3	MATR3	-	56.7	55	59.9	56.7	54.1	55.6	58.9	24	27	26	25	25	25	27	29.0441	29.0196	29.2677	29.218	29.227	29.1084	29.1571		0.393086	1	0.0671337
	P43250;P43250-2;P43250-3	G protein-coupled receptor kinase 6	GRK6	+	17.4	16	11.1	13.7	9.4	13.2	12	6	5	4	6	3	4	4	24.476	24.3955	24.0925	24.3365	24.1963	24.0132	23.9226		0.651487	1	-0.204166
	P43304;P43304-2	Glycerol-3-phosphate dehydrogenase, mitochondrial	GPD2	-	0	0	1.7	1.7	2.1	3.4	2.1	0	0	1	1	1	2	1	NaN	NaN	NaN	NaN	NaN	NaN	NaN		NaN	1	0
	P43307;P43307-2	Translocon-associated protein subunit alpha	SSR1	-	16.1	17.1	16.1	16.1	14.7	16.1	16.1	3	3	3	3	3	3	3	27.1532	26.7589	27.6398	26.4174	26.742	27.3533	27.5346		0.176849	1	-0.172134
	P43403;P43403-3;P43403-2;Q8NFD2	Tyrosine-protein kinase ZAP-70	ZAP70	+	65.3	70.1	55.9	68.2	64.9	60.4	56.9	31	33	25	34	31	30	26	27.7372	27.7416	27.4179	27.9946	27.9361	27.8329	27.6255		0.78915	1	0.215077
	P43405;P43405-2	Tyrosine-protein kinase SYK	SYK	+	22.7	27.7	22.8	29.3	22	26	25.2	7	9	7	9	8	9	8	27.5831	27.6357	27.4661	27.6705	28.0083	27.6972	27.7759		1.13595	1	0.226366
	P43487;P43487-2;Q9C010;Q9C010-2	Ran-specific GTPase-activating protein	RANBP1	-	65.2	61.7	59.7	61.7	59.7	65.2	59.7	9	9	8	9	7	9	7	29.3851	29.4232	29.6109	29.5099	29.4261	29.6185	29.5794		0.330346	1	0.0604312
	P43490	Nicotinamide phosphoribosyltransferase	NAMPT	-	66.6	59.5	67.8	68.8	59.3	57.8	64	25	21	26	25	26	21	23	27.7638	27.8318	27.9286	27.6826	27.8392	27.9277	27.8721		0.0518154	1	-0.011001
	P43686;P43686-2	26S protease regulatory subunit 6B	PSMC4	-	79.2	79.2	76.3	72.2	71.5	70.8	71.8	26	27	27	24	22	24	24	28.6228	28.536	28.862	28.4264	28.3919	28.7488	28.6799		0.355656	1	-0.111835
	P43897;P43897-2;P43897-4;P43897-3	Elongation factor Ts, mitochondrial	TSFM	-	40.6	28	38.2	31.7	45.8	37.5	33.2	8	8	9	7	11	9	7	27.0578	27.1	27.2849	27.1416	27.1356	27.216	27.1504		0.0762192	1	0.013344
	P45880;P45880-2;P45880-1	Voltage-dependent anion-selective channel protein 2	VDAC2	-	65.3	71.1	65.3	68.4	61.2	64.3	58.5	15	17	15	16	14	15	14	29.871	29.6242	29.9683	29.5425	29.6203	29.8705	30.0091		0.148346	1	-0.0605985
	P45954;P45954-2	Short/branched chain specific acyl-CoA dehydrogenase, mitochondrial	ACADSB	-	28.2	38.2	41.4	38	41	36.1	39.4	9	12	12	11	11	9	10	25.4456	25.5449	25.6897	25.4017	25.5084	25.782	25.782		0.174239	1	0.0584561
	P45973	Chromobox protein homolog 5	CBX5	-	47.1	40.3	51.8	47.1	42.9	42.9	38.7	9	7	8	8	7	7	8	27.3459	27.3765	27.6834	27.501	27.5897	27.5799	27.5634		0.421303	1	0.0899038
	P45974;P45974-2	Ubiquitin carboxyl-terminal hydrolase 5	USP5	-	46	47.1	35.4	43.8	42.3	41	41	25	27	22	25	25	25	24	26.7329	26.9147	26.3671	26.8137	26.6608	26.5997	26.5858		0.0147375	1	-0.00651519
	P45983-3;P45983-4;P45983;P45983-2;P45983-5	Mitogen-activated protein kinase 8	MAPK8	+	27.1	21.1	25.8	18	15.6	24	16.9	6	5	6	4	4	5	4	24.3066	24.4013	24.2743	24.2926	24.0935	24.3418	24.1312		0.677308	1	-0.112584
	P45984;P45984-2;P45984-3;P45984-4;P45984-5	Mitogen-activated protein kinase 9	MAPK9	+	9.9	10.8	13	12.7	17.2	17.5	13.4	3	3	3	4	6	5	4	24.1917	23.8368	24.0538	24.3074	24.1033	24.0547	24.0429		0.378504	1	0.099614
	P45985;P45985-2	Dual specificity mitogen-activated protein kinase kinase 4	MAP2K4	+	22.3	17.5	17.3	16	23.6	31.8	27.8	6	5	5	4	6	8	8	25.8552	25.4823	25.5081	25.3721	25.6145	26.1598	25.8084		0.221525	1	0.123496
	P46013	Antigen KI-67	MKI67	-	40.3	43.9	31.4	43.3	35.6	32.6	30.4	9	7	7	9	6	7	7	27.1153	27.365	26.3526	27.3186	26.897	26.3627	26.5192		0.18335	1	-0.169901
	P46019	Phosphorylase b kinase regulatory subunit alpha, liver isoform	PHKA2	-	1.5	1.9	1.5	3.3	1.1	1.9	1.1	1	1	1	2	1	1	1	NaN	NaN	NaN	23.2484	NaN	23.3667	NaN		0	0.947215	NaN
	P46020;P46020-3;P46020-2	Phosphorylase b kinase regulatory subunit alpha, skeletal muscle isoform	PHKA1	-	1.2	1.2	1.2	1.2	3.4	2	1.2	1	1	1	1	2	1	1	NaN	NaN	NaN	NaN	NaN	NaN	NaN		NaN	1	0
	P46060	Ran GTPase-activating protein 1	RANGAP1	-	43.4	46.5	38	46.5	42.1	47.5	41.2	16	19	13	17	16	17	17	26.1776	26.3158	26.0574	26.1018	25.9278	26.2169	26.1488		0.378905	1	-0.0847994
	P46063	ATP-dependent DNA helicase Q1	RECQL	-	42.4	34.4	35.4	40.7	41.6	39	38.4	17	15	16	18	20	18	17	27.0692	26.7858	26.8066	26.8455	26.9564	26.9283	26.7171		0.092341	1	-0.0253684
	P46087;P46087-4;P46087-2;P46087-3	Probable 28S rRNA (cytosine(4447)-C(5))-methyltransferase	NOP2	-	35.7	33.4	34	36	33.3	34.1	31.2	22	23	22	22	20	22	21	27.1525	27.3793	27.5973	27.5416	27.5029	27.3298	27.4927		0.311196	1	0.0903681
	P46100;P46100-4;P46100-3;P46100-5;P46100-2;P46100-6	Transcriptional regulator ATRX	ATRX	-	7.7	9.9	6	10.5	7.1	5.1	6.6	12	16	9	17	12	8	10	24.6009	25.0059	24.2713	25.0202	24.7396	24.5819	24.5305		0.158866	1	0.0920072
	P46108	Adapter molecule crk	CRK	-	39.1	41.8	53.3	41.4	48	44.7	44.1	1	1	1	1	2	1	1	25.4298	25.6066	26.0243	25.5375	25.4407	25.7041	25.6861		0.228429	1	-0.0947328
	P46109	Crk-like protein	CRKL	-	47.2	43.6	46.2	45.9	47.2	45.2	38.9	11	10	12	10	11	11	10	26.7771	26.8881	27.1408	26.821	26.9671	27.1428	27.164		0.275355	1	0.0884089
	P46199	Translation initiation factor IF-2, mitochondrial	MTIF2	-	6.2	11.7	7.6	7.8	10.6	5.1	9.6	3	6	4	4	4	2	4	23.6676	23.7738	23.5275	23.8886	23.852	23.8842	23.6522		0.892312	1	0.162875
	P46379;P46379-2;P46379-3;P46379-5;P46379-4	Large proline-rich protein BAG6	BAG6	-	34.6	25.7	30.2	21.4	27	34.5	31.7	21	19	21	14	20	22	21	26.2179	26.0218	26.3987	25.6856	26.0806	26.4165	26.4076		0.106587	1	-0.0652072
	P46459;P46459-2	Vesicle-fusing ATPase	NSF	-	42.7	38.8	41.4	39.4	38.8	47	49.6	26	23	25	24	23	30	29	27.0475	27.0581	27.0289	26.8972	26.9125	26.9394	26.888		3.54206	1	-0.13552
	P46527	Cyclin-dependent kinase inhibitor 1B	CDKN1B	-	42.9	47	42.9	42.9	16.7	19.2	0	4	5	4	4	2	2	0	24.3477	24.1785	24.317	24.1632	23.6272	23.7032	NaN		1.20565	1	-0.449824
	P46734;P46734-2;P46734-3	Dual specificity mitogen-activated protein kinase kinase 3	MAP2K3	+	17.9	17.9	13	8.1	18.7	16.1	12.1	4	4	3	2	4	4	3	24.572	24.596	24.4516	24.7101	24.8379	24.7837	24.7493		2.26484	1	0.230416
	P46736;P46736-2;P46736-3;P46736-5;P46736-4	Lys-63-specific deubiquitinase BRCC36	BRCC3	-	26.9	29.7	42.7	26.9	54.1	47.8	43.7	6	7	9	6	11	10	9	25.5368	25.2197	25.4253	25.0668	25.4604	25.4777	25.5479		0.0127617	1	-0.00573635
	P46776	60S ribosomal protein L27a	RPL27A	-	24.3	32.4	24.3	32.4	33.1	32.4	33.1	6	5	5	5	8	7	8	29.418	30.1937	29.8924	30.5155	30.1143	29.8942	30.0333		0.567349	1	0.304616
	P46777	60S ribosomal protein L5	RPL5	-	52.9	54.2	50.8	56.6	47.8	54.5	56.6	13	16	15	16	12	16	17	29.9073	30.1425	30.2118	30.3479	30.1862	30.0026	30.084		0.231887	1	0.0680275
	P46778	60S ribosomal protein L21	RPL21	-	43.8	44.4	44.4	44.4	43.1	43.8	39.4	8	10	10	9	7	8	8	29.0678	29.4471	29.4579	29.733	29.7747	29.3608	29.572		0.908553	1	0.285891
	P46779;P46779-2;P46779-3;P46779-4;P46779-5	60S ribosomal protein L28	RPL28	-	40.1	40.9	41.6	40.1	41.6	46.7	51.8	6	7	7	6	6	8	9	29.0653	29.4479	28.9834	29.2107	29.7968	29.5241	29.8731		1.00983	1	0.435626
	P46781	40S ribosomal protein S9	RPS9	-	48.5	49	45.9	49.5	41.8	41.8	41.2	12	13	14	13	14	13	13	29.7132	29.8823	30.0997	30.1305	30.1799	30.0325	30.0293		0.925568	1	0.194657
	P46782	40S ribosomal protein S5;40S ribosomal protein S5, N-terminally processed	RPS5	-	60.3	55.4	50.5	68.6	59.8	64.7	64.7	10	10	10	12	10	12	11	29.9799	29.8905	30.2377	29.9067	30.2454	30.1257	30.349		0.361575	1	0.120643
	P46783;Q9NQ39	40S ribosomal protein S10	RPS10	-	49.1	54.5	44.2	54.5	49.1	44.2	35.2	8	10	7	11	8	8	7	29.6537	29.7447	30.2477	29.8083	29.8615	29.9296	29.9361		0.00379494	1	0.00181818
	P46926;P46926-2	Glucosamine-6-phosphate isomerase 1	GNPDA1	-	60.6	45.3	59.5	52.6	70.2	64	74	8	5	7	6	9	7	9	27.4421	27.0798	27.4578	27.0818	27.3229	27.4332	27.4227		0.0274263	1	-0.0114166
	P46934-4;P46934;P46934-2;P46934-3	E3 ubiquitin-protein ligase NEDD4	NEDD4	-	19.3	25.6	16.8	16	18.8	19.3	15.8	11	13	9	9	10	10	8	25.1127	25.1632	25.1537	25.3198	25.066	24.8155	24.8926		0.388166	1	-0.119689
	P46937;P46937-2;P46937-3;P46937-5;P46937-6;P46937-7;P46937-8;P46937-9;P46937-4	Transcriptional coactivator YAP1	YAP1	-	14.3	10.9	14.5	14.3	7.1	14.5	10.5	3	2	3	3	2	4	3	23.5877	24.0728	24.2917	23.3711	NaN	23.8988	24.0033		0.325712	1	-0.226353
	P46940	Ras GTPase-activating-like protein IQGAP1	IQGAP1	-	61	62.5	61.3	57.7	53.5	58.7	55.8	71	78	73	73	66	70	68	30.4264	30.329	30.246	30.1095	30.158	30.1986	30.0728		1.83491	1	-0.199121
	P46976-2;P46976;P46976-3	Glycogenin-1	GYG1	-	23.1	18	18.6	7.2	20.7	28.8	14.7	4	3	5	2	5	7	4	25.7309	25.0097	26.1383	25.2648	25.4467	25.9617	26.1981		0.0871657	1	0.091502
	P46977;P46977-2	Dolichyl-diphosphooligosaccharide--protein glycosyltransferase subunit STT3A	STT3A	-	15.2	17.2	18	20	18.6	16.9	15.9	9	11	10	12	11	10	9	26.449	26.5858	26.4144	26.4876	26.6352	26.5195	26.4038		0.150212	1	0.0284452
	P47712	Cytosolic phospholipase A2;Phospholipase A2;Lysophospholipase	PLA2G4A	-	6.1	6.1	9.1	6.1	11.7	10	10	2	2	3	2	5	4	4	23.3441	23.2183	23.6572	23.6084	23.7025	23.1367	23.2111		0.0136815	1	0.00815328
	P47755;P47755-2	F-actin-capping protein subunit alpha-2	CAPZA2	-	59.4	58.4	65	64	56.3	50	56.3	9	9	10	11	9	8	9	27.3884	27.2476	27.5691	27.121	27.1941	27.4587	27.3848		0.398069	1	-0.112035
	P47756-2;P47756	F-actin-capping protein subunit beta	CAPZB	-	64.3	67.3	61.4	75.7	72.1	75	69.9	22	23	19	24	22	23	21	29.0535	29.1358	28.8888	29.059	28.8967	28.9276	28.8995		0.470846	1	-0.0803191
	P47813	Eukaryotic translation initiation factor 1A, X-chromosomal	EIF1AX	-	47.9	47.9	41	43.1	42.4	44.4	43.8	1	1	0	1	1	1	2	NaN	NaN	NaN	NaN	NaN	NaN	26.4194		0	0.953968	NaN
	P47897;P47897-2	Glutamine--tRNA ligase	QARS	-	58.7	48.4	53.3	52.9	53.3	55.4	51.7	35	30	32	30	34	32	32	27.3881	27.3738	27.1053	27.5116	27.5222	27.3926	27.3599		0.840496	1	0.157506
	P47914	60S ribosomal protein L29	RPL29	-	9.4	9.4	9.4	20.8	9.4	14.5	14.5	1	1	1	3	1	2	2	NaN	NaN	NaN	29.3031	NaN	30.0432	32.0769		0	0.954154	NaN
	P47974	Zinc finger protein 36, C3H1 type-like 2	ZFP36L2	-	5.9	5.7	6.7	8.5	15	9.5	4	2	2	2	3	4	3	1	24.9075	NaN	24.9986	25.2116	25.3389	25.3226	NaN		1.9202	1	0.337979
	P47985;P0C7P4	Cytochrome b-c1 complex subunit Rieske, mitochondrial;Cytochrome b-c1 complex subunit 11;Putative cytochrome b-c1 complex subunit Rieske-like protein 1	UQCRFS1;UQCRFS1P1	-	47.8	40.1	50.7	42.3	31.4	32.8	39.1	9	7	11	10	7	6	8	26.5829	26.4932	27.0589	26.5084	26.9075	27.0863	27.0679		0.355369	1	0.180844
	P48047	ATP synthase subunit O, mitochondrial	ATP5O	-	49.8	53.1	53.1	49.8	55.4	55.4	59.6	8	9	9	8	9	9	10	28.3128	28.2198	28.7608	28.0964	28.3851	28.546	28.6204		0.0333743	1	-0.0191263
	P48059-2;P48059;P48059-4;P48059-5;P48059-3;Q7Z4I7;Q7Z4I7-2;Q7Z4I7-4;Q7Z4I7-3;Q7Z4I7-5;P0CW19-2	LIM and senescent cell antigen-like-containing domain protein 1	LIMS1	-	8	15.1	7.7	3.6	9.5	6.8	7.7	2	3	2	1	3	2	2	23.5128	23.5431	23.5473	NaN	24.064	NaN	23.7172		1.14674	1	0.356191
	P48147	Prolyl endopeptidase	PREP	-	55.5	59.2	48	50.7	45.8	50.6	50.1	28	33	26	28	26	27	28	27.1974	26.9942	26.8795	27.0269	27.1276	26.9882	26.9503		0.00175368	1	-0.000477314
	P48200;P48200-2	Iron-responsive element-binding protein 2	IREB2	-	11.8	16.5	10.6	4.6	14.5	9.8	5.9	5	8	5	2	7	6	3	24.45	25.2009	24.594	24.8829	25.5694	24.6882	24.5375		0.202477	1	0.171195
	P48382;P48382-2	DNA-binding protein RFX5	RFX5	-	9.7	20.3	22.4	19.6	20.5	21.8	14.6	3	7	8	7	8	8	5	23.6287	23.8016	23.9594	23.944	23.8037	23.7391	23.907		0.209799	1	0.0518937
	P48426;P48426-2	Phosphatidylinositol 5-phosphate 4-kinase type-2 alpha	PIP4K2A	-	15	13.8	18.2	22.4	15.8	18.5	18	3	2	3	4	2	2	2	26.4001	26.3701	26.5712	26.4313	26.4967	26.2557	26.3601		0.317568	1	-0.0611871
	P48444;P48444-2	Coatomer subunit delta	ARCN1	-	47	53.4	47	48.9	40.1	42.1	41.7	22	24	21	21	19	19	19	26.8453	26.7123	26.8377	26.814	26.9568	26.9361	26.8552		0.831971	1	0.0920773
	P48449;P48449-3;P48449-2	Lanosterol synthase	LSS	-	33.6	36.1	25.4	29	23.1	24	18.3	20	22	15	17	15	16	11	26.019	26.0984	25.7659	26.1902	26.0398	25.9499	25.8817		0.182533	1	0.0543408
	P48506	Glutamate--cysteine ligase catalytic subunit	GCLC	-	35.5	28.3	29.7	38.1	22.6	27.6	19.8	19	15	17	21	10	14	10	26.7062	26.74	26.399	26.8673	26.6579	26.4233	26.4844		0.0154671	1	-0.00685787
	P48507;P48507-2	Glutamate--cysteine ligase regulatory subunit	GCLM	-	36.5	25.9	29.9	21.2	25.9	25.9	21.2	6	5	6	4	5	5	4	25.357	25.1558	25.3716	25.0887	25.0161	25.3226	25.3168		0.435117	1	-0.108733
	P48556	26S proteasome non-ATPase regulatory subunit 8	PSMD8	-	35.4	31.7	31.4	31.4	26.6	31.7	33.4	11	10	10	10	8	10	10	28.0654	27.8021	28.1525	27.7859	28.0403	28.0667	27.9873		0.116507	1	-0.0366271
	P48634;P48634-3;P48634-2;P48634-4	Protein PRRC2A	PRRC2A	-	15.1	13.9	15.8	19.7	17.1	16.2	17.8	18	17	18	26	21	20	21	25.8621	25.9488	25.96	26.1165	25.8743	25.8162	25.9282		0.0432766	1	0.0101746
	P48637;P48637-2	Glutathione synthetase	GSS	-	40.1	47.5	41.1	34	32.9	39.9	39.5	13	18	14	12	10	13	14	26.6589	26.5958	27.0615	26.3556	26.5441	26.8348	26.8648		0.262741	1	-0.12224
	P48643;P48643-2	T-complex protein 1 subunit epsilon	CCT5	-	67.5	75.2	68.2	72.1	70.8	73	64.3	37	41	37	34	35	37	34	29.7222	29.6349	29.5407	29.5828	29.5373	29.6739	29.5523		0.341856	1	-0.0460354
	P48651;P48651-3;P48651-2	Phosphatidylserine synthase 1	PTDSS1	-	12.3	14.6	10.6	10.6	13.1	5.3	5.3	4	5	4	4	4	2	2	25.3702	25.1569	24.9128	25.4865	25.7675	25.4459	25.4642		1.40408	1	0.394413
	P48723	Heat shock 70 kDa protein 13	HSPA13	-	2.1	6.4	11	3.6	11.3	13	19.5	1	2	5	1	3	4	6	NaN	24.1143	24.7515	NaN	23.7892	24.5185	24.2831		0.248639	1	-0.236031
	P48729;P48729-2;P48729-3	Casein kinase I isoform alpha	CSNK1A1	+	35.3	37.4	24	31.8	34.1	16	29.4	5	5	4	5	4	0	3	26.2619	25.7403	26.1547	25.9403	26.0255	26.0234	25.8198		0.283584	1	-0.100054
	P48730;P48730-2	Casein kinase I isoform delta	CSNK1D	+	17.3	13.5	13.5	16.1	19.8	26.3	9.9	1	1	1	1	2	3	1	24.8084	24.9587	25.001	24.9078	25.3732	25.281	25.0023		0.746842	1	0.21839
	P48735;P48735-2	Isocitrate dehydrogenase [NADP], mitochondrial	IDH2	-	46.2	46	47.6	45.8	51.1	54	59.1	22	22	23	20	23	23	24	29.4459	29.5456	29.46	29.5979	29.6378	29.586	29.6721		1.98607	1	0.139639
	P48739;P48739-3;P48739-2	Phosphatidylinositol transfer protein beta isoform	PITPNB	-	42.4	61.3	55	53.5	46.1	54.6	59.8	7	13	9	9	10	11	10	26.6211	26.747	26.8093	26.6455	26.6871	26.8348	26.852		0.141894	1	0.0290478
	P48960;P48960-2;P48960-3;Q9UHX3;Q9UHX3-4;Q9UHX3-6;Q9UHX3-3;Q9UHX3-2	CD97 antigen;CD97 antigen subunit alpha;CD97 antigen subunit beta	CD97	-	5	9.3	9.3	3.5	8.1	9.3	6.6	3	5	5	2	4	5	3	23.1939	23.3003	24.0484	22.7688	22.6106	23.5116	23.5557		0.489963	1	-0.402564
	P49005	DNA polymerase delta subunit 2	POLD2	-	46.3	41.2	43.7	44.6	38.6	37.1	32.8	14	12	11	12	11	11	9	26.0197	25.9477	25.9287	25.9586	26.1738	26.3773	26.2208		1.03165	1	0.217249
	P49006	MARCKS-related protein	MARCKSL1	-	54.9	54.9	54.9	37.4	48.2	54.9	58.5	6	6	6	4	4	5	7	28.6561	28.8452	29.2088	28.3587	28.4333	28.6431	29.0558		0.559388	1	-0.280658
	P49023-2;P49023;P49023-3;P49023-4	Paxillin	PXN	-	22.6	19.9	33	30	33	30.3	25.9	8	7	11	10	12	12	10	25.482	25.3767	25.5098	25.6121	25.6019	25.6556	25.6189		2.20508	1	0.165932
	P49069	Calcium signal-modulating cyclophilin ligand	CAMLG	-	15.5	15.5	10.8	15.5	14.2	10.5	14.2	2	2	2	2	2	2	2	23.6059	23.553	NaN	23.8249	23.5168	23.3944	23.4994		0.0504884	1	-0.0205808
	P49116;P49116-2	Nuclear receptor subfamily 2 group C member 2	NR2C2	-	5.7	10.7	16.8	0	5	8.4	5	2	3	6	0	1	2	1	23.1371	23.545	23.9636	NaN	NaN	23.4692	NaN		0	0.954336	-0.0793273
	P49137;P49137-2	MAP kinase-activated protein kinase 2	MAPKAPK2	+	29.2	37.2	27.5	25.8	27.5	28.5	33.8	9	9	7	5	6	6	7	27.9573	27.8775	28.1139	27.8628	27.667	27.7676	27.7703		1.46214	1	-0.215984
	P49189;P49189-3;P49189-2	4-trimethylaminobutyraldehyde dehydrogenase	ALDH9A1	-	58.7	54.5	39.1	52.2	53.8	50.6	49.8	23	21	16	19	20	20	19	26.852	26.8554	26.5058	26.7081	26.6387	26.7102	26.5932		0.303831	1	-0.0752207
	P49207	60S ribosomal protein L34	RPL34	-	20.5	12.8	21.4	21.4	22.2	22.2	29.9	3	2	4	4	4	5	6	28.9798	29.114	29.4296	29.2726	29.7116	29.5244	29.749		1.14936	1	0.389911
	P49247	Ribose-5-phosphate isomerase	RPIA	-	55.3	49.8	64.6	45.7	58.8	54.3	67.5	12	12	15	12	12	12	14	26.5099	26.3803	26.7142	26.2804	26.5187	26.7965	26.7675		0.126409	1	0.0559587
	P49257	Protein ERGIC-53	LMAN1	-	43.7	27.6	35.3	43.9	45.9	49.8	29	15	12	13	17	14	15	10	27.6786	27.5954	27.7729	27.7743	27.7598	27.7371	27.7066		0.624295	1	0.0621203
	P49321;P49321-3;P49321-4	Nuclear autoantigenic sperm protein	NASP	-	62.3	65.7	63.3	60.5	59.9	60.4	62.2	14	15	12	12	12	11	12	28.9858	28.7681	29.3011	28.6199	28.6635	29.1011	29.0855		0.311435	1	-0.150842
	P49327	Fatty acid synthase;[Acyl-carrier-protein] S-acetyltransferase;[Acyl-carrier-protein] S-malonyltransferase;3-oxoacyl-[acyl-carrier-protein] synthase;3-oxoacyl-[acyl-carrier-protein] reductase;3-hydroxyacyl-[acyl-carrier-protein] dehydratase;Enoyl-[acyl-carrier-protein] reductase;Oleoyl-[acyl-carrier-protein] hydrolase	FASN	-	49.2	51	43.2	47.7	56.1	53.9	49.9	80	83	69	79	91	88	83	28.2775	28.401	27.6367	28.502	28.3265	28.1278	28.0226		0.238037	1	0.139595
	P49336;P49336-2;Q9BWU1;Q9BWU1-2	Cyclin-dependent kinase 8;Cyclin-dependent kinase 19	CDK8;CDK19	+	6.7	7.3	5.4	7.3	6.7	5.6	10.1	2	3	2	3	2	3	3	24.7024	24.7039	24.6007	24.9721	25.2834	25.8349	25.5682		1.70009	1	0.745661
	P49354;P49354-2	Protein farnesyltransferase/geranylgeranyltransferase type-1 subunit alpha	FNTA	-	41.2	27.4	41.2	33.8	29.8	30.6	36.7	9	6	9	9	8	8	10	25.4761	25.2049	25.9404	25.3336	25.3716	25.6945	25.5695		0.0839353	1	-0.0481779
	P49356;P49356-2	Protein farnesyltransferase subunit beta	FNTB	-	8	11.4	8	3.7	5.7	9.2	2.1	2	2	2	1	2	2	1	NaN	NaN	NaN	NaN	NaN	24.2091	NaN		0	0.953325	NaN
	P49366;P49366-3;P49366-2	Deoxyhypusine synthase	DHPS	-	56.9	54.2	59.3	48.5	49.3	50.1	43.4	13	13	14	11	11	12	11	26.8484	26.7732	27.0959	26.3385	26.5884	26.8992	26.8829		0.593347	1	-0.228585
	P49368;P49368-2	T-complex protein 1 subunit gamma	CCT3	-	59.1	65.1	66.1	67.7	60.2	65.1	63.9	33	36	37	40	33	35	34	29.8171	29.8226	29.7657	29.8229	29.8096	29.8718	29.7496		0.130191	1	0.0116661
	P49406	39S ribosomal protein L19, mitochondrial	MRPL19	-	20.5	17.5	33.2	28.8	34.2	36	38.4	6	5	10	8	10	10	10	25.1561	25.282	25.5267	25.1834	25.5691	25.6065	25.7041		0.541647	1	0.194171
	P49407;P49407-2	Beta-arrestin-1	ARRB1	-	8.6	8.6	8.6	8.6	0	5.7	7.4	2	2	2	2	0	1	1	NaN	NaN	NaN	NaN	NaN	NaN	NaN		NaN	1	0
	P49411	Elongation factor Tu, mitochondrial	TUFM	-	63.9	67.3	63.5	61.9	53.8	55.8	59.5	27	27	27	26	24	25	24	29.2873	29.22	29.3315	29.4361	29.3658	29.2761	29.3383		0.746607	1	0.0744642
	P49427	Ubiquitin-conjugating enzyme E2 R1	CDC34	-	7.2	11.9	11.9	11.9	7.6	3	7.2	2	3	3	3	2	1	2	23.8302	24.2513	24.0962	23.397	23.8475	NaN	23.9911		0.654339	1	-0.314034
	P49454	Centromere protein F	CENPF	-	7.3	7.8	1.4	7.5	4.1	2.7	2	17	18	3	16	10	7	5	25.01	25.6757	22.9316	25.4533	24.488	23.786	23.784		0.0683585	1	-0.16128
	P49458;P49458-2	Signal recognition particle 9 kDa protein	SRP9	-	43	45.3	34.9	36	25.6	51.2	52.3	4	4	3	3	2	5	5	28.6702	28.6453	29.07	28.7254	28.95	29.0104	28.9552		0.356725	1	0.115101
	P49459;P49459-3;P49459-2	Ubiquitin-conjugating enzyme E2 A	UBE2A	-	24.3	24.3	24.3	24.3	24.3	30.9	24.3	1	1	1	1	1	2	1	26.0578	25.4478	26.2845	25.6612	26.0035	26.2175	26.0358		0.0700521	1	0.0494583
	P49585;Q9Y5K3;Q9Y5K3-3;Q9Y5K3-2;Q9Y5K3-4	Choline-phosphate cytidylyltransferase A	PCYT1A	-	26.4	24.8	22.1	34.3	22.1	29.4	23.7	6	6	5	9	5	7	6	25.178	25.3803	25.3098	25.2999	25.4076	25.2085	25.367		0.168471	1	0.0314341
	P49588;P49588-2	Alanine--tRNA ligase, cytoplasmic	AARS	-	56.1	59.4	58.1	53.4	56	63.2	58.3	37	42	38	36	36	45	41	28.9456	28.8264	28.6482	28.7421	28.7936	28.7739	28.7443		0.234459	1	-0.0432873
	P49589-3;P49589	Cysteine--tRNA ligase, cytoplasmic	CARS	-	43.7	44.4	42.1	47.2	44.2	44.6	39.7	2	3	2	5	1	2	4	27.9917	28.0087	27.7937	27.9482	27.9871	27.913	27.8275		0.0622059	1	-0.0124499
	P49590;P49590-2	Probable histidine--tRNA ligase, mitochondrial	HARS2	-	23.7	22.9	17.4	20.6	14.4	19.2	20.8	5	5	4	4	2	4	4	24.6244	24.5082	24.3012	24.6601	24.5431	24.6153	24.4787		0.464149	1	0.0963697
	P49591	Serine--tRNA ligase, cytoplasmic	SARS	-	53.3	52.9	39.1	52.7	51	52.1	46.5	26	21	18	22	23	23	20	27.9926	28.0567	27.8788	28.0975	28.1818	27.9972	27.9897		0.604271	1	0.0904786
	P49593;P49593-2	Protein phosphatase 1F	PPM1F	-	43.6	39.4	39.2	35.7	15.9	31.3	18.1	12	11	10	10	5	10	4	25.4561	25.5342	25.4821	25.2545	25.0805	25.331	24.9781		1.7142	1	-0.329777
	P49642	DNA primase small subunit	PRIM1	-	31.2	37.6	36	36	30.5	27.1	26.7	11	12	13	12	9	9	9	24.6873	24.7163	25.1163	24.9555	24.7549	24.731	24.6947		0.157608	1	-0.055937
	P49643;P49643-2	DNA primase large subunit	PRIM2	-	29.7	33.4	25	38.7	24.4	17.5	18.1	12	12	9	14	10	8	8	24.9462	25.0422	24.9766	24.9994	24.8797	24.8734	24.7854		0.889969	1	-0.10384
	P49711;P49711-2;Q8NI51-11;Q8NI51-6;Q8NI51-5;Q8NI51-10	Transcriptional repressor CTCF	CTCF	-	18	27.6	36.5	31.4	27.9	30.3	25.9	8	11	16	14	12	14	12	26.4402	26.9064	26.9157	26.7125	26.9058	26.7363	26.8519		0.123853	1	0.0475237
	P49720	Proteasome subunit beta type-3	PSMB3	-	58.5	54.6	59	59	44.4	54.6	54.6	9	10	11	10	8	11	11	28.7234	28.4974	28.9984	28.4958	28.7011	28.8815	28.8876		0.00365081	1	0.00180149
	P49721	Proteasome subunit beta type-2	PSMB2	-	76.1	89.1	66.7	85.1	81.6	62.2	70.1	13	15	12	13	12	10	12	28.6433	28.5003	28.8572	28.2227	28.7642	28.9896	28.8622		0.0695191	1	0.042741
	P49736	DNA replication licensing factor MCM2	MCM2	-	50.1	53.1	47.3	51.1	54.1	52.2	52.1	34	35	32	34	36	34	34	28.5517	28.5956	28.4983	28.6931	28.6396	28.503	28.5116		0.255335	1	0.0382851
	P49748-3;P49748;P49748-2	Very long-chain specific acyl-CoA dehydrogenase, mitochondrial	ACADVL	-	27.6	24	36	27	32.3	35.3	37.5	13	12	17	14	16	18	20	26.5795	26.344	26.5539	26.3407	26.447	26.5853	26.4662		0.142537	1	-0.0326368
	P49750;P49750-1;P49750-3	YLP motif-containing protein 1	YLPM1	-	20.5	20.7	21.7	24.5	13.1	18.4	14.5	32	33	36	39	20	29	21	26.0941	26.0398	26.3677	26.3856	26.2335	26.0533	26.3017		0.259588	1	0.0762998
	P49754;P49754-2;P49754-3	Vacuolar protein sorting-associated protein 41 homolog	VPS41	-	3.2	4.6	4.4	6	9.1	10.5	10.5	2	3	3	4	5	6	6	22.8626	22.6035	22.4986	22.8699	23.0531	22.8611	22.5281		0.49102	1	0.17315
	P49755	Transmembrane emp24 domain-containing protein 10	TMED10	-	35.2	37.4	37.4	31.5	32	32	35.2	7	8	8	5	6	6	7	27.3442	27.4672	27.7343	27.3406	27.5076	27.4768	27.3608		0.371078	1	-0.0937847
	P49756;P49756-2;P49756-3;P49756-4	RNA-binding protein 25	RBM25	-	35	33.3	26	34.5	34.5	31.2	28.8	22	24	20	25	25	20	19	27.0573	27.4088	27.2957	27.4713	27.4579	27.1857	27.2743		0.326306	1	0.0933525
	P49757;P49757-3;P49757-2;P49757-4;P49757-8;P49757-7;P49757-6;P49757-5;P49757-9	Protein numb homolog	NUMB	-	3.8	7.2	5.5	5.5	10.1	6.9	8.4	2	3	2	2	4	2	3	24.0836	24.4407	24.158	24.3022	24.2153	24.2381	24.4461		0.271043	1	0.0729742
	P49759;P49759-3	Dual specificity protein kinase CLK1	CLK1	+	0	0	0	9.3	4.3	2.9	0	0	0	0	2	1	0	0	NaN	NaN	NaN	24.2659	24.2666	NaN	NaN		0	0.953828	NaN
	P49761;P49761-1;P49761-3;P49761-2	Dual specificity protein kinase CLK3	CLK3	+	8	8	9.1	17.9	5.2	6	7.1	3	3	4	8	2	2	3	25.216	25.6275	25.3898	26.3358	25.7752	25.56	25.4843		0.723224	1	0.377726
	P49768;P49768-2;P49768-7;P49768-3;P49768-5;P49768-6;P49768-4;P49810;P49810-3	Presenilin-1;Presenilin-1 NTF subunit;Presenilin-1 CTF subunit;Presenilin-1 CTF12	PSEN1	-	8.1	8.1	8.1	12.8	0	0	4.1	2	2	2	3	0	0	1	23.4801	23.7007	23.9005	23.6925	NaN	NaN	NaN		0	0.953654	-0.00123914
	P49770	Translation initiation factor eIF-2B subunit beta	EIF2B2	-	40.5	31.1	36.5	35.6	38.2	36.8	47.6	10	8	11	7	10	10	13	26.3699	26.244	26.6632	26.3504	26.4187	26.6761	26.6987		0.311077	1	0.110308
	P49773	Histidine triad nucleotide-binding protein 1	HINT1	-	79.4	79.4	79.4	79.4	84.9	84.9	84.9	10	10	10	11	11	11	10	29.5866	29.6655	29.8433	29.6995	29.8861	29.9542	29.9739		0.90566	1	0.179985
	P49790;P49790-3;P49790-2	Nuclear pore complex protein Nup153	NUP153	-	25.4	37.6	30	33.4	23.7	25.9	23.7	21	29	24	25	19	21	18	25.7866	25.93	25.532	26.0132	25.8695	25.6505	25.7323		0.191957	1	0.0668392
	P49792;Q7Z3J3-2	E3 SUMO-protein ligase RanBP2	RANBP2	-	40.3	40.6	29.5	38.7	40.2	33.8	32.2	53	55	40	55	47	41	39	26.4813	26.658	25.8386	26.6584	26.4312	26.0874	26.1016		0.00796567	1	-0.00633732
	P49815-4;P49815-5;P49815;P49815-3;P49815-2;P49815-7;P49815-6;P49815-8	Tuberin	TSC2	-	8.1	8.5	3.1	8.2	8.3	10.1	4.7	7	10	3	8	8	9	4	24.5949	25.0313	23.9603	25.0207	25.1299	24.4554	24.6974		0.40615	1	0.297027
	P49821;P49821-2	NADH dehydrogenase [ubiquinone] flavoprotein 1, mitochondrial	NDUFV1	-	37.1	38.4	42.2	42.5	33.6	36	26.9	10	11	13	11	9	9	8	25.9163	25.8765	25.7198	25.794	25.8678	25.8634	25.8488		0.0377571	1	0.00594298
	P49840	Glycogen synthase kinase-3 alpha	GSK3A	+	25.7	23	25.1	30.2	36.6	25.1	25.3	6	4	5	7	8	6	6	24.7192	24.6362	24.9219	24.6832	24.6571	24.7506	24.7271		0.300553	1	-0.0546117
	P49841;P49841-2	Glycogen synthase kinase-3 beta	GSK3B	+	45	48.1	41	46	38.6	33.8	29	9	9	7	8	8	6	6	27.2317	27.0745	27.0469	26.9662	26.9158	26.9756	26.913		1.7014	1	-0.175032
	P49848;P49848-3;P49848-4;P49848-2	Transcription initiation factor TFIID subunit 6	TAF6	-	27.3	25.8	17.9	12.9	18.5	19.2	14.5	13	12	8	6	8	8	6	24.7251	24.6884	24.4746	24.1148	24.0639	24.4387	24.4167		1.40968	1	-0.370854
	P49902;P49902-2	Cytosolic purine 5-nucleotidase	NT5C2	-	39.9	40.6	33.7	43.9	31.9	37.3	34.6	15	17	14	18	12	15	13	25.9343	25.8674	25.9098	25.8613	25.7658	25.8142	25.6273		1.10454	1	-0.136665
	P49903;P49903-2;P49903-4;P49903-3	Selenide, water dikinase 1	SEPHS1	-	45.9	34.2	45.9	42.1	46.4	53.6	56.6	10	7	10	9	10	12	13	27.0301	26.9787	27.0647	26.9319	26.9463	27.1853	26.9813		0.0644044	1	-0.0133063
	P49914;P49914-2	5-formyltetrahydrofolate cyclo-ligase	MTHFS	-	24.6	30.5	35.5	35.5	16.3	36.9	23.6	3	4	5	5	2	5	3	26.0872	25.7756	26.0251	25.9126	25.7166	25.9221	25.7797		0.603561	1	-0.129859
	P49915;P49915-2	GMP synthase [glutamine-hydrolyzing]	GMPS	-	60.2	58.2	56.9	60.9	65.2	63.8	57.9	30	31	28	31	35	33	30	28.155	28.136	27.8914	28.1767	28.216	28.1245	28.0845		0.51255	1	0.0895807
	P49916;P49916-3;P49916-4;P49916-2	DNA ligase 3	LIG3	-	34.6	37.1	26.1	34.2	44.2	30.2	35.3	27	31	20	28	34	23	27	25.5359	25.6071	25.0397	25.7375	25.6427	25.2805	25.4269		0.269454	1	0.127651
	P49917	DNA ligase 4	LIG4	-	16.9	20	9.7	17.8	11.5	16.1	11.7	10	12	5	11	7	9	6	24.401	24.4769	23.649	24.5426	24.0918	23.8084	23.8262		0.135159	1	-0.108367
	P49959;P49959-3;P49959-2	Double-strand break repair protein MRE11A	MRE11A	-	14.4	11.7	9.2	14.7	12.1	10	6.6	8	6	5	8	8	5	3	24.0915	24.0019	24.3368	24.1443	24.1671	24.1049	23.8818		0.242171	1	-0.068869
	P50148;P29992	Guanine nucleotide-binding protein G(q) subunit alpha	GNAQ	-	43.2	48.2	39	41.5	39.3	43.2	37.9	10	12	10	11	8	9	8	27.5182	27.5401	27.6055	27.5261	27.3614	27.3796	27.2371		1.22772	1	-0.178577
	P50213;P50213-2	Isocitrate dehydrogenase [NAD] subunit alpha, mitochondrial	IDH3A	-	41.5	38	38	34.4	39.9	33.3	37.4	12	11	11	11	12	10	11	27.4356	27.2374	27.4225	27.2075	27.2482	27.3572	27.4589		0.217998	1	-0.0472492
	P50238	Cysteine-rich protein 1	CRIP1	-	46.8	46.8	36.4	0	19.5	9.1	31.2	2	2	1	0	2	1	3	NaN	NaN	NaN	NaN	NaN	NaN	NaN		NaN	1	0
	P50395;P50395-2	Rab GDP dissociation inhibitor beta	GDI2	-	77.1	80.4	77.1	80.9	79.8	79.1	75.7	24	28	26	27	28	30	28	30.0526	29.9618	30.0234	29.9676	30.1273	30.1012	30.1021		0.592339	1	0.0619672
	P50402	Emerin	EMD	-	48.4	44.5	40.6	43.7	36.2	44.9	43.3	9	8	7	8	7	8	8	26.5633	26.4815	26.9496	26.5542	26.621	26.7193	26.8904		0.0753205	1	0.0314266
	P50416;P50416-2;Q92523;Q92523-4;Q92523-3	Carnitine O-palmitoyltransferase 1, liver isoform	CPT1A	-	30.7	25.4	26	26.5	15	21.3	20.7	18	16	15	16	9	13	13	25.7305	25.6664	25.2264	25.8225	25.441	25.2321	25.2259		0.204898	1	-0.110741
	P50440;P50440-2;P50440-3	Glycine amidinotransferase, mitochondrial	GATM	-	9.2	5.7	5.7	13.9	20.1	4.7	8.7	2	1	1	3	4	1	2	23.2862	NaN	NaN	23.6107	22.9093	NaN	NaN		0	0.955849	-0.0261812
	P50452;P50452-3;P50452-2	Serpin B8	SERPINB8	-	13.9	7.2	0	7	7	6.1	7.8	3	1	0	1	2	1	2	23.1612	NaN	NaN	22.9417	22.9913	23.1636	22.8956		0	0.955659	-0.163131
	P50454	Serpin H1	SERPINH1	-	49.5	43.8	47.6	48.8	50	47.4	44	13	12	14	15	15	14	12	26.5753	26.5921	26.936	26.4428	26.754	26.8809	26.7213		0.00303958	1	-0.00134993
	P50502;Q8NFI4;Q8IZP2	Hsc70-interacting protein;Putative protein FAM10A5	ST13;ST13P5	-	34.4	42.3	40.4	36.3	42.3	36.3	33.9	9	13	11	10	11	10	9	29.5183	29.414	29.7993	29.377	29.2744	29.6093	29.5198		0.446682	1	-0.132086
	P50542-2	Peroxisomal targeting signal 1 receptor	PEX5	-	40.4	38.9	40.9	35.7	43	39.9	40	1	1	1	1	1	1	1	24.7629	24.6195	24.757	24.5831	24.6785	24.9517	24.7828		0.132183	1	0.0358752
	P50552	Vasodilator-stimulated phosphoprotein	VASP	-	25	27.6	21.6	20.8	27.4	30.8	26.6	8	9	7	7	8	10	8	25.6563	25.5239	25.5847	25.5899	25.5762	25.6518	25.6598		0.319671	1	0.0311298
	P50570;P50570-5	Dynamin-2	DNM2	-	44.7	42.6	42.4	44	45.1	45.1	43.6	0	0	0	0	0	0	0	27.0913	27.0208	27.1571	27.0289	27.0893	27.2031	27.0991		0.103585	1	0.0153364
	P50570-4	Dynamin-2	DNM2	-	44.8	44.5	42.5	44.1	44.9	45.1	45.4	0	0	0	0	0	0	0	NaN	24.6145	24.3956	NaN	NaN	24.6801	NaN		0	0.955399	0.17502
	P50579;P50579-3;P50579-2	Methionine aminopeptidase 2	METAP2	-	41.8	34.9	45.6	37.7	42.3	39.1	47.9	14	10	15	12	13	13	17	25.1467	25.2718	25.0656	25.309	25.1243	24.8538	25.2394		0.0828829	1	-0.0297607
	P50583	Bis(5-nucleosyl)-tetraphosphatase [asymmetrical]	NUDT2	-	60.5	51.7	60.5	46.3	70.1	66	49	7	5	7	4	7	7	5	25.8561	26.114	26.0012	26.1423	25.8603	25.9301	25.9557		0.0684994	1	-0.0183457
	P50613;Q9C098	Cyclin-dependent kinase 7	CDK7	+	10.1	21.4	18.8	17.1	27.5	25.7	13	2	5	4	4	6	6	3	24.0168	23.6645	24.171	23.8886	23.7585	23.731	23.6056		0.674887	1	-0.204869
	P50747	Biotin--protein ligase;Biotin--[methylmalonyl-CoA-carboxytransferase] ligase;Biotin--[propionyl-CoA-carboxylase [ATP-hydrolyzing]] ligase;Biotin--[methylcrotonoyl-CoA-carboxylase] ligase;Biotin--[acetyl-CoA-carboxylase] ligase	HLCS	-	3.2	3.2	3.2	3.7	11.7	8.8	2.5	1	1	1	1	4	4	1	NaN	NaN	NaN	NaN	23.4278	NaN	NaN		0	0.955239	NaN
	P50748;P50748-2	Kinetochore-associated protein 1	KNTC1	-	5.5	5.7	0.5	4.2	6	5.8	4.4	8	9	1	9	9	9	6	25.2501	25.2445	NaN	24.8941	25.4226	25.1729	24.8306		0.338085	1	-0.167264
	P50750;P50750-2	Cyclin-dependent kinase 9	CDK9	+	21.2	26.9	32	27.2	27.7	19.9	19.9	5	7	8	7	7	5	5	25.1327	25.1008	25.5373	25.1379	24.9587	24.9732	25.0601		0.858322	1	-0.224441
	P50851-2	Lipopolysaccharide-responsive and beige-like anchor protein	LRBA	-	13.8	14.2	8.3	14.7	15.7	12.9	11.4	0	0	0	0	0	1	1	25.163	25.3282	24.4263	25.194	25.0647	24.7446	24.6268		0.0830691	1	-0.0649511
	P50897;P50897-2	Palmitoyl-protein thioesterase 1	PPT1	-	44.8	41.5	44.8	28.4	27.5	43.1	34.3	8	7	9	5	5	9	8	27.8554	27.6869	28.1543	27.5717	27.6585	28.0538	28.0173		0.150381	1	-0.0735448
	P50914	60S ribosomal protein L14	RPL14	-	20.9	24.2	20.9	24.7	20.9	20.9	24.2	4	5	4	5	4	4	5	29.8791	29.8908	30.1991	29.9967	30.1714	30.115	30.0733		0.448265	1	0.0994085
	P50990;P50990-2;P50990-3	T-complex protein 1 subunit theta	CCT8	-	70.6	71	73	69.3	71.5	71.2	77.9	36	37	37	38	37	36	38	29.7092	29.6686	29.6459	29.4709	29.5385	29.7932	29.6487		0.302038	1	-0.0617428
	P50991;P50991-2	T-complex protein 1 subunit delta	CCT4	-	64.6	68.3	59.9	66	64.2	66.4	64.2	29	31	28	31	28	30	27	29.7938	29.7795	29.703	29.6891	29.706	29.7566	29.7465		0.508051	1	-0.0342007
	P50995;P50995-2;P27216;P27216-2	Annexin A11	ANXA11	-	23.4	27.9	29.3	34.5	31.5	30.3	31.1	11	13	14	17	15	14	14	27.1869	27.0472	27.2083	27.0706	27.0123	27.1356	27.0651		0.700906	1	-0.0765473
	P51003;P51003-2	Poly(A) polymerase alpha	PAPOLA	-	12.5	10.3	14.4	15	16.9	14.2	11.1	4	4	5	4	6	4	2	24.318	23.6567	24.2679	24.1206	24.1291	24.1831	24.0377		0.0718773	1	0.0367409
	P51114;P51114-3	Fragile X mental retardation syndrome-related protein 1	FXR1	-	44.9	43	41.2	42.7	46.7	32.4	41.7	2	2	2	1	3	1	2	27.2928	27.3576	27.4622	27.3547	27.2228	27.1025	27.2054		1.00489	1	-0.149537
	P51116	Fragile X mental retardation syndrome-related protein 2	FXR2	-	27.6	36	29.6	27.9	21.5	24.8	25.7	10	13	11	11	8	8	9	25.5552	25.7873	25.6549	25.8154	25.7361	25.7404	25.755		0.763155	1	0.0959202
	P51148;P51148-2	Ras-related protein Rab-5C	RAB5C	-	54.2	48.6	48.6	48.6	60.6	60.6	60.6	5	4	4	4	6	6	6	27.9981	27.7273	28.1799	27.6853	28.0044	28.1497	28.112		0.0401625	1	0.0194052
	P51149	Ras-related protein Rab-7a	RAB7A	-	68.1	74.4	63.8	73.9	72	72	62.8	13	16	14	17	14	16	15	28.2345	28.3158	28.6259	28.2575	28.4344	28.4859	28.4777		0.0652085	1	0.0218271
	P51151	Ras-related protein Rab-9A	RAB9A	-	25.9	18.9	25.4	18.9	30.3	37.3	43.3	3	2	3	2	4	5	6	24.0391	24.0592	24.483	23.9648	24.1645	24.4936	24.2521		0.0489153	1	0.0249891
	P51157;P51157-3;P51157-2	Ras-related protein Rab-28	RAB28	-	5.9	10	10	8.6	10.4	13.6	5.9	1	2	2	2	2	2	1	NaN	NaN	NaN	NaN	23.075	23.0985	NaN		0	0.955044	NaN
	P51159;P51159-2;O00194	Ras-related protein Rab-27A	RAB27A	-	5.9	0	5.9	0	18.1	14	9.5	1	0	1	0	4	3	2	NaN	NaN	NaN	NaN	23.7414	23.8513	NaN		0	0.951664	NaN
	P51397	Death-associated protein 1	DAP	-	24.5	24.5	31.4	24.5	24.5	24.5	24.5	1	1	2	1	1	1	1	NaN	24.6991	NaN	25.1999	25.3185	NaN	25.2309		0	0.951847	0.550702
	P51398;P51398-2;P51398-3	28S ribosomal protein S29, mitochondrial	DAP3	-	30.7	29.6	35.7	26.6	36.4	35.9	25.4	9	9	10	10	10	12	10	26.2666	26.2791	26.4017	26.4853	26.4864	26.5166	26.4101		1.77685	1	0.15881
	P51452;P51452-2	Dual specificity protein phosphatase 3	DUSP3	-	29.2	22.2	34.6	34.6	30.8	44.3	32.4	4	3	5	5	4	6	4	24.7172	24.5268	24.8287	24.5557	24.7151	24.85	24.7342		0.0794755	1	0.0228693
	P51531;P51531-2	Probable global transcription activator SNF2L2	SMARCA2	-	13.9	11.4	11.1	13	11.9	9.8	7.9	8	3	5	5	4	3	3	24.7108	23.9986	24.3629	24.2998	24.5974	24.1377	24.5243		0.0531508	1	0.032368
	P51532;P51532-5;P51532-2;P51532-3;P51532-4	Transcription activator BRG1	SMARCA4	-	23.9	26.2	23.6	26.5	25	24	20.2	20	23	21	23	21	20	19	26.5666	26.6316	26.4372	26.7599	26.6988	26.4145	26.4482		0.113941	1	0.0352251
	P51570;P51570-2	Galactokinase	GALK1	-	38.5	52.3	38	42.1	30.6	35.2	35.5	9	11	10	9	7	9	9	25.2339	25.2593	25.2418	25.1627	25.1251	25.2559	25.0379		0.90815	1	-0.0995782
	P51571	Translocon-associated protein subunit delta	SSR4	-	23.1	28.9	37.6	36.4	24.3	36.4	36.4	3	4	6	5	3	5	5	27.6327	27.8362	28.0244	27.8937	27.9588	27.8897	27.877		0.316888	1	0.0736961
	P51572-2;P51572	B-cell receptor-associated protein 31	BCAP31	-	17.6	14.7	17.9	16.6	17.6	24	24	6	5	7	5	6	8	6	27.7386	27.7915	28.3815	27.5248	28.204	28.2584	28.2025		0.104231	1	0.076876
	P51580	Thiopurine S-methyltransferase	TPMT	-	22.4	28.2	34.3	19.2	25.3	25.3	31.4	4	5	7	4	6	6	6	24.0095	24.0342	23.8945	23.8859	24.0739	23.9062	23.9144		0.216343	1	-0.03431
	P51608;P51608-2	Methyl-CpG-binding protein 2	MECP2	-	11.3	15.8	10.5	16.5	16.3	17.9	14	4	6	4	6	5	6	5	23.4767	23.7514	24.3623	24.244	24.0548	23.9046	24.1699		0.426592	1	0.229863
	P51610-4	Host cell factor 1;HCF N-terminal chain 1;HCF N-terminal chain 2;HCF N-terminal chain 3;HCF N-terminal chain 4;HCF N-terminal chain 5;HCF N-terminal chain 6;HCF C-terminal chain 1;HCF C-terminal chain 2;HCF C-terminal chain 3;HCF C-terminal chain 4;HCF C-terminal chain 5;HCF C-terminal chain 6	HCFC1	-	29.1	30.1	27.4	25.5	24.8	26.1	25.2	1	1	1	2	2	3	3	27.3835	27.3437	27.3431	27.3351	27.3674	27.4527	27.4031		0.455778	1	0.0328223
	P51648;P51648-2;P30838;P43353;P48448;P43353-2	Fatty aldehyde dehydrogenase	ALDH3A2	-	33.4	25.2	28.9	31.3	30.9	31.8	26.8	11	8	9	11	10	11	8	25.6081	25.7067	26.0829	25.6704	25.7174	26.0821	25.9951		0.148426	1	0.0670182
	P51649;P51649-2	Succinate-semialdehyde dehydrogenase, mitochondrial	ALDH5A1	-	23.2	32.9	31.8	27.1	28.2	33.1	24.5	8	10	10	9	12	14	11	28.221	28.1928	28.0956	28.115	28.0696	28.0565	28.1473		0.883056	1	-0.0727037
	P51659;P51659-3;P51659-2	Peroxisomal multifunctional enzyme type 2;(3R)-hydroxyacyl-CoA dehydrogenase;Enoyl-CoA hydratase 2	HSD17B4	-	49.5	48.2	47	50	45.7	48.9	45	23	24	24	23	23	24	23	27.3598	27.31	27.3917	27.3343	27.3546	27.4052	27.4271		0.347046	1	0.0265133
	P51665	26S proteasome non-ATPase regulatory subunit 7	PSMD7	-	65.4	54.6	65.4	57.4	70.1	69.4	58	12	13	13	13	15	15	14	27.7703	27.9185	28.2882	27.9767	28.3618	28.3244	28.1525		0.587689	1	0.211519
	P51692	Signal transducer and activator of transcription 5B	STAT5B	-	21.1	15	15.2	16.8	21.7	20.1	20.2	6	4	6	4	6	6	7	24.7585	24.4682	24.5126	24.4319	24.7874	24.7232	24.6643		0.24318	1	0.0719213
	P51784	Ubiquitin carboxyl-terminal hydrolase 11	USP11	-	33	31.7	30.6	23.3	30.1	27.7	26.3	22	20	19	16	22	18	18	25.9544	25.8339	25.5407	25.875	25.9563	25.7949	25.525		0.0257236	1	0.0114568
	P51790;P51790-4;P51790-2;P51790-5;P51793;P51793-2	H(+)/Cl(-) exchange transporter 3	CLCN3	-	4	8.2	7	8.2	8.7	4	4.9	3	5	4	5	4	3	3	24.1019	24.1586	24.0252	24.0366	24.231	24.2207	24.0723		0.271529	1	0.0449138
	P51798;P51798-2	H(+)/Cl(-) exchange transporter 7	CLCN7	-	4.8	3.9	2.4	6.2	11.2	8.1	12.9	3	2	1	4	5	3	5	24.1815	23.8772	NaN	23.8643	24.2275	23.8711	23.8423		0.177584	1	-0.0780272
	P51809;P51809-3;P51809-2	Vesicle-associated membrane protein 7	VAMP7	-	28.2	18.6	24.1	18.6	17.3	18.6	18.6	5	3	4	3	3	3	3	25.9152	26.4017	26.1957	25.8657	25.0024	25.4615	25.5704		1.45521	1	-0.69592
	P51812;Q9UK32	Ribosomal protein S6 kinase alpha-3	RPS6KA3	+	18.5	24.6	25.9	29.1	43.4	37	39.1	4	8	9	10	15	13	13	26.7405	26.7016	26.8494	26.8669	26.6722	26.7826	26.5921		0.16821	1	-0.0353683
	P51858;P51858-3;P51858-2	Hepatoma-derived growth factor	HDGF	-	75.8	79.6	79.6	67.1	63.8	67.9	67.9	19	19	19	16	16	17	18	29.225	29.2207	29.4889	29.3338	29.1607	29.1766	29.3009		0.316584	1	-0.0685213
	P51946	Cyclin-H	CCNH	-	3.4	0	0	5.9	9.6	14.6	13.9	1	0	0	1	3	4	3	NaN	NaN	NaN	NaN	23.3711	23.4643	23.534		0	0.951107	NaN
	P51948;P51948-2	CDK-activating kinase assembly factor MAT1	MNAT1	-	25.6	32.7	28.5	28.5	20.4	14.2	20.7	4	6	5	5	4	3	4	24.4449	24.5145	24.8342	24.7053	24.4165	24.6522	24.5824		0.0236873	1	-0.00873375
	P51970	NADH dehydrogenase [ubiquinone] 1 alpha subcomplex subunit 8	NDUFA8	-	63.4	51.7	47.7	51.7	59.3	42.4	34.9	8	7	7	7	7	6	4	27.1892	27.2505	27.7862	27.3238	27.4209	27.4185	27.2502		0.123556	1	-0.0553149
	P51991	Heterogeneous nuclear ribonucleoprotein A3	HNRNPA3	-	46.3	47.6	49.5	50.8	46	46	49.5	2	3	2	3	1	1	2	30.5866	30.7119	30.7669	30.8676	30.7732	30.6705	30.7323		0.489634	1	0.0724657
	P52209;P52209-2	6-phosphogluconate dehydrogenase, decarboxylating	PGD	-	68.3	69.6	68.5	65.6	63.8	66.5	62.7	26	29	28	27	25	25	25	29.6794	29.5152	29.5373	29.4218	29.4798	29.5707	29.4656		0.787826	1	-0.092782
	P52272;P52272-2	Heterogeneous nuclear ribonucleoprotein M	HNRNPM	-	66.8	71.9	74.7	65.1	66.7	67.7	66	44	44	45	42	38	39	38	30.0737	30.0578	30.4167	29.9902	30.1244	30.2674	30.2909		0.0388788	1	-0.0144895
	P52292	Importin subunit alpha-1	KPNA2	-	50.1	52.6	50.1	52.9	49.5	56.3	56.7	18	18	18	18	18	21	22	28.1382	28.0526	28.1333	27.9027	27.9055	28.1063	28.1082		0.655826	1	-0.102336
	P52294	Importin subunit alpha-5;Importin subunit alpha-5, N-terminally processed	KPNA1	-	33.6	34.4	33.5	32.7	37.5	24	31.8	9	8	6	7	9	5	7	26.5676	26.379	26.4079	26.1676	26.3656	26.536	26.349		0.415569	1	-0.0969826
	P52298;P52298-2;P52298-3;A6PVI3	Nuclear cap-binding protein subunit 2	NCBP2	-	27.6	32.7	32.7	27.6	15.4	22.4	22.4	4	5	5	4	2	3	3	26.7718	26.742	26.9048	26.3873	26.1662	26.8762	26.8001		0.556682	1	-0.248765
	P52306-5	Rap1 GTPase-GDP dissociation stimulator 1	RAP1GDS1	-	54.1	49.8	58.1	50.7	50.8	51	46.5	0	0	0	0	0	0	0	27.4009	27.3257	27.3359	27.1644	27.0605	27.3387	27.1538		1.23612	1	-0.174806
	P52333;P52333-2;P52333-4	Tyrosine-protein kinase JAK3	JAK3	+	1.8	5.2	1.8	6.1	3.9	4.3	0	1	3	1	4	2	2	0	NaN	23.1756	NaN	23.2399	23.034	23.0169	NaN		0	0.952636	-0.0786959
	P52429;P52429-2	Diacylglycerol kinase epsilon	DGKE	-	7.2	13.8	6.7	13.2	22.8	29.3	18.5	3	5	3	5	9	10	6	23.6736	23.8057	24.0883	24.2447	24.3278	23.9197	24.023		0.878693	1	0.272968
	P52434;P52434-3;P52434-4;P52434-2;P52434-5	DNA-directed RNA polymerases I, II, and III subunit RPABC3	POLR2H	-	53.3	66	35.3	48	61.3	35.3	53.3	5	6	4	6	6	4	5	26.7327	26.46	26.9651	26.7887	26.8838	27.0075	26.8785		0.589957	1	0.170361
	P52435;Q9GZM3;Q9H1A7;Q9GZM3-2	DNA-directed RNA polymerase II subunit RPB11-a;DNA-directed RNA polymerase II subunit RPB11-b1;DNA-directed RNA polymerase II subunit RPB11-b2	POLR2J;POLR2J2;POLR2J3	-	28.2	36.8	36.8	28.2	35.9	45.3	45.3	3	4	4	3	3	5	5	25.3269	25.2008	25.7442	24.831	25.039	25.4672	25.4286		0.44916	1	-0.232483
	P52564;P52564-2	Dual specificity mitogen-activated protein kinase kinase 6	MAP2K6	+	11.4	15.3	12.9	18.3	18.6	16.2	5.7	3	4	3	4	5	4	2	NaN	23.8588	24.0038	23.6919	23.8017	23.6308	23.7936		1.2428	1	-0.201812
	P52565;P52565-2	Rho GDP-dissociation inhibitor 1	ARHGDIA	-	71.1	47.5	78.4	67.6	75.5	71.6	71.6	11	9	13	10	12	11	11	29.9519	29.9622	30.3407	29.9705	30.1272	30.0999	30.1616		0.0137377	1	0.00483592
	P52566	Rho GDP-dissociation inhibitor 2	ARHGDIB	-	73.6	73.6	78.6	75.1	73.6	73.6	73.6	20	18	22	18	18	20	19	31.2744	31.3257	31.7379	31.482	31.4805	31.4732	31.5113		0.122525	1	0.0407391
	P52594;P52594-2;P52594-3;P52594-4	Arf-GAP domain and FG repeat-containing protein 1	AGFG1	-	16.4	18	19.8	16	17.8	23.8	24.2	5	5	6	5	5	7	7	25.9561	25.7767	26.3982	26.1329	26.1662	26.3841	26.4042		0.599982	1	0.228182
	P52597	Heterogeneous nuclear ribonucleoprotein F;Heterogeneous nuclear ribonucleoprotein F, N-terminally processed	HNRNPF	-	57.8	55.9	62.2	54.7	56.6	55.9	64.6	12	11	12	11	12	11	14	29.0335	29.0034	29.1124	28.783	29.1011	29.3377	29.318		0.217309	1	0.085176
	P52630;P52630-4	Signal transducer and activator of transcription 2	STAT2	-	4.1	7.4	2.8	6.5	5.2	9.5	4.3	2	4	1	2	2	4	2	NaN	NaN	NaN	23.6727	23.2365	23.7086	23.5216		0	0.95317	NaN
	P52655;P52655-2	Transcription initiation factor IIA subunit 1;Transcription initiation factor IIA alpha chain;Transcription initiation factor IIA beta chain	GTF2A1	-	2.9	9.8	9.8	6.9	2.9	7.4	2.9	1	3	3	2	1	2	1	NaN	25.5038	26.1239	25.2133	NaN	25.6758	NaN		0.356144	1	-0.369303
	P52732	Kinesin-like protein KIF11	KIF11	-	31	30.4	20.9	26.7	24.6	23.1	20.5	22	23	15	19	18	16	16	25.7789	25.7707	25.4831	25.6437	25.6779	25.5775	25.5342		0.322402	1	-0.0692539
	P52739;P52739-2	Zinc finger protein 131	ZNF131	-	6.9	6.3	11.6	6.7	4.8	3.4	8.2	2	2	4	2	1	1	2	23.2482	22.9471	23.1272	22.7005	NaN	NaN	23.2134		0.262521	1	-0.150531
	P52756;P52756-4;P52756-2;P52756-5	RNA-binding protein 5	RBM5	-	17.9	14.6	14.4	13.4	16.3	9.1	9	9	7	8	6	7	6	6	25.4694	25.5031	25.5733	25.6435	25.4262	25.3925	25.4758		0.1664	1	-0.0307426
	P52758	Ribonuclease UK114	HRSP12	-	25.5	38	45.3	38	11.7	27	8	2	3	4	3	1	3	1	25.8238	25.8642	26.0255	25.3742	NaN	25.8333	NaN		0.679437	1	-0.300736
	P52788;P52788-2	Spermine synthase	SMS	-	50.3	60.9	50.8	50.3	45.9	55.2	39.9	12	15	13	13	10	13	10	26.4426	26.4296	26.5842	26.4384	26.363	26.6294	26.6481		0.13774	1	0.0342476
	P52789;Q2TB90-3;Q2TB90-2	Hexokinase-2	HK2	-	40.5	33.9	28.8	37.2	40.5	38.6	36.9	25	21	16	23	26	22	22	26.0428	25.9705	25.61	26.1687	26.2708	26.1313	26.1362		1.29235	1	0.302348
	P52815	39S ribosomal protein L12, mitochondrial	MRPL12	-	41.4	41.4	28.8	41.4	41.4	41.4	33.3	5	5	4	5	5	5	5	27.4134	27.3599	28.07	27.2931	27.4473	27.9808	27.8618		0.0395499	1	0.0313009
	P52888;P52888-2	Thimet oligopeptidase	THOP1	-	29.8	30.8	28.4	28.4	24.5	23.5	23.1	16	16	15	15	13	13	13	26.3795	26.377	26.1369	26.4436	26.5809	26.4738	26.5169		1.37431	1	0.205997
	P52907	F-actin-capping protein subunit alpha-1	CAPZA1	-	60.1	60.5	57.3	76.2	69.2	60.5	57.3	10	11	9	13	10	10	9	28.9918	28.9781	29.3311	28.822	29.0324	29.3198	29.1349		0.0513618	1	-0.0230576
	P52948;P52948-5;P52948-6;P52948-2;P52948-4;P52948-3	Nuclear pore complex protein Nup98-Nup96;Nuclear pore complex protein Nup98;Nuclear pore complex protein Nup96	NUP98	-	21.1	24.4	18.8	22	28.5	24.7	22.9	26	30	24	26	35	30	27	26.7743	26.7099	26.6569	26.7898	26.7409	26.614	26.6814		0.0469136	1	-0.00719515
	P53004	Biliverdin reductase A	BLVRA	-	36.1	41.6	40.9	34.1	36.5	32.8	36.1	8	9	9	8	9	8	8	26.7634	26.5831	26.8913	26.5337	26.9109	26.8201	26.8465		0.0928316	1	0.0318456
	P53007	Tricarboxylate transport protein, mitochondrial	SLC25A1	-	39.5	40.2	43.1	45.7	35.7	35.7	36	8	8	9	10	7	7	7	26.1001	26.0005	26.1259	25.9589	26.1826	26.331	26.2979		0.503293	1	0.117071
	P53041	Serine/threonine-protein phosphatase 5	PPP5C	-	38.1	35.9	35.7	35.9	42.1	43.5	39.7	14	13	13	13	15	15	14	27.0445	27.0073	26.9267	26.8775	26.9427	26.9967	26.9662		0.5078	1	-0.0470713
	P53350	Serine/threonine-protein kinase PLK1	PLK1	+	22.1	20.2	24.9	25.2	9.3	18.2	18.2	7	6	9	9	4	6	7	25.106	25.2284	24.9789	25.3997	25.2128	24.8445	24.8069		0.0757182	1	-0.0384488
	P53365;P53365-2;P53365-3	Arfaptin-2	ARFIP2	-	18.8	24.9	18.8	12.3	19.4	22	22	3	6	3	2	4	6	5	24.6117	24.5811	24.8183	24.4986	24.521	24.9841	25.1745		0.237329	1	0.124194
	P53367-2;P53367;P53367-3	Arfaptin-1	ARFIP1	-	30.8	16.1	37.5	21.1	29	34	28.4	6	3	8	4	6	7	6	24.3088	24.3508	25.0068	24.217	24.4906	24.8014	24.8032		0.0305106	1	0.02257
	P53384;P53384-2	Cytosolic Fe-S cluster assembly factor NUBP1	NUBP1	-	5.6	30.3	23.1	30	14.4	13.8	19.4	1	5	4	5	4	3	3	NaN	24.7297	24.7936	24.6007	24.5631	24.4485	24.525		1.9066	1	-0.227324
	P53396;P53396-2;P53396-3	ATP-citrate synthase	ACLY	-	51.7	49	46.7	49.6	52.9	51.3	51.3	45	46	41	45	46	44	45	29.0832	29.1543	28.7074	29.1344	29.127	28.993	28.9121		0.174222	1	0.0599936
	P53582	Methionine aminopeptidase 1	METAP1	-	55.4	57.8	47.9	57.5	56.5	53.1	56	12	13	10	13	13	11	12	26.4353	26.2663	26.3507	26.3774	26.4983	26.5432	26.4033		0.82385	1	0.104834
	P53597	Succinyl-CoA ligase [ADP/GDP-forming] subunit alpha, mitochondrial	SUCLG1	-	27.7	18.2	23.4	33.2	23.7	30.6	35	7	4	6	8	6	7	10	26.9703	26.884	26.8502	26.7903	27.0144	27.0035	27.0368		0.339754	1	0.0597467
	P53602	Diphosphomevalonate decarboxylase	MVD	-	58.2	52.2	58.8	49.8	50	36.8	43	13	11	13	11	10	7	8	26.0746	26.0127	25.9126	25.9701	25.8866	26.0718	25.9445		0.206047	1	-0.0317227
	P53609;P53609-2	Geranylgeranyl transferase type-1 subunit beta	PGGT1B	-	4.5	4.5	4.5	4.5	2.4	2.4	8.2	2	2	2	2	1	1	3	NaN	NaN	NaN	NaN	NaN	NaN	24.0217		0	0.952822	NaN
	P53611	Geranylgeranyl transferase type-2 subunit beta	RABGGTB	-	4.8	7.3	13.9	10.6	13.9	5.7	9.7	1	2	4	3	4	2	3	NaN	24.5842	24.7253	24.5887	24.9862	25.1137	25.2139		0.695599	1	0.320904
	P53618	Coatomer subunit beta	COPB1	-	49.6	47.7	41.9	48.5	44.2	44.6	40.6	38	35	27	35	32	33	30	27.6904	27.7549	27.2135	27.7974	27.7227	27.5064	27.4004		0.109559	1	0.0537686
	P53621;P53621-2	Coatomer subunit alpha;Xenin;Proxenin	COPA	-	51.2	51.1	42.1	53.8	55.3	53.5	49.3	51	50	41	54	54	51	48	27.6891	27.8367	27.096	27.8519	27.8356	27.4698	27.4615		0.193995	1	0.114125
	P53634;P53634-2;P53634-3	Dipeptidyl peptidase 1;Dipeptidyl peptidase 1 exclusion domain chain;Dipeptidyl peptidase 1 heavy chain;Dipeptidyl peptidase 1 light chain	CTSC	-	22.9	22.9	24.6	23.1	22	21.2	21.2	8	8	9	8	6	6	6	26.6301	26.6217	26.806	26.3797	26.626	26.6538	26.6197		0.590676	1	-0.116113
	P53671-3;P53671;P53671-2	LIM domain kinase 2	LIMK2	+	9.2	7.1	8.6	7.1	6.7	5.8	6.7	2	1	2	1	2	2	2	25.5664	25.6872	25.9308	25.9637	25.6667	25.6503	25.6934		0.0423605	1	0.0153799
	P53680;P53680-2	AP-2 complex subunit sigma	AP2S1	-	16.9	5.6	20.4	11.3	20.4	23.2	20.4	3	1	3	2	3	4	3	25.1612	NaN	25.5711	25.5809	25.5815	25.7841	25.5068		0.735451	1	0.24719
	P53701	Cytochrome c-type heme lyase	HCCS	-	34.7	32.1	34	34.7	37.3	21.3	38.1	7	6	7	7	7	5	8	25.3779	24.9192	25.2417	25.2457	25.3026	25.3162	25.1441		0.236221	1	0.0725646
	P53985;P53985-2	Monocarboxylate transporter 1	SLC16A1	-	9.4	10	12	14.2	12.8	12.2	8.6	3	4	4	6	6	5	4	27.781	27.8251	27.9804	27.7943	27.694	27.5405	27.4456		1.16681	1	-0.243591
	P53990;P53990-2;P53990-4;P53990-5;P53990-3;P53990-6	IST1 homolog	IST1	-	32.7	22.8	29.9	25.3	24.7	32.7	18.7	9	6	8	6	5	10	6	25.6207	25.3745	26.1224	25.804	25.5653	25.8477	25.7006		0.0408399	1	0.0235381
	P53992;P53992-2	Protein transport protein Sec24C	SEC24C	-	29.1	30.5	31.8	33.7	29.3	31.4	27.3	21	22	24	25	21	22	20	26.5569	26.5665	26.3979	26.6486	26.6539	26.6267	26.5527		1.05879	1	0.11338
	P53999	Activated RNA polymerase II transcriptional coactivator p15	SUB1	-	38.6	58.3	43.3	38.6	38.6	38.6	38.6	8	10	9	8	7	9	7	29.2634	29.7086	29.8387	29.7204	29.5476	29.6309	29.7161		0.120853	1	0.0501838
	P54098	DNA polymerase subunit gamma-1	POLG	-	5.6	9.4	0	6.2	3.5	2.6	5	4	7	0	5	3	2	4	23.1101	23.1355	NaN	22.9401	23.0928	23.0178	22.8279		0.832777	1	-0.153138
	P54105	Methylosome subunit pICln	CLNS1A	-	36.3	36.3	48.1	36.3	31.2	31.2	31.2	5	5	6	5	6	6	6	27.5683	27.4345	27.7199	27.3392	27.2077	27.6009	27.6013		0.446555	1	-0.136975
	P54132	Bloom syndrome protein	BLM	-	6.6	6.4	1.8	8.3	4.2	2.3	0	6	6	2	7	4	2	0	27.4304	27.2331	NaN	27.1547	27.2022	NaN	NaN		0.568618	1	-0.153275
	P54136;P54136-2	Arginine--tRNA ligase, cytoplasmic	RARS	-	56.8	47.7	50.3	60.6	50.2	51.4	48.6	36	30	29	38	33	31	32	27.5701	27.6106	27.2279	27.5905	27.5764	27.5355	27.4526		0.25968	1	0.0691725
	P54198;P54198-2	Protein HIRA	HIRA	-	5.7	4.2	3.5	6	10.6	7.3	5	3	2	2	3	6	4	3	23.149	23.5783	NaN	23.7568	23.8668	23.3633	23.5369		0.553498	1	0.267334
	P54252;P54252-4;P54252-1;P54252-3;P54252-5	Ataxin-3	ATXN3	-	19.9	29.1	21.9	27.4	28.5	28.8	18.6	4	6	6	5	5	6	5	24.0249	24.3834	24.4702	24.0617	23.8739	24.2673	24.3774		0.360787	1	-0.147736
	P54274;P54274-2	Telomeric repeat-binding factor 1	TERF1	-	2.7	6.8	6.8	6.8	3.6	9.1	9.1	1	2	2	2	1	2	2	NaN	23.2819	23.7673	23.3855	NaN	23.423	23.2996		0.33047	1	-0.155222
	P54277;P54277-3;P54277-2;P54277-4	PMS1 protein homolog 1	PMS1	-	2.8	0	1	4.6	3.3	7.9	3.3	2	0	1	3	2	5	2	NaN	NaN	NaN	NaN	23.234	22.9528	22.8309		0	0.953014	NaN
	P54278;P54278-3;P54278-2;P54278-4;A4D2B8;Q13401;Q13401-2;Q68D20;A4D2B8-3;A4D2B8-2	Mismatch repair endonuclease PMS2	PMS2	-	5.7	8.7	1.9	7.2	10.3	9.4	9.4	3	5	1	4	5	5	4	23.6183	24.1578	NaN	23.7093	23.9824	23.6391	23.7704		0.220867	1	-0.112774
	P54577	Tyrosine--tRNA ligase, cytoplasmic;Tyrosine--tRNA ligase, cytoplasmic, N-terminally processed	YARS	-	64.8	66.7	61	59.8	67.6	60.8	60.6	31	32	28	27	31	28	28	28.3373	28.3434	28.3594	28.436	28.4694	28.4437	28.4034		2.52178	1	0.0913982
	P54578;P54578-2;P54578-3	Ubiquitin carboxyl-terminal hydrolase 14	USP14	-	64	63.4	64.8	66.6	57.9	58.7	60.5	26	26	26	28	26	26	26	28.1556	28.0725	28.0996	28.0655	28.0375	28.037	28.0086		1.48423	1	-0.0721095
	P54619;P54619-3;P54619-2;Q9UGJ0;Q9UGJ0-2;Q9UGJ0-3	5-AMP-activated protein kinase subunit gamma-1	PRKAG1	-	26.9	21.1	24.2	26.3	33.5	30.5	36.3	8	6	7	5	7	6	8	26.1449	25.9368	26.2903	25.8592	25.8459	26.1965	26.1086		0.386278	1	-0.12143
	P54687;P54687-4;P54687-5;P54687-3;P54687-2	Branched-chain-amino-acid aminotransferase, cytosolic	BCAT1	-	41.7	41.5	41.7	41.5	37.3	33.2	39.1	15	13	15	13	15	13	14	27.4073	27.3962	27.9259	27.254	27.6406	27.8227	27.6188		0.0125068	1	0.00759506
	P54709;P54709-2	Sodium/potassium-transporting ATPase subunit beta-3	ATP1B3	-	33.3	33.7	36.6	33.7	28.3	33.7	33.3	7	8	9	9	7	7	6	27.2832	27.5034	27.8275	27.2431	27.3893	27.7197	27.6241		0.0856492	1	-0.0439846
	P54710-2;P54710	Sodium/potassium-transporting ATPase subunit gamma	FXYD2	-	21.9	21.9	21.9	34.4	34.4	34.4	21.9	1	1	1	2	2	2	1	NaN	NaN	NaN	24.3365	24.4967	24.8013	NaN		0	0.95202	NaN
	P54725;P54725-3;P54725-2	UV excision repair protein RAD23 homolog A	RAD23A	-	48.5	46.6	49.3	33.9	36.9	36.6	41.6	9	10	10	8	6	7	7	26.8762	26.7724	27.4455	26.4975	26.6657	27.1231	27.3504		0.159122	1	-0.122162
	P54727;P54727-2	UV excision repair protein RAD23 homolog B	RAD23B	-	34.7	38.4	47.4	30.1	33.3	31.3	33.7	9	10	12	7	9	9	9	27.81	27.6704	28.2236	27.3003	27.5748	28.3732	28.1563		0.0536862	1	-0.0501676
	P54819;P54819-2;P54819-3;P54819-5;P54819-6;P54819-4	Adenylate kinase 2, mitochondrial;Adenylate kinase 2, mitochondrial, N-terminally processed	AK2	-	74.1	74.1	74.1	74.1	74.1	60.7	59.8	14	14	13	13	14	10	10	27.8987	27.9104	28.2088	28.0672	28.1065	28.1312	28.1274		0.535172	1	0.102097
	P54886;P54886-2	Delta-1-pyrroline-5-carboxylate synthase;Glutamate 5-kinase;Gamma-glutamyl phosphate reductase	ALDH18A1	-	41.9	35.6	47.8	40.3	34.7	40.5	32.6	27	23	31	28	21	24	19	26.1904	26.132	25.9901	26.3057	26.4458	26.2978	26.1666		1.20121	1	0.199778
	P54920;Q9H115;Q9H115-2	Alpha-soluble NSF attachment protein	NAPA	-	64.1	64.4	65.4	61.7	80	71.2	67.5	12	11	12	13	14	12	12	27.6172	27.5271	27.5898	27.3273	27.3936	27.5657	27.4972		0.982104	1	-0.13207
	P55010	Eukaryotic translation initiation factor 5	EIF5	-	33.2	32	36.2	37.1	32.3	30.6	28.8	14	14	15	15	13	10	13	27.0061	26.8449	27.14	26.8895	27.0426	26.9647	27.0561		0.0357103	1	-0.0088288
	P55011;P55011-3	Solute carrier family 12 member 2	SLC12A2	-	5.4	6.9	7.3	5.2	6.4	5.4	5.6	4	6	6	4	5	4	4	23.6456	23.4681	23.3697	23.4648	23.5431	23.6567	23.2624		0.0366866	1	-0.0127501
	P55036	26S proteasome non-ATPase regulatory subunit 4	PSMD4	-	35.5	46.2	44	41.6	34.5	43	45.1	3	3	3	3	2	3	3	27.5109	27.4117	27.6306	27.4638	27.4213	27.6186	27.65		0.0873266	1	0.0206792
	P55039	Developmentally-regulated GTP-binding protein 2	DRG2	-	37.4	23.9	26.1	23.9	26.9	25.8	24.5	11	7	8	7	7	7	7	25.5193	25.2632	25.2819	25.3825	25.4972	25.5281	25.5761		0.808759	1	0.141165
	P55060;P55060-3;P55060-4;P55060-2	Exportin-2	CSE1L	-	54.7	55	49.8	43.5	54.1	54.6	53.5	47	45	42	37	41	42	41	28.5683	28.4962	28.3099	28.3468	28.3178	28.4908	28.3783		0.415058	1	-0.0747167
	P55072	Transitional endoplasmic reticulum ATPase	VCP	-	70.6	69.7	67.9	74.9	68	68.6	71	50	51	46	51	46	48	49	29.2363	29.1994	29.0478	29.251	29.1376	29.1164	29.0804		0.0815008	1	-0.0148085
	P55081	Microfibrillar-associated protein 1	MFAP1	-	24.8	19.1	26.7	26.7	31	24.4	23	10	9	11	11	9	8	8	26.451	26.5443	27.0522	26.7064	26.5169	26.4418	26.5599		0.309716	1	-0.126249
	P55084;P55084-2	Trifunctional enzyme subunit beta, mitochondrial;3-ketoacyl-CoA thiolase	HADHB	-	62.9	59.7	57	61.2	59.9	59.5	62	23	24	21	24	23	22	23	27.3525	27.3364	27.6527	27.3988	27.5808	27.6012	27.6708		0.4668	1	0.11568
	P55145	Mesencephalic astrocyte-derived neurotrophic factor	MANF	-	47.3	47.3	48.4	50	48.9	45.1	48.9	9	9	10	10	9	9	11	28.2503	28.3994	28.8025	28.2787	28.1648	28.4271	28.5386		0.327794	1	-0.131795
	P55160;P55160-2	Nck-associated protein 1-like	NCKAP1L	-	15.6	17.4	11.6	12	22.7	20.6	19.3	14	15	10	10	16	18	15	26.1244	26.0104	25.4156	26.0283	25.8007	25.7462	25.51		0.132	1	-0.0788406
	P55196;P55196-5;P55196-6	Afadin	MLLT4	-	18.4	19.6	13.2	14.9	12.6	10.1	10.8	0	0	0	0	0	0	0	26.6691	26.5557	26.3648	26.7662	26.7155	26.4007	26.2374		0.000167946	1	8.51949e-05
	P55201;P55201-3;P55201-4	Peregrin	BRPF1	-	4.9	3.5	2.6	8	8.6	5.8	4.4	1	1	1	1	1	1	1	23.3386	NaN	NaN	23.9875	23.4716	23.1237	22.6698		0	0.938666	-0.0254841
	P55209;P55209-2	Nucleosome assembly protein 1-like 1	NAP1L1	-	45.8	45.8	45.8	45.8	37.3	45	52.7	7	7	7	7	4	4	6	29.9708	30.0454	30.3613	29.9672	30.01	30.2361	30.1619		0.0925518	1	-0.0320118
	P55210;P55210-3;P55210-4	Caspase-7;Caspase-7 subunit p20;Caspase-7 subunit p11	CASP7	-	29.4	24.1	24.8	16.5	19.5	34	17.5	3	4	2	2	3	4	1	24.1771	24.0068	24.1815	23.9417	24.0582	23.9855	24.1714		0.482664	1	-0.0826133
	P55212;P55212-2	Caspase-6;Caspase-6 subunit p18;Caspase-6 subunit p11	CASP6	-	35.8	24.6	29	29.4	34.8	34.8	18.4	9	6	7	7	9	9	4	25.487	25.3618	25.2972	25.4127	25.4133	25.2545	25.0773		0.376158	1	-0.0925156
	P55263;P55263-2;P55263-3;P55263-4	Adenosine kinase	ADK	-	53.9	48.3	59.4	37.6	65.2	58.8	57.2	13	11	15	11	16	14	13	26.7246	26.4753	26.6895	26.3417	26.702	26.646	26.5549		0.241316	1	-0.0686558
	P55265;P55265-4;P55265-5	Double-stranded RNA-specific adenosine deaminase	ADAR	-	44.3	44.1	36.9	45.1	43.1	39.6	39.1	4	4	3	3	4	3	3	27.4097	27.4457	26.7846	27.568	27.4987	27.1946	27.1964		0.290871	1	0.151111
	P55273	Cyclin-dependent kinase 4 inhibitor D	CDKN2D	-	19.3	40.4	27.7	19.3	22.9	22.9	22.9	2	5	4	2	2	2	2	23.9613	23.8087	24.2633	23.786	NaN	NaN	24.2475		0.00741757	1	0.00561174
	P55327-4;P55327-2;P55327-3;P55327;P55327-5;P55327-6;P55327-7;P55327-8	Tumor protein D52	TPD52	-	59.4	59.4	71.5	59.4	63.3	63.3	72	10	10	13	10	10	10	12	28.4673	28.522	29.2209	28.1865	28.4171	28.9309	28.9984		0.123985	1	-0.103521
	P55735;P55735-4;P55735-3;P55735-2	Protein SEC13 homolog	SEC13	-	59	45.7	58.1	43.5	31.7	41.9	37.9	12	10	13	11	6	8	6	27.3747	27.2658	27.3978	27.3602	27.3104	27.3649	27.1958		0.27067	1	-0.038264
	P55769	NHP2-like protein 1;NHP2-like protein 1, N-terminally processed	NHP2L1	-	40.6	40.6	46.9	40.6	53.1	52.3	46.1	5	5	6	5	8	7	5	28.9164	28.9786	29.1767	28.9216	28.7313	29.1291	29.0016		0.268141	1	-0.0780017
	P55786;P55786-2;A6NEC2;A6NEC2-2;A6NEC2-3	Puromycin-sensitive aminopeptidase	NPEPPS	-	50.8	42	47.6	48.9	47.1	45.2	46.6	33	27	30	32	28	28	28	26.8121	26.8192	26.746	26.7809	26.7331	26.7948	26.6638		0.563526	1	-0.0492811
	P55795	Heterogeneous nuclear ribonucleoprotein H2	HNRNPH2	-	33.4	34.5	36.1	34.5	38.3	34.1	31.4	6	5	5	5	7	5	6	27.2304	27.3019	27.5162	27.2692	27.1761	27.3238	27.308		0.429662	1	-0.0802492
	P55809;P55809-2;Q9BYC2	Succinyl-CoA:3-ketoacid coenzyme A transferase 1, mitochondrial	OXCT1	-	43.7	45	41.9	41.5	45	43.8	37.3	15	15	14	13	16	16	13	27.3356	27.2715	27.362	27.3133	27.3394	27.4472	27.4675		0.632947	1	0.068799
	P55884;P55884-2	Eukaryotic translation initiation factor 3 subunit B	EIF3B	-	52.6	48.6	52.3	55.3	50.4	50.7	53.9	37	35	37	37	31	31	34	28.6268	28.4781	28.6836	28.6082	28.6991	28.6523	28.6299		0.393719	1	0.0512133
	P55899	IgG receptor FcRn large subunit p51	FCGRT	-	5.8	0	3.8	0	5.8	8.8	1.9	2	0	1	0	2	3	1	22.9623	NaN	NaN	NaN	22.3377	23.0319	NaN		0	0.939524	-0.277492
	P55957;P55957-2;P55957-4;P55957-3	BH3-interacting domain death agonist;BH3-interacting domain death agonist p15;BH3-interacting domain death agonist p13;BH3-interacting domain death agonist p11	BID	-	50.3	48.2	48.2	43.1	49.7	48.2	28.7	7	6	6	5	6	6	4	28.0719	28.0015	28.3256	27.7453	28.0384	28.2421	28.176		0.210897	1	-0.0825639
	P56134-4;P56134-2	ATP synthase subunit f, mitochondrial	ATP5J2	-	63.3	63.3	49	63.3	49	49	49	1	1	0	1	0	0	0	27.8887	27.7954	28.3666	28.1211	28.3155	27.9856	28.1344		0.300926	1	0.122277
	P56181	NADH dehydrogenase [ubiquinone] flavoprotein 3, mitochondrial	NDUFV3	-	0	19.4	0	19.4	14.8	14.8	19.4	0	1	0	2	1	1	1	NaN	NaN	NaN	24.8709	NaN	25.2204	NaN		0	0.939337	NaN
	P56181-2	NADH dehydrogenase [ubiquinone] flavoprotein 3, mitochondrial	NDUFV3	-	5.3	5.3	12.3	12.3	4	4	4.7	2	2	4	4	1	1	2	23.433	23.9155	24.3026	23.9248	NaN	NaN	23.9172		0.0381415	1	0.0372524
	P56182	Ribosomal RNA processing protein 1 homolog A	RRP1	-	30.4	28.4	32.8	34.3	33.2	31.9	25.2	10	11	13	13	10	12	11	26.6903	26.8507	26.9329	26.818	26.9131	26.6266	26.9623		0.0169986	1	0.00536394
	P56192;P56192-2	Methionine--tRNA ligase, cytoplasmic	MARS	-	50.7	47.6	49.1	43.4	44.8	43	47.6	31	29	31	25	29	28	30	28.4159	28.4346	28.1482	28.4948	28.4763	28.3631	28.3401		0.413814	1	0.0857018
	P56211;P56211-2	cAMP-regulated phosphoprotein 19	ARPP19	-	46.4	68.8	68.8	68.8	58.9	68.8	68.8	3	4	7	3	4	6	4	26.5553	26.8726	27.1964	26.7148	26.5004	27.0524	26.9952		0.0989346	1	-0.0590674
	P56270;P56270-2;P56270-3;P56270-4	Myc-associated zinc finger protein	MAZ	-	8	8	9.2	4.4	3.6	8	8	2	2	3	1	1	2	2	24.4876	NaN	24.5356	NaN	NaN	23.9211	NaN		0	0.938017	-0.590535
	P56282;P56282-3;P56282-2	DNA polymerase epsilon subunit 2	POLE2	-	9.1	9.1	9.1	9.1	0	5.7	0	2	2	2	2	0	1	0	24.3076	24.6009	24.2429	24.6517	NaN	NaN	NaN		0	0.938203	0.267948
	P56377;P56377-2	AP-1 complex subunit sigma-2	AP1S2	-	21	15.9	15.9	21	15.9	15.3	21	2	2	2	2	2	1	2	24.6391	24.5905	24.9445	24.8656	24.4918	NaN	24.5785		0.19247	1	-0.0794271
	P56378;P56378-2	6.8 kDa mitochondrial proteolipid	MP68	-	20.7	20.7	20.7	20.7	32.8	20.7	20.7	1	1	1	1	2	1	1	26.3421	NaN	26.1783	NaN	27.1148	26.5072	26.7013		0.918256	1	0.514269
	P56385	ATP synthase subunit e, mitochondrial	ATP5I	-	50.7	50.7	52.2	31.9	52.2	52.2	52.2	3	3	4	3	4	4	4	28.2694	28.3542	28.6252	28.5989	28.5721	28.741	28.6919		1.16664	1	0.23471
	P56524;P56524-2;Q9UQL6;Q9UQL6-3;Q9UQL6-2	Histone deacetylase 4	HDAC4	-	11.9	10.8	5.8	12.8	20.4	25.6	15.2	8	7	4	9	13	13	9	24.896	25.141	24.5589	25.1021	25.2617	25.1815	24.9418		0.755468	1	0.256509
	P56537;P56537-2	Eukaryotic translation initiation factor 6	EIF6	-	55.5	54.3	51.4	42.4	56.7	60	56.7	8	9	7	6	8	9	8	28.6696	28.6258	28.9415	28.3706	28.4504	28.7675	28.7862		0.442343	1	-0.151966
	P56556	NADH dehydrogenase [ubiquinone] 1 alpha subcomplex subunit 6	NDUFA6	-	27.3	27.3	18.8	27.3	18.8	18.8	28.9	3	3	2	3	2	2	3	25.7768	25.348	26.1057	25.953	26.2173	26.497	26.6914		1.12944	1	0.59621
	P56589	Peroxisomal biogenesis factor 3	PEX3	-	27.3	27.1	39.4	38.3	37.5	38.3	42.9	7	5	8	7	6	7	7	25.314	25.2691	25.2548	25.2467	25.2358	25.1941	25.2059		1.42442	1	-0.0586573
	P56937;P56937-3;P56937-2	3-keto-steroid reductase	HSD17B7	-	24.6	9.7	9.7	9.7	20.2	14.1	17.6	4	2	2	2	5	3	4	24.6538	24.5339	24.8283	24.5305	24.385	24.4736	24.0857		1.10765	1	-0.30331
	P56962	Syntaxin-17	STX17	-	15.2	8.6	15.2	15.2	8.6	23.2	25.2	2	1	2	2	1	4	4	24.078	NaN	NaN	23.7512	NaN	24.2338	24.405		0	0.937859	0.0520471
	P57075;P57075-2;P57075-3	Ubiquitin-associated and SH3 domain-containing protein A	UBASH3A	-	3.2	4.2	4.2	4.2	8.5	9.4	4.7	1	2	2	2	4	5	2	NaN	22.935	22.5904	23.4279	23.0553	23.2939	22.8612		0.852754	1	0.396842
	P57076	UPF0769 protein C21orf59	C21orf59	-	35.5	35.9	49.3	35.9	39.7	37.2	33.4	6	7	9	6	7	6	5	24.6814	24.6197	24.7451	24.6802	24.5883	24.6808	24.6598		0.311655	1	-0.0298184
	P57081;P57081-2;P57081-3	tRNA (guanine-N(7)-)-methyltransferase non-catalytic subunit WDR4	WDR4	-	31.6	34.7	6.8	22.6	18	12.4	9.7	7	8	2	5	4	3	2	24.8014	24.6523	24.427	24.5374	24.7599	24.5637	24.7526		0.0824713	1	0.0265183
	P57088	Transmembrane protein 33	TMEM33	-	36	30	36	32.4	36	36	36	7	6	7	6	7	7	7	27.4221	27.0587	27.3514	26.9889	27.5738	27.4819	27.2556		0.0957449	1	0.04763
	P57678	Gem-associated protein 4	GEMIN4	-	21.4	14.2	15	17.5	18.4	14.7	15.1	16	10	10	14	14	11	11	25.2179	25.3656	24.6683	25.3664	25.0254	25.0592	24.8123		0.0276017	1	-0.0181125
	P57737-3;P57737;P57737-4;P57737-2;Q9Y3D7	Coronin-7	CORO7	-	24	26.8	17.7	22.9	27.8	26	29.7	14	16	11	13	15	14	16	26.7738	26.7535	26.1334	26.7813	26.6488	26.4449	26.3701		0.0123477	1	0.00768566
	P57740;P57740-2;P57740-3	Nuclear pore complex protein Nup107	NUP107	-	34.9	37.4	34.9	35	31.5	31.8	24.8	23	24	24	22	20	20	15	25.803	25.7671	25.5576	25.7838	25.8318	25.6701	25.6986		0.183258	1	0.0368657
	P57764	Gasdermin-D	GSDMD	-	28.1	28.1	27.5	25	31.2	24.2	24.2	7	7	7	6	8	7	6	24.9635	25.149	24.8771	25.0576	25	25.0736	24.9031		0.0516955	1	0.0120443
	P57772;P57772-2	Selenocysteine-specific elongation factor	EEFSEC	-	7.7	13.8	11.6	11.6	17.3	20.5	16.8	3	4	3	3	5	7	5	23.402	23.5464	23.4048	23.8161	23.6381	23.4913	23.4002		0.53589	1	0.135337
	P58004	Sestrin-2	SESN2	-	10.6	10	10	12.9	15.2	7.3	16.5	4	3	3	4	6	3	6	25.5328	25.6106	25.0357	25.6031	25.4528	25.357	25.315		0.0827184	1	0.0389215
	P58546	Myotrophin	MTPN	-	53.4	29.7	53.4	53.4	57.6	57.6	57.6	7	3	6	6	6	5	6	29.5359	29.4104	29.889	29.4729	29.15	29.6363	29.49		0.451821	1	-0.174441
	P59768	Guanine nucleotide-binding protein G(I)/G(S)/G(O) subunit gamma-2	GNG2	-	59.2	42.3	42.3	42.3	19.7	59.2	19.7	3	2	2	2	1	3	1	26.9845	26.3959	26.6687	26.2054	NaN	26.5764	NaN		0.465813	1	-0.292135
	P59998;P59998-3;P59998-4	Actin-related protein 2/3 complex subunit 4	ARPC4	-	50.6	49.4	41.1	42.3	53	54.2	45.8	3	2	1	2	2	2	2	28.6019	28.5871	28.8152	28.7329	28.5303	28.5901	28.5699		0.322626	1	-0.0622598
	P60002	Transcription elongation factor 1 homolog	ELOF1	-	0	21.7	0	21.7	21.7	21.7	21.7	0	1	0	1	1	1	1	NaN	26.7608	NaN	NaN	NaN	NaN	NaN		0	0.940314	NaN
	P60033	CD81 antigen	CD81	-	25	18.2	25	8.5	25	25	25	3	2	3	1	3	3	3	26.3337	NaN	26.6342	NaN	26.3504	26.8138	26.5319		0.142412	1	0.0813961
	P60059	Protein transport protein Sec61 subunit gamma	SEC61G	-	36.8	36.8	36.8	36.8	36.8	36.8	17.6	2	2	2	2	2	2	1	25.739	25.2414	25.7806	25.2157	25.2273	25.6743	NaN		0.394394	1	-0.214563
	P60174-1;P60174;P60174-4	Triosephosphate isomerase	TPI1	-	85.5	87.1	85.5	87.1	79.5	81.9	77.9	18	21	20	21	18	18	17	30.5576	30.6412	30.6129	30.5502	30.4768	30.7384	30.7648		0.123741	1	0.0286954
	P60228	Eukaryotic translation initiation factor 3 subunit E	EIF3E	-	48.1	49.9	50.1	45.4	56.6	53.7	48.3	18	19	20	15	22	22	19	28.1076	28.0029	28.2719	28.0091	28.1494	28.1638	28.1439		0.0483905	1	-0.0108965
	P60468	Protein transport protein Sec61 subunit beta	SEC61B	-	37.5	37.5	37.5	37.5	27.1	37.5	37.5	3	3	3	3	2	3	3	27.4581	27.2257	27.0776	26.6129	28.5614	28.0632	28.3751		0.558857	1	0.649342
	P60510	Serine/threonine-protein phosphatase 4 catalytic subunit	PPP4C	-	33.6	34.2	30.9	30.9	37.1	28.3	34.2	6	5	5	5	6	4	5	26.0425	25.9771	25.8709	25.896	26.004	25.9587	25.9274		0.126483	1	-0.0169969
	P60520	Gamma-aminobutyric acid receptor-associated protein-like 2	GABARAPL2	-	17.1	35	39.3	33.3	32.5	41	41	2	3	4	3	2	4	4	26.1929	26.0875	26.5135	26.0289	26.4167	26.4236	26.4829		0.172794	1	0.0734215
	P60602;P60602-2	Reactive oxygen species modulator 1	ROMO1	-	21.5	21.5	21.5	21.5	46.8	57	46.8	1	1	1	1	2	3	2	NaN	NaN	NaN	NaN	25.7317	26.1005	26.2234		0	0.940123	NaN
	P60604;P60604-2	Ubiquitin-conjugating enzyme E2 G2	UBE2G2	-	29.1	29.1	29.1	9.1	27.9	42.4	33.3	3	3	3	1	2	4	3	25.5301	25.3818	25.7716	NaN	25.6818	25.8184	26.1271		0.839411	1	0.314582
	P60660-2;P60660	Myosin light polypeptide 6	MYL6	-	78.1	73.5	73.5	65.6	73.5	73.5	78.1	8	7	7	6	7	7	8	30.0614	29.8962	30.2457	29.8701	29.7953	30.1591	30.1377		0.221399	1	-0.0772068
	P60709	Actin, cytoplasmic 1;Actin, cytoplasmic 1, N-terminally processed	ACTB	-	73.6	78.1	76	70.1	75.7	74.1	72.5	1	1	2	1	1	1	1	29.5109	28.9492	29.2849	30.4635	29.44	28.5039	28.7411		0.0244449	1	0.0388074
	P60763	Ras-related C3 botulinum toxin substrate 3	RAC3	-	31.8	27.6	29.2	33.9	40.6	42.7	36.5	1	1	0	2	1	2	1	NaN	NaN	NaN	NaN	NaN	NaN	NaN		NaN	1	0
	P60842;P60842-2	Eukaryotic initiation factor 4A-I	EIF4A1	-	67	65.3	67.2	61.6	67	67.5	67.5	15	19	17	16	15	16	16	30.5333	30.4308	30.7739	30.3521	30.5204	30.7276	30.6799		0.0240586	1	-0.00936572
	P60866;P60866-2	40S ribosomal protein S20	RPS20	-	29.4	29.4	29.4	29.4	29.4	28.6	29.4	5	5	5	5	5	4	5	30.1977	30.2975	30.5442	30.3926	30.3649	30.4421	30.5394		0.391626	1	0.0883479
	P60891;P60891-2	Ribose-phosphate pyrophosphokinase 1	PRPS1	-	52.8	54.7	52.8	57.9	51.6	46.9	47.5	4	5	4	7	5	4	4	27.0931	26.92	26.9476	26.7853	26.9691	27.084	27.0582		0.0483173	1	-0.0127673
	P60900;P60900-2;P60900-3	Proteasome subunit alpha type-6	PSMA6	-	46.3	52	54.1	54.5	50	63.4	68.7	10	13	13	13	13	14	16	28.8537	28.8606	29.1226	28.8243	29.1167	29.0985	29.1888		0.402058	1	0.11146
	P60903	Protein S100-A10	S100A10	-	35.1	35.1	35.1	17.5	35.1	35.1	35.1	2	2	2	1	2	2	2	25.3629	25.3201	25.0147	NaN	25.4329	25.7851	25.5862		1.15844	1	0.368808
	P60953;P17081;Q9H4E5;Q9H4E5-2	Cell division control protein 42 homolog	CDC42	-	37.7	38.2	43.5	32.5	58.1	63.9	43.5	2	1	2	1	2	2	2	28.2274	28.8463	28.3015	28.862	28.4568	28.5611	28.455		0.254646	1	0.125305
	P60981;P60981-2	Destrin	DSTN	-	53.9	60.6	55.8	55.8	38.8	50.9	50.3	7	8	7	7	5	7	6	27.9817	27.8079	27.9255	27.7834	27.8145	27.8809	27.9192		0.432399	1	-0.0555073
	P60983	Glia maturation factor beta	GMFB	-	48.6	60.6	67.6	46.5	44.4	56.3	60.6	2	4	5	3	2	4	3	28.2363	28.0293	28.543	28.0809	28.1673	28.5284	28.2889		0.00618482	1	-0.00316191
	P61006;P61006-2	Ras-related protein Rab-8A	RAB8A	-	41.5	32.4	32.4	44.9	30	30	19.3	4	3	4	4	2	2	2	26.7017	26.672	26.7576	26.5074	26.7534	26.569	26.4352		0.84177	1	-0.144197
	P61009	Signal peptidase complex subunit 3	SPCS3	-	18.9	31.7	18.9	20.6	12.2	20.6	12.2	4	5	4	5	3	5	3	26.5769	26.1703	26.8679	26.1005	26.0762	26.5565	26.4349		0.500254	1	-0.246281
	P61011	Signal recognition particle 54 kDa protein	SRP54	-	49.6	50.6	52.8	50.8	46.6	47.2	54.6	2	2	3	2	1	1	2	26.9426	26.8507	27.2683	26.6462	26.8226	27.0475	27.041		0.35845	1	-0.131169
	P61018;P61018-2	Ras-related protein Rab-4B	RAB4B	-	4.7	4.7	10.8	17.4	11.7	14.1	17.8	1	1	2	3	1	1	2	NaN	NaN	NaN	NaN	NaN	24.7938	24.8018		0	0.940661	NaN
	P61019;P61019-2	Ras-related protein Rab-2A	RAB2A	-	46.2	48.6	54.2	53.8	71.2	68.4	71.7	5	5	4	4	6	6	7	28.0028	27.9135	28.3959	28.0965	28.3429	28.4494	28.3198		0.603875	1	0.198056
	P61020;P61020-2	Ras-related protein Rab-5B	RAB5B	-	33.5	35.8	42.3	36.7	42.3	36.7	42.3	3	3	4	3	4	3	4	25.6576	25.338	25.7692	25.3708	25.5573	25.6638	25.8513		0.0487818	1	0.0225736
	P61024	Cyclin-dependent kinases regulatory subunit 1	CKS1B	-	32.9	32.9	32.9	32.9	32.9	32.9	32.9	2	2	2	2	2	3	3	26.3401	26.5732	26.4584	26.3949	26.6224	26.4839	26.5773		0.317201	1	0.0624286
	P61026	Ras-related protein Rab-10	RAB10	-	61.5	48.5	48.5	49.5	35	51	58	10	9	8	8	7	9	11	28.7453	28.7563	28.73	28.9181	28.85	28.6987	28.7099		0.330549	1	0.0502741
	P61077;P61077-3;P61077-2;P62837-2	Ubiquitin-conjugating enzyme E2 D3;Ubiquitin-conjugating enzyme E2 D2	UBE2D3;UBE2D2	-	19.7	24.5	17	24.5	19.7	24.5	24.5	0	1	1	1	0	1	1	27.7804	28.2098	28.1262	28.139	28.2118	28.0948	28.147		0.420029	1	0.10931
	P61081	NEDD8-conjugating enzyme Ubc12	UBE2M	-	25.1	29.5	24	25.1	31.1	35.5	30.6	5	5	5	5	5	6	5	26.5177	26.4762	26.5218	26.5133	26.4261	26.531	26.5516		0.00260027	1	0.000274022
	P61086;P61086-2;P61086-3	Ubiquitin-conjugating enzyme E2 K	UBE2K	-	31	37.5	42	37	41.5	63.5	58	6	7	8	6	7	10	9	26.715	26.8596	27.2565	26.8247	26.6942	26.8454	26.8822		0.397371	1	-0.132082
	P61088;Q5JXB2	Ubiquitin-conjugating enzyme E2 N;Putative ubiquitin-conjugating enzyme E2 N-like	UBE2N;UBE2NL	-	66.4	59.9	56.6	66.4	48	61.8	66.4	7	6	7	7	6	7	8	28.6384	28.4718	29.0829	28.4374	28.8596	29.13	29.0882		0.245549	1	0.147746
	P61106	Ras-related protein Rab-14	RAB14	-	68.8	72.1	72.6	75.8	54	61.4	68.8	10	12	12	13	8	10	12	27.828	27.8536	28.0778	27.737	27.9706	28.0009	28.0409		0.0588245	1	0.0175492
	P61158;Q9P1U1;Q9P1U1-2;Q9P1U1-3;Q9C0K3	Actin-related protein 3	ACTR3	-	66.3	58.9	55	62.2	51.9	59.3	63.9	22	21	20	21	17	20	21	28.5983	28.6178	28.3808	28.504	28.5374	28.4875	28.4512		0.22057	1	-0.0372823
	P61160	Actin-related protein 2	ACTR2	-	43.7	41.4	43.7	41.4	43.7	43.7	43.7	1	1	1	1	1	1	1	28.0564	27.9701	28.151	27.9849	28.196	28.0779	28.0739		0.133109	1	0.0240078
	P61163	Alpha-centractin	ACTR1A	-	62	59.6	62	59.6	57.4	57.7	55.1	10	10	9	9	10	9	9	28.4525	28.6018	28.768	28.6686	28.5931	28.7161	28.7047		0.317896	1	0.0631719
	P61201	COP9 signalosome complex subunit 2	COPS2	-	46.7	43.8	51	41.1	47.6	53	46	1	0	1	0	1	2	1	26.7818	26.7462	26.956	26.5946	26.8023	26.9459	26.8129		0.145105	1	-0.0391051
	P61221	ATP-binding cassette sub-family E member 1	ABCE1	-	49.1	49.9	51.8	52.6	49.7	49.2	52.1	23	25	24	24	28	24	26	28.7805	28.708	28.8269	28.8048	28.7404	28.6918	28.6569		0.446812	1	-0.0483408
	P61224;P61224-3;A6NIZ1;P61224-2;P61224-4	Ras-related protein Rap-1b;Ras-related protein Rap-1b-like protein	RAP1B	-	57.1	60.9	60.9	46.7	42.9	60.9	57.1	4	5	5	3	2	4	4	28.8838	28.8314	28.9703	28.6293	28.6214	28.8077	28.8281		1.17767	1	-0.173505
	P61225	Ras-related protein Rap-2b	RAP2B	-	21.3	35	45.9	38.8	41.5	36.1	44.3	1	2	3	3	3	3	4	24.6886	24.834	25.0355	24.6409	24.5385	24.7899	24.7113		0.843705	1	-0.182535
	P61244-2;P61244;P61244-3;P61244-4;P61244-6;P61244-5	Protein max	MAX	-	26.5	33.1	26.5	26.5	33.1	33.1	33.1	3	4	3	3	4	4	4	25.7821	25.6824	26.1648	25.4823	25.7216	26.0116	26.2007		0.03421	1	-0.0224023
	P61247	40S ribosomal protein S3a	RPS3A	-	59.8	62.9	58.3	67.4	65.2	65.5	63.3	18	19	18	22	21	23	19	30.0531	30.0884	30.2656	30.2087	30.2078	30.2803	30.3777		0.896621	1	0.132932
	P61254	60S ribosomal protein L26	RPL26	-	31.7	29.7	31.7	31	26.2	25.5	40.7	1	0	1	1	1	0	1	29.0608	29.681	29.393	29.6527	29.7207	29.3856	30.1673		0.684818	1	0.353329
	P61289;P61289-3;P61289-2	Proteasome activator complex subunit 3	PSME3	-	53.9	62.2	64.6	53.9	54.3	61.8	61.4	11	15	15	11	12	15	14	28.0368	27.7419	28.3446	27.5704	27.9173	28.1531	28.2164		0.126234	1	-0.0768442
	P61313;P61313-2	60S ribosomal protein L15	RPL15	-	39.7	30.9	42.2	35.3	30.9	27.5	28.4	10	8	10	8	8	7	6	29.5163	29.6313	29.9255	29.9117	30.0238	29.8197	29.9366		1.01679	1	0.231941
	P61353	60S ribosomal protein L27	RPL27	-	45.6	54.4	54.4	54.4	49.3	49.3	49.3	7	9	8	9	8	8	9	29.8359	30.1198	30.3739	30.1272	30.365	30.2615	30.2534		0.43881	1	0.141929
	P61421	V-type proton ATPase subunit d 1	ATP6V0D1	-	19.9	27.6	17.1	20.8	29.3	23.4	23.4	4	5	3	4	7	6	5	25.7556	25.2657	25.6494	25.2056	25.3253	25.4212	25.3879		0.782246	1	-0.221929
	P61513;A6NKH3	60S ribosomal protein L37a	RPL37A	-	32.6	32.6	41.3	41.3	41.3	41.3	32.6	2	2	3	3	3	3	2	27.975	28.2832	27.9259	27.9834	28.4798	28.5786	28.4914		0.845508	1	0.321934
	P61586	Transforming protein RhoA	RHOA	-	37.8	32.6	53.4	53.4	45.6	46.1	30.1	1	1	1	1	2	2	2	28.4552	28.478	28.6294	28.482	28.5658	28.5863	28.4729		0.0354345	1	0.00590165
	P61599;P61599-2	N-alpha-acetyltransferase 20	NAA20	-	8.4	20.2	14	4.5	18	8.4	18	1	3	2	1	2	1	2	NaN	24.2149	NaN	NaN	24.5846	NaN	24.4625		0	0.940036	0.308645
	P61604	10 kDa heat shock protein, mitochondrial	HSPE1	-	73.5	69.6	73.5	69.6	69.6	75.5	75.5	10	9	10	9	9	10	10	30.8044	30.9533	31.4785	30.8999	31.0832	31.1425	31.3095		0.0528254	1	0.030026
	P61619;P61619-3	Protein transport protein Sec61 subunit alpha isoform 1	SEC61A1	-	24.6	26.3	20.4	24.2	27.7	30	18.7	6	6	4	5	5	6	5	27.1771	26.8782	26.9264	26.8943	27.3633	27.2022	27.0262		0.381561	1	0.127617
	P61758;P61758-2	Prefoldin subunit 3	VBP1	-	45.2	46.7	50.8	37.6	46.2	54.3	46.7	9	9	11	7	9	12	10	27.4867	27.4037	27.7588	27.2374	27.2336	27.54	27.5916		0.455761	1	-0.14905
	P61764;P61764-2	Syntaxin-binding protein 1	STXBP1	-	38.9	31.1	40.6	39.7	33.7	30	31.8	14	12	16	15	15	15	14	25.5828	25.4264	25.4678	25.7537	25.4652	25.5095	25.3246		0.0654185	1	0.0208972
	P61769	Beta-2-microglobulin;Beta-2-microglobulin form pI 5.3	B2M	-	26.9	26.9	29.4	26.9	29.4	26.9	35.3	2	2	3	2	2	2	3	28.5077	28.0454	28.2226	27.9936	28.1879	28.4831	28.0655		0.171461	1	-0.0760619
	P61803	Dolichyl-diphosphooligosaccharide--protein glycosyltransferase subunit DAD1	DAD1	-	19.5	19.5	19.5	19.5	10.6	10.6	10.6	2	2	2	2	1	1	1	NaN	NaN	NaN	NaN	NaN	NaN	NaN		NaN	1	0
	P61916;P61916-2	Epididymal secretory protein E1	NPC2	-	34.4	34.4	47	41.1	34.4	51.7	51.7	3	3	6	4	3	6	7	26.564	26.5288	26.8726	26.1579	26.12	26.8123	26.8023		0.30735	1	-0.181982
	P61923;P61923-4;P61923-5;P61923-3;P61923-2	Coatomer subunit zeta-1	COPZ1	-	33.9	36.2	36.2	33.9	62.7	33.9	36.2	5	6	6	5	7	5	6	26.5959	26.5812	26.9983	26.6613	26.7743	26.7206	26.7409		0.0024418	1	-0.000869433
	P61956;P61956-2;Q6EEV6	Small ubiquitin-related modifier 2	SUMO2	-	27.4	27.4	23.2	27.4	23.2	23.2	27.4	2	2	1	2	1	1	2	32.4704	31.9765	29.4564	31.9664	NaN	28.8776	30.0865		0.312476	1	-0.990949
	P61960;P61960-2	Ubiquitin-fold modifier 1	UFM1	-	50.6	68.2	68.2	50.6	58.8	58.8	58.8	3	4	4	2	2	3	2	27.4169	27.5503	27.9357	27.533	27.5063	27.7456	27.5757		0.111979	1	-0.0441632
	P61962;P61962-2	DDB1- and CUL4-associated factor 7	DCAF7	-	20.8	31.9	26.3	26.9	16.1	16.1	20.5	5	8	7	6	5	5	6	26.1128	25.7653	25.9817	25.8379	25.6894	26.0454	25.8724		0.317185	1	-0.0919838
	P61964;Q86VZ2	WD repeat-containing protein 5	WDR5	-	58.1	33.5	55.7	35.9	53.9	64.1	60.8	11	6	10	6	10	13	12	27.497	27.1919	27.7475	27.0431	27.8422	27.8943	27.803		0.244847	1	0.166852
	P61966;P61966-2	AP-1 complex subunit sigma-1A	AP1S1	-	37.3	10.1	14.6	15.2	22.2	25.3	19.6	4	1	2	1	2	3	2	25.6141	NaN	26.1761	25.6232	25.3558	25.8435	25.9177		0.339139	1	-0.210017
	P61970	Nuclear transport factor 2	NUTF2	-	76.4	51.2	76.4	76.4	51.2	29.9	56.7	6	4	6	6	4	3	5	27.8802	27.6617	28.02	27.6636	27.745	27.9199	27.9928		0.0666526	1	-0.0236602
	P61978-2;P61978	Heterogeneous nuclear ribonucleoprotein K	HNRNPK	-	64.7	65.7	59.5	63.6	66.4	64.9	64.2	2	2	2	2	2	2	2	31.219	31.1747	31.4859	31.0988	31.2211	31.3855	31.4759		0.00545276	1	0.00211191
	P61978-3	Heterogeneous nuclear ribonucleoprotein K	HNRNPK	-	62.7	63.9	57.3	61.6	64.5	63	62.3	1	1	1	1	2	2	2	NaN	NaN	NaN	NaN	26.3484	26.3421	26.4581		0	0.939709	NaN
	P61981	14-3-3 protein gamma;14-3-3 protein gamma, N-terminally processed	YWHAG	-	54.7	54.7	57.9	51	55.1	44.5	55.5	8	6	8	7	7	7	9	31.1246	30.8739	31.2887	30.5789	30.9747	31.2432	31.1953		0.183952	1	-0.0977111
	P62070;P62070-4;P62070-3;P62070-2	Ras-related protein R-Ras2	RRAS2	-	25	19.6	27	23.5	13.2	19.1	19.1	2	2	3	3	0	1	1	24.7761	25.1323	25.2195	25.0111	25.0354	25.1619	25.016		0.0382204	1	0.013466
	P62072	Mitochondrial import inner membrane translocase subunit Tim10	TIMM10	-	15.6	14.4	23.3	16.7	45.6	45.6	44.4	2	1	2	4	4	4	3	NaN	NaN	26.0599	26.0491	25.7459	25.9206	25.98		0	0.939884	-0.135946
	P62081	40S ribosomal protein S7	RPS7	-	59.8	55.7	65.5	61.3	57.7	52.1	55.7	12	12	14	13	11	10	12	29.9786	30.2574	30.4557	30.3484	30.4466	30.4286	30.3993		0.699835	1	0.17514
	P62136;P62136-2;P62136-3	Serine/threonine-protein phosphatase PP1-alpha catalytic subunit	PPP1CA	-	62.7	59.7	65.8	59.1	70.3	73	71.2	6	6	6	5	7	6	7	29.6057	29.5554	29.4626	29.5594	29.5731	29.6031	29.4994		0.152012	1	0.0174747
	P62140	Serine/threonine-protein phosphatase PP1-beta catalytic subunit	PPP1CB	-	61.8	58.1	56.9	56.9	68.2	72.2	65.7	7	7	6	6	8	10	8	27.3653	27.2813	27.1939	27.3783	27.2891	27.3266	27.3218		0.462813	1	0.0488408
	P62191;P62191-2	26S protease regulatory subunit 4	PSMC1	-	58	53.9	58	56.6	54.8	48.4	51.6	21	20	21	21	19	18	18	28.0017	27.9816	28.2235	28.1302	28.1746	28.0871	28.1182		0.366213	1	0.0585664
	P62195;P62195-2	26S protease regulatory subunit 8	PSMC5	-	59.1	63.3	61.1	63.3	53.4	51.2	64.3	21	22	23	24	20	19	24	27.7727	27.7005	28.0212	27.6406	27.8627	27.9426	27.8958		0.0116142	1	0.0039463
	P62241	40S ribosomal protein S8	RPS8	-	53.4	59.6	53.4	53.8	53.4	52.9	54.8	12	15	12	13	12	11	13	30.3412	30.5398	30.6388	30.7657	30.7425	30.5796	30.4908		0.596303	1	0.138044
	P62244	40S ribosomal protein S15a	RPS15A	-	56.9	58.5	58.5	54.6	58.5	58.5	65.4	7	8	8	7	8	8	9	29.5032	29.5574	29.7795	29.6106	29.8255	29.7534	29.7282		0.609635	1	0.11603
	P62249	40S ribosomal protein S16	RPS16	-	61.6	63	61	61.6	56.8	57.5	57.5	12	13	12	12	12	11	11	30.0709	30.0352	30.4138	30.0844	30.2523	30.2554	30.3137		0.175253	1	0.0531252
	P62253	Ubiquitin-conjugating enzyme E2 G1;Ubiquitin-conjugating enzyme E2 G1, N-terminally processed	UBE2G1	-	47.6	51.8	56.5	53.5	37.1	52.4	42.4	5	6	8	6	4	6	5	25.5099	25.3217	25.8504	25.5096	25.9708	25.8597	25.4863		0.312654	1	0.145956
	P62256;P62256-2	Ubiquitin-conjugating enzyme E2 H	UBE2H	-	23	16.4	21.9	26.2	23	14.8	18.6	4	2	3	4	4	3	3	24.7689	24.9868	25.2856	24.4075	24.7669	25.1952	24.9856		0.309355	1	-0.174953
	P62258;P62258-2	14-3-3 protein epsilon	YWHAE	-	74.1	75.7	75.7	74.5	74.1	75.7	75.7	23	24	24	22	22	24	23	31.0017	30.9359	31.4168	30.642	30.8092	31.1344	31.2578		0.311471	1	-0.157276
	P62263	40S ribosomal protein S14	RPS14	-	65.6	65.6	64.9	65.6	65.6	65.6	65.6	9	9	8	9	9	9	9	30.1593	30.385	30.4093	30.493	30.2876	30.1521	30.2328		0.0877514	1	-0.0265338
	P62266	40S ribosomal protein S23	RPS23	-	42.7	43.4	43.4	43.4	35	43.4	47.6	4	6	6	6	5	6	5	30.5881	30.8247	30.6089	30.6488	30.8581	30.7121	30.9938		0.527171	1	0.129295
	P62269	40S ribosomal protein S18	RPS18	-	57.9	54.6	59.2	55.3	55.3	55.9	54.6	11	12	15	14	12	13	13	29.928	30.1441	30.4727	30.1937	30.3858	30.4865	30.5464		0.643519	1	0.221494
	P62273;P62273-2	40S ribosomal protein S29	RPS29	-	33.9	33.9	32.1	26.8	33.9	33.9	33.9	3	3	2	2	3	3	3	29.2695	29.1246	27.7608	28.2836	28.0287	28.9956	29.759		0.0269058	1	0.0484136
	P62277	40S ribosomal protein S13	RPS13	-	36.4	45	44.4	45.7	45	44.4	51.7	9	10	10	12	10	9	11	30.0317	30.2923	30.6288	30.7778	30.3591	30.2616	30.5595		0.371489	1	0.171894
	P62280	40S ribosomal protein S11	RPS11	-	50	57	56.3	57	56.3	56.3	57	10	12	12	12	11	11	12	29.6608	29.8792	29.9121	29.975	30.0285	29.9131	29.9557		1.04642	1	0.150716
	P62304	Small nuclear ribonucleoprotein E	SNRPE	-	56.5	56.5	56.5	56.5	69.6	69.6	56.5	3	3	3	3	4	4	3	28.8977	29.1731	29.1804	29.0618	29.4037	29.4217	29.1924		0.681838	1	0.186149
	P62306	Small nuclear ribonucleoprotein F	SNRPF	-	48.8	48.8	48.8	48.8	48.8	48.8	39.5	4	5	5	4	6	7	5	30.0014	29.6986	30.0192	29.3254	29.4055	29.9577	29.8896		0.568791	1	-0.261837
	P62310	U6 snRNA-associated Sm-like protein LSm3	LSM3	-	11.8	40.2	40.2	32.4	32.4	32.4	40.2	1	3	3	2	2	2	3	NaN	27.9658	28.4888	27.9418	27.984	28.343	28.4032		0.0876472	1	-0.0592728
	P62312	U6 snRNA-associated Sm-like protein LSm6	LSM6	-	57.5	46.2	58.8	56.2	60	60	45	7	5	7	6	7	6	4	27.0632	27.0486	27.433	26.7336	26.8719	27.4221	27.381		0.126916	1	-0.0794541
	P62314	Small nuclear ribonucleoprotein Sm D1	SNRPD1	-	54.6	54.6	54.6	54.6	54.6	54.6	54.6	5	5	5	5	5	5	5	29.8579	29.5968	29.7974	29.5919	30.1715	29.9995	29.7682		0.338641	1	0.132116
	P62316;P62316-2	Small nuclear ribonucleoprotein Sm D2	SNRPD2	-	55.9	61.9	61.9	61.9	48.3	53.4	53.4	8	9	10	10	9	8	8	29.4366	29.5672	29.64	29.7474	29.4023	29.4597	29.3169		0.216634	1	-0.0663803
	P62318;P62318-2	Small nuclear ribonucleoprotein Sm D3	SNRPD3	-	49.2	49.2	54.8	50.8	54.8	54.8	50.8	5	5	6	6	6	6	6	28.8864	28.7927	29.2881	28.925	29.1268	29.2099	29.2764		0.404915	1	0.145448
	P62328;CON__P21752	Thymosin beta-4;Hematopoietic system regulatory peptide	TMSB4X	-	77.3	77.3	77.3	77.3	77.3	77.3	77.3	5	5	5	5	6	6	6	32.0731	31.5189	31.6752	31.446	31.5146	31.9349	31.7832		0.170783	1	-0.0860707
	P62330	ADP-ribosylation factor 6	ARF6	-	34.9	38.9	38.9	33.1	40	49.1	40	4	5	5	4	6	6	6	26.1898	26.0977	26.3128	25.9537	26.1279	26.1994	26.1625		0.480658	1	-0.0891973
	P62333	26S protease regulatory subunit 10B	PSMC6	-	58.4	58.1	55	60.2	48.6	56.6	55.8	16	19	17	17	12	16	16	27.9068	27.8533	28.0377	27.8669	27.8691	27.9398	27.8831		0.36539	1	-0.0428667
	P62341	Selenoprotein T	SELT	-	10.8	10.8	17.4	6.7	0	10.8	6.7	1	1	2	1	0	1	1	NaN	NaN	23.0658	NaN	NaN	NaN	NaN		0	0.937477	NaN
	P62424	60S ribosomal protein L7a	RPL7A	-	50	49.6	54.1	53.8	53.8	50.4	37.6	17	17	19	18	19	18	15	29.7715	29.957	30.2093	30.1319	30.1791	30.0986	30.1984		0.755811	1	0.172738
	P62487	DNA-directed RNA polymerase II subunit RPB7	POLR2G	-	47.7	47.7	54.7	33.7	45.3	40.7	40.7	6	6	7	4	5	5	5	24.8806	24.7213	25.2684	24.988	24.9877	25.1091	25.0681		0.231137	1	0.0814657
	P62491;P62491-2;P57735	Ras-related protein Rab-11A	RAB11A	-	59.7	59.7	59.7	50.9	46.3	42.6	47.2	1	1	1	1	1	1	1	NaN	25.8558	NaN	NaN	25.1263	25.4737	25.6428		0	0.93647	-0.441492
	P62495;P62495-2	Eukaryotic peptide chain release factor subunit 1	ETF1	-	53.5	54.5	57.7	42.6	48.7	50.8	41.6	20	20	17	13	17	19	16	27.8229	27.5737	28.0409	27.5559	27.7125	27.8005	27.7485		0.356608	1	-0.108158
	P62633;P62633-2;P62633-7;P62633-3;P62633-5;P62633-6	Cellular nucleic acid-binding protein	CNBP	-	32.8	42.4	32.8	31.1	44.6	39	43.5	1	1	1	1	1	1	1	27.9903	28.376	28.416	28.2255	28.3093	28.2725	28.3905		0.118279	1	0.0387122
	P62699	Protein yippee-like 5	YPEL5	-	9.9	9.9	29.8	0	8.3	31.4	21.5	1	1	3	0	1	3	2	NaN	NaN	23.7338	NaN	NaN	23.6739	23.8163		0	0.937148	0.0113211
	P62701	40S ribosomal protein S4, X isoform	RPS4X	-	65	66.5	65	67.3	64.3	65	65	11	11	11	11	11	10	11	29.9126	30.0737	30.1019	30.1918	30.275	30.1988	30.2997		1.80972	1	0.211963
	P62750	60S ribosomal protein L23a	RPL23A	-	44.2	44.2	44.2	44.2	37.8	42.9	44.2	10	11	11	13	8	8	10	30.272	30.4886	30.676	30.7443	30.7932	30.6104	30.7173		1.10302	1	0.237453
	P62753	40S ribosomal protein S6	RPS6	-	29.3	36.1	32.5	33.3	34.1	29.7	34.1	9	11	11	11	9	8	10	29.8044	30.0021	30.1758	30.1796	30.0897	30.0177	30.1062		0.473363	1	0.104224
	P62805	Histone H4	HIST1H4A	-	68	68.9	68.9	68.9	68.9	68.9	68.9	14	16	15	17	16	17	16	33.2997	33.762	33.8602	33.9123	33.8892	33.8851	33.9747		0.92128	1	0.274728
	P62820;P62820-2;P62820-3	Ras-related protein Rab-1A	RAB1A	-	52.2	42.4	45.4	48.8	38.5	42	42	2	3	3	3	1	1	1	29.2454	29.0167	29.3677	29.2179	29.2811	29.09	29.1721		0.0706934	1	-0.0196117
	P62826	GTP-binding nuclear protein Ran	RAN	-	48.6	49.5	49.5	49.5	50.5	53.7	53.7	12	13	13	13	15	16	16	30.6422	30.7992	31.0038	30.9712	30.9799	31.0148	31.1308		1.06783	1	0.209107
	P62829	60S ribosomal protein L23	RPL23	-	68.6	71.4	70	70.7	68.6	65	63.6	10	12	11	12	11	10	9	29.775	29.9969	29.9657	30.0309	29.8036	29.9066	30.0955		0.187884	1	0.0466264
	P62834	Ras-related protein Rap-1A	RAP1A	-	42.9	46.7	48.9	46.7	57.1	46.7	42.9	3	2	2	3	4	3	3	26.4422	26.1576	26.793	26.0704	26.0648	26.2211	26.1358		1.06734	1	-0.341259
	P62841	40S ribosomal protein S15	RPS15	-	55.9	55.9	55.9	55.9	55.2	55.9	55.9	5	5	5	5	4	5	5	30.3315	30.5329	30.8484	30.817	30.5972	30.8654	30.8126		0.656619	1	0.202128
	P62847;P62847-2;P62847-3;P62847-4	40S ribosomal protein S24	RPS24	-	29.3	35.3	35.3	36.1	29.3	29.3	29.3	4	5	5	6	4	4	4	29.0086	29.1467	29.2691	29.4319	29.6246	29.4042	29.3989		1.81547	1	0.32343
	P62851	40S ribosomal protein S25	RPS25	-	40	40	40	44	25.6	31.2	31.2	7	7	7	8	5	6	6	30.191	30.4022	30.4806	30.4655	30.4429	30.3761	30.4467		0.432213	1	0.074865
	P62854;Q5JNZ5	40S ribosomal protein S26;Putative 40S ribosomal protein S26-like 1	RPS26;RPS26P11	-	31.3	31.3	31.3	31.3	31.3	23.5	31.3	3	3	3	3	3	2	3	29.726	29.7924	29.7316	29.6555	29.9008	30.0669	29.7833		0.422777	1	0.101639
	P62857	40S ribosomal protein S28	RPS28	-	46.4	46.4	46.4	46.4	30.4	46.4	46.4	3	3	3	3	2	3	3	30.3921	30.4499	30.7204	30.5506	30.3801	30.5788	30.7283		0.119219	1	0.0385928
	P62861	40S ribosomal protein S30	FAU	-	20.3	20.3	20.3	20.3	20.3	20.3	20.3	3	3	3	3	3	3	3	28.5201	29.1307	29.0065	29.1784	29.4578	29.2692	29.2865		1.21994	1	0.4122
	P62873;P62873-2;P16520;P16520-2	Guanine nucleotide-binding protein G(I)/G(S)/G(T) subunit beta-1	GNB1	-	62.1	54.4	52.1	54.4	51.2	50	53.2	9	8	8	8	9	8	7	28.0651	27.8092	27.6824	27.6151	27.4332	27.5897	27.6487		1.29296	1	-0.280556
	P62875	DNA-directed RNA polymerases I, II, and III subunit RPABC5	POLR2L	-	61.2	74.6	73.1	61.2	73.1	59.7	73.1	3	4	3	3	3	2	3	25.6391	25.1642	25.5585	25.3191	25.4707	25.6075	25.2291		0.110119	1	-0.0473197
	P62877	E3 ubiquitin-protein ligase RBX1;E3 ubiquitin-protein ligase RBX1, N-terminally processed	RBX1	-	17.6	17.6	25	17.6	17.6	17.6	25	2	2	3	2	1	1	3	26.7123	26.5422	26.8192	26.4371	NaN	NaN	26.7781		0.189948	1	-0.083655
	P62879;P62879-2	Guanine nucleotide-binding protein G(I)/G(S)/G(T) subunit beta-2	GNB2	-	44.4	49.7	41.2	42.6	47.4	49.7	52.9	4	4	3	3	4	5	5	26.7	26.5986	26.4043	26.6561	26.4925	26.5217	26.4542		0.155302	1	-0.0365227
	P62888	60S ribosomal protein L30	RPL30	-	58.3	66.1	58.3	58.3	58.3	51.3	51.3	7	8	7	7	6	5	6	29.9578	29.9487	30.2218	29.9143	30.1086	30.2841	30.3292		0.369601	1	0.116284
	P62891;Q59GN2	60S ribosomal protein L39;Putative 60S ribosomal protein L39-like 5	RPL39;RPL39P5	-	19.6	23.5	19.6	19.6	19.6	23.5	19.6	2	2	1	1	1	2	1	28.3888	29.1341	28.9152	29.5639	28.8172	29.7864	29.7162		1.01585	1	0.658234
	P62899;P62899-3;P62899-2	60S ribosomal protein L31	RPL31	-	32	45.6	39.2	39.2	40	39.2	40	5	7	6	7	5	6	6	29.4562	30.0728	30.2607	30.1915	29.8985	29.9919	30.0909		0.205374	1	0.113311
	P62906	60S ribosomal protein L10a	RPL10A	-	49.8	50.2	49.3	46.1	50.2	50.2	47	13	13	12	12	14	14	13	29.8797	29.8351	30.1928	29.9097	30.044	30.0901	30.1529		0.294074	1	0.0799292
	P62910	60S ribosomal protein L32	RPL32	-	40.7	53.3	35.6	35.6	48.1	45.9	48.1	8	10	7	7	11	9	9	28.7723	29.1317	29.2545	29.4465	29.3289	29.2109	29.2448		0.921706	1	0.254961
	P62913	60S ribosomal protein L11	RPL11	-	34.8	40.4	38.8	36	40.4	38.8	36	1	1	1	1	1	1	1	30.1937	30.2655	30.3845	30.2247	30.2289	30.4313	30.4207		0.216497	1	0.045183
	P62917	60S ribosomal protein L8	RPL8	-	50.2	51	43.2	51	40.9	37.4	40.1	11	11	11	12	8	10	10	29.8859	29.9106	30.0906	29.8951	30.1897	30.163	30.1781		0.683731	1	0.144145
	P62937;F5H284;Q9Y536;P0DN26;A0A0B4J2A2;A0A075B767;A0A075B759;P0DN37	Peptidyl-prolyl cis-trans isomerase A;Peptidyl-prolyl cis-trans isomerase A, N-terminally processed	PPIA	-	75.2	75.2	75.2	75.2	75.2	67.9	55.2	5	5	5	5	5	5	5	32.3366	32.3651	32.6591	32.3601	32.2884	32.4739	32.4737		0.211275	1	-0.0545533
	P62942	Peptidyl-prolyl cis-trans isomerase FKBP1A	FKBP1A	-	71.3	71.3	71.3	71.3	71.3	71.3	71.3	7	6	7	6	7	7	7	30.4883	30.5784	30.8545	30.4465	30.4113	30.6986	30.6849		0.250293	1	-0.0800729
	P62979;P0CG48;P0CG47	Ubiquitin-40S ribosomal protein S27a;Ubiquitin;40S ribosomal protein S27a;Polyubiquitin-C;Ubiquitin;Polyubiquitin-B;Ubiquitin	RPS27A;UBC;UBB	-	51.3	64.1	51.3	58.3	59.6	52.6	65.4	3	4	3	3	3	3	4	30.9407	31.23	31.2305	31.2178	31.3498	31.282	31.3951		0.941436	1	0.177434
	P62993;P62993-2	Growth factor receptor-bound protein 2	GRB2	-	63.1	61.3	65.9	60.4	69.1	69.6	64.1	12	12	14	12	15	14	12	27.3569	27.3082	27.6834	27.4257	27.3823	27.4562	27.5293		0.00357263	1	-0.00113471
	P62995;P62995-3;P62995-2	Transformer-2 protein homolog beta	TRA2B	-	38.2	42	32.6	35.1	35.8	35.8	27.8	8	9	7	9	9	9	7	28.8005	28.5527	28.9352	28.3902	28.6729	28.6462	28.8454		0.364433	1	-0.124113
	P63000-2;P63000	Ras-related C3 botulinum toxin substrate 1	RAC1	-	41.7	32.2	46	37.9	43.1	46	46	3	3	3	3	2	3	3	29.2863	29.5453	29.4844	29.6524	29.6366	29.5837	29.4423		0.779171	1	0.14005
	P63010;P63010-2;P63010-3	AP-2 complex subunit beta	AP2B1	-	47.1	35.2	34.9	41.3	42.6	41.6	40	19	17	17	19	23	20	19	27.4501	27.3138	27.2013	27.1263	27.1179	27.3173	27.124		0.883418	1	-0.150383
	P63027;P23763;P23763-2;P23763-3	Vesicle-associated membrane protein 2	VAMP2	-	34.5	34.5	60.3	34.5	34.5	34.5	34.5	1	1	2	1	1	1	1	26.9509	26.8298	27.3802	26.6137	26.9553	27.0886	27.0256		0.291847	1	-0.132848
	P63092;Q5JWF2;P63092-4;P38405;P38405-2	Guanine nucleotide-binding protein G(s) subunit alpha isoforms short;Guanine nucleotide-binding protein G(s) subunit alpha isoforms XLas	GNAS	-	44.2	51	39.1	47.2	40.6	37.1	33.5	1	1	1	1	1	1	1	28.0753	28.054	27.9599	28.0251	28.017	28.0134	27.8949		0.38475	1	-0.0421631
	P63098;Q96LZ3	Calcineurin subunit B type 1	PPP3R1	-	17.1	33.5	24.7	26.5	24.1	33.5	24.1	1	2	2	2	2	4	2	NaN	25.6527	NaN	NaN	24.4808	25.3812	25.2112		0	0.937681	-0.628297
	P63104;P63104-2	14-3-3 protein zeta/delta	YWHAZ	-	66.9	69.8	72.7	73.1	66.9	66.9	73.1	13	15	13	14	14	14	14	31.0204	30.8277	31.0154	30.6301	30.5591	30.989	30.9861		0.506017	1	-0.163428
	P63151;P63151-2;Q9Y2T4;Q9Y2T4-3;Q9Y2T4-4;Q9Y2T4-2	Serine/threonine-protein phosphatase 2A 55 kDa regulatory subunit B alpha isoform	PPP2R2A	-	61.7	60	59.7	59.7	54.4	52.1	43.6	13	12	12	12	11	9	8	27.5818	27.3223	27.5333	27.4553	27.6617	27.6111	27.6026		0.55775	1	0.103564
	P63165;G2XKQ0;P63165-2	Small ubiquitin-related modifier 1;Small ubiquitin-related modifier	SUMO1	-	27.7	27.7	34.7	34.7	34.7	27.7	27.7	2	2	3	3	3	2	2	28.0354	28.3018	28.0756	27.8938	27.9069	27.5725	28.1116		0.874027	1	-0.266368
	P63167	Dynein light chain 1, cytoplasmic	DYNLL1	-	37.1	49.4	49.4	49.4	37.1	49.4	49.4	1	1	1	1	1	1	1	27.6244	27.4145	27.8215	NaN	NaN	27.3399	27.7744		0.0996498	1	-0.0629813
	P63172	Dynein light chain Tctex-type 1	DYNLT1	-	70.8	70.8	70.8	49.6	49.6	30.1	70.8	4	4	4	3	3	2	4	25.8107	25.8329	26.1416	25.6597	25.7455	26.1455	25.9457		0.129348	1	-0.0543407
	P63173	60S ribosomal protein L38	RPL38	-	50	52.9	52.9	52.9	52.9	52.9	52.9	6	7	7	7	7	7	7	29.1533	29.3178	29.4892	29.3551	29.4438	29.4982	29.5198		0.688624	1	0.134129
	P63208;P63208-2	S-phase kinase-associated protein 1	SKP1	-	64.4	69.3	58.9	64.4	77.3	82.2	69.3	11	10	11	9	11	11	10	28.3221	27.9977	28.5248	27.9678	28.1536	28.4569	28.4052		0.0677662	1	-0.0356903
	P63218	Guanine nucleotide-binding protein G(I)/G(S)/G(O) subunit gamma-5	GNG5	-	54.4	39.7	67.6	67.6	39.7	39.7	50	2	1	3	3	1	1	2	27.2211	26.6338	26.8374	26.1965	NaN	NaN	26.5295		0.897407	1	-0.534464
	P63220	40S ribosomal protein S21	RPS21	-	62.7	65.1	65.1	63.9	63.9	65.1	65.1	5	7	7	6	6	7	7	29.5924	29.6638	29.8744	29.4902	29.5471	29.7908	29.875		0.0951711	1	-0.0344038
	P63241;P63241-2;Q6IS14	Eukaryotic translation initiation factor 5A-1;Eukaryotic translation initiation factor 5A-1-like	EIF5A;EIF5AL1	-	72.1	53.2	72.1	72.1	66.9	72.1	72.1	4	3	4	4	3	5	5	30.2445	30.22	30.2997	30.1343	30.0689	30.3565	30.2001		0.366122	1	-0.0647662
	P63244	Guanine nucleotide-binding protein subunit beta-2-like 1;Guanine nucleotide-binding protein subunit beta-2-like 1, N-terminally processed	GNB2L1	-	72.2	72.2	81.1	72.2	76	77	79.8	21	21	22	21	19	19	21	29.9106	29.7948	29.9314	29.7527	29.8201	29.9654	29.8903		0.125065	1	-0.0218234
	P63261	Actin, cytoplasmic 2;Actin, cytoplasmic 2, N-terminally processed	ACTG1	-	73.9	78.1	76	70.1	75.7	74.1	72.5	2	1	2	1	1	1	1	34.1197	34.0833	34.1256	34.0665	34.0384	34.041	34.0853		1.52464	1	-0.0517613
	P63272	Transcription elongation factor SPT4	SUPT4H1	-	13.7	21.4	21.4	19.7	13.7	33.3	44.4	1	2	2	2	1	4	4	26.1031	26.147	26.3562	NaN	26.5671	26.6476	26.3984		1.45416	1	0.335631
	P63279	SUMO-conjugating enzyme UBC9	UBE2I	-	80.4	80.4	60.8	55.1	79.7	75.9	75.9	14	13	13	12	12	10	10	28.5254	28.5778	28.7026	28.6473	28.4782	28.7058	28.5474		0.0332904	1	-0.00725031
	P63313	Thymosin beta-10	TMSB10	-	31.8	47.7	47.7	63.6	31.8	31.8	31.8	1	1	1	2	1	1	1	29.5661	28.9093	29.4842	28.9569	28.9795	29.3328	NaN		0.407095	1	-0.230113
	P67775;P67775-2	Serine/threonine-protein phosphatase 2A catalytic subunit alpha isoform	PPP2CA	-	58.3	50.2	56	58.3	58.6	58.6	54	1	1	1	1	1	1	1	29.0091	28.9605	28.8178	28.7363	28.84	28.8719	28.8312		0.906186	1	-0.10924
	P67809	Nuclease-sensitive element-binding protein 1	YBX1	-	52.8	68.8	72.2	52.8	71.9	68.8	68.8	11	12	13	11	11	11	12	30.8951	31.2568	31.5345	31.3465	30.9905	31.0104	31.3881		0.0805101	1	-0.0449224
	P67812;P67812-4;P67812-3;P67812-2	Signal peptidase complex catalytic subunit SEC11A	SEC11A	-	21.2	6.7	11.2	11.2	16.2	16.2	11.2	4	2	3	3	4	4	3	25.7235	25.6421	26.2781	25.9678	25.9288	26.008	25.9212		0.171014	1	0.0752368
	P67870	Casein kinase II subunit beta	CSNK2B	-	41.4	37.7	53	37.7	45.6	45.1	49.3	7	6	9	6	7	7	9	27.821	27.6089	28.1511	27.4888	27.82	28.0994	28.0214		0.0046746	1	-0.00293795
	P67936;P67936-2;Q2TAC2;Q2TAC2-2	Tropomyosin alpha-4 chain	TPM4	-	37.5	42.7	40.7	37.5	43.5	43.5	41.9	7	7	8	6	8	7	8	27.8707	27.8365	28.3379	27.441	27.4415	28.0362	27.9899		0.552436	1	-0.287879
	P68133;P68032;P62736;P63267;P63267-2	Actin, alpha skeletal muscle;Actin, alpha cardiac muscle 1;Actin, aortic smooth muscle;Actin, gamma-enteric smooth muscle	ACTA1;ACTC1;ACTA2;ACTG2	-	34	33.7	34	31	31.3	34	34	2	2	2	2	2	2	2	32.2486	32.8961	32.3484	32.5039	32.5689	32.3588	32.3685		0.0964681	1	-0.0476596
	P68036;P68036-3;P68036-2;A0A1B0GUS4	Ubiquitin-conjugating enzyme E2 L3	UBE2L3	-	68.2	63.6	68.2	47.4	63.6	63.6	68.2	7	6	7	5	6	6	7	28.6683	28.7097	28.8443	28.7234	28.6752	28.8588	28.8801		0.234236	1	0.0435449
	P68104;Q5VTE0	Elongation factor 1-alpha 1;Putative elongation factor 1-alpha-like 3	EEF1A1;EEF1A1P5	-	69.5	72.9	71.4	68.8	70.8	68.4	69	14	16	15	16	14	15	16	33.8065	33.6694	33.772	33.7415	33.8408	33.7206	33.7767		0.170025	1	0.0205832
	P68363;P68363-2;Q9H853	Tubulin alpha-1B chain	TUBA1B	-	82	80	76.5	81.8	81.8	81.8	70.3	0	0	0	0	0	0	0	33.035	32.8985	32.9171	32.8484	32.8455	33.0749	33.0055		0.0292327	1	-0.00660515
	P68366;P68366-2	Tubulin alpha-4A chain	TUBA4A	-	53.6	53.6	53.3	53.6	50.4	48.4	50.4	2	2	2	2	1	0	1	24.2246	24.4399	24.3592	24.2671	NaN	NaN	NaN		0	0.944136	-0.0741819
	P68371	Tubulin beta-4B chain	TUBB4B	-	62	61.3	64	64.9	66.3	66.3	66.3	1	1	1	1	1	1	1	32.5916	32.5399	32.5734	32.4372	32.3374	32.5824	32.5546		0.618335	1	-0.0904058
	P68400;Q8NEV1;P68400-2	Casein kinase II subunit alpha;Casein kinase II subunit alpha 3	CSNK2A1;CSNK2A3	+	49.1	43.5	42.2	42.2	44.5	47.6	43.7	14	13	12	13	15	16	16	27.5261	27.4113	27.8121	27.5822	27.8725	27.8693	27.8206		0.75433	1	0.202975
	P68402;P68402-4;P68402-3;P68402-2	Platelet-activating factor acetylhydrolase IB subunit beta	PAFAH1B2	-	50.2	50.2	50.2	54.6	50.2	60.7	60.7	6	6	6	7	6	7	7	27.5684	27.7081	27.9375	27.7517	27.7786	27.7669	27.6466		0.0070275	1	-0.00204849
	P68431;Q16695;Q6NXT2	Histone H3.1;Histone H3.1t;Histone H3.3C	HIST1H3A;HIST3H3;H3F3C	-	43.4	61	44.1	61	54.4	46.3	45.6	1	1	1	1	1	1	1	31.8314	31.4467	31.8007	31.3422	NaN	32.0825	32.1393		0.221405	1	0.161729
	P78316;P78316-2	Nucleolar protein 14	NOP14	-	24.7	25.3	28.7	24.4	25.9	25.9	24.6	17	21	19	18	18	19	16	26.3712	26.5608	26.6788	26.8076	26.638	26.4443	26.5145		0.209739	1	0.0641481
	P78318	Immunoglobulin-binding protein 1	IGBP1	-	28.9	27.1	46.9	35.7	43.7	49	44.5	8	8	12	9	10	12	12	25.405	25.7693	25.8644	25.5461	25.3541	25.3783	25.5108		0.872639	1	-0.232252
	P78330	Phosphoserine phosphatase	PSPH	-	47.6	38.7	47.6	38.2	44.4	40	44.4	9	8	9	7	10	8	9	27.2194	27.1626	27.6549	27.026	27.0846	27.4645	27.4478		0.183643	1	-0.0898816
	P78332;P78332-3;P78332-2	RNA-binding protein 6	RBM6	-	2.2	4.1	3.4	3.4	1.3	0.7	0	2	3	3	3	1	1	0	NaN	24.8519	25.0724	25.4909	NaN	NaN	NaN		0	0.943594	0.528762
	P78344	Eukaryotic translation initiation factor 4 gamma 2	EIF4G2	-	45.3	47.4	47.4	44	46.3	43.1	47.9	3	3	3	3	3	3	2	27.5458	27.4287	27.6655	27.3388	27.4901	27.6527	27.526		0.181235	1	-0.0447699
	P78345	Ribonuclease P protein subunit p38	RPP38	-	21.6	14.1	14.8	21.6	21.6	25.8	15.9	4	3	3	4	4	5	3	25.0027	25.1564	25.3914	25.5101	25.1262	25.0584	24.9761		0.0320066	1	-0.0158246
	P78346;P78346-2	Ribonuclease P protein subunit p30	RPP30	-	31	25.4	31	44.4	51.1	51.5	51.5	6	5	6	8	9	10	9	26.4117	26.14	26.4713	26.3566	26.419	26.4729	26.3482		0.255678	1	0.0581867
	P78347;P78347-2;P78347-4;P78347-3;P78347-5	General transcription factor II-I	GTF2I	-	34.4	36.8	33.8	40.3	35.9	38.3	39.3	24	25	22	29	25	26	26	27.3251	27.2953	27.2545	27.4696	27.4352	27.2418	27.3141		0.510356	1	0.0735356
	P78356;P78356-2	Phosphatidylinositol 5-phosphate 4-kinase type-2 beta	PIP4K2B	-	23.6	26	28.1	26.2	29.1	26.9	23.6	6	6	6	5	6	5	4	25.7418	25.6986	25.6203	25.8563	25.5434	25.5261	25.5922		0.240465	1	-0.0573908
	P78362;P78362-2	SRSF protein kinase 2;SRSF protein kinase 2 N-terminal;SRSF protein kinase 2 C-terminal	SRPK2	+	30.1	36.2	28.2	30.1	34.6	30.4	20.2	13	15	11	12	15	12	8	25.9793	26.0905	25.626	26.1129	26.0191	25.71	25.6929		0.029412	1	-0.0148999
	P78364	Polyhomeotic-like protein 1	PHC1	-	5.7	0	1.1	3.1	0	5.4	3.1	2	0	1	1	0	2	1	23.3185	NaN	NaN	NaN	NaN	23.1996	NaN		0	0.945235	-0.118889
	P78371;P78371-2	T-complex protein 1 subunit beta	CCT2	-	73.6	75.9	73.6	72.5	72.1	73.5	70.7	35	35	33	32	33	34	31	29.6833	29.6602	29.7545	29.5258	29.6974	29.8147	29.7626		0.00337749	1	0.000796795
	P78395	Melanoma antigen preferentially expressed in tumors	PRAME	-	0	0	0	2.8	2.8	2.8	5.5	0	0	0	1	1	1	2	NaN	NaN	NaN	NaN	NaN	NaN	21.8459		0	0.945056	NaN
	P78406	mRNA export factor	RAE1	-	53.5	40.2	57.9	55.7	48.6	44	40.5	11	9	12	12	9	8	7	27.1609	27.2182	27.1113	27.2521	27.305	27.1486	27.1027		0.257924	1	0.038638
	P78417;P78417-3;P78417-2	Glutathione S-transferase omega-1	GSTO1	-	53.9	53.9	58.1	53.9	57.7	58.9	41.1	11	12	15	11	13	13	11	28.6842	28.5257	28.81	28.3819	28.51	28.6504	28.6063		0.64735	1	-0.136119
	P78527;P78527-2	DNA-dependent protein kinase catalytic subunit	PRKDC	+	44.3	48.5	36.1	46.6	48.1	46.6	43.4	154	170	119	166	167	160	154	28.1932	28.3197	27.2962	28.325	28.2295	27.8027	27.7793		0.11316	1	0.097731
	P78537;P78537-2	Biogenesis of lysosome-related organelles complex 1 subunit 1	BLOC1S1	-	6.5	6.5	7.2	7.2	19	7.2	7.2	1	1	1	1	1	1	1	NaN	NaN	NaN	NaN	NaN	NaN	NaN		NaN	1	0
	P78540	Arginase-2, mitochondrial	ARG2	-	22.9	21.5	13.8	25.1	13.3	23.4	20.1	5	5	4	4	2	4	3	23.8348	23.7513	24.0126	23.9697	23.2826	24.3024	24.0178		0.0349318	1	0.0269267
	P78549;P78549-3;P78549-2	Endonuclease III-like protein 1	NTHL1	-	0	8	0	16.7	10.6	10.6	10.6	0	1	0	2	2	2	2	NaN	NaN	NaN	NaN	24.0704	24.0229	23.985		0	0.944302	NaN
	P78559;P78559-2	Microtubule-associated protein 1A;MAP1A heavy chain;MAP1 light chain LC2	MAP1A	-	27.1	28.8	28.1	32.3	29	22.7	21.4	51	53	50	59	49	39	36	26.5896	26.7037	26.327	26.8275	26.5832	26.3356	26.4619		0.0260425	1	0.0119122
	P78560;P78560-2	Death domain-containing protein CRADD	CRADD	-	26.6	31.2	31.2	12.6	20.6	39.2	18.6	4	4	4	2	3	5	3	24.9559	24.7724	25.1247	NaN	24.9297	25.1671	25.0439		0.320355	1	0.0958513
	P78563;P78563-5;P78563-2;P78563-3;P78563-4;P78563-6	Double-stranded RNA-specific editase 1	ADARB1	-	9	7.8	7.8	9.3	2.7	2.7	4.2	4	3	3	3	1	1	2	23.704	23.7069	23.7111	23.8122	NaN	NaN	23.6635		0.206994	1	0.0304804
	P80217;P80217-2	Interferon-induced 35 kDa protein	IFI35	-	16.1	16.1	16.1	5.6	12.9	19.6	14	3	3	3	1	3	4	3	23.186	23.2856	23.3788	NaN	22.8682	23.017	23.011		1.89938	1	-0.318058
	P80303;P80303-2	Nucleobindin-2;Nesfatin-1	NUCB2	-	37.9	40.2	44.3	46.7	44.3	48.1	45.5	14	15	16	14	15	15	14	27.1596	27.2273	27.9092	27.2029	27.2098	27.529	27.5764		0.0806148	1	-0.052494
	P80404	4-aminobutyrate aminotransferase, mitochondrial	ABAT	-	16.6	19.6	21.6	19.6	25.4	21.4	15.6	6	6	7	7	9	7	5	24.6405	24.2767	24.6543	24.3343	24.6424	24.709	24.6249		0.14175	1	0.0538349
	P81877;P81877-4;P81877-5;P81877-2;P81877-3	Single-stranded DNA-binding protein 2	SSBP2	-	13.9	13.9	13.9	0	2.8	0	14.7	2	2	2	0	0	0	3	24.7648	24.5358	24.9982	NaN	NaN	NaN	24.5597		0	0.944868	-0.206532
	P82094;P82094-2	TATA element modulatory factor	TMF1	-	1.5	2.8	2.7	2.7	1.5	1.5	3	1	2	2	2	1	1	2	NaN	NaN	NaN	NaN	NaN	NaN	23.0911		0	0.944676	NaN
	P82650;P82650-2	28S ribosomal protein S22, mitochondrial	MRPS22	-	32.5	45.8	42.8	43.9	33.1	38.3	28.6	9	13	14	12	9	11	8	25.6466	25.5894	26.0514	25.5819	25.7218	25.9982	25.9562		0.113619	1	0.0520627
	P82663;P82663-2;P82663-3	28S ribosomal protein S25, mitochondrial	MRPS25	-	39.3	39.9	33.5	22	39.3	49.7	43.9	5	5	4	3	5	6	6	25.3984	25.31	25.6485	24.9406	25.5612	25.7552	25.8728		0.113426	1	0.0801284
	P82664	28S ribosomal protein S10, mitochondrial	MRPS10	-	28.4	20.9	30.8	20.9	27.9	36.8	16.4	4	4	5	4	3	5	3	25.331	25.4239	25.8342	25.0568	25.226	25.6494	25.1989		0.5694	1	-0.246929
	P82673;P82673-2	28S ribosomal protein S35, mitochondrial	MRPS35	-	38.7	32.8	38.7	38.7	39.6	38.1	35.9	8	7	8	8	10	10	8	26.0393	26.1502	26.1871	25.9785	26.1145	25.9347	26.2605		0.224495	1	-0.0534973
	P82675;P82675-2	28S ribosomal protein S5, mitochondrial	MRPS5	-	21.4	22.6	18.6	22.3	20.7	14.9	18.6	10	9	8	10	6	6	7	25.0859	25.322	25.3702	25.5208	25.6947	25.2488	25.3206		0.619782	1	0.186845
	P82909	28S ribosomal protein S36, mitochondrial	MRPS36	-	41.7	41.7	29.1	30.1	24.3	24.3	24.3	3	3	2	2	2	2	2	23.9424	24.3776	24.5934	24.9305	24.7157	24.9304	NaN		1.27248	1	0.554383
	P82912;P82912-2;P82912-3	28S ribosomal protein S11, mitochondrial	MRPS11	-	23.2	28.9	23.2	23.2	14.9	20.6	22.7	2	3	2	2	1	2	2	NaN	NaN	NaN	NaN	NaN	25.4948	25.0499		0	0.942756	NaN
	P82914	28S ribosomal protein S15, mitochondrial	MRPS15	-	11.7	12.1	12.1	11.7	11.3	11.3	7.4	3	3	3	3	3	3	2	24.729	24.8086	25.1524	24.748	25.129	25.1319	24.7979		0.124475	1	0.0550098
	P82921	28S ribosomal protein S21, mitochondrial	MRPS21	-	39.1	29.9	29.9	29.9	13.8	13.8	13.8	3	2	2	2	1	1	1	24.6949	24.8736	24.967	24.7046	NaN	NaN	NaN		0	0.943462	-0.140593
	P82930	28S ribosomal protein S34, mitochondrial	MRPS34	-	38.5	50.9	31.2	31.2	43.1	43.1	50	7	8	6	4	7	7	8	25.4788	25.618	25.955	25.9208	25.9808	25.7339	25.9307		0.736567	1	0.20763
	P82932	28S ribosomal protein S6, mitochondrial	MRPS6	-	44	18.4	33.6	44	44	44	44	4	3	4	5	4	4	4	25.1442	24.5954	24.7637	24.9367	25.2178	25.3711	24.9072		0.680068	1	0.273772
	P82933	28S ribosomal protein S9, mitochondrial	MRPS9	-	37.9	32.1	28.8	33.6	35.9	38.6	33.6	11	10	9	12	10	12	10	25.6555	25.8237	26.118	26.0938	25.9643	25.9739	25.9732		0.514687	1	0.135556
	P82970	High mobility group nucleosome-binding domain-containing protein 5	HMGN5	-	34.8	34.8	35.8	37.6	29.4	23.4	37.6	9	10	8	11	6	5	8	27.545	27.6634	27.9828	27.8341	27.7489	27.7271	27.7995		0.158043	1	0.0469968
	P82979	SAP domain-containing ribonucleoprotein	SARNP	-	57.6	52.4	57.6	61.4	46.2	52.4	57.1	11	9	11	11	9	9	11	27.7921	27.9127	28.3621	28.0206	28.0445	28.1802	28.1782		0.214919	1	0.083601
	P83111;P83111-2	Serine beta-lactamase-like protein LACTB, mitochondrial	LACTB	-	19.2	26.3	27.4	22.7	21.8	27.4	17.6	8	10	11	10	9	12	8	25.2083	25.375	25.3199	25.1445	25.3965	25.1543	25.1527		0.474593	1	-0.0890635
	P83436	Conserved oligomeric Golgi complex subunit 7	COG7	-	38.1	25.2	26.8	13.6	24.5	18.2	13.1	16	13	11	7	10	9	6	24.7486	24.4342	24.2498	23.9731	24.4322	24.3527	24.0757		0.719728	1	-0.269114
	P83731	60S ribosomal protein L24	RPL24	-	26.1	31.8	26.1	26.1	37.6	31.8	23.6	4	6	4	4	7	6	5	29.6942	30.1224	29.911	30.3789	30.1453	30.0832	30.23		1.17872	1	0.300147
	P83876	Thioredoxin-like protein 4A	TXNL4A	-	23.9	24.6	40.8	23.9	24.6	49.3	31.7	2	2	4	2	2	5	3	25.5433	NaN	26.102	25.3492	25.447	25.4145	25.5771		0.947389	1	-0.375675
	P83881	60S ribosomal protein L36a	RPL36A	-	36.8	37.7	37.7	42.5	30.2	35.8	37.7	1	1	2	1	1	1	1	28.6683	28.74	29.0222	29.0775	29.2907	29.2306	29.6505		1.50156	1	0.502174
	P83916	Chromobox protein homolog 1	CBX1	-	39.5	41.6	48.1	53	38.9	54.1	51.4	5	5	5	9	7	6	6	27.3785	27.4832	27.5708	27.5623	27.6974	27.6162	27.43		0.557938	1	0.098993
	P84077;P61204;P61204-2	ADP-ribosylation factor 1;ADP-ribosylation factor 3	ARF1;ARF3	-	63.5	64.6	63.5	59.7	59.7	63.5	63.5	7	9	8	8	7	8	8	29.4346	29.1901	29.6009	29.1788	29.5049	29.5666	29.4893		0.0648664	1	0.0263758
	P84085	ADP-ribosylation factor 5	ARF5	-	80	73.3	80	81.1	81.1	80	80	7	6	8	8	8	8	9	28.1666	28.3203	28.1142	28.1258	28.2366	28.4395	28.3237		0.368048	1	0.0810593
	P84090	Enhancer of rudimentary homolog	ERH	-	48.1	41.3	55.8	49	41.3	41.3	41.3	5	4	6	5	4	4	4	29.8318	30.1007	30.1394	29.9392	29.9119	30.1714	30.28		0.145789	1	0.0515916
	P84095	Rho-related GTP-binding protein RhoG	RHOG	-	47.1	54.5	58.1	64.4	64.4	64.4	58.1	7	7	9	8	9	8	8	27.7987	28.0307	28.1044	28.0764	28.1016	27.9293	27.9057		0.0943461	1	0.0253328
	P84098	60S ribosomal protein L19	RPL19	-	26	22.4	21.4	27	26	22.4	27.6	6	5	5	8	6	5	7	29.4701	30.1643	30.2319	30.3426	29.9852	29.9449	30.0415		0.210831	1	0.123084
	P84103;P84103-2	Serine/arginine-rich splicing factor 3	SRSF3	-	40.2	40.2	40.2	40.2	35.4	42.1	42.1	7	7	6	6	5	7	8	29.8217	30.1984	30.3132	30.2789	30.0058	29.9826	30.1477		0.0165818	1	-0.00733169
	P84243	Histone H3.3	H3F3A	-	43.4	53.7	44.1	53.7	47.1	46.3	45.6	1	1	1	1	1	1	1	31.4662	30.978	31.549	31.177	31.4088	31.346	31.1927		0.11203	1	-0.0499229
	P85037;P85037-2	Forkhead box protein K1	FOXK1	-	22.5	24	23.1	22.8	26.3	19.8	14.2	11	9	9	10	12	8	7	25.0144	25.0758	24.9757	24.9677	25.0521	25.2193	24.9248		0.0844684	1	0.0190055
	P86791;P86790	Vacuolar fusion protein CCZ1 homolog;Vacuolar fusion protein CCZ1 homolog B	CCZ1;CCZ1B	-	20.3	19.5	15.8	14.5	18.9	18.5	19.9	8	7	6	6	7	8	9	24.7188	24.5789	24.4563	24.4669	24.6219	24.4844	24.5479		0.296295	1	-0.0543876
	P98082;P98082-3;P98082-2	Disabled homolog 2	DAB2	-	3.8	0	2.5	2.7	2.7	3.9	5.2	2	0	1	1	1	2	2	NaN	NaN	NaN	NaN	NaN	NaN	24.005		0	0.946441	NaN
	P98155;P98155-2	Very low-density lipoprotein receptor	VLDLR	-	16.8	12.8	17	20.4	21.2	19.4	24.5	12	9	11	13	15	14	15	25.4013	25.215	25.2876	25.196	25.5473	25.5951	25.6466		0.718275	1	0.194925
	P98175-5;P98175;P98175-2;P98175-3;P98175-4	RNA-binding protein 10	RBM10	-	17.9	19.4	19.5	23.1	26.2	22.8	21.2	11	13	13	14	18	16	15	25.6628	25.6125	26.1136	25.8414	25.8441	25.8273	25.899		0.160499	1	0.0567029
	P98179	RNA-binding protein 3	RBM3	-	47.8	55.4	47.8	55.4	52.2	55.4	52.2	4	5	4	6	5	5	5	29.5964	29.836	30.1049	29.8485	29.9241	29.973	29.8884		0.192544	1	0.0627063
	P98194;P98194-2;P98194-4;P98194-3;P98194-5;P98194-9;P98194-6;P98194-7;P98194-8	Calcium-transporting ATPase type 2C member 1	ATP2C1	-	14.5	13.1	7.3	13.2	10.2	12.3	8.1	8	7	3	6	6	6	4	23.9844	23.7881	23.1392	23.3016	23.5175	23.7058	23.4568		0.24173	1	-0.141833
	P99999;CON__P62894	Cytochrome c	CYCS	-	55.2	56.2	56.2	56.2	55.2	47.6	55.2	6	7	7	7	6	5	6	27.1383	27.6424	27.9103	28.0539	28.4075	28.0981	27.9971		1.3354	1	0.575467
	Q00013;Q00013-3;Q00013-2	55 kDa erythrocyte membrane protein	MPP1	-	45.1	30	45.7	41	30.7	26.8	33.5	12	10	12	12	9	8	10	25.2009	24.9893	25.3447	25.0906	24.9486	25.1191	24.8715		0.735926	1	-0.170841
	Q00059;Q00059-2	Transcription factor A, mitochondrial	TFAM	-	20.7	17.9	20.3	17.9	17.9	17.1	17.1	5	4	6	4	5	5	4	26.5183	26.5287	27.0243	26.6603	26.6763	26.6313	26.993		0.105787	1	0.0497899
	Q00169	Phosphatidylinositol transfer protein alpha isoform	PITPNA	-	44.8	38.1	43	38.1	32.2	25.2	41.5	9	7	8	7	6	5	7	26.2684	26.1341	26.5091	26.1445	26.1806	26.174	26.1647		0.70943	1	-0.137873
	Q00325-2;Q00325	Phosphate carrier protein, mitochondrial	SLC25A3	-	36.8	34.9	36.8	37.7	37.7	38	35.5	11	11	11	12	13	14	12	29.8866	29.7257	29.8474	29.8591	29.9649	29.9805	29.9028		1.01357	1	0.106939
	Q00341;Q00341-2	Vigilin	HDLBP	-	29.1	30	26.3	23.6	32.3	33.6	31.4	25	26	20	20	26	27	24	26.7378	26.731	26.5528	26.6857	26.626	26.6112	26.5843		0.352526	1	-0.0470611
	Q00403	Transcription initiation factor IIB	GTF2B	-	49.7	49.7	45.9	43	42.1	35.1	41.5	12	11	10	9	8	8	9	25.4763	25.6218	25.9143	25.4603	25.2281	25.5685	25.6099		0.646038	1	-0.204133
	Q00534	Cyclin-dependent kinase 6	CDK6	+	61	58.6	50.9	58.9	58	55.8	53.7	15	15	15	18	15	16	14	28.2161	28.0832	28.2707	28.0614	28.2754	28.3337	28.2283		0.157846	1	0.0346526
	Q00535;Q00535-2	Cyclin-dependent-like kinase 5	CDK5	+	50.3	47.6	42.5	47.6	40.1	32.5	30.5	11	10	10	10	9	9	6	26.2094	26.1822	26.056	26.2365	26.0631	25.9469	25.9779		0.480815	1	-0.093118
	Q00577	Transcriptional activator protein Pur-alpha	PURA	-	19.9	27	26.7	24.2	29.5	29.5	27	3	4	4	3	5	5	4	26.5364	26.4292	27.061	26.7808	26.5303	26.6761	26.8276		0.0544287	1	0.0282156
	Q00610;Q00610-2	Clathrin heavy chain 1	CLTC	-	55.7	56.7	50.8	60.3	59.6	51.4	51.2	58	64	52	67	66	56	59	29.3895	29.3453	28.6413	29.3178	29.3224	29.1084	29.0662		0.134305	1	0.0783623
	Q00613;Q00613-2	Heat shock factor protein 1	HSF1	-	14.2	21.4	20.4	13.6	13.6	13.6	10.4	4	6	6	4	4	4	3	25.1945	25.3687	25.6648	25.2085	25.1805	25.4011	25.5125		0.224087	1	-0.0836698
	Q00653;Q00653-4;Q00653-3	Nuclear factor NF-kappa-B p100 subunit;Nuclear factor NF-kappa-B p52 subunit	NFKB2	-	13.7	16.2	10.9	14.7	13.7	15.1	10.9	8	8	5	8	8	9	6	24.5049	24.5353	24.0241	24.4908	24.7533	24.3615	24.3357		0.302669	1	0.130533
	Q00688	Peptidyl-prolyl cis-trans isomerase FKBP3	FKBP3	-	47.8	48.7	48.7	48.7	48.2	48.2	44.6	9	13	11	12	10	11	10	27.7105	27.858	28.149	27.9715	27.9421	28.0903	28.1514		0.484774	1	0.132982
	Q00765;Q00765-2	Receptor expression-enhancing protein 5	REEP5	-	10.6	15.9	11.1	10.6	10.6	14.8	5.3	2	3	2	2	2	4	1	25.5262	25.8098	25.2006	26.2956	25.706	25.8005	NaN		0.764909	1	0.421814
	Q00796	Sorbitol dehydrogenase	SORD	-	52.7	53.5	50.7	43.7	52.4	48.7	52.9	9	9	9	6	10	8	8	28.9375	29.0211	28.9244	28.9867	28.9245	28.9503	28.9		0.248183	1	-0.0206493
	Q00839;Q00839-2	Heterogeneous nuclear ribonucleoprotein U	HNRNPU	-	42.1	41.8	41.3	41.2	40.1	41	42.4	35	32	34	35	32	32	32	31.4561	31.4153	31.2961	31.5537	31.5998	31.3162	31.3704		0.326915	1	0.0708483
	Q01082;Q01082-2;P11277;P11277-2;P11277-3	Spectrin beta chain, non-erythrocytic 1	SPTBN1	-	63.2	61.8	61.6	61.3	60.3	59.7	59.9	11	11	12	11	12	11	11	28.4069	28.3844	28.1009	28.2318	28.2252	28.2703	28.1502		0.383496	1	-0.0780683
	Q01085;Q01085-2	Nucleolysin TIAR	TIAL1	-	34.4	31.2	43.7	30.9	52.8	46.4	50.4	7	5	7	5	9	8	8	26.752	26.6975	26.9652	26.5983	26.9775	26.9175	26.9307		0.157383	1	0.0510969
	Q01105-2;Q01105;Q01105-3;Q01105-4;P0DME0	Protein SET	SET	-	53.8	47.3	53.8	47.3	50.9	53.8	50.9	11	9	11	9	9	11	10	30.9396	30.9653	31.5084	30.5531	30.6622	31.1495	31.2748		0.373487	1	-0.227893
	Q01130;Q01130-2	Serine/arginine-rich splicing factor 2	SRSF2	-	26.7	25.3	22.2	24.9	21.7	21.7	21.7	4	5	4	4	3	3	3	29.4391	29.8398	30.1663	29.8455	29.5558	29.7373	29.7514		0.189316	1	-0.092556
	Q01167;Q01167-2;Q01167-3	Forkhead box protein K2	FOXK2	-	16.2	16.4	18.2	14.7	12.1	13.8	13.2	6	6	6	5	4	5	5	24.872	24.6032	25.056	24.858	24.5136	24.7463	25.1697		0.0384146	1	-0.0218229
	Q01196-8	Runt-related transcription factor 1	RUNX1	-	53.5	53.3	55.8	47.9	45.4	37.1	46	1	1	1	0	0	1	1	27.2961	27.4741	27.5845	27.3449	27.5379	27.5857	27.5354		0.205574	1	0.0494383
	Q01415;Q01415-2	N-acetylgalactosamine kinase	GALK2	-	10.5	20.5	15.5	19.4	3.9	3.9	0	3	5	4	5	1	1	0	23.7739	23.9829	23.8107	24.0854	NaN	NaN	NaN		0	0.945538	0.229518
	Q01433;Q01433-2;Q01433-5;Q01433-3;Q01433-4	AMP deaminase 2	AMPD2	-	14.3	16.2	11.4	14.2	16.8	15.4	18.4	11	12	7	12	11	11	12	25.0893	25.0835	24.8297	25.367	25.1181	25.0803	25.1891		0.884775	1	0.187789
	Q01459	Di-N-acetylchitobiase	CTBS	-	0	0	0	0	0	3.9	4.2	0	0	0	0	0	1	1	NaN	NaN	NaN	NaN	NaN	NaN	NaN		NaN	1	0
	Q01469;A8MUU1	Fatty acid-binding protein, epidermal	FABP5	-	72.6	77	77	77	65.2	70.4	70.4	12	14	15	17	10	13	13	29.4739	29.3802	29.7743	29.0544	29.1534	29.6272	29.4684		0.525721	1	-0.216955
	Q01518;P40123;P40123-3;P40123-2	Adenylyl cyclase-associated protein 1	CAP1	-	45.7	44.6	48.8	36.2	39.2	36	48.6	1	1	1	1	1	1	1	29.4337	29.1393	29.4288	29.1012	29.4439	29.5872	29.4671		0.171049	1	0.0659334
	Q01543;Q01543-3;Q01543-2;Q01543-4	Friend leukemia integration 1 transcription factor	FLI1	-	25.9	19.7	25.4	17.9	22.8	25.7	19.2	7	5	6	5	6	7	5	24.69	24.7162	24.89	24.7652	24.9702	24.9165	24.9214		0.836485	1	0.12791
	Q01581;P54868;P54868-3;P54868-2	Hydroxymethylglutaryl-CoA synthase, cytoplasmic	HMGCS1	-	60.2	61.9	49	60.6	58.3	51.7	54.8	20	21	18	19	19	17	19	26.8452	26.7243	26.8434	26.337	26.4067	26.4482	26.4391		3.51289	1	-0.396527
	Q01650;Q9UM01	Large neutral amino acids transporter small subunit 1	SLC7A5	-	13.8	10.3	13.8	10.3	12.4	15.6	13.8	5	4	5	4	5	6	5	29.044	28.4213	29.0567	28.5244	28.694	28.9908	28.6572		0.235547	1	-0.124063
	Q01658	Protein Dr1	DR1	-	27.8	35.2	35.2	21	34.7	47.2	39.8	3	4	4	2	3	6	5	27.0558	26.5721	26.9859	26.2659	26.3321	27.0675	27.1951		0.194419	1	-0.156115
	Q01664	Transcription factor AP-4	TFAP4	-	16.3	16.3	10.4	10.4	19.8	10.4	4.7	3	3	2	2	4	2	1	23.2007	22.8406	23.3026	22.7162	23.2963	23.5943	NaN		0.107878	1	0.0876478
	Q01780;Q01780-2	Exosome component 10	EXOSC10	-	48.9	37.7	31.2	42.1	46.4	39.8	36.8	29	25	19	26	26	24	21	26.2129	26.2765	25.8934	26.3459	26.2058	26.0741	26.0289		0.100727	1	0.0360635
	Q01813;Q01813-2	ATP-dependent 6-phosphofructokinase, platelet type	PFKP	-	48	50.5	49.7	49.7	48.3	52.2	48.1	29	29	27	30	30	32	26	28.6953	28.7974	28.2338	28.7677	28.696	28.5421	28.5047		0.118203	1	0.0521286
	Q01826;Q01826-2;Q9UPW6;Q9UPW6-2	DNA-binding protein SATB1	SATB1	-	59.4	52.9	55	52.7	44.7	50.7	40.5	30	28	30	28	25	29	24	28.3714	28.3555	28.5632	28.1374	28.2628	28.4239	28.3676		0.66634	1	-0.132116
	Q01831;Q01831-2;Q01831-3	DNA repair protein complementing XP-C cells	XPC	-	8.7	18.8	4.3	13.2	13.6	10.3	7.1	4	10	2	8	8	6	4	24.6082	24.9949	23.575	24.9518	24.8008	24.4522	24.5291		0.31952	1	0.290819
	Q01844;Q01844-6;Q01844-3;Q01844-5;Q01844-2;Q01844-4	RNA-binding protein EWS	EWSR1	-	13.3	13.7	16	15.2	16.2	16.2	16.2	6	6	8	7	9	9	9	28.3771	28.5448	28.9458	28.7128	28.5931	28.6763	28.8588		0.223693	1	0.0877099
	Q01970;Q01970-2	1-phosphatidylinositol 4,5-bisphosphate phosphodiesterase beta-3	PLCB3	-	10	14.3	7.2	11.9	17.7	19.4	11.5	7	10	5	8	12	13	8	27.9621	28.1217	27.3729	27.9691	28.095	28.0685	27.8098		0.343279	1	0.166697
	Q02040;Q02040-2;Q02040-3	A-kinase anchor protein 17A	AKAP17A	-	8.6	21.6	8.8	14.4	16.7	14.2	10.5	5	11	4	7	9	6	4	24.147	24.6939	24.2163	24.5547	24.316	24.0125	24.0951		0.208403	1	-0.107814
	Q02083;Q02083-2;Q02083-3	N-acylethanolamine-hydrolyzing acid amidase;N-acylethanolamine-hydrolyzing acid amidase subunit alpha;N-acylethanolamine-hydrolyzing acid amidase subunit beta	NAAA	-	5	5	8.1	5	5	12.8	5	1	1	2	1	1	3	1	NaN	NaN	23.3181	NaN	NaN	22.8984	NaN		0	0.946083	-0.419699
	Q02086;Q02086-2	Transcription factor Sp2	SP2	-	10.8	2.6	8.5	5.1	6	10.8	11.6	3	1	3	2	2	3	3	23.7211	NaN	23.5606	23.4563	23.1402	23.7709	23.5638		0.318317	1	-0.158024
	Q02127	Dihydroorotate dehydrogenase (quinone), mitochondrial	DHODH	-	20	20	30.4	20	19.5	28.9	26.8	4	4	7	4	4	7	7	23.3592	23.5064	24.2033	23.9016	23.9535	23.9891	24.0067		0.570842	1	0.273095
	Q02218;Q02218-2;Q02218-3;Q9ULD0;Q9ULD0-2	2-oxoglutarate dehydrogenase, mitochondrial	OGDH	-	33.8	37.7	23.1	36.9	32.2	28.5	22	18	22	11	19	17	15	11	25.6642	25.7644	25.0305	25.7533	25.6059	25.2939	25.258		0.0120331	1	-0.00861835
	Q02241-2;Q02241;Q02241-3	Kinesin-like protein KIF23	KIF23	-	16.9	13.8	9	16	14.4	13.1	10.5	10	8	5	9	8	7	6	25.2849	25.3571	24.3043	25.4676	24.9901	24.7971	24.5464		0.0296007	1	-0.0318003
	Q02252;Q02252-2	Methylmalonate-semialdehyde dehydrogenase [acylating], mitochondrial	ALDH6A1	-	43.9	45.4	45.6	40.4	33.6	28.2	37.8	16	17	17	14	14	14	17	26.1196	25.9985	25.9503	25.9244	26.0414	26.0148	26.1506		0.050141	1	0.0100039
	Q02338	D-beta-hydroxybutyrate dehydrogenase, mitochondrial	BDH1	-	31.5	22.4	30.6	26.5	20.7	28	5.2	7	4	7	6	5	7	2	26.4673	26.5463	26.5401	26.6185	26.5739	26.7259	26.4232		0.374516	1	0.0674823
	Q02543	60S ribosomal protein L18a	RPL18A	-	37.5	40.9	33	38.1	38.1	38.1	49.4	9	9	8	9	10	10	11	29.5939	29.6413	29.6946	29.8848	29.9086	29.6922	29.6868		0.989333	1	0.149832
	Q02750;Q02750-2	Dual specificity mitogen-activated protein kinase kinase 1	MAP2K1	+	46.8	43	38.7	45.5	41.5	46.1	46.8	9	8	7	9	7	10	9	26.8733	26.9293	26.8379	26.9608	26.8383	26.9906	26.907		0.424212	1	0.044055
	Q02790	Peptidyl-prolyl cis-trans isomerase FKBP4;Peptidyl-prolyl cis-trans isomerase FKBP4, N-terminally processed	FKBP4	-	74.7	68.8	76.5	70.4	72.8	74.7	69.5	30	33	35	33	33	36	31	29.3548	29.2148	29.5489	29.3298	29.431	29.4524	29.4399		0.177848	1	0.0404205
	Q02818	Nucleobindin-1	NUCB1	-	0	3.9	2.4	0	0	0	0	0	1	1	0	0	0	0	NaN	NaN	NaN	NaN	NaN	NaN	NaN		NaN	1	0
	Q02878	60S ribosomal protein L6	RPL6	-	47.6	49	47.6	49	45.5	45.1	49.7	17	20	17	19	17	15	18	30.0897	30.3253	30.4351	30.598	30.5649	30.3169	30.4338		0.827148	1	0.195048
	Q02880-2;Q02880	DNA topoisomerase 2-beta	TOP2B	-	36.8	40.9	35.1	37.5	38.1	36	37.9	40	44	37	41	44	38	38	27.5978	27.673	27.3719	27.7774	27.6999	27.4324	27.4346		0.108351	1	0.0385216
	Q02978;Q02978-2	Mitochondrial 2-oxoglutarate/malate carrier protein	SLC25A11	-	58.6	55.7	52.9	53.2	46.2	48.1	46.5	14	14	13	13	10	10	11	27.4554	27.2422	27.8254	27.1811	27.5946	27.761	27.7025		0.0892861	1	0.0521455
	Q03001;Q03001-14;Q03001-8;Q03001-9	Dystonin	DST	-	1.1	0.7	0.6	0.3	0.6	0.4	0.5	1	3	1	0	1	2	0	27.0697	26.5997	26.4171	NaN	26.8321	NaN	26.3985		0.0939301	1	-0.080232
	Q03013;Q03013-2;Q03013-3	Glutathione S-transferase Mu 4	GSTM4	-	36.2	53.2	36.2	41.3	41.7	43.6	39.9	1	2	1	1	3	2	2	NaN	23.1968	NaN	NaN	23.2129	23.5175	23.0139		0	0.942119	0.0512797
	Q03111	Protein ENL	MLLT1	-	6.4	12.9	4.1	2.1	14.7	13.6	11.8	1	4	2	1	4	4	3	NaN	24.0715	NaN	NaN	24.2073	24.2833	24.3101		0	0.941513	0.195384
	Q03164;Q03164-2;Q03164-3	Histone-lysine N-methyltransferase 2A;MLL cleavage product N320;MLL cleavage product C180	KMT2A	-	1.6	2	1.5	1.6	2.6	0.5	0.9	4	5	4	4	7	1	2	23.19	23.643	23.1323	23.8209	23.5169	NaN	NaN		0.620521	1	0.347155
	Q03188;Q03188-2	Centromere protein C	CENPC	-	7.6	8.7	3.4	7.8	7.5	7.3	2.9	4	5	2	5	5	4	2	24.1165	23.9802	23.1329	23.7198	23.7166	23.4558	23.2524		0.294675	1	-0.207014
	Q03252	Lamin-B2	LMNB2	-	44	43.4	41.5	44.7	41.8	48.7	48.7	23	23	25	26	26	28	29	27.4481	27.5293	28.0327	27.5004	27.7768	27.9586	27.9926		0.276332	1	0.137082
	Q03426	Mevalonate kinase	MVK	-	17.9	18.7	18.7	11.9	5.8	18.2	9.6	4	5	5	3	2	4	2	23.6882	23.4909	23.5372	23.3834	23.4929	23.7007	23.329		0.37528	1	-0.0956114
	Q03518	Antigen peptide transporter 1	TAP1	-	18.2	12.4	16.2	12.4	22.4	19.2	18.3	7	4	6	4	9	8	7	25.0914	25.376	25.0818	25.1458	25.312	25.4179	25.1965		0.330037	1	0.084988
	Q03519;Q03519-2	Antigen peptide transporter 2	TAP2	-	17.2	18.8	11.2	15.9	15.2	9.8	10.2	7	8	4	6	7	4	4	25.0572	24.9909	24.7628	24.9517	25.1609	25.0639	25.0429		0.605018	1	0.117879
	Q03701	CCAAT/enhancer-binding protein zeta	CEBPZ	-	24	20.4	16.9	25.6	26.4	23.9	24.2	20	16	13	21	24	19	19	25.7656	25.8229	25.7844	26.0714	25.86	25.5753	25.6606		0.00214523	1	0.000854651
	Q04206;Q04206-2;Q04206-4;Q04206-3	Transcription factor p65	RELA	-	21.1	19.2	17.8	16.7	17.2	17.2	19.4	8	8	7	7	7	7	9	25.4598	25.2762	25.5972	25.4669	25.3057	25.5946	25.5571		0.125079	1	0.0366796
	Q04323;Q04323-2	UBX domain-containing protein 1	UBXN1	-	61.6	69	61.3	57.6	57.2	66	54.9	9	12	9	10	9	11	8	28.0979	28.155	28.4345	28.1801	28.065	28.1048	28.1521		0.506812	1	-0.103658
	Q04446	1,4-alpha-glucan-branching enzyme	GBE1	-	13	18.4	10	21.2	26.1	19.4	10.8	6	8	5	8	11	9	5	26.0703	25.9445	26.1358	26.0321	26.04	26.0915	25.9256		0.171464	1	-0.0279039
	Q04637-4	Eukaryotic translation initiation factor 4 gamma 1	EIF4G1	-	37.8	36.5	35.1	36.6	35.3	34.3	32.5	1	0	0	0	0	0	0	28.019	27.9218	27.734	28.0906	28.0005	27.8483	27.871		0.253721	1	0.0610015
	Q04721;P0DPK4;P0DPK3-2;P0DPK3;Q7Z3S9-2;Q7Z3S9;Q7Z3S9-3	Neurogenic locus notch homolog protein 2;Notch 2 extracellular truncation;Notch 2 intracellular domain	NOTCH2	-	1.1	3.8	0	1.7	2.6	1.6	0.6	2	6	0	3	4	3	1	23.259	23.0823	NaN	23.3237	22.7339	23.2661	NaN		0.0867032	1	-0.0626898
	Q04726-7;Q04726-5	Transducin-like enhancer protein 3	TLE3	-	23.5	33.2	14.2	29.1	26.6	24.7	18.5	0	0	0	0	0	0	0	25.4942	25.4731	25.637	25.7084	25.6479	25.5465	25.5541		0.579222	1	0.0794465
	Q04759;Q04759-2;Q04759-3	Protein kinase C theta type	PRKCQ	+	20.4	18.3	9.1	15.7	19.1	16.4	20.8	9	9	5	7	10	7	10	24.673	24.7456	23.8524	24.7036	24.8063	24.1346	24.5722		0.168525	1	0.130497
	Q04760;Q04760-2	Lactoylglutathione lyase	GLO1	-	46.7	39.7	40.2	45.7	51.1	54.9	42.9	7	7	7	7	9	10	6	27.9988	27.7052	28.2922	27.7409	28.1386	28.2221	27.9854		0.0419987	1	0.0230198
	Q04837	Single-stranded DNA-binding protein, mitochondrial	SSBP1	-	52.7	52.7	58.1	52	47.3	50.7	47.3	8	8	8	7	8	8	8	28.4231	28.5333	29.1003	28.3549	28.4437	28.6042	28.7089		0.333166	1	-0.157648
	Q04864;Q04864-2	Proto-oncogene c-Rel	REL	-	6.6	5.8	6.6	9.9	18.7	11	6.9	3	3	3	5	8	4	2	24.4584	24.0799	23.994	24.5256	24.6223	24.0541	23.9051		0.157734	1	0.0992993
	Q04917	14-3-3 protein eta	YWHAH	-	57.3	59.3	65.4	59.8	49.2	56.9	63.8	13	12	14	14	10	11	14	28.1922	28.1245	28.5101	27.7472	27.9037	28.3047	28.3187		0.465966	1	-0.207026
	Q04941;Q04941-2	Proteolipid protein 2	PLP2	-	0	0	0	0	8.6	9.9	18.4	0	0	0	0	1	1	2	NaN	NaN	NaN	NaN	NaN	NaN	26.1246		0	0.940982	NaN
	Q05048	Cleavage stimulation factor subunit 1	CSTF1	-	44.5	43.2	43.4	39.2	35.7	43.6	36.2	12	13	12	10	11	13	11	26.124	25.8245	25.8317	25.9912	25.9974	26.0131	26.1342		0.530562	1	0.107261
	Q05086;Q05086-3;Q05086-2	Ubiquitin-protein ligase E3A	UBE3A	-	45.4	38.4	38.2	37.7	41.9	37.8	35.3	27	22	22	22	26	23	21	25.8829	25.7876	25.4573	25.9023	25.9491	25.7235	25.7151		0.375274	1	0.113251
	Q05193;Q05193-3;Q05193-5;Q05193-2	Dynamin-1	DNM1	-	8.9	9.4	7.2	9.7	6	8.3	7.4	2	3	2	2	1	0	0	NaN	NaN	NaN	NaN	NaN	NaN	NaN		NaN	1	0
	Q05397;Q05397-5;Q05397-7;Q05397-2;Q05397-6;Q05397-3;Q05397-4	Focal adhesion kinase 1	PTK2	+	19.7	21	14.2	22.5	21.2	22.8	20.1	12	13	10	15	13	16	13	24.6871	24.6714	24.6494	24.8145	24.8783	24.6267	24.5673		0.237684	1	0.0523766
	Q05519;Q05519-2	Serine/arginine-rich splicing factor 11	SRSF11	-	24.8	23.8	24.2	23.1	22.9	23.1	19.6	11	11	9	9	9	9	8	27.0253	27.9427	27.6767	27.4043	27.7062	27.1945	27.5617		0.114419	1	-0.0815795
	Q05655;Q05655-2	Protein kinase C delta type;Protein kinase C delta type regulatory subunit;Protein kinase C delta type catalytic subunit	PRKCD	+	3.3	1.5	0	11.2	6.7	6.2	6.2	1	0	0	5	3	2	2	NaN	NaN	NaN	NaN	23.0923	23.2653	22.9406		0	0.94116	NaN
[truncated: 3,263 more rows]

## Sheet: inhibitor 4 2.5uM
Supplementary Table:
Kinase regulation induced by inhibitor 4 at 2.5 uM
significant hits are highlighted in blue
significant kinase hits are highlighted in dark blue
	Protein information											Peptide information							log2 LFQ intensity values							Statistical analysis
	Protein IDs	Protein names	Gene names	Kinase	Sequence coverage DMSO2_R2 [%]	Sequence coverage DMSO2_R3 [%]	Sequence coverage DMSO2_R4 [%]	Sequence coverage NM26_2p5_R1 [%]	Sequence coverage NM26_2p5_R2 [%]	Sequence coverage NM26_2p5_R3 [%]	Sequence coverage NM26_2p5_R4 [%]	Unique peptides DMSO2_R2	Unique peptides DMSO2_R3	Unique peptides DMSO2_R4	Unique peptides NM26_2p5_R1	Unique peptides NM26_2p5_R2	Unique peptides NM26_2p5_R3	Unique peptides NM26_2p5_R4	LFQ intensity DMSO2_R2	LFQ intensity DMSO2_R3	LFQ intensity DMSO2_R4	LFQ intensity NM26_2p5_R1	LFQ intensity NM26_2p5_R2	LFQ intensity NM26_2p5_R3	LFQ intensity NM26_2p5_R4	Student's T-test Significant NM26_2p5_DMSO	-Log Student's T-test p-value NM26_2p5_DMSO	Student's T-test q-value NM26_2p5_DMSO	Student's T-test Difference NM26_2p5_DMSO
	A0A024RBG1;Q9NZJ9-2;Q9NZJ9-3	Diphosphoinositol polyphosphate phosphohydrolase 2	NUDT4	-	35.9	37	36.5	26	8.8	16.6	16.6	1	1	2	0	0	0	0	27.101	27.0528	27.3513	26.6547	26.7318	26.6699	26.8916		2.10967	0.0915159	-0.431343
	A0A0B4J237;P01737	T-cell receptor alpha chain V region PY14	TRAV8-2	-	8.8	0	8.8	9.7	8.8	8.8	17.7	1	0	1	2	1	1	3	NaN	NaN	NaN	24.5478	NaN	NaN	24.6496		0	1	NaN
	P0DPI2;A0A0B4J2D5;P0DPI2-2;A0A0B4J2D5-2			-	44	52.6	51.9	54.5	50.7	53.4	52.6	7	9	8	12	10	11	9	27.9789	28.0631	27.9155	28.2055	28.1018	28.189	28.1077		1.73856	0.36304	0.165152
	P01733;A0A0B4J2E0	T-cell receptor beta chain V region YT35	TRBV12-3;TRBV12-4	-	11.3	11.3	11.3	11.3	11.3	11.3	11.3	1	1	1	1	1	1	1	26.7	26.6204	26.6375	26.0995	26.053	25.7934	26.1068	+	3.06489	0.014069	-0.639491
	A0AVT1;A0AVT1-2;A0AVT1-3;A0AVT1-4	Ubiquitin-like modifier-activating enzyme 6	UBA6	-	47.2	40.4	30.3	37.6	32.4	37.4	33.7	33	27	20	26	21	26	23	25.9645	26.0709	25.48	25.8017	25.7909	25.9131	25.4935		0.185033	0.798597	-0.0886207
	A0FGR8-6	Extended synaptotagmin-2	ESYT2	-	38.5	34.1	40.9	39.4	42.7	41.3	40.4	0	0	0	2	2	1	2	26.5278	26.3269	26.5469	26.6189	26.6436	26.6713	26.7004		1.5539	0.348943	0.191351
	A0JLT2;A0JLT2-2	Mediator of RNA polymerase II transcription subunit 19	MED19	-	20.1	20.1	10.2	30.7	20.5	20.1	30.7	2	2	1	3	2	2	3	24.2562	24.5759	NaN	24.7102	24.776	24.7389	24.6179		1.25529	0.282479	0.294683
	A0MZ66;A0MZ66-3;A0MZ66-4;A0MZ66-5;A0MZ66-6;A0MZ66-8;A0MZ66-2;A0MZ66-7	Shootin-1	KIAA1598	-	24.1	27.9	22.2	23.3	24.1	20	21.1	12	13	11	10	11	9	10	25.4152	25.427	25.3677	25.0371	25.0411	25.3451	25.0098		1.57432	0.25114	-0.295053
	A0PK00	Transmembrane protein 120B	TMEM120B	-	0	0	0	10.6	5	10.6	5.6	0	0	0	2	1	2	1	NaN	NaN	NaN	NaN	NaN	NaN	NaN		NaN	1	0
	A1L0T0	Acetolactate synthase-like protein	ILVBL	-	25.8	33.1	26.9	21.5	27.7	29.6	30.5	8	11	9	8	9	10	10	25.1705	25.2798	25.1197	25.402	25.4722	25.411	25.4649		2.56898	0.192538	0.247517
	A2RRP1;A2RRP1-2	Neuroblastoma-amplified sequence	NBAS	-	15.3	14.8	7.7	12.4	10.8	13.9	8.5	23	25	11	20	17	23	14	25.2531	25.3818	24.152	24.8192	24.7583	25.2994	24.4132		0.0987831	0.870758	-0.106422
	A2RTX5;A2RTX5-2	Probable threonine--tRNA ligase 2, cytoplasmic	TARSL2	-	14.6	9.1	9.1	9.5	6.6	7.7	7.7	5	2	3	3	1	1	1	NaN	NaN	22.619	22.3337	NaN	NaN	NaN		0	1	-0.285368
	A2VDF0;A2VDF0-2	Fucose mutarotase	FUOM	-	29.9	20.1	20.1	34.4	20.1	20.1	10.4	3	2	2	3	2	2	1	23.3499	23.4331	23.609	23.0758	23.6267	23.3577	NaN		0.248169	0.73229	-0.110594
	A3KMH1;A3KMH1-3;A3KMH1-2	von Willebrand factor A domain-containing protein 8	VWA8	-	17.7	15.6	14.9	19.1	20.3	22	17.3	26	23	19	26	29	31	23	24.6915	24.818	24.4624	24.8317	24.7029	24.9267	24.5602		0.3196	0.71025	0.0980668
	A3KN83;A3KN83-2;A3KN83-3;A3KN83-4;Q9Y2G9;Q9Y2G9-3	Protein strawberry notch homolog 1	SBNO1	-	22.8	18.4	19.9	23.3	19.9	17.2	15.4	20	16	16	19	18	14	14	24.9381	24.9081	24.8668	24.7671	24.6924	24.9053	24.6404		1.09002	0.435483	-0.153034
	A4D1E9;A4D1E9-2;A4D1E9-3	GTP-binding protein 10	GTPBP10	-	10.6	8.5	8.5	17.1	5.9	15	11.6	3	2	2	4	2	3	3	23.2922	23.2835	23.5115	23.6782	23.5882	23.3911	23.3105		0.489424	0.599847	0.129613
	A5PLN9;A5PLN9-2;A5PLN9-4;A5PLN9-5;A5PLN9-7	Trafficking protein particle complex subunit 13	TRAPPC13	-	7.9	7.2	7.9	11.5	11.5	16.5	7.9	2	2	2	3	3	4	2	24.0801	23.9682	24.2719	23.8012	23.888	23.5471	23.662		1.66631	0.178095	-0.382141
	A5YKK6;A5YKK6-4	CCR4-NOT transcription complex subunit 1	CNOT1	-	24.8	27.1	20.2	23.6	24.1	27.1	18.9	1	1	1	1	1	1	1	25.9664	26.002	25.3545	25.5103	25.5962	25.8567	25.2221		0.425894	0.550239	-0.228002
	Q9GZQ8;A6NCE7;Q9H492;Q9H492-2	Microtubule-associated proteins 1A/1B light chain 3B;Microtubule-associated proteins 1A/1B light chain 3 beta 2;Microtubule-associated proteins 1A/1B light chain 3A	MAP1LC3B;MAP1LC3B2;MAP1LC3A	-	11.2	11.2	16.8	16.8	5.6	16.8	16.8	1	1	2	2	1	2	2	NaN	NaN	26.4087	26.2366	NaN	25.8461	NaN		0	1	-0.367349
	A6NDG6	Phosphoglycolate phosphatase	PGP	-	44.5	44.5	35.2	43	40.5	54.8	53.6	9	9	7	11	8	9	10	26.6472	26.6796	26.5603	26.8984	26.803	26.8051	26.6664		1.30072	0.398489	0.164208
	A6NDU8	UPF0600 protein C5orf51	C5orf51	-	33	31.3	22.8	7.8	9.5	4.8	4.8	5	5	3	2	2	1	1	25.3189	24.9026	25.074	24.8146	24.8221	NaN	NaN		0.768698	0.389877	-0.280127
	A6NED2	RCC1 domain-containing protein 1	RCCD1	-	9.3	5.1	5.1	3.2	3.5	6.6	6.6	2	1	1	1	1	2	2	NaN	NaN	NaN	NaN	NaN	23.0581	22.8386		0	1	NaN
	A6NHL2;A6NHL2-2	Tubulin alpha chain-like 3	TUBAL3	-	16.1	13.7	13	6.7	13.2	10.1	13.7	3	2	2	0	2	1	2	26.3365	NaN	26.1354	NaN	NaN	NaN	26.0609		0	1	-0.175057
	A6NHR9;A6NHR9-2;A6NHR9-3	Structural maintenance of chromosomes flexible hinge domain-containing protein 1	SMCHD1	-	29.6	26.7	21.5	29.1	30.3	32	25.3	43	39	28	40	41	42	35	25.9329	26.0698	25.3183	25.7047	25.8058	26.0498	25.4359		0.0343831	0.988201	-0.0246034
	A6NHX0	GATS-like protein 2	GATSL2	-	8.8	8.8	11.6	14.6	15.5	21.3	26.1	2	2	2	3	3	4	5	23.4656	23.2643	23.7186	23.4975	23.6442	23.5315	23.6364		0.336763	0.707152	0.0945751
	A6NIH7	Protein unc-119 homolog B	UNC119B	-	35.5	28.3	48.2	46.6	45.4	45.4	42.6	4	4	6	6	6	6	6	24.968	24.9619	25.2766	25.2027	25.3378	24.929	25.1735		0.283688	0.732523	0.0919313
	A6NJ78;A6NJ78-2;A6NJ78-4;P0C7V9;A6NJ78-3	Probable methyltransferase-like protein 15	METTL15	-	7.1	3.2	0	9.3	6.4	5.9	5.9	2	1	0	2	2	1	1	NaN	NaN	NaN	22.8459	23.2871	NaN	NaN		0	1	NaN
	A6NKF1;A6NKF1-2	SAC3 domain-containing protein 1	SAC3D1	-	19.3	12.1	14.1	15.3	12.4	15.6	15.3	5	3	4	4	4	5	4	24.055	24.042	24.1185	23.672	23.7361	23.8805	23.5092		1.98425	0.132702	-0.372368
	A8MW92-2	PHD finger protein 20-like protein 1	PHF20L1	-	3.2	0	12.6	10.5	0	13.7	7.7	1	0	1	1	0	1	0	NaN	NaN	24.4966	23.5732	NaN	NaN	NaN		0	1	-0.923388
	P62308;A8MWD9	Small nuclear ribonucleoprotein G;Putative small nuclear ribonucleoprotein G-like protein 15	SNRPG;SNRPGP15	-	26.3	26.3	26.3	17.1	17.1	26.3	26.3	3	3	3	2	2	3	3	28.6024	28.726	29.1252	28.9512	29.1355	28.5941	29.0797		0.252796	0.722971	0.12226
	A8MXV4	Nucleoside diphosphate-linked moiety X motif 19, mitochondrial	NUDT19	-	14.4	13.6	14.4	27.2	24	13.6	16.8	3	3	3	6	5	3	4	23.5831	23.4623	23.6382	24.1317	23.9107	23.9951	23.9959	+	2.87304	0.0425263	0.447145
	A9UHW6;A9UHW6-2;A9UHW6-3	MIF4G domain-containing protein	MIF4GD	-	14.4	5.9	10.8	5.9	13.5	5.9	19.4	2	1	2	1	2	1	3	23.4239	NaN	23.427	NaN	NaN	NaN	23.9998		0	1	0.574338
	B0I1T2;B0I1T2-4;B0I1T2-3;B0I1T2-2	Unconventional myosin-Ig;Minor histocompatibility antigen HA-2	MYO1G	-	47.5	48.2	45.7	47.2	45.8	51.2	43.8	35	36	31	32	32	38	29	27.2476	27.4267	26.8338	27.0538	27.0261	27.3513	26.817		0.216098	0.755977	-0.107302
	P0CG08;B7ZAQ6;B7ZAQ6-2;B7ZAQ6-3	Golgi pH regulator B;Golgi pH regulator A	GPR89B;GPR89A	-	2.6	2.6	5.5	5.5	5.5	5.5	5.5	1	1	2	2	2	2	2	NaN	NaN	24.4666	24.2606	24.1787	24.3225	NaN		0	1	-0.212633
	C4AMC7;Q6VEQ5;A8K0Z3;Q9NQA3;A8MWX3	Putative WAS protein family homolog 3;WAS protein family homolog 2;WAS protein family homolog 1	WASH3P;WASH2P;WASH1	-	16.8	19.9	16.8	14.5	16.2	9.1	14.5	5	6	5	5	5	3	5	24.2107	24.0317	24.7904	24.4868	24.4455	24.0581	24.6698		0.105725	0.878003	0.0707828
	C9JLW8	Protein FAM195B	FAM195B	-	57.7	57.7	57.7	39.2	39.2	20.6	32	4	4	4	3	3	2	3	24.8098	24.9548	25.5367	25.2279	25.5683	25.097	25.7633		0.551716	0.447704	0.313673
	E9PAV3;Q13765;E9PAV3-2	Nascent polypeptide-associated complex subunit alpha, muscle-specific form;Nascent polypeptide-associated complex subunit alpha	NACA	-	3.4	3.5	3.5	3.5	2.7	2.8	3.5	4	4	4	4	3	3	4	29.6172	29.4729	29.9309	29.6994	29.8279	29.2371	29.8753		0.0224816	1	-0.0137167
	E9PRG8	Uncharacterized protein C11orf98	C11orf98	-	0	10.6	0	21.1	10.6	10.6	21.1	0	1	0	2	1	1	2	NaN	NaN	NaN	25.2462	NaN	NaN	25.2785		0	1	NaN
	L0R6Q1		SLC35A4	-	37.9	49.5	28.2	40.8	48.5	40.8	29.1	3	5	4	4	4	4	2	25.3668	24.9487	25.2835	25.1144	25.2292	24.9459	25.3102		0.130637	0.878092	-0.04977
	L0R8F8		SMCR7L	-	17.1	11.4	40	28.6	28.6	11.4	28.6	1	1	3	2	2	1	2	NaN	NaN	23.5429	23.3793	22.954	NaN	22.723		0	1	-0.524094
	O00115;O00115-2	Deoxyribonuclease-2-alpha	DNASE2	-	17.5	13.1	16.9	15	15	15	15	4	4	6	5	5	5	5	25.5098	25.6224	26.0707	25.8747	25.8406	25.3509	26.016		0.0567426	0.961054	0.0362461
	O00116	Alkyldihydroxyacetonephosphate synthase, peroxisomal	AGPS	-	41.3	54.7	47.1	59.4	50	44.5	51.4	18	25	20	28	25	22	24	27.3709	27.3771	27.218	27.3619	27.5195	27.4889	27.312		0.627001	0.61321	0.098551
	O00139;O00139-4;O00139-1;O00139-5	Kinesin-like protein KIF2A	KIF2A	-	27.6	36.8	21.8	34.8	32.6	40.1	28.5	0	2	1	2	1	1	2	25.9875	26.1	25.7236	25.8387	25.8664	26.0434	25.6116		0.283744	0.725888	-0.0970089
	O00148;O00148-2;O00148-3	ATP-dependent RNA helicase DDX39A	DDX39A	-	51.8	61.6	56.7	56.4	56.7	63.7	56.4	7	9	9	10	9	11	8	28.8676	28.7995	28.7788	28.7529	28.7718	28.8109	28.7832		0.622492	0.820987	-0.0356388
	O00151	PDZ and LIM domain protein 1	PDLIM1	-	48.9	56.8	52.6	52.3	45	38.6	48.9	11	12	13	12	11	10	11	26.1818	26.2286	26.6033	26.3117	26.4066	26.2264	26.4064		0.000247571	1	-9.21885e-05
	O00154-4;O00154;O00154-6;O00154-7;O00154-5;O00154-2;O00154-3;Q6ZUV0	Cytosolic acyl coenzyme A thioester hydrolase	ACOT7	-	61.8	64.2	55	55.3	54.7	54.7	55.6	17	18	16	15	15	14	15	29.0828	28.8641	28.8389	28.9823	28.9464	29.1468	28.9078		0.311461	0.762316	0.0671921
	O00159;O00159-3;O00159-2	Unconventional myosin-Ic	MYO1C	-	8.7	8.7	3.3	11.2	9.3	11.2	6	6	6	2	7	6	7	4	23.8107	23.9131	23.2693	23.7801	23.8111	23.7997	23.552		0.147803	0.844714	0.0713712
	O00161;O00161-2	Synaptosomal-associated protein 23	SNAP23	-	52.6	61.1	65.9	55.5	54	47.9	55	10	10	12	9	9	8	9	26.2842	26.0067	26.7028	26.3063	26.2525	25.9585	26.4036		0.193088	0.782486	-0.100999
	O00165;O00165-2;O00165-5;O00165-3;O00165-4;O00165-6	HCLS1-associated protein X-1	HAX1	-	33.3	30.8	45.9	55.6	51.3	59.9	31.5	4	4	6	8	8	9	5	25.2864	25.6354	25.8949	25.7628	25.7095	25.6937	25.8287		0.409795	0.613751	0.143101
	O00170	AH receptor-interacting protein	AIP	-	60.9	54.8	63.9	58.2	57.9	52.7	58.2	15	12	16	14	14	14	14	27.0415	27.0913	27.2432	27.0948	27.1774	27.0873	27.2501		0.150162	0.912862	0.0270602
	O00178	GTP-binding protein 1	GTPBP1	-	32.7	34.4	28.6	21.2	19.3	18.7	20.8	11	12	11	7	6	7	7	25.4131	25.7281	25.4443	25.6476	25.506	25.7637	25.4403		0.19848	0.82499	0.0608873
	O00182;O00182-3;O00182-2;O00182-6;O00182-5;O00182-4;Q6DKI2;Q3B8N2;Q3B8N2-2	Galectin-9	LGALS9	-	19.7	13.8	17.7	16.1	14.1	14.9	20.8	6	4	5	5	4	4	6	24.9665	24.9797	24.9326	24.8715	24.9068	24.6023	25.0449		0.406956	0.666422	-0.103235
	O00186	Syntaxin-binding protein 3	STXBP3	-	28.7	26	6.9	11	8.4	18.4	12.2	11	10	3	5	4	8	5	25.167	24.3259	23.6381	23.7355	23.7438	24.4256	23.6922		0.506719	0.429863	-0.477738
	O00193	Small acidic protein	SMAP	-	21.9	32.8	32.8	36.6	36.6	36.6	32.8	3	4	4	5	5	6	4	27.6266	27.6741	27.877	28.012	28.0331	27.9463	28.3122		1.53948	0.217729	0.350015
	O00203;O00203-3	AP-3 complex subunit beta-1	AP3B1	-	11.7	9.8	14.3	15.8	17.7	12.8	12.7	7	7	9	10	13	10	9	24.9716	24.7503	25.2559	25.1216	25.1636	24.9338	25.2122		0.342793	0.676198	0.115227
	O00217	NADH dehydrogenase [ubiquinone] iron-sulfur protein 8, mitochondrial	NDUFS8	-	32.4	32.4	32.4	23.3	40	40	40	6	6	6	4	6	6	6	26.1753	26.2807	26.7982	26.8528	26.8509	26.773	27.0683		1.33473	0.202224	0.468196
	O00231;O00231-2	26S proteasome non-ATPase regulatory subunit 11	PSMD11	-	54	54.3	64.2	65.6	64	62.3	65.6	24	22	26	27	27	23	28	28.0422	27.9928	28.4956	28.2734	28.3087	28.038	28.4406		0.208359	0.782664	0.0882719
	O00232;O00232-2	26S proteasome non-ATPase regulatory subunit 12	PSMD12	-	53.7	56.4	55.7	56.8	55.7	50	49.1	23	23	24	26	29	24	27	27.6015	27.4492	27.8012	27.694	27.7643	27.5094	27.8331		0.287486	0.744122	0.0828656
	O00233;O00233-2;O00233-3	26S proteasome non-ATPase regulatory subunit 9	PSMD9	-	23.3	28.3	28.3	36.8	35.4	15.2	31.4	4	5	5	7	7	3	6	26.6804	26.9047	26.3137	27.0151	27.1562	26.9408	27.2508		1.39867	0.190019	0.457784
	O00244	Copper transport protein ATOX1	ATOX1	-	39.7	47.1	88.2	88.2	88.2	76.5	86.8	3	4	5	8	7	7	7	26.5028	26.4923	26.7748	27.1251	26.8552	26.6406	27.0089		1.08721	0.304589	0.317487
[truncated: 5,197 more rows]

## Sheet: inhibitor 5 0.25uM
Supplementary Table:
Kinase regulation induced by inhibitor 5 at 0.25 uM
[truncated: 5,261 more rows]

## Sheet: inhibitor 5 2.5uM
Supplementary Table:
[truncated: 5,262 more rows]

## Sheet: inhibitor 6 0.25uM
Supplementary Table:
[truncated: 5,262 more rows]

[truncated: 1 more sheets: inhibitor 6 2.5uM]
