# Supplementary material for: Workflow for E3 Ligase Ligand Validation for PROTAC Development
Source: ACS Chem Biol. 2025 Feb 11;20(2):507–21. doi: 10.1021/acschembio.4c00812 (PMC11851430; doi:10.1021/acschembio.4c00812)
Supplement: Supplementary file 5 — cb4c00812_si_005.xlsx [file cb4c00812_si_005.xlsx]

## Sheet: set1.1  MCF7 1 µM
Description	Gene.names	log2FC (4-a/DMSO)	P.Value (4-a/DMSO)	log2FC (5-a/DMSO)	P.Value (5-a/DMSO)	log2FC (6-b/DMSO)	P.Value (6-b/DMSO)	log2FC (6-c/DMSO)	P.Value (6-c/DMSO)
	NUDT4	-0.0475107	0.321461	-0.0506343	0.282359	-0.152484	0.00691481	-0.0761038	0.0677078
Neuroblastoma breakpoint family member 15;Putative neuroblastoma breakpoint family member 8;Neuroblastoma breakpoint family member 10;Neuroblastoma breakpoint family member 26;Neuroblastoma breakpoint family member 14	NBPF19;NBPF15;NBPF8;NBPF10;NBPF26;NBPF14	-0.397264	0.0012236	-0.20834	0.0549497	-0.720584	0.021343	-0.692024	0.000409751
		0.0590364	0.10253	0.0629547	0.275687	0.132702	0.0234332	0.0914983	0.0219959
	PIGBOS1	0.104616	0.376064	0.0552724	0.532977	-0.0460894	0.606216	-0.0173634	0.866965
		0.136455	0.41337	0.131769	0.415202	0.0392072	0.815672	0.325228	0.116212
		0.0266745	0.756169	-0.0576671	0.557013	0.166663	0.106563	0.0845877	0.363164
Solute carrier family 12 member 8	SLC12A8	0.183116	0.0450638	0.102063	0.252495	0.121644	0.182788	0.0274551	0.676375
RNA-binding protein 47	RBM47	-0.0124978	0.769732	-0.0793479	0.0448711	-0.185279	0.00130729	-0.0993727	0.0239659
Intraflagellar transport protein 56	TTC26	-0.0350631	0.594029	-0.0593918	0.481786	-0.0217477	0.586607	-0.0616245	0.228047
Ubiquitin-like modifier-activating enzyme 6	UBA6	-0.0844896	0.302033	0.0090667	0.920106	0.0137308	0.881533	0.0419919	0.683706
Extended synaptotagmin-2	ESYT2	-0.0254545	0.502333	-0.0168803	0.676026	0.105018	0.0342203	0.0242459	0.44436
Mediator of RNA polymerase II transcription subunit 19	MED19	-0.0646518	0.310011	-0.0830997	0.38169	-0.1169	0.0474304	-0.0824208	0.182564
UHRF1-binding protein 1-like	UHRF1BP1L	-0.0399908	0.261487	-0.0577066	0.225192	-0.0969387	0.0152889	-0.0953904	0.0165878
Shootin-1	KIAA1598	0.0260909	0.460633	0.0305406	0.484485	0.11256	0.00869454	0.0544912	0.0909491
Transmembrane protein 120B	TMEM120B	0.0957559	0.127804	0.0107195	0.843922	0.21161	0.0038982	0.0836691	0.216841
Rho GTPase-activating protein 10	ARHGAP10	-0.152427	0.0224757	-0.0481887	0.315349	0.0607892	0.293248	-0.0140028	0.722561
Bicaudal D-related protein 2	CCDC64B	0.341355	4.34467e-05	0.232667	0.000644778	0.104395	0.0411175	0.00623171	0.928342
Myelin-associated neurite-outgrowth inhibitor	FAM168B	0.0199246	0.688883	0.110333	0.169882	0.0567734	0.312537	-0.0392573	0.775765
RNA-binding protein MEX3A	MEX3A	-0.0182812	0.787062	-0.183525	0.133171	-0.0244465	0.72163	-0.0432435	0.651114
Acetolactate synthase-like protein	ILVBL	-0.0266173	0.447972	0.429646	6.73518e-05	0.480207	0.00806468	0.539556	6.23779e-06
Pleckstrin homology domain-containing family G member 3	PLEKHG3	-0.0885865	0.0276484	-0.0188305	0.673729	-0.0637108	0.247143	-0.0636687	0.11071
Elongation of very long chain fatty acids protein 7	ELOVL7	-0.0296794	0.676091	-0.01841	0.793873	-0.0685084	0.361305	-0.0587411	0.463555
SH3 and PX domain-containing protein 2B	SH3PXD2B	-0.0281762	0.665833	-0.0901003	0.11638	-0.225791	0.00561808	-0.169318	0.0121841
Protein FAM92A1	FAM92A1	0.185096	0.0708915	0.0593315	0.462594	-0.283645	0.0968909	-0.410527	0.0027735
Putative PIP5K1A and PSMD4-like protein	PIPSL	-0.0232326	0.71463	-0.236599	0.0476811	-0.233702	0.00412143	-0.198729	0.024186
Neuroblastoma-amplified sequence	NBAS	0.0146202	0.669055	-0.0141493	0.642948	0.176903	0.00194524	-0.00232161	0.941265
Probable threonine--tRNA ligase 2, cytoplasmic	TARSL2	0.0430716	0.398938	0.0438855	0.340077	0.037308	0.53924	-0.0740094	0.123392
Uncharacterized protein KIAA1467	KIAA1467	-0.201401	0.123566	-0.185227	0.0522502	-0.39315	0.00793874	-0.226282	0.0556021
tRNA wybutosine-synthesizing protein 5	TYW5	-0.0226037	0.561485	0.067602	0.322457	0.117398	0.0160478	0.128735	0.0155704
DENN domain-containing protein 3	DENND3	-0.626572	0.00845014	-0.163173	0.521301	0.12734	0.279744	-0.689068	0.0239102
von Willebrand factor A domain-containing protein 8	VWA8	0.0497052	0.140298	-0.0104189	0.729039	0.0678522	0.0604024	-0.0158775	0.580994
Protein strawberry notch homolog 1	SBNO1	-0.00849537	0.816933	-0.0538184	0.138758	-0.124246	0.00536084	-0.104904	0.0178945
GTP-binding protein 10	GTPBP10	-0.04556	0.237426	0.00447189	0.923548	-0.0221909	0.624229	0.0157118	0.650301
WD repeat-containing protein 91	WDR91	-0.067611	0.128457	-0.00130162	0.975683	0.0147766	0.790929	-0.025945	0.643575
Ras-related protein Rab-19	RAB19	0.0419095	0.694182	0.0604448	0.479165	0.0876404	0.404475	-0.0199666	0.833907
Protein LCHN	LCHN	0.094744	0.118081	-0.0386656	0.433651	0.0882187	0.0942939	0.015215	0.771233
Vacuolar protein sorting-associated protein 37C	VPS37C	0.104091	0.376425	0.0466051	0.465784	0.0189682	0.84789	0.00446345	0.931833
Trafficking protein particle complex subunit 13	TRAPPC13	-0.0510411	0.324226	-0.0623262	0.213598	-0.089929	0.0818093	-0.182762	0.00697031
CCR4-NOT transcription complex subunit 1	CNOT1	0.00146683	0.965805	-0.0750715	0.0284093	0.0184472	0.541858	-0.015008	0.557936
Rho guanine nucleotide exchange factor 35	ARHGEF35	0.0567366	0.627571	-0.00154885	0.988556	-0.00465461	0.96315	-0.0270386	0.768473
Microtubule-associated proteins 1A/1B light chain 3 beta 2;Microtubule-associated proteins 1A/1B light chain 3B;Microtubule-associated proteins 1A/1B light chain 3A	MAP1LC3B2;MAP1LC3B;MAP1LC3A	-0.0577132	0.122473	-0.143479	0.22957	-0.767975	3.20393e-05	-0.880283	7.2939e-08
Protein FAM83G	FAM83G	0.040956	0.596419	0.234832	0.0266333	0.425453	0.0031865	0.486544	0.000319018
Paralemmin-3	PALM3	0.067335	0.329269	0.136021	0.015922	0.414338	0.000164358	0.295569	0.000205361
Phosphoglycolate phosphatase	PGP	-0.0184729	0.660077	-0.0385494	0.354865	-0.054319	0.0966849	0.00429382	0.864882
UPF0600 protein C5orf51	C5orf51	0.0134635	0.7548	-0.0665657	0.23578	-0.0607167	0.237993	-0.0133255	0.764648
RCC1 domain-containing protein 1	RCCD1	0.108597	0.414419	0.384194	0.00671284	0.332356	0.00713246	0.605345	0.000490504
Zinc finger protein 316	ZNF316	-0.211533	0.0553834	0.00114259	0.989229	-0.0166674	0.827011	0.0235709	0.743748
Succinate dehydrogenase assembly factor 1, mitochondrial	SDHAF1	0.109759	0.446871	0.791765	0.000213864	0.788918	0.0220508	0.974043	0.000138576
Tubulin alpha chain-like 3	TUBAL3	-0.0649855	0.493379	0.0377846	0.52205	0.0567549	0.460772	-0.0240689	0.803329
rRNA/tRNA 2-O-methyltransferase fibrillarin-like protein 1	FBLL1	-0.0440734	0.253306	-0.0163961	0.624538	0.0397152	0.672481	-0.0170007	0.708824
Structural maintenance of chromosomes flexible hinge domain-containing protein 1	SMCHD1	-0.0202551	0.574562	-0.0344541	0.292462	0.024417	0.542485	0.0181626	0.573105
GATS-like protein 2	GATSL2	-0.107399	0.0201703	-0.0768704	0.159681	0.137926	0.0117974	0.0477164	0.258882
Protein unc-119 homolog B	UNC119B	-0.0191623	0.621253	-0.000194378	0.995181	-0.136536	0.0197206	-0.0691666	0.031497
Probable methyltransferase-like protein 15;Putative methyltransferase-like protein 15P1	METTL15;METTL15P1	0.0624295	0.0956753	0.00888727	0.761352	0.220594	0.000427666	0.179175	0.000442329
Putative lipoyltransferase 2, mitochondrial	LIPT2	-0.135982	0.0817295	-0.123375	0.0845962	0.0703701	0.352378	0.068873	0.588916
Coiled-coil domain-containing protein 85C	CCDC85C	0.0634417	0.139256	0.0421257	0.206805	0.0710412	0.0877237	0.136492	0.00184024
SAC3 domain-containing protein 1	SAC3D1	-0.0246478	0.577654	-0.125679	0.0415249	-0.149619	0.0325896	-0.115126	0.0769138
Interferon-induced transmembrane protein 10	IFITM10	0.161725	0.00988193	-0.0363553	0.598788	-0.544884	1.08674e-06	-0.447972	7.57549e-06
Zinc finger SWIM domain-containing protein 8	ZSWIM8	0.0475989	0.212596	-0.00902556	0.845496	-0.0534189	0.209367	-0.0556005	0.206525
Rho GTPase-activating protein 32	ARHGAP32	-0.0449346	0.405489	-0.137501	0.0357732	0.0335271	0.538395	0.0937155	0.15902
Nuclear envelope pore membrane protein POM 121C;Nuclear envelope pore membrane protein POM 121	POM121C;POM121	-0.0790352	0.2474	-0.0423074	0.436886	-0.0953326	0.0299198	-0.17671	0.00192467
Cysteine-rich tail protein 1	CYSRT1	-0.0415443	0.544595	-0.201106	0.0193655	0.00220393	0.978913	-0.077727	0.309511
PHD finger protein 20-like protein 1	PHF20L1	0.166508	0.0258721	0.0405378	0.47347	0.192724	0.01523	0.214704	0.0310226
Small nuclear ribonucleoprotein G;Putative small nuclear ribonucleoprotein G-like protein 15	SNRPG;SNRPGP15	0.0368547	0.472942	-0.020603	0.675489	-0.0236627	0.623505	-0.0643046	0.277228
Nucleoside diphosphate-linked moiety X motif 19, mitochondrial	NUDT19	0.0601517	0.320118	0.119713	0.144693	0.235606	0.0256353	-0.00320704	0.944364
MIF4G domain-containing protein	MIF4GD	-0.000681886	0.986288	-0.041351	0.4755	-0.118492	0.247636	-0.0715583	0.114931
Espin	ESPN	0.0042583	0.959721	-0.0678702	0.656646	0.281775	0.00376632	0.0764745	0.2843
	LOC93622	-0.152967	0.0392896	-0.151928	0.0309594	-1.09097	0.000144098	-0.411288	0.000440229
Unconventional myosin-IXa	MYO9A	0.0122977	0.829183	0.0469402	0.378839	0.0592986	0.403467	-0.0167439	0.818862
	hCG_2043597	0.124089	0.14675	0.246539	0.00618552	-0.121207	0.055822	0.0783183	0.523583
Eukaryotic translation initiation factor 3 subunit C;Eukaryotic translation initiation factor 3 subunit C-like protein	EIF3C;EIF3CL	-0.0458556	0.393487	-0.03422	0.356264	-0.216597	0.00085876	-0.203185	0.000975603
Golgi pH regulator B;Golgi pH regulator A	GPR89B;GPR89A	0.0306268	0.561075	-0.0296815	0.594726	0.0858324	0.12792	-0.0370998	0.452014
Heterogeneous nuclear ribonucleoprotein C-like 4;Heterogeneous nuclear ribonucleoprotein C-like 1;Heterogeneous nuclear ribonucleoprotein C-like 3;Heterogeneous nuclear ribonucleoprotein C-like 2	HNRNPCL4;HNRNPCL1;HNRNPCL3;HNRNPCL2	-0.00166813	0.978796	-0.111479	0.0909462	0.110285	0.0121936	0.0155016	0.86686
Putative WAS protein family homolog 3;WAS protein family homolog 2;WAS protein family homolog 1;Putative WAS protein family homolog 4;WAS protein family homolog 6	WASH3P;WASH2P;WASH1;WASH4P;WASH6P	0.177835	0.00185943	0.00474133	0.9337	0.0919582	0.125872	0.110299	0.0137244
Ras GTPase-activating protein 4;Putative Ras GTPase-activating protein 4B	RASA4;RASA4B	0.0600045	0.199378	0.0765919	0.228358	0.19566	0.0174125	0.14173	0.0530194
UBAP1-MVB12-associated (UMA)-domain containing protein 1	UMAD1	0.278755	0.210288	0.153496	0.363412	-0.13308	0.476015	-0.0627441	0.699728
Protein FAM195B	FAM195B	0.0476239	0.363361	-0.0092312	0.799125	-0.0644345	0.150333	-0.0785538	0.197191
	LOC285556	0.01381	0.877121	-0.019065	0.843412	0.0447232	0.632997	-0.131567	0.211945
RING finger protein 223	RNF223	-0.0676926	0.450535	0.0326574	0.686412	-0.143581	0.169451	0.00553761	0.952074
Nascent polypeptide-associated complex subunit alpha, muscle-specific form	NACA	-0.00983834	0.835585	-0.109607	0.0770562	-0.169354	0.0180164	-0.213993	0.000939386
Uncharacterized protein C11orf98	C11orf98	-0.0467714	0.608451	-0.0316486	0.73426	0.305838	0.200998	0.0963883	0.20609
	ASNSD1	0.0795206	0.122173	8.66164e-05	0.998256	-0.215685	0.00417192	-0.0822105	0.0967093
Deoxyribonuclease-2-alpha	DNASE2	-0.0162709	0.754552	-0.0384439	0.383077	0.0276971	0.641244	0.0251804	0.631674
Kinesin-like protein KIF2A	KIF2A	-0.0445604	0.194797	-0.103241	0.00957141	-0.0565935	0.12275	-0.103602	0.0124968
ATP-dependent RNA helicase DDX39A	DDX39A	-0.129626	0.0158264	-0.122214	0.0453087	-0.225105	0.00613118	-0.166319	0.00680771
PDZ and LIM domain protein 1	PDLIM1	-0.029165	0.448359	-0.016422	0.706933	-0.0780128	0.059672	-0.123629	0.0111233
Cytosolic acyl coenzyme A thioester hydrolase	ACOT7	-0.0406788	0.340078	-0.0416163	0.297972	0.0123829	0.791319	-0.000282114	0.994288
Unconventional myosin-Ic	MYO1C	-0.0357917	0.370125	-0.0872762	0.0838568	0.0649399	0.242123	-0.0499298	0.159127
Synaptosomal-associated protein 23	SNAP23	0.106345	0.0715404	-0.0084498	0.866063	0.0468846	0.389029	0.0501432	0.349562
HCLS1-associated protein X-1	HAX1	0.000874257	0.984863	-0.0750892	0.284291	-0.21479	0.00634866	-0.104545	0.218261
AH receptor-interacting protein	AIP	0.139025	0.0640387	0.138744	0.0647679	0.195964	0.00877319	0.236303	0.012748
GTP-binding protein 1	GTPBP1	-0.0934751	0.0198246	-0.0563384	0.208224	0.102719	0.0156375	-0.0207263	0.481968
Syntaxin-binding protein 3	STXBP3	0.0367899	0.234829	0.0248502	0.592453	0.0845111	0.0372068	0.100682	0.0115107
AP-4 complex subunit mu-1	AP4M1	-0.198616	0.0146339	-0.17324	0.0154569	-0.0710465	0.449909	-0.223055	0.0029283
Armadillo repeat protein deleted in velo-cardio-facial syndrome	ARVCF	-0.018221	0.797897	-0.123403	0.0898287	-0.139621	0.0760457	-0.15191	0.163868
Small acidic protein	SMAP	0.123631	0.260646	0.180917	0.148489	0.423477	0.0107174	0.541943	0.0016807
Ras-related protein Rab-27B	RAB27B	-0.0157603	0.741822	-0.0162764	0.597453	0.109408	0.0110127	0.0530033	0.12173
AP-3 complex subunit beta-1	AP3B1	-0.0488246	0.204829	-0.0816402	0.0537291	-0.0387526	0.30609	-0.141779	0.0101095
Sulfotransferase family cytosolic 2B member 1	SULT2B1	-0.0237083	0.592505	0.168445	0.00332609	0.183399	0.0331806	0.182412	0.00470301
Rho-related GTP-binding protein RhoD	RHOD	-0.121552	0.00537647	-0.114204	0.0351244	-0.134671	0.00610278	-0.238206	0.0019837
Galectin-8	LGALS8	-0.0815882	0.0989573	-0.0967803	0.0299519	-0.0982594	0.0425237	-0.00701497	0.875563
NADH dehydrogenase [ubiquinone] iron-sulfur protein 8, mitochondrial	NDUFS8	-0.0268109	0.568981	-0.114518	0.0275541	-0.0559233	0.222244	-0.0744426	0.189839
Tumor necrosis factor receptor superfamily member 10A	TNFRSF10A	0.121564	0.0326611	0.113337	0.0615034	-0.123304	0.044487	-0.173984	0.0144746
NF-kappa-B inhibitor epsilon	NFKBIE	-0.113698	0.253828	-0.0920978	0.482101	-0.377845	0.0141482	-0.260182	0.0958325
26S proteasome non-ATPase regulatory subunit 11	PSMD11	-0.0123753	0.709327	-0.0284201	0.349811	-0.0256592	0.646716	0.0194239	0.489434
26S proteasome non-ATPase regulatory subunit 12	PSMD12	-0.00900066	0.899132	0.0253926	0.617008	0.143045	0.0129333	0.0157179	0.828218
26S proteasome non-ATPase regulatory subunit 9	PSMD9	-0.101309	0.0849743	-0.0912943	0.0705757	-0.0874965	0.115402	-0.121565	0.0303085
Copper transport protein ATOX1	ATOX1	0.0866826	0.316546	0.138141	0.019314	-0.07739	0.188459	0.0902387	0.287435
Menin	MEN1	-0.00533041	0.938194	-0.0397781	0.440699	-0.167518	0.0138547	-0.0447641	0.321495
E3 SUMO-protein ligase CBX4	CBX4	0.00594847	0.928454	0.16298	0.0237912	0.133939	0.0406015	0.126963	0.0148829
Tail-anchored protein insertion receptor WRB	WRB	-0.130339	0.300037	0.156839	0.267229	0.173889	0.301273	-0.0082229	0.933379
Membrane-associated progesterone receptor component 1	PGRMC1	0.0946017	0.115114	0.0369588	0.457095	0.180785	0.00665889	0.0218679	0.633324
Transcription elongation factor SPT5	SUPT5H	-0.0237839	0.489735	-0.0383467	0.213453	-0.106426	0.0149039	-0.100558	0.00628879
Transcription initiation factor TFIID subunit 4	TAF4	0.044642	0.23314	-0.00589512	0.861217	-0.0881329	0.0672122	-0.0581917	0.172969
DNA fragmentation factor subunit alpha	DFFA	0.000759817	0.987179	0.00176788	0.965421	-0.118572	0.0314938	-0.0461441	0.339168
Huntingtin-interacting protein 1	HIP1	-0.00341469	0.92387	-0.0384921	0.318657	0.0595198	0.166885	-0.00419871	0.918743
Chloride intracellular channel protein 1	CLIC1	0.0242233	0.597413	-0.00912264	0.8124	0.0276713	0.474173	0.0237105	0.552875
Eukaryotic translation initiation factor 3 subunit F	EIF3F	0.0227534	0.627518	0.0120139	0.801127	-0.102161	0.0657302	-0.115483	0.0431958
NEDD4-like E3 ubiquitin-protein ligase WWP2	WWP2	-0.0589388	0.648666	0.0421583	0.630006	0.114372	0.158844	-0.0279547	0.804574
Pyruvate dehydrogenase protein X component, mitochondrial	PDHX	0.00861745	0.817401	-0.0566402	0.154306	0.121944	0.0469738	0.044789	0.300804
Matrilin-2	MATN2	0.219372	0.0193467	0.0390853	0.731421	0.0820814	0.241007	-0.0391437	0.535504
Sulfhydryl oxidase 1	QSOX1	-0.0770181	0.0621146	-0.0529394	0.210553	-0.0182067	0.692039	-0.0896523	0.0306612
Dynactin subunit 6	DCTN6	0.0703284	0.184358	0.0246391	0.637471	-0.0376901	0.467571	-0.154431	0.0246086
Acetyl-coenzyme A transporter 1	SLC33A1	0.0321603	0.358958	0.0387677	0.384931	0.135109	0.102214	0.0255229	0.598968
Neural Wiskott-Aldrich syndrome protein	WASL	-0.0844811	0.0831941	-0.0825141	0.0455755	-0.0610648	0.137689	-0.0326559	0.377424
Importin-5	IPO5	-0.0633138	0.0670023	-0.0787639	0.0389824	-0.171017	0.000865212	-0.197109	0.00071382
DNA-directed RNA polymerase, mitochondrial	POLRMT	-0.0468341	0.467054	-0.055339	0.176974	-0.00784862	0.818527	-0.0467786	0.270066
Eukaryotic elongation factor 2 kinase	EEF2K	0.0026265	0.939273	-0.0873015	0.0733083	-0.0795918	0.0492814	-0.0507145	0.15028
Histone deacetylase complex subunit SAP18	SAP18	-0.0545786	0.203579	-0.0931171	0.0697194	-0.135354	0.0359395	-0.16136	0.00185958
Echinoderm microtubule-associated protein-like 1	EML1	0.0484142	0.419657	-0.042307	0.194207	0.254314	0.0672158	0.111998	0.00496618
Dynamin-1-like protein	DNM1L	-0.0345838	0.26013	-0.0564983	0.0950578	-0.0449452	0.268129	-0.0670889	0.0402194
RNA 3-terminal phosphate cyclase	RTCA	0.0245477	0.603123	-0.000850709	0.979246	0.047114	0.181822	0.00717903	0.85272
Phosphatidylinositol 4-phosphate 3-kinase C2 domain-containing subunit alpha	PIK3C2A	0.0795056	0.0570887	0.000166634	0.995955	0.0240729	0.474643	-0.0346921	0.294939
Interferon-related developmental regulator 1	IFRD1	-0.0888927	0.19448	-0.0166204	0.849976	-0.443761	0.00135821	-0.665221	4.2787e-05
Phosphatidylinositol 3-kinase regulatory subunit beta	PIK3R2	-0.000971817	0.974674	0.0277793	0.376466	0.0473165	0.403697	0.0509196	0.128412
Golgi integral membrane protein 4	GOLIM4	0.0542539	0.136353	-0.025385	0.496936	-0.0590715	0.0869803	-0.0788535	0.0336146
Beta-mannosidase	MANBA	0.119573	0.0385495	0.0720306	0.125554	0.162651	0.0146582	0.0609333	0.223795
Agrin;Agrin N-terminal 110 kDa subunit;Agrin C-terminal 110 kDa subunit;Agrin C-terminal 90 kDa fragment;Agrin C-terminal 22 kDa fragment	AGRN	0.0350492	0.411292	-0.0393889	0.223319	0.163419	0.00455752	0.0451439	0.326552
Procollagen-lysine,2-oxoglutarate 5-dioxygenase 2	PLOD2	-0.0643024	0.166197	-0.0701164	0.115368	-0.0376918	0.367757	-0.106933	0.0255397
Exocyst complex component 5	EXOC5	0.0529246	0.16668	0.024607	0.469927	0.0496313	0.218888	0.00500963	0.888613
High mobility group nucleosome-binding domain-containing protein 4	HMGN4	0.0342845	0.818117	-0.0844674	0.591226	0.235348	0.198176	0.0131294	0.935622
Cytochrome c oxidase subunit NDUFA4	NDUFA4	0.00539215	0.946991	0.0036394	0.934726	-0.0689497	0.217004	-0.0104206	0.865241
26S proteasome non-ATPase regulatory subunit 14	PSMD14	0.0430507	0.217613	0.091015	0.0304078	0.123927	0.0332591	0.124928	0.00340036
Zinc finger protein 593	ZNF593	0.0912217	0.0281218	0.0542874	0.0930889	-0.335072	0.00022929	-0.385185	8.91057e-06
Myc box-dependent-interacting protein 1	BIN1	0.263229	0.100727	0.130906	0.47716	0.324427	0.253028	0.231081	0.132393
Importin subunit alpha-4	KPNA3	-0.0599931	0.115232	-0.0329941	0.404943	-0.0608136	0.122558	-0.123154	0.00824839
Serine/threonine-protein kinase 25	STK25	0.0254024	0.725156	-0.0621365	0.183793	0.0624828	0.128998	0.0816391	0.0873596
B-cell CLL/lymphoma 9 protein	BCL9	0.0598949	0.410132	-0.0412847	0.64271	0.182555	0.0269961	0.0846768	0.16048
Ladinin-1	LAD1	-0.0323739	0.482875	-0.120396	0.0422941	-0.162761	0.0234289	-0.104675	0.0408186
Fatty-acid amide hydrolase 1	FAAH	0.0793376	0.380743	0.0175862	0.777454	0.145399	0.031329	0.122908	0.0735247
Krev interaction trapped protein 1	KRIT1	-0.0199934	0.555303	-0.0156384	0.67318	-0.0022884	0.958506	0.0111419	0.720247
Uroplakin-2	UPK2	0.0493478	0.487195	0.10394	0.216485	0.143312	0.0368497	0.0380257	0.585152
Pescadillo homolog	PES1	-0.0196867	0.674189	-0.0954735	0.0752282	-0.103468	0.280724	-0.165208	0.00421943
Receptor-binding cancer antigen expressed on SiSo cells	EBAG9	0.0187152	0.605178	0.0205575	0.62101	0.0116831	0.766059	-0.0116686	0.723361
Syntenin-1	SDCBP	0.0743953	0.113277	0.155903	0.00500209	0.195382	0.00396539	0.262853	0.000224391
Membrane-associated phosphatidylinositol transfer protein 1	PITPNM1	0.0236444	0.658115	-0.0195833	0.583259	0.38086	6.86309e-05	0.159895	0.0213795
U3 small nucleolar ribonucleoprotein protein MPP10	MPHOSPH10	0.0223711	0.57192	0.0938629	0.0212763	0.0396036	0.467344	0.160503	0.0030827
Nucleolar protein 56	NOP56	-0.0158541	0.828111	-0.0461233	0.51749	-0.131466	0.2688	-0.216865	0.0575562
ATP-dependent RNA helicase DDX3X;ATP-dependent RNA helicase DDX3Y	DDX3X;DDX3Y	-0.0767387	0.067917	-0.0780442	0.0388865	-0.324764	1.7593e-05	-0.242564	5.02645e-05
Ribonuclease T2	RNASET2	0.118918	0.0666949	0.0467842	0.342003	0.153631	0.00893022	0.0654954	0.237836
Podocalyxin	PODXL	-0.0721414	0.41668	0.0380649	0.662794	0.191534	0.0398766	0.0372393	0.613349
Protein CYR61	CYR61	-0.189003	0.0740867	-0.144689	0.129029	0.479828	2.44737e-05	-0.17403	0.0229506
Pirin	PIR	0.120073	0.102436	0.0508695	0.302406	0.0181127	0.64389	0.028258	0.521106
Peroxisomal targeting signal 2 receptor	PEX7	0.0165822	0.842212	0.134911	0.110612	0.129198	0.100919	0.0573138	0.520557
Importin subunit alpha-3	KPNA4	0.0446684	0.375784	0.0953285	0.154812	0.173597	0.00800712	0.1001	0.0477532
Nuclear factor 1 B-type	NFIB	0.162992	0.0199901	0.176371	0.0578064	0.351106	0.000197405	0.223944	0.00216085
Serine/threonine-protein phosphatase 6 catalytic subunit;Serine/threonine-protein phosphatase 6 catalytic subunit, N-terminally processed	PPP6C	-0.0342831	0.411197	-0.031392	0.496667	0.00484653	0.904002	-0.0299379	0.565355
Nucleoside diphosphate kinase, mitochondrial	NME4	0.0907436	0.0649045	0.103677	0.0527629	0.523742	0.000484207	0.300923	0.00178971
Phosphatidylinositol 4-phosphate 3-kinase C2 domain-containing subunit beta	PIK3C2B	-0.0787812	0.112785	-0.0129237	0.733878	0.00854484	0.775674	0.0204768	0.493464
Lysosomal alpha-mannosidase;Lysosomal alpha-mannosidase A peptide;Lysosomal alpha-mannosidase B peptide;Lysosomal alpha-mannosidase C peptide;Lysosomal alpha-mannosidase D peptide;Lysosomal alpha-mannosidase E peptide	MAN2B1	-0.0893727	0.0155003	-0.103648	0.00615332	0.071209	0.0412103	-0.0727509	0.02466
Ubiquitin-conjugating enzyme E2 C	UBE2C	0.193705	0.00154328	0.032542	0.509629	-0.18839	0.000663346	-0.0157145	0.770111
Pyridoxal kinase	PDXK	-0.084155	0.0381698	-0.0445706	0.167215	-0.0638672	0.0900794	-0.0680052	0.241134
Acyl-CoA desaturase	SCD	-0.15792	0.103114	-0.080826	0.312291	-0.493529	0.00133452	-0.189409	0.0309521
AT-rich interactive domain-containing protein 1A	ARID1A	0.010053	0.767647	0.0132192	0.699035	-0.000572211	0.985676	0.0147414	0.624963
Cyclin-dependent kinase 2-associated protein 1;Cyclin-dependent kinase 2-associated protein 2	CDK2AP1;CDK2AP2	0.417826	0.0640656	0.741456	0.00480811	0.974457	0.000433532	1.01324	0.000231376
Transmembrane protein 194A	TMEM194A	-0.0548091	0.288945	-0.0893648	0.0901378	-0.02278	0.58561	-0.0880253	0.109199
Homeobox protein cut-like 2	CUX2	-0.0748834	0.478185	-0.11231	0.359061	-0.0497332	0.564728	-0.0935717	0.297192
Thioredoxin domain-containing protein 9	TXNDC9	0.0132463	0.712802	0.0705341	0.057722	-0.32584	0.000523063	-0.251728	0.000149419
Dihydropyrimidinase-related protein 4	DPYSL4	-0.0346879	0.482469	-0.134581	0.157509	-0.123378	0.013545	-0.143069	0.00185819
TRAF-type zinc finger domain-containing protein 1	TRAFD1	-0.12243	0.00600733	-0.0113169	0.772061	-0.271653	0.000422815	-0.148132	0.0015488
Cytochrome c oxidase subunit 7A-related protein, mitochondrial	COX7A2L	0.004787	0.888082	-0.036264	0.303268	-0.103592	0.0359453	-0.128381	0.0117671
Acyl carrier protein, mitochondrial	NDUFAB1	0.134116	0.464073	0.0029833	0.983271	-0.264367	0.0231836	-0.217567	0.0271505
Ubiquitin domain-containing protein UBFD1	UBFD1	0.0810704	0.0288416	-0.011658	0.713347	0.00250842	0.936696	0.00990979	0.739508
Cytochrome b561 domain-containing protein 2	CYB561D2	0.0360729	0.807065	-0.0626293	0.732421	0.300993	0.119997	0.236345	0.255831
Citron Rho-interacting kinase	CIT	0.0119257	0.7196	-0.0752739	0.0781195	-0.0271483	0.601965	0.0470892	0.294439
Coatomer subunit epsilon	COPE	0.0124413	0.75145	-0.0334275	0.268315	-0.0548163	0.214867	-0.108718	0.00745499
DNA-binding protein RFXANK	RFXANK	0.106099	0.544115	0.0195612	0.889295	0.0530256	0.662796	-0.179106	0.266919
AP-3 complex subunit delta-1	AP3D1	0.0237854	0.489391	0.0320775	0.30381	0.0110788	0.730109	-0.0555922	0.190644
Copper chaperone for superoxide dismutase	CCS	0.00833036	0.850897	-0.0265152	0.697818	-0.104521	0.0237019	-0.0671367	0.0776214
Actin-binding LIM protein 1	ABLIM1	0.077943	0.0651174	0.115096	0.0240189	0.0615973	0.192696	0.180957	0.000438134
Segment polarity protein dishevelled homolog DVL-2	DVL2	-0.0351518	0.414488	-0.0124197	0.745398	-0.0866575	0.25385	0.0811818	0.0483305
Chromodomain-helicase-DNA-binding protein 1	CHD1	-0.000769007	0.984034	0.00691488	0.835291	-0.0200854	0.587402	-0.083207	0.0313186
Chromodomain-helicase-DNA-binding protein 2	CHD2	-0.071924	0.0952487	-0.0804905	0.0364401	0.0409863	0.338121	-0.0655074	0.0571135
Golgi SNAP receptor complex member 2	GOSR2	-0.0375167	0.483148	-0.0662479	0.255123	0.348248	0.00121909	0.325982	0.000636583
Torsin-1A	TOR1A	-0.0258486	0.600093	-0.0752814	0.105334	0.0728206	0.296472	-0.0442706	0.294474
Torsin-1B	TOR1B	0.0182817	0.586802	-0.0679013	0.159734	-0.101201	0.19675	-0.0474152	0.198157
Syntaxin-16	STX16	0.0452881	0.248959	0.0449557	0.294877	0.123968	0.0175408	0.0567775	0.178639
Disintegrin and metalloproteinase domain-containing protein 10	ADAM10	0.0734219	0.0488539	-0.0308	0.384249	0.033386	0.281239	0.0528588	0.0998183
Etoposide-induced protein 2.4 homolog	EI24	0.0827578	0.0631277	0.0103433	0.809207	0.175094	0.00388538	0.0448208	0.230448
Tumor protein p53-inducible protein 11	TP53I11	-0.0512772	0.642786	0.0429034	0.662205	0.073631	0.422939	0.174484	0.13616
Prostaglandin E synthase	PTGES	-0.027199	0.81364	-0.0716286	0.488461	-0.0243445	0.832043	0.022656	0.823345
Histone-lysine N-methyltransferase 2D	KMT2D	-0.0521931	0.154694	-0.0947771	0.0302532	-0.0441209	0.236169	-0.0835977	0.0506363
Integrin beta-1-binding protein 1	ITGB1BP1	0.199196	0.00664433	0.175903	0.010145	0.114727	0.129593	0.24127	0.00404429
Apoptotic protease-activating factor 1	APAF1	0.00961934	0.863276	0.0693165	0.332435	0.0438962	0.520179	0.127254	0.103491
Serine/threonine-protein kinase RIO3	RIOK3	0.0132314	0.740968	-0.109683	0.00628529	-0.0270937	0.496643	-0.0624029	0.0473267
Inositol monophosphatase 2	IMPA2	0.0235501	0.621713	-0.0592889	0.110782	-0.156729	0.00156213	-0.0372861	0.33059
Dual specificity mitogen-activated protein kinase kinase 7	MAP2K7	-0.0295148	0.432751	0.0504766	0.194143	-0.123702	0.0131453	-0.00943097	0.823106
Acyl-coenzyme A thioesterase 8	ACOT8	0.0398293	0.402411	0.0475106	0.196017	0.282227	8.20397e-05	0.126619	0.0438564
CDP-diacylglycerol--inositol 3-phosphatidyltransferase	CDIPT	0.014723	0.746392	0.0386499	0.473065	0.145746	0.0278668	0.142281	0.0276132
Programmed cell death protein 5	PDCD5	0.227898	0.0016529	0.132486	0.022082	-0.0195273	0.761534	0.0109456	0.908587
Protein arginine N-methyltransferase 5;Protein arginine N-methyltransferase 5, N-terminally processed	PRMT5	-0.0576846	0.203393	-0.0239873	0.544509	-0.0489313	0.254174	-0.0709251	0.10576
Na(+)/H(+) exchange regulatory cofactor NHE-RF1	SLC9A3R1	0.0581542	0.196377	0.0364864	0.47356	0.0106608	0.843102	0.0831512	0.0214477
Serine/threonine-protein kinase Chk1	CHEK1	-0.0733118	0.476142	-0.0741676	0.232436	-1.01269	4.76623e-06	-0.501239	0.00321812
Tripeptidyl-peptidase 1	TPP1	0.150998	0.0768874	0.177649	0.00857094	0.156368	0.0293927	0.0955102	0.198293
Transcription elongation regulator 1	TCERG1	0.00357018	0.913136	0.0225656	0.468203	0.178444	0.000894725	0.206596	0.000271917
Kinetochore protein NDC80 homolog	NDC80	-0.0162313	0.613945	-0.165884	0.00105661	-0.0428102	0.31955	0.11485	0.00655937
Neuropilin-1	NRP1	-0.00677099	0.883852	-0.0146398	0.640339	-0.358158	7.03733e-05	-0.14098	0.0201788
Transportin-2	TNPO2	0.0695814	0.0853701	0.0151487	0.651189	0.0974012	0.0253641	0.0162477	0.720635
DNA-directed RNA polymerase III subunit RPC1	POLR3A	-0.00616645	0.838982	0.0257974	0.42319	0.0225223	0.458599	-0.0184185	0.501933
Complexin-1	CPLX1	0.389653	0.00060778	0.0138941	0.926904	-0.410219	0.00428689	-0.230231	0.398886
Proteasome subunit alpha type-7	PSMA7	-0.0215224	0.705673	-0.0967878	0.0784053	-0.0788741	0.219895	-0.0512779	0.206123
Secretory carrier-associated membrane protein 3	SCAMP3	-0.0307754	0.486456	0.201314	0.0579157	0.509312	1.61583e-06	0.501179	1.66948e-06
Phytanoyl-CoA dioxygenase, peroxisomal	PHYH	0.0629494	0.310293	0.0922698	0.0395788	0.0667598	0.127582	0.0907607	0.0257001
5-oxoprolinase	OPLAH	-0.0322703	0.422217	-0.172329	0.00579041	0.11921	0.0145567	-0.0698283	0.075768
[3-methyl-2-oxobutanoate dehydrogenase [lipoamide]] kinase, mitochondrial	BCKDK	0.0572001	0.184162	0.668094	4.25022e-06	0.638305	0.0123396	0.764508	5.77927e-07
Microsomal glutathione S-transferase 3	MGST3	0.0591072	0.377692	0.350087	0.0407269	0.928056	3.8435e-06	0.967248	3.3106e-06
Gem-associated protein 2	GEMIN2	0.00850511	0.862478	0.0187803	0.690563	0.00321774	0.949679	-0.0421071	0.377047
Interferon regulatory factor 6	IRF6	0.0514908	0.394397	0.0620739	0.250645	-0.11669	0.0954669	-0.0500512	0.361724
Tax1-binding protein 3	TAX1BP3	-0.0678746	0.124861	-0.112018	0.0304524	-0.150572	0.0285793	-0.168749	0.00620083
PDZ domain-containing protein GIPC1	GIPC1	-0.0817093	0.0691951	-0.0830567	0.0299132	-0.138659	0.0231041	-0.119883	0.00629395
Inhibitor of nuclear factor kappa-B kinase subunit beta	IKBKB	-0.0241311	0.481948	-0.0512241	0.116561	0.0750613	0.0712324	-0.0383055	0.233718
Mitochondrial import inner membrane translocase subunit Tim23	TIMM23	-0.0517721	0.22398	-0.0336583	0.381513	-0.122619	0.0110068	-0.203036	0.00216631
Histone acetyltransferase type B catalytic subunit	HAT1	-0.0810713	0.0920604	-0.0310263	0.521354	0.0917393	0.0676971	0.0863069	0.054912
Ubiquitin/ISG15-conjugating enzyme E2 L6	UBE2L6	0.0966399	0.28867	0.0508672	0.297932	-0.0892459	0.0858192	-0.0603633	0.196471
Peripheral plasma membrane protein CASK	CASK	0.00709798	0.878176	-0.0159737	0.709811	0.0947257	0.0770929	0.0835952	0.098177
Phospholipase D2	PLD2	-0.0914203	0.157715	-0.00308203	0.966484	0.0181773	0.823354	-0.0728594	0.216573
Cytochrome b-c1 complex subunit 8	UQCRQ	-0.101767	0.241437	-0.0872922	0.28609	-0.0354503	0.610378	-0.102416	0.180852
Myosin regulatory light chain 12A;Myosin regulatory light chain 12B;Myosin regulatory light polypeptide 9	MYL12A;MYL12B;MYL9	0.0232219	0.623892	0.0398211	0.411794	-0.126749	0.0366278	-0.116328	0.0471487
Cytochrome b-c1 complex subunit 10	UQCR11	0.145475	0.213733	0.277112	0.00318673	0.226998	0.000833319	0.274022	0.00163235
Hepatocyte growth factor-regulated tyrosine kinase substrate	HGS	-0.0808698	0.0530619	-0.0701371	0.0674904	-0.103249	0.0154261	-0.0855554	0.0195094
Aurora kinase A	AURKA	-0.202841	0.0024588	-0.0207568	0.543906	-0.305867	0.000984456	0.320654	7.99584e-05
Ras-related protein Rab-7L1	RAB29	0.0472145	0.275283	0.0199838	0.658125	0.0670943	0.156884	-0.063679	0.369022
Down syndrome critical region protein 3	DSCR3	-0.0103531	0.846308	-0.0381492	0.415861	0.0400208	0.295992	-0.0366941	0.533997
Protein phosphatase 1 regulatory subunit 12A	PPP1R12A	-0.0360705	0.298576	0.0238821	0.488116	0.0294708	0.507131	0.0658228	0.0647398
Very long-chain acyl-CoA synthetase	SLC27A2	0.0317147	0.414623	0.0149425	0.672383	0.0381573	0.356649	-0.0175368	0.631508
Cyclin-G-associated kinase	GAK	-0.0331992	0.312051	-0.0319735	0.300754	-0.218405	0.000292131	-0.118268	0.00490348
Heterogeneous nuclear ribonucleoprotein D-like	HNRNPDL	-0.0673738	0.0957633	-0.00970235	0.748005	-0.0131238	0.695515	0.038595	0.330958
Exportin-1	XPO1	0.00859219	0.836122	-0.0342467	0.304625	-0.00603302	0.87884	0.00232961	0.937677
TATA-binding protein-associated factor 172	BTAF1	0.0059799	0.908022	0.166872	0.00100295	0.147133	0.00454856	0.15892	0.00095512
Rho guanine nucleotide exchange factor 10	ARHGEF10	-0.0109385	0.75023	-0.0316027	0.385737	-0.0657083	0.292097	-0.118751	0.0137894
Zinc finger protein 609	ZNF609	-0.0326584	0.302167	-0.0290597	0.354739	0.0693036	0.197102	0.015793	0.581044
Zinc finger protein 646	ZNF646	-0.0837622	0.672572	-0.0437705	0.54728	0.275809	0.0134481	-0.0033558	0.966939
Spectrin beta chain, non-erythrocytic 2	SPTBN2	0.00506439	0.87856	-0.00334063	0.923146	0.0605377	0.255348	0.0311368	0.391558
Protein transport protein Sec16A	SEC16A	-0.025788	0.406857	-0.0458352	0.257911	-0.0632951	0.10461	-0.0697986	0.0314758
Plexin-B2	PLXNB2	-0.0269683	0.400866	-0.108465	0.00601434	0.121924	0.00712634	0.0503607	0.0881322
Protein KHNYN	KHNYN	-0.0444539	0.262931	-0.0426664	0.215231	0.0193858	0.607289	0.1993	0.00100821
U2 snRNP-associated SURP motif-containing protein	U2SURP	-0.014569	0.624682	-0.057779	0.0947222	-0.0357614	0.271862	-0.0556423	0.180467
Histone-lysine N-methyltransferase SETD1A	SETD1A	0.00180202	0.97741	0.204793	0.00379283	0.371508	0.00010281	0.37425	6.32319e-05
NEDD4-binding protein 3	N4BP3	-0.0471043	0.238904	-0.118124	0.0239903	0.133531	0.0196202	0.300651	9.97286e-05
Synaptojanin-2	SYNJ2	-0.00339702	0.934272	-0.093197	0.0156235	-0.127384	0.0334737	-0.0248352	0.533325
Kinesin-like protein KIF3B;Kinesin-like protein KIF3B, N-terminally processed	KIF3B	0.000224826	0.995408	-0.0242427	0.511705	0.029989	0.428554	-0.070007	0.0991236
Phosphoribosylformylglycinamidine synthase	PFAS	-0.0464607	0.294794	-0.0217138	0.588737	-0.0261864	0.465808	0.0464	0.137869
Guanine nucleotide exchange factor DBS	MCF2L	0.200302	0.487544	-0.238812	0.11043	0.126132	0.619385	0.227742	0.468417
Serine/threonine-protein kinase DCLK1	DCLK1	0.286179	0.125991	-0.022638	0.882766	0.232421	0.252744	0.197315	0.240992
Centrosomal protein of 290 kDa	CEP290	0.0393721	0.618117	-0.089243	0.254091	-0.0121599	0.851932	0.0260394	0.827703
Serine/threonine-protein phosphatase 6 regulatory ankyrin repeat subunit A	ANKRD28	-0.0714813	0.0665032	-0.107604	0.0199756	-0.057063	0.134022	-0.0913424	0.0232599
Rho guanine nucleotide exchange factor 11	ARHGEF11	-0.0032754	0.951466	-0.00711937	0.893799	0.0364699	0.545404	0.0316164	0.544229
Mitochondrial ribonuclease P protein 3	KIAA0391	0.0117475	0.800891	0.120208	0.0224806	0.271268	0.00048783	0.292649	0.000151158
Inhibitor of nuclear factor kappa-B kinase subunit alpha	CHUK	-0.0143256	0.74317	0.0109204	0.781551	0.0391026	0.317945	-0.0826541	0.222579
U6 snRNA-associated Sm-like protein LSm1	LSM1	0.00170662	0.978457	0.0380188	0.565721	0.0379206	0.550426	0.095982	0.151413
Niemann-Pick C1 protein	NPC1	-0.00111468	0.975517	-0.0763262	0.259606	0.089785	0.128781	0.0147034	0.647933
1-acyl-sn-glycerol-3-phosphate acyltransferase beta	AGPAT2	-0.128005	0.241857	-0.146395	0.205018	0.0293073	0.787659	0.0436456	0.68266
Sphingolipid delta(4)-desaturase DES1	DEGS1	-0.0706626	0.0880826	-0.0901086	0.0220919	-0.2806	0.00843004	-0.294318	0.00944753
Secretory carrier-associated membrane protein 1	SCAMP1	-0.0314891	0.5546	0.12345	0.0140506	0.178573	0.0149055	0.0965529	0.0542331
Secretory carrier-associated membrane protein 2	SCAMP2	-0.0300216	0.597011	-0.0284107	0.594468	-0.024952	0.643022	-0.024533	0.605742
Actin-related protein 2/3 complex subunit 1B	ARPC1B	-0.0666103	0.191271	0.00121353	0.972152	-0.00075199	0.983465	0.0405561	0.267008
Actin-related protein 2/3 complex subunit 2	ARPC2	0.0614753	0.171505	0.121335	0.0458705	0.450632	0.000248407	0.398072	0.000122312
Actin-related protein 2/3 complex subunit 3	ARPC3	0.111085	0.0360911	0.237804	0.00560998	0.232699	0.0202008	0.249402	0.00134301
BET1 homolog	BET1	-0.0192169	0.614518	0.137867	0.0108707	0.343564	0.00138441	0.5148	3.27599e-05
Zinc finger and BTB domain-containing protein 7B	ZBTB7B	-0.0249645	0.65104	-0.0874039	0.160194	-0.0207333	0.719076	-0.0524635	0.316149
DNA-directed RNA polymerases I and III subunit RPAC1	POLR1C	0.06446	0.234407	-0.00264952	0.961639	-0.0871959	0.184571	-0.0464536	0.31584
Phospholipid scramblase 1	PLSCR1	-0.00931487	0.966269	-0.27401	0.22873	-0.105058	0.679825	-0.139493	0.553499
Transcription intermediary factor 1-alpha	TRIM24	0.0367917	0.350512	0.0102777	0.802254	0.0729382	0.245568	0.114531	0.01097
Membrane-associated progesterone receptor component 2	PGRMC2	-0.0176651	0.627734	-0.0361489	0.366907	-0.00307043	0.942687	-0.0309452	0.375016
Ral guanine nucleotide dissociation stimulator-like 2	RGL2	0.0221985	0.679811	0.0391097	0.703198	0.1566	0.0279445	0.0383633	0.381347
Prefoldin subunit 6	PFDN6	0.0557106	0.390576	0.0680402	0.175225	-0.0799116	0.146896	-0.0563472	0.535659
WD repeat-containing protein 46	WDR46	-0.104228	0.0823588	-0.041938	0.452849	-0.195236	0.0100019	-0.0144048	0.720399
NF-kappa-B-repressing factor	NKRF	0.0399141	0.194944	0.0171131	0.556121	0.0206597	0.543792	0.0277324	0.340807
Laminin subunit alpha-5	LAMA5	0.156083	0.00980393	-0.0116474	0.759485	0.296404	0.000249299	0.120845	0.00888031
Zinc finger protein 185	ZNF185	-0.0368088	0.408591	-0.104676	0.0474732	-0.0232237	0.636565	-0.0952881	0.055023
Protein CASC3	CASC3	-0.0448529	0.162766	-0.0738091	0.0259789	-0.0670997	0.12112	-0.109206	0.109359
28S ribosomal protein S12, mitochondrial	MRPS12	0.0783802	0.492017	-0.086372	0.513802	0.141909	0.17688	0.201476	0.100232
Neurosecretory protein VGF;Neuroendocrine regulatory peptide-1;Neuroendocrine regulatory peptide-2;Antimicrobial peptide VGF[554-577]	VGF	0.231475	0.000518769	0.219097	0.00611163	-0.2956	0.000224497	-0.423176	1.19595e-05
Peroxisomal acyl-coenzyme A oxidase 3	ACOX3	-0.0517206	0.124031	-0.0580946	0.086489	0.0981547	0.0189083	-0.021591	0.487775
Protein RER1	RER1	-0.000847033	0.985929	0.177311	0.00543058	0.266402	0.00118669	0.217265	0.00352578
Surfeit locus protein 4	SURF4	0.0040841	0.926319	-0.0821183	0.0630811	0.183916	0.0073824	0.00229138	0.956896
Ataxin-7	ATXN7	-0.0821328	0.57282	-0.061544	0.714306	-0.231687	0.134348	-0.27831	0.057811
Serine palmitoyltransferase 1	SPTLC1	0.0131728	0.703583	0.021216	0.477577	0.0739182	0.0865166	0.0155656	0.556355
Serine palmitoyltransferase 2	SPTLC2	0.0314279	0.568114	-0.019821	0.688857	-0.00533128	0.928355	-0.0933717	0.0923648
UDP-N-acetylglucosamine--peptide N-acetylglucosaminyltransferase 110 kDa subunit	OGT	-0.113698	0.00980435	-0.0234911	0.456757	-0.249504	0.00031025	-0.20797	0.000328976
Protein phosphatase 1D	PPM1D	-0.0322333	0.417703	-0.0753425	0.154064	0.0919956	0.139301	-0.0689408	0.217668
Apoptosis regulatory protein Siva	SIVA1	-0.108195	0.366241	-0.0552119	0.526781	-0.255498	0.0274581	0.0662178	0.451188
Phosphomannomutase 2	PMM2	-0.0316363	0.387953	-0.0832187	0.0331163	-0.104804	0.0253666	-0.0655279	0.0568807
DNA-directed RNA polymerase III subunit RPC7	POLR3G	0.154287	0.0693352	0.364044	0.00206495	0.346044	0.04444	0.529104	0.000741885
Transmembrane 9 superfamily member 1	TM9SF1	0.0821045	0.177247	0.0245184	0.674294	0.242696	0.00680866	0.245064	0.00291581
Type II inositol 3,4-bisphosphate 4-phosphatase	INPP4B	-0.0759677	0.0601628	-0.0532723	0.178251	-0.124344	0.00954288	-0.0621562	0.115314
High mobility group protein B3	HMGB3	0.0702194	0.301731	0.024201	0.554802	0.0437049	0.54528	0.112938	0.0100575
Protein phosphatase 1G	PPM1G	-0.0246082	0.562022	-0.0451908	0.223139	-0.00459104	0.894175	-0.00341988	0.898421
Phosphatidylinositol 3,4,5-trisphosphate 5-phosphatase 2	INPPL1	0.0263757	0.453005	-0.016353	0.635579	0.039211	0.295244	0.0114695	0.723938
Eukaryotic translation initiation factor 3 subunit D	EIF3D	-0.0222542	0.629717	-0.0552807	0.187745	-0.263713	0.000530862	-0.248395	0.000284031
Eukaryotic translation initiation factor 3 subunit H	EIF3H	0.0372831	0.298228	0.00578449	0.873887	-0.240853	0.000387595	-0.25752	0.000174018
Histone deacetylase 3	HDAC3	-0.0581114	0.172665	-0.126106	0.0112188	0.0528274	0.274888	-0.0255821	0.605849
Nuclear valosin-containing protein-like	NVL	-0.0213204	0.605233	-0.0590626	0.128098	-0.0983659	0.0341203	-0.143033	0.0100402
Branched-chain-amino-acid aminotransferase, mitochondrial	BCAT2	0.0654528	0.125951	0.0414467	0.312434	0.163359	0.00313937	0.100745	0.0223887
Transcription factor YY2	YY2	0.108231	0.0648344	0.0600943	0.128898	0.212988	0.00128828	0.120661	0.0734954
Baculoviral IAP repeat-containing protein 5	BIRC5	0.0407508	0.288537	-0.0496277	0.429608	0.0852692	0.109734	0.223879	0.000661631
Importin-8	IPO8	0.0297306	0.640136	-0.0416763	0.447881	-0.0697297	0.200993	-0.112248	0.137536
Syntaxin-7	STX7	0.082765	0.0347383	0.0268078	0.424947	0.0756701	0.102252	0.0791952	0.0363462
Trinucleotide repeat-containing gene 18 protein	TNRC18	-0.313842	0.0914094	-0.0712698	0.668545	0.148357	0.364906	-0.136655	0.348871
Monocarboxylate transporter 4	SLC16A3	0.0131038	0.784485	0.0316398	0.600596	0.217611	0.0176597	0.217099	0.00681491
High affinity copper uptake protein 1	SLC31A1	-0.109738	0.257973	0.0323858	0.72486	0.127027	0.100978	0.167088	0.126987
Canalicular multispecific organic anion transporter 2	ABCC3	0.0547517	0.25436	0.0324931	0.48184	0.110249	0.0544555	0.0843278	0.0792764
Multidrug resistance-associated protein 4	ABCC4	-0.110856	0.0178389	-0.131333	0.00558514	-0.00868405	0.848414	-0.117227	0.0132482
Multidrug resistance-associated protein 5	ABCC5	-0.0406202	0.24382	-0.0237024	0.524164	-0.0526773	0.379471	-0.103105	0.0116773
DNA-directed RNA polymerase I subunit RPA34	CD3EAP	-0.0378863	0.366997	-0.0337396	0.39433	-0.129116	0.0133544	-0.0920746	0.0930928
Prolyl 4-hydroxylase subunit alpha-2	P4HA2	0.0202938	0.565961	-0.0113019	0.814163	0.0446901	0.313054	-0.0984606	0.0441162
Calpain-5	CAPN5	0.0191483	0.897341	0.0823334	0.554939	-0.136334	0.348832	-0.0346986	0.812051
Synaptobrevin homolog YKT6	YKT6	0.0114513	0.765354	-0.000122134	0.997721	-0.104754	0.0374211	-0.0539723	0.229737
Nucleoporin-like protein 2	NUPL2	0.0436516	0.436965	0.102508	0.0241423	0.145491	0.00857083	0.05893	0.271737
Actin-related protein 2/3 complex subunit 5	ARPC5	-0.0063699	0.882839	-0.0386983	0.334639	-0.0380225	0.258505	-0.0393362	0.267386
DNA-directed RNA polymerase II subunit RPB4	POLR2D	0.191771	0.0237972	0.110465	0.11347	-0.132754	0.0749861	-0.102361	0.297886
3-phosphoinositide-dependent protein kinase 1;Putative 3-phosphoinositide-dependent protein kinase 2	PDPK1;PDPK2P	-0.0241174	0.55536	0.00792864	0.829815	-0.219416	0.00371407	-0.0485362	0.204241
Tapasin	TAPBP	-0.0436518	0.348475	-0.00729153	0.860039	0.0439692	0.397116	-0.00908305	0.810532
RING finger protein 113A	RNF113A	0.0504641	0.120975	-0.0262008	0.480178	-0.102959	0.0311065	-0.0866116	0.0178146
Lysine-specific demethylase 6A	KDM6A	-0.0332627	0.331473	-0.0624014	0.15301	0.0278363	0.659537	-0.0301368	0.567931
Claudin-3	CLDN3	0.267952	0.121921	0.535482	0.0016124	0.625927	0.00159891	0.711965	0.000342953
Pre-mRNA-splicing factor ATP-dependent RNA helicase DHX15	DHX15	-0.0309949	0.500221	0.035384	0.424114	0.140953	0.0248159	0.111304	0.0349522
mRNA cap guanine-N7 methyltransferase	RNMT	-0.0952895	0.0330534	-0.1271	0.00355295	-0.0159754	0.613983	-0.0146819	0.666158
Zinc finger ZZ-type and EF-hand domain-containing protein 1	ZZEF1	-0.0134162	0.80482	0.0102295	0.832682	0.212752	0.00583751	0.0480945	0.358244
Arf-GAP with SH3 domain, ANK repeat and PH domain-containing protein 2	ASAP2	-0.0566478	0.0861799	-0.0806835	0.0386886	0.00382066	0.940316	-0.0706487	0.0444839
TELO2-interacting protein 1 homolog	TTI1	-0.0463761	0.362354	-0.149943	0.0150553	-0.0639922	0.226531	-0.187025	0.00463718
Plexin-B1	PLXNB1	-0.145297	0.184902	-0.0672446	0.521397	0.10437	0.263074	0.00194011	0.98566
Ribosomal RNA-processing protein 8	RRP8	0.0211606	0.722397	0.0691578	0.157561	0.083714	0.06797	0.0709972	0.242567
E3 ubiquitin-protein ligase Praja-2	PJA2	-0.150377	0.0765248	-0.113225	0.247997	-0.294196	0.00413751	-0.10229	0.199769
Signal-induced proliferation-associated 1-like protein 1	SIPA1L1	0.00660134	0.85542	-0.0259625	0.563695	-0.0712893	0.117689	-0.0358248	0.27785
Cytochrome b5 type B	CYB5B	0.0952779	0.187212	0.286535	0.000370309	0.254835	0.0238651	0.198276	0.00315337
U4/U6 small nuclear ribonucleoprotein Prp4	PRPF4	-0.0270528	0.531328	0.0420388	0.300545	-0.000308547	0.992569	0.104838	0.0190925
D-3-phosphoglycerate dehydrogenase	PHGDH	0.0207724	0.578577	-0.0280789	0.458535	-0.167561	0.00923723	-0.0294821	0.349931
NADH dehydrogenase [ubiquinone] iron-sulfur protein 4, mitochondrial	NDUFS4	0.0849601	0.0866247	0.0507589	0.296123	0.205488	0.00564663	0.0916603	0.229549
Cytoplasmic dynein 1 light intermediate chain 2	DYNC1LI2	0.0364704	0.395041	0.0288315	0.561595	-0.0171403	0.702896	-0.0237176	0.562442
26S proteasome non-ATPase regulatory subunit 3	PSMD3	-0.0335285	0.503335	-0.038847	0.236024	0.0268989	0.510775	-0.0601335	0.0815268
RNA binding protein fox-1 homolog 2;RNA binding protein fox-1 homolog 1;RNA binding protein fox-1 homolog 3	RBFOX2;RBFOX1;RBFOX3	-0.0286493	0.645803	-0.0557914	0.451764	-0.0603547	0.44935	0.0470684	0.448534
Bifunctional 3-phosphoadenosine 5-phosphosulfate synthase 1;Sulfate adenylyltransferase;Adenylyl-sulfate kinase	PAPSS1	-0.0378374	0.341519	-0.0354661	0.275832	-0.0214592	0.527133	-0.0356282	0.306096
Zinc finger HIT domain-containing protein 1	ZNHIT1	0.130412	0.0636082	-0.0412319	0.662881	0.0461537	0.477804	0.0797909	0.171641
Centromere/kinetochore protein zw10 homolog	ZW10	-0.0222698	0.515065	-0.08664	0.0203719	0.0190123	0.540395	-0.0174508	0.534232
Proline dehydrogenase 1, mitochondrial	PRODH	0.0581801	0.259542	0.0554309	0.330668	0.14528	0.129379	-0.0115952	0.811396
Kunitz-type protease inhibitor 1	SPINT1	-0.070077	0.0424399	-0.0664767	0.116513	-0.243148	0.000394733	-0.0279431	0.330406
U4/U6.U5 tri-snRNP-associated protein 1	SART1	0.0107473	0.713827	-0.0241281	0.466295	0.0111814	0.703754	0.0327716	0.235223
Kunitz-type protease inhibitor 2	SPINT2	0.0622322	0.472378	0.27472	0.00563402	0.152497	0.0220125	0.329498	0.000162261
Glycosylphosphatidylinositol anchor attachment 1 protein	GPAA1	5.02509e-05	0.998844	-0.00119249	0.985631	0.0876158	0.0546166	0.0348714	0.32166
Zinc finger and BTB domain-containing protein 43	ZBTB43	0.0599966	0.142129	-0.0110851	0.805483	0.107232	0.102859	0.00321073	0.950441
AP-5 complex subunit zeta-1	AP5Z1	0.0490183	0.423928	0.00212443	0.965184	-0.134619	0.0442737	0.00146136	0.973559
Heat shock 70 kDa protein 12A	HSPA12A	-0.0328223	0.456743	-0.0505587	0.326034	0.021256	0.604298	-0.0579676	0.183489
Centriolar coiled-coil protein of 110 kDa	CCP110	0.030662	0.738499	-0.00694319	0.912381	-0.106281	0.0892022	-0.0377487	0.436992
CBP80/20-dependent translation initiation factor	CTIF	0.0525924	0.573914	0.0701706	0.310668	0.227224	0.0279915	0.126113	0.151566
Inositol hexakisphosphate and diphosphoinositol-pentakisphosphate kinase 2	PPIP5K2	-0.0544479	0.177026	-0.0604309	0.175217	0.0997553	0.0421457	0.017349	0.707545
Mitogen-activated protein kinase kinase kinase 7	MAP3K7	-0.0668639	0.0770226	0.00219164	0.952103	0.145666	0.00395821	0.130342	0.00409275
Eukaryotic translation elongation factor 1 epsilon-1	EEF1E1	-0.0924993	0.19086	-0.0779223	0.375462	0.0248451	0.723359	-0.0661061	0.52125
LYR motif-containing protein 1	LYRM1	0.157009	0.0478022	0.0519477	0.375733	0.11674	0.120462	0.107689	0.118634
RNA-binding protein Musashi homolog 1	MSI1	0.0165953	0.709348	-0.0952416	0.0479666	-0.112473	0.074659	-0.0506705	0.263592
Receptor-interacting serine/threonine-protein kinase 2	RIPK2	0.0124995	0.776265	0.0724013	0.0914892	-0.0826608	0.182514	-0.0484488	0.162328
Heterogeneous nuclear ribonucleoprotein R	HNRNPR	0.025433	0.534684	-0.0413182	0.344965	-0.030387	0.452936	0.0503438	0.16541
U4/U6 small nuclear ribonucleoprotein Prp3	PRPF3	-0.00341553	0.911511	0.0988158	0.0131712	-0.0633539	0.230419	0.0604979	0.0743734
Thioredoxin-like protein 1	TXNL1	0.0250389	0.414815	-0.0114289	0.699663	0.0362601	0.387709	-0.00885998	0.775528
Tumor protein D54	TPD52L2	0.0295164	0.595856	0.135777	0.0867145	-0.0811482	0.158787	0.0107417	0.865237
ER membrane protein complex subunit 8	EMC8	0.0199921	0.702142	-0.0675152	0.115216	-0.0727451	0.0384051	-0.103085	0.0112698
ERI1 exoribonuclease 3	ERI3	0.0338009	0.484097	0.0166411	0.711487	-0.0429151	0.337898	0.0352416	0.418938
52 kDa repressor of the inhibitor of the protein kinase	PRKRIR	-0.0390504	0.553062	-0.0097534	0.867857	0.11531	0.0936063	0.0773512	0.197392
Synaptojanin-1	SYNJ1	-0.157377	0.197125	0.00188981	0.979032	-0.0571469	0.345554	-0.239061	0.00319309
Acidic fibroblast growth factor intracellular-binding protein	FIBP	0.0845113	0.131796	0.00407619	0.937876	-0.159252	0.0103164	-0.0885633	0.185482
Eukaryotic translation initiation factor 4 gamma 3	EIF4G3	-0.03317	0.324108	-0.0827141	0.0239139	-0.0755889	0.0749649	-0.132484	0.00215342
Peptidyl-prolyl cis-trans isomerase H	PPIH	0.0117134	0.795637	-0.0327686	0.428106	0.117688	0.0207026	0.0741822	0.156487
Serine protease HTRA2, mitochondrial	HTRA2	0.0543569	0.477163	-0.000829744	0.987977	-0.205661	0.0128035	0.0132093	0.83797
Krueppel-like factor 4	KLF4	-0.0818297	0.144455	-0.0112305	0.823235	0.183167	0.0248757	0.0726957	0.197734
Aflatoxin B1 aldehyde reductase member 2	AKR7A2	0.0548217	0.249055	-0.0153615	0.65103	0.0803073	0.0773582	0.0551538	0.13093
Band 4.1-like protein 2	EPB41L2	0.0308387	0.655625	-0.0348064	0.60793	0.23553	0.0108653	0.136886	0.0726581
Trans-Golgi network integral membrane protein 2	TGOLN2	-0.0282888	0.480908	-0.00747076	0.885672	-0.0614409	0.332555	-0.12765	0.00832096
DNA repair protein RAD51 homolog 3	RAD51C	0.12099	0.0900591	0.100118	0.247923	-0.273149	0.028094	-0.167353	0.0311666
Ragulator complex protein LAMTOR5	LAMTOR5	0.078559	0.562974	0.476362	0.00193355	-0.0373826	0.67877	0.373445	0.00103884
Beta-1,4-glucuronyltransferase 1	B4GAT1	-0.0541775	0.613352	0.0115634	0.889547	-0.0274496	0.760448	-0.126022	0.1618
Mediator of RNA polymerase II transcription subunit 7	MED7	0.0552285	0.297547	0.02423	0.64091	0.0750484	0.180192	0.0626524	0.303098
Phospholipid-transporting ATPase IC	ATP8B1	0.00391086	0.927274	-0.0622486	0.2306	0.231457	0.00222034	0.0761731	0.170761
Forkhead box protein O3	FOXO3	-0.074905	0.137589	-0.114519	0.0545005	-0.370113	6.76418e-05	-0.218978	0.0025011
Carbonic anhydrase 12	CA12	0.0598851	0.163464	0.207764	0.007048	0.120632	0.145843	0.135926	0.079649
A-kinase anchor protein 10, mitochondrial	AKAP10	-0.0813181	0.153764	-0.0343192	0.515569	0.0108486	0.859431	-0.032278	0.533562
Synaptotagmin-7	SYT7	0.0166897	0.707954	0.0340493	0.362107	0.259713	0.000575557	0.0465462	0.33119
Density-regulated protein	DENR	-0.0458997	0.327164	-0.0769692	0.0725015	-0.0795145	0.0403624	-0.048796	0.126007
Exportin-T	XPOT	-0.0571816	0.222483	0.0553848	0.370499	0.00610503	0.895102	0.0168553	0.781702
2-deoxynucleoside 5-phosphate N-hydrolase 1	DNPH1	0.0901267	0.0815182	-0.00599527	0.909048	0.270491	0.000508449	0.301827	0.000910119
Mitochondrial import inner membrane translocase subunit TIM44	TIMM44	-0.0282795	0.378972	0.0182996	0.56786	0.0743701	0.0811612	0.0933951	0.0109431
Trafficking protein particle complex subunit 3	TRAPPC3	-0.00266312	0.947529	-0.0368532	0.367611	-0.100623	0.0311511	-0.119075	0.00347058
Charged multivesicular body protein 2a	CHMP2A	0.100643	0.0300235	0.0118847	0.733724	0.0978656	0.0210326	0.104063	0.0104417
Cytoplasmic protein NCK2	NCK2	-0.00294237	0.962447	0.0233501	0.709343	-0.117732	0.151653	-0.116243	0.103455
Pleiotropic regulator 1	PLRG1	0.00840608	0.809579	0.00858544	0.826651	-0.0818226	0.0561539	0.00869971	0.742721
Protein regulator of cytokinesis 1	PRC1	0.153193	0.0086591	0.037819	0.275583	0.282231	0.000693066	0.307236	0.000394659
Regulator of G-protein signaling 10	RGS10	0.00194683	0.966532	-0.0328738	0.336625	-0.158072	0.0063474	-0.110777	0.0167743
BUB3-interacting and GLEBS motif-containing protein ZNF207	ZNF207	0.0320601	0.395226	-0.00175531	0.968607	0.0148787	0.725878	0.0790531	0.152615
NADH dehydrogenase [ubiquinone] 1 beta subcomplex subunit 5, mitochondrial	NDUFB5	-0.0604076	0.171955	-0.0447154	0.219302	-0.0988092	0.099687	-0.138276	0.0105877
NADH dehydrogenase [ubiquinone] 1 beta subcomplex subunit 3	NDUFB3	0.0373335	0.610331	0.049638	0.318065	0.146997	0.00928961	0.153274	0.00777861
NADH dehydrogenase [ubiquinone] 1 subunit C1, mitochondrial	NDUFC1	0.308821	0.0382964	0.321401	0.0345724	0.370013	0.0166322	0.184881	0.313629
NADH dehydrogenase [ubiquinone] 1 alpha subcomplex subunit 2	NDUFA2	0.0263062	0.700615	0.0324763	0.561595	0.0806191	0.142767	0.0210672	0.685837
ATPase ASNA1	ASNA1	0.0024855	0.948474	-0.0187701	0.622465	0.0337151	0.332812	0.0253552	0.421009
Mitotic checkpoint protein BUB3	BUB3	-0.023314	0.55848	-0.0749055	0.0822856	-0.204798	0.00236031	-0.0908879	0.0404228
Lipid phosphate phosphohydrolase 2	PPAP2C	-0.0104194	0.883788	-0.0205023	0.814197	0.114566	0.0388715	0.0487606	0.209563
Alpha-actinin-4	ACTN4	-0.0601095	0.171447	0.0145822	0.702651	-0.0362841	0.52676	-0.00662847	0.868945
Maleylacetoacetate isomerase	GSTZ1	0.0367363	0.537195	-0.00390294	0.937852	-0.0105444	0.843698	0.0267633	0.633072
Probable 18S rRNA (guanine-N(7))-methyltransferase	WBSCR22	-0.0987193	0.193637	-0.132962	0.0394268	-0.239269	0.00508522	-0.30129	0.00044197
Glutamyl-tRNA(Gln) amidotransferase subunit C, mitochondrial	GATC	0.31819	0.0151028	0.116665	0.108996	-0.16768	0.0191673	-0.1691	0.192561
HIV Tat-specific factor 1	HTATSF1	-0.0410983	0.348329	-0.122375	0.0184501	0.0294453	0.462482	-0.0380675	0.334116
Cytohesin-3;Cytohesin-2	CYTH3;CYTH2	-0.15735	0.16928	-0.0245879	0.852166	0.164784	0.285314	0.00187536	0.989968
5-AMP-activated protein kinase subunit beta-2	PRKAB2	0.156064	0.0583256	0.101553	0.223637	0.0270881	0.748186	0.202518	0.0173595
AP-1 complex subunit gamma-1	AP1G1	-0.0572217	0.231814	-0.108584	0.0491921	-0.122749	0.0549273	-0.170892	0.00665693
Syntaxin-6	STX6	0.0855891	0.184397	0.0422926	0.53288	0.129159	0.0928481	0.116734	0.0468149
Synaptogyrin-1	SYNGR1	-0.0876203	0.358056	-0.113315	0.227548	0.0684596	0.454235	-0.053617	0.556569
Synaptogyrin-2	SYNGR2	-0.0202014	0.66572	-0.100421	0.0538738	0.0264122	0.518808	-0.147891	0.0494207
Synaptogyrin-3	SYNGR3	-0.350928	0.000552169	-0.144781	0.145901	0.0975304	0.200685	-0.131506	0.00907696
Small glutamine-rich tetratricopeptide repeat-containing protein alpha	SGTA	-0.0254794	0.691412	-0.0344834	0.541154	0.017875	0.742545	0.01058	0.885043
Alpha-endosulfine	ENSA	0.0599213	0.372177	0.0815873	0.330234	-0.0152763	0.833138	-0.0409889	0.65771
Mitochondrial carnitine/acylcarnitine carrier protein	SLC25A20	0.00203334	0.956358	-0.0456159	0.294485	0.110279	0.0409853	-0.0195731	0.647265
Asparagine--tRNA ligase, cytoplasmic	NARS	-0.0179933	0.558787	-0.0125421	0.674839	-0.0190382	0.663842	-0.0423374	0.210389
Unconventional myosin-Ib	MYO1B	-0.10734	0.0607194	-0.0670642	0.122364	0.0622147	0.142199	-0.0316872	0.305674
Sjoegren syndrome nuclear autoantigen 1	SSNA1	0.188017	0.00830596	0.151187	0.0396419	-0.00594623	0.927524	0.03541	0.747578
Peroxisomal membrane protein PMP34	SLC25A17	0.0548804	0.178959	-0.00213448	0.950163	0.287465	0.000350363	0.149332	0.0177436
Cleavage and polyadenylation specificity factor subunit 5	NUDT21	0.0318811	0.38537	-0.040121	0.297651	-0.00370422	0.948639	0.033776	0.418957
LanC-like protein 1	LANCL1	0.0285346	0.526912	-0.00956679	0.857693	0.0856454	0.0299755	0.0319693	0.293112
Striatin	STRN	-0.0552063	0.0922126	-0.130092	0.00987689	-0.0735752	0.0831073	-0.0607033	0.0927753
U3 small nucleolar RNA-interacting protein 2	RRP9	-0.110598	0.174683	-0.0178295	0.679847	0.0413437	0.32412	-0.0101882	0.833497
Protein SCO2 homolog, mitochondrial	SCO2	0.00772622	0.848334	-0.0484236	0.271889	-0.0718242	0.214743	-0.0246588	0.625683
A-kinase anchor protein 8	AKAP8	0.0520407	0.401438	0.0551798	0.360856	0.166883	0.0210329	0.0551634	0.378932
Putative GTP-binding protein 6	GTPBP6	0.0504094	0.251996	-0.0101785	0.817376	0.0215771	0.627154	0.0284645	0.501673
Glucose-6-phosphate translocase	SLC37A4	0.0918057	0.119954	0.190234	0.0149983	0.353623	0.00207336	0.266697	0.00125493
Isocitrate dehydrogenase [NAD] subunit beta, mitochondrial	IDH3B	-0.031226	0.443708	-0.00280425	0.940062	0.0964578	0.102834	0.0841101	0.0717422
Nardilysin	NRD1	0.00543207	0.864469	-0.0244519	0.399238	0.0548388	0.111716	-0.0063481	0.8398
Calumenin	CALU	0.0830822	0.0671281	0.0534138	0.164283	0.131389	0.0132771	0.0732533	0.0481683
Putative adenosylhomocysteinase 2	AHCYL1	0.0107104	0.790573	-0.00742318	0.820697	0.143842	0.00885757	0.142306	0.00219839
Kinesin-like protein KIF1C	KIF1C	0.041801	0.352636	-0.0268359	0.608881	0.069424	0.052096	0.0132628	0.648013
Exostosin-like 3	EXTL3	-0.130719	0.11911	-0.0128899	0.911281	0.267304	0.0255468	0.129041	0.110398
Origin recognition complex subunit 5	ORC5	-0.0884838	0.0342277	-0.0753332	0.0688594	-0.129757	0.0235753	-0.100537	0.0617548
NADH dehydrogenase [ubiquinone] iron-sulfur protein 5	NDUFS5	-0.00147913	0.977522	0.0376414	0.363063	0.101758	0.0448962	0.119083	0.0129498
Retinal rod rhodopsin-sensitive cGMP 3,5-cyclic phosphodiesterase subunit delta	PDE6D	-0.0675235	0.0564794	-0.0872639	0.0387997	-0.0973856	0.0742181	-0.0396569	0.429852
Peroxisome biogenesis factor 1	PEX1	0.10079	0.0287349	-0.00807976	0.857938	-0.145614	0.0136066	-0.157402	0.000693177
Double-strand-break repair protein rad21 homolog	RAD21	-0.0182335	0.751306	-0.00713019	0.885387	0.0248687	0.624934	0.00259408	0.953937
Aldo-keto reductase family 1 member B10	AKR1B10	-0.0871278	0.0681606	-0.0752559	0.0934657	0.0650294	0.101731	-0.095673	0.0134994
Kalirin	KALRN	-0.0664881	0.463618	0.00571911	0.924692	0.0796381	0.436259	0.0498231	0.427633
Putative pre-mRNA-splicing factor ATP-dependent RNA helicase DHX16	DHX16	-0.0578118	0.0981374	-0.064939	0.0735393	-0.140245	0.00782096	-0.16107	0.0030814
Sjoegren syndrome/scleroderma autoantigen 1	SSSCA1	0.021073	0.751672	0.0213962	0.801005	-0.00833362	0.922501	-0.0900524	0.423008
SH3 domain-binding protein 5	SH3BP5	0.15813	0.0040903	0.128171	0.0417846	0.271767	0.000379614	0.331035	0.000130141
Mediator of RNA polymerase II transcription subunit 14	MED14	-0.077114	0.135832	0.014403	0.700867	0.0932938	0.0488895	0.0770069	0.0353351
Phosphoribosyl pyrophosphate synthase-associated protein 2	PRPSAP2	-0.0626857	0.233722	-0.0147756	0.744881	-0.0875409	0.0950335	-0.0996351	0.0879513
Guanine nucleotide-binding protein G(I)/G(S)/G(O) subunit gamma-7	GNG7	-0.0751933	0.755042	0.18315	0.359246	0.301405	0.161133	0.267797	0.174552
SWI/SNF-related matrix-associated actin-dependent regulator of chromatin subfamily A member 5	SMARCA5	-3.37805e-06	0.999924	-0.0252127	0.425621	-0.0580271	0.117783	-0.0233577	0.468011
Uncharacterized protein KIAA0513	KIAA0513	-0.0504599	0.399445	0.105236	0.0636665	0.0932276	0.14848	0.121715	0.0437644
C-Jun-amino-terminal kinase-interacting protein 4	SPAG9	-0.0196693	0.623279	-0.113072	0.0102156	-0.0751568	0.045368	-0.11245	0.00601026
Nucleolar pre-ribosomal-associated protein 1	URB1	-0.0763224	0.107546	-0.134049	0.00915088	-0.167879	0.00231761	-0.168695	0.00273134
E3 ubiquitin-protein ligase MGRN1	MGRN1	0.175342	0.155702	0.0687231	0.165586	-0.394723	0.0150562	-0.0586454	0.569831
Signal-induced proliferation-associated 1-like protein 3	SIPA1L3	0.038584	0.416332	0.0958608	0.046163	-0.0345774	0.38805	0.051484	0.245789
Zinc finger C3H1 domain-containing protein	ZFC3H1	-0.0309029	0.326165	-0.166894	0.000770017	0.0286724	0.355815	-0.0591985	0.137623
tRNA wybutosine-synthesizing protein 4	LCMT2	-0.0536001	0.515621	-0.082839	0.0457181	-0.328829	5.54345e-05	-0.181592	0.00181242
Uncharacterized protein KIAA0556	KIAA0556	0.131191	0.038586	0.144872	0.0160539	0.384065	3.62214e-05	0.259095	0.000325101
Intron-binding protein aquarius	AQR	0.0145025	0.744072	-0.00116011	0.978495	-0.164429	0.00504018	-0.102468	0.0900181
Dynamin-like 120 kDa protein, mitochondrial;Dynamin-like 120 kDa protein, form S1	OPA1	0.0325479	0.371564	-0.00823411	0.817501	-0.112519	0.0346276	0.0393355	0.303997
Germinal-center associated nuclear protein	MCM3AP	-0.000121857	0.997292	-0.00598366	0.854043	0.0228541	0.503515	0.0135163	0.658143
Kinesin-like protein KIF1B	KIF1B	-0.0308813	0.54434	0.133898	0.0242589	0.130709	0.0478877	0.0710811	0.157275
E3 ubiquitin-protein ligase MARCH6	2006-03-01	-0.224069	0.0199068	-0.019227	0.838287	-0.50738	0.000730032	-0.450587	0.00094011
Lysine-specific histone demethylase 1A	KDM1A	0.000696708	0.98284	-0.0544612	0.105245	-0.0573328	0.11789	-0.0312202	0.388965
TBC1 domain family member 4	TBC1D4	-0.0259718	0.475821	0.0257439	0.429911	0.0674231	0.0825723	0.0402551	0.240889
Frizzled-6	FZD6	0.0555959	0.252143	0.00215606	0.952964	0.154905	0.00253117	0.114057	0.0104867
HMG box-containing protein 1	HBP1	-0.647276	0.0175356	-0.43157	0.0526895	1.88309	2.23812e-05	1.76833	3.46134e-05
Fatty acid desaturase 1	FADS1	-0.0571688	0.210955	-0.0466888	0.513193	-0.144685	0.0136197	-0.198902	0.00719881
Periplakin	PPL	-0.0616405	0.117745	-0.0645984	0.0742532	0.0434311	0.413128	-0.00499277	0.870588
Ecotropic viral integration site 5 protein homolog	EVI5	-0.184741	0.054466	-0.193517	0.0115126	-0.159982	0.0288897	-0.268795	0.0290419
Mannosyl-oligosaccharide 1,2-alpha-mannosidase IB	MAN1A2	0.0412901	0.250973	0.0361383	0.266497	0.137903	0.00243834	0.0174137	0.584069
Myelin protein zero-like protein 2	MPZL2	-0.12355	0.168991	-0.0651629	0.365464	0.0399433	0.581647	0.0522427	0.454331
Sorting nexin-3	SNX3	0.031512	0.598044	-0.0860216	0.0805815	-0.0749867	0.149931	-0.0939907	0.0560493
Syntaxin-10	STX10	0.141314	0.00284422	0.130881	0.0216003	0.210731	0.00219118	0.139266	0.00299803
Protein O-GlcNAcase	MGEA5	-0.0332553	0.469186	-0.0788479	0.0481849	-0.243252	0.000317585	-0.0864993	0.0280829
Vinexin	SORBS3	-0.0229882	0.660517	0.0135424	0.743968	0.249221	0.00306291	0.142249	0.00883064
Heterogeneous nuclear ribonucleoprotein Q	SYNCRIP	0.0213888	0.55193	0.0269531	0.381583	-0.0288703	0.389875	0.112835	0.00429188
Pre-mRNA-processing factor 17	CDC40	-0.0151661	0.653232	-0.058867	0.13529	-0.299774	5.33797e-05	-0.100184	0.0199471
Beta-1,4-galactosyltransferase 4;N-acetyllactosamine synthase;Lactotriaosylceramide beta-1,4-galactosyltransferase	B4GALT4	-0.0276456	0.608757	-0.107472	0.0750805	-0.0343262	0.54128	-0.0427081	0.410152
Ran-binding protein 6	RANBP6	-0.0576787	0.250639	-0.0730588	0.118089	-0.0642055	0.194193	-0.152139	0.014304
Nuclear export mediator factor NEMF	NEMF	-0.0139948	0.666483	0.0513508	0.228132	0.046892	0.312021	0.0603492	0.0531321
GDP-mannose 4,6 dehydratase	GMDS	-0.0192739	0.514848	-0.00708222	0.808855	0.0716353	0.208128	-0.00469194	0.901911
Glycylpeptide N-tetradecanoyltransferase 2	NMT2	-0.00207321	0.971341	-0.14847	0.0600188	0.0808619	0.232548	-0.04007	0.665082
Cyclin-T1	CCNT1	-0.0792449	0.11691	0.140956	0.0149052	-0.739389	3.00021e-05	-0.0276278	0.355703
Mitotic checkpoint serine/threonine-protein kinase BUB1 beta	BUB1B	0.0245246	0.606226	-0.0451158	0.220128	-0.0629531	0.0613408	-0.00346343	0.904972
Procollagen-lysine,2-oxoglutarate 5-dioxygenase 3	PLOD3	0.0540393	0.190614	0.0785618	0.0525834	0.330275	9.84013e-05	0.235976	0.000117737
Eukaryotic translation initiation factor 4E type 2	EIF4E2	-0.0633493	0.129599	0.110323	0.0839889	-0.0370602	0.408944	0.0644702	0.0695462
Cyclin-T2	CCNT2	0.0742167	0.5688	0.0476345	0.832681	-1.40795	0.00227998	0.150068	0.0561659
Protein diaphanous homolog 1	DIAPH1	-0.0468586	0.206369	-0.0333373	0.379058	-0.0103729	0.797326	-0.0413169	0.264241
15 kDa selenoprotein	2015-09-01	0.127965	0.124392	0.129682	0.244255	0.448931	0.000107153	0.285292	0.0179738
Exocyst complex component 3	EXOC3	0.0173229	0.612657	0.0711309	0.0573344	0.019454	0.65924	0.0343717	0.337071
High affinity cAMP-specific and IBMX-insensitive 3,5-cyclic phosphodiesterase 8A	PDE8A	0.0376612	0.301719	-0.0476132	0.196492	-0.041786	0.260355	-0.0421227	0.221437
Perilipin-3	PLIN3	0.0269908	0.537585	0.0224207	0.686586	0.0602119	0.258536	0.0297877	0.383486
Monocarboxylate transporter 2	SLC16A7	0.200315	0.29344	-0.00284646	0.989611	0.277381	0.137747	0.101077	0.558233
Cell cycle checkpoint protein RAD1	RAD1	0.00836507	0.912992	-0.615903	9.32323e-05	-0.473456	0.0510038	-0.749201	3.38223e-05
Transcription factor MafK	MAFK	-0.107586	0.506647	-0.249168	0.104009	-0.254838	0.0733326	-0.120557	0.435317
Protein arginine N-methyltransferase 3	PRMT3	-0.0175823	0.65796	-0.0832554	0.043249	-0.111909	0.0254068	-0.146507	0.00315758
Importin subunit alpha-7	KPNA6	-0.00364971	0.902798	-0.0768733	0.0791928	-0.0983649	0.0696359	-0.145339	0.000901016
UDP-glucose 6-dehydrogenase	UGDH	-0.0304388	0.341898	-0.061938	0.0981855	-0.0831522	0.0405876	-0.0806302	0.0285998
Catenin delta-1	CTNND1	0.0545044	0.187948	0.0537708	0.200598	0.137422	0.0218854	0.254117	7.54711e-05
Protein-S-isoprenylcysteine O-methyltransferase	ICMT	-0.00579305	0.922563	-0.0493122	0.419114	0.15837	0.0448834	-0.00519803	0.92577
Eukaryotic translation initiation factor 1b	EIF1B	0.41931	0.00433233	0.280839	0.124926	0.39605	3.24371e-05	0.344948	2.0948e-05
Sorting nexin-2	SNX2	0.0565316	0.101049	0.0648297	0.0628315	0.0614152	0.0873467	0.122281	0.00565996
Dolichol-phosphate mannosyltransferase subunit 1	DPM1	-0.00499429	0.937834	-0.14256	0.0938093	-0.196796	0.0211736	-0.107793	0.0917212
General vesicular transport factor p115	USO1	0.00749777	0.824353	-0.0107966	0.74114	-0.0276897	0.480806	-0.0398611	0.238474
28S ribosomal protein S14, mitochondrial	MRPS14	-0.029958	0.713282	0.0706665	0.138508	0.342875	0.0185821	0.0682744	0.0631661
Target of Myb protein 1	TOM1	-0.00150208	0.980306	-0.0796531	0.114141	0.118038	0.0476923	-0.0143635	0.810711
6-phosphofructo-2-kinase/fructose-2,6-bisphosphatase 2;6-phosphofructo-2-kinase;Fructose-2,6-bisphosphatase	PFKFB2	-0.086883	0.0180211	-0.0400296	0.204182	-0.107545	0.0140114	-0.0975672	0.0108924
Coiled-coil domain-containing protein 22	CCDC22	-0.0119198	0.725849	-0.0014979	0.963148	0.0349255	0.303813	-0.0121095	0.71145
Polyglutamine-binding protein 1	PQBP1	0.118064	0.0978549	0.118627	0.113989	0.00449512	0.939352	0.0615698	0.338884
Mitochondrial import inner membrane translocase subunit Tim17-B	TIMM17B	-0.063555	0.518375	-0.120178	0.126031	-0.0737304	0.377706	-0.0108905	0.904509
PRA1 family protein 2	PRAF2	0.19613	0.00743052	0.229898	0.000324363	0.448628	1.15961e-05	0.273858	0.00117856
H/ACA ribonucleoprotein complex subunit 4	DKC1	0.0644964	0.193285	0.0273516	0.700457	0.0423048	0.417285	0.00537905	0.920264
Eukaryotic translation initiation factor 5B	EIF5B	0.0183437	0.630496	0.0109005	0.740917	-0.00511889	0.906029	0.0235592	0.450392
E3 ubiquitin-protein ligase TRIM13	TRIM13	0.0329422	0.541935	0.0865264	0.125417	-0.140482	0.0334389	-0.0169294	0.722326
Endothelial differentiation-related factor 1	EDF1	0.127822	0.0583551	0.259443	0.00904803	0.232404	0.00326983	0.335079	0.000435822
DNA/RNA-binding protein KIN17	KIN	0.0205164	0.693302	-0.0322179	0.532279	-0.341834	0.000944012	-0.166648	0.0225455
Protein diaphanous homolog 2	DIAPH2	0.0486256	0.177518	0.0246954	0.48683	0.0999294	0.0226001	0.0144548	0.694116
DnaJ homolog subfamily A member 2	DNAJA2	-0.00059323	0.98356	-0.0590002	0.171521	-0.1152	0.00736503	-0.121137	0.00307377
Bromodomain-containing protein 4	BRD4	-0.0266204	0.503869	0.0179499	0.640016	-0.0177002	0.653649	0.0062851	0.867493
Protein CutA	CUTA	0.211794	0.0234449	0.204383	0.0614616	0.0946856	0.228449	0.091983	0.385699
Sphingomyelin phosphodiesterase 2	SMPD2	0.0255425	0.74846	0.267907	0.0215845	0.405527	0.00240848	0.272362	0.00668153
F-box-like/WD repeat-containing protein TBL1X;F-box-like/WD repeat-containing protein TBL1Y	TBL1X;TBL1Y	0.101997	0.053747	0.0748696	0.189383	0.143239	0.0826883	0.15004	0.0172344
Checkpoint protein HUS1	HUS1	0.0416656	0.443723	0.0141238	0.814032	-0.189235	0.0124516	-0.117021	0.0974104
Prefoldin subunit 1	PFDN1	-0.0146297	0.829366	0.0102987	0.847549	-0.088769	0.17247	-0.145798	0.151353
Protein phosphatase 1 regulatory subunit 11	PPP1R11	0.0307765	0.517285	0.0014759	0.988782	-0.179727	0.0394072	-0.0703506	0.360198
Nibrin	NBN	0.0525355	0.120135	0.0544032	0.117789	0.0257006	0.605846	0.109089	0.00600457
Nucleolar protein 3	NOL3	0.114653	0.370262	0.0748186	0.535363	0.00237985	0.98335	-0.00941597	0.941537
mRNA-capping enzyme;Polynucleotide 5-triphosphatase;mRNA guanylyltransferase	RNGTT	-0.0531368	0.189802	-0.0637212	0.190214	-0.0575274	0.171485	-0.0845374	0.0419942
ATP-binding cassette sub-family B member 7, mitochondrial	ABCB7	0.109454	0.0152993	0.0305134	0.390577	0.249735	0.000142279	0.108573	0.0120643
Microphthalmia-associated transcription factor	MITF	-0.0742117	0.302616	-0.0488373	0.47499	-0.132314	0.0753698	-0.176878	0.0817282
SLIT-ROBO Rho GTPase-activating protein 2;SLIT-ROBO Rho GTPase-activating protein 2B	SRGAP2;SRGAP2B	-0.0704512	0.102164	-0.0759399	0.0739042	0.063143	0.183949	0.00064456	0.985289
Carboxyl-terminal PDZ ligand of neuronal nitric oxide synthase protein	NOS1AP	-0.0314351	0.593094	-0.108941	0.097496	0.131462	0.00846521	-0.013455	0.772974
Immunoglobulin superfamily member 3	IGSF3	-0.0506181	0.118886	-0.0592935	0.128058	0.243851	0.000120282	0.0823953	0.0172547
Glycosaminoglycan xylosylkinase	FAM20B	0.0498292	0.234828	0.0605116	0.102513	0.221192	0.0013465	0.123936	0.00224439
DENN domain-containing protein 4B	DENND4B	-0.202074	0.028979	-0.167635	0.0575456	-0.0671295	0.583027	-0.200117	0.0260118
Fukutin	FKTN	0.112164	0.182917	0.0359365	0.566702	0.203368	0.0116479	0.0103422	0.84176
WD repeat-containing protein 1	WDR1	-0.0108462	0.771646	-0.00554938	0.892773	-0.0126809	0.76579	-0.0230842	0.449072
Probable phospholipid-transporting ATPase IIA	ATP9A	0.0097492	0.813252	0.0186427	0.649392	-0.0730007	0.178133	-0.0351199	0.479031
NEDD4-binding protein 1	N4BP1	0.074641	0.0698679	-0.0797647	0.188626	0.0464203	0.249928	0.0214153	0.686964
Rho-associated protein kinase 2	ROCK2	-0.047909	0.180627	-0.0591174	0.07751	-0.104244	0.00965275	-0.0387702	0.169092
CLIP-associating protein 2	CLASP2	-0.0319001	0.469925	-0.0691181	0.107922	0.00345966	0.94013	-0.0525383	0.214704
Pentatricopeptide repeat-containing protein 1, mitochondrial	PTCD1	0.0357782	0.428026	0.0316226	0.479996	-0.122728	0.0144194	-0.0302174	0.405389
Protein cordon-bleu	COBL	0.069247	0.217704	-0.0301005	0.634207	0.232624	0.014446	0.037135	0.523573
Copine-3	CPNE3	-0.030649	0.34649	-0.010069	0.736013	-0.0747391	0.0927376	-0.0612022	0.139939
Autophagy-related protein 13	ATG13	-0.0518586	0.361645	-0.00801391	0.871177	-0.0977785	0.116285	-0.0426319	0.509883
Liprin-alpha-3	PPFIA3	-0.240053	0.000457644	-0.156308	0.00944679	-0.169135	0.0327612	-0.158745	0.0055485
Huntingtin-interacting protein 1-related protein	HIP1R	-0.0246872	0.438555	0.0598774	0.111672	0.0284102	0.547476	0.0615557	0.0590699
Obscurin-like protein 1	OBSL1	-0.0206648	0.634861	-0.0590594	0.175713	-0.256828	0.00151121	-0.42537	4.4952e-05
E3 ubiquitin-protein ligase BRE1B	RNF40	-0.019894	0.538616	-0.089498	0.0147822	-0.245436	0.000129825	-0.173877	0.000798992
Lysine-specific demethylase PHF2	PHF2	0.0163868	0.596834	-0.0384797	0.232634	-0.00387568	0.920366	-0.0103046	0.769203
Zinc finger CCCH domain-containing protein 11A	ZC3H11A	-0.0130329	0.708869	-0.0398809	0.224602	0.128284	0.00724145	0.00202923	0.945863
Clustered mitochondria protein homolog	CLUH	-0.0581445	0.148358	-0.0568238	0.159815	-0.154167	0.00715476	-0.153646	0.00112568
Rab11 family-interacting protein 3	RAB11FIP3	0.174096	0.235348	0.102384	0.563274	0.0345038	0.810822	0.0560103	0.717902
TSC22 domain family protein 2	TSC22D2	-0.125576	0.359011	0.824983	0.000195157	0.374244	0.239287	0.813485	0.00013998
Lysine-specific demethylase 4A	KDM4A	-0.0218667	0.836225	-0.0373851	0.739802	-0.235023	0.0567257	-0.116898	0.286744
DnaJ homolog subfamily C member 13	DNAJC13	0.00948175	0.789971	-0.0073412	0.828217	0.0735626	0.0769263	-0.00866301	0.77599
Phosphatase and actin regulator 2	PHACTR2	0.00585224	0.90186	0.0148383	0.769263	0.234581	0.000460597	0.150236	0.00329439
Serine/threonine-protein phosphatase 6 regulatory subunit 2	PPP6R2	-0.063265	0.150033	-0.104658	0.018024	0.062139	0.18623	-0.0492531	0.178798
CCR4-NOT transcription complex subunit 3	CNOT3	-0.0252306	0.59482	-0.0291582	0.488725	-0.0994259	0.0779591	-0.0632952	0.151183
Calcium-responsive transactivator	SS18L1	-0.050374	0.416784	-0.0189219	0.763358	-0.0679303	0.319716	-0.0938675	0.188058
Ankyrin repeat domain-containing protein 17	ANKRD17	-0.0327074	0.401296	-0.0259716	0.480827	-0.108723	0.0314788	-0.0828621	0.0743832
Paired amphipathic helix protein Sin3b	SIN3B	-0.0156834	0.586294	-0.0500553	0.139951	-0.129257	0.00292861	-0.164185	0.000809323
Calcium-transporting ATPase type 2C member 2	ATP2C2	0.0894001	0.136777	-0.0301151	0.496614	0.118017	0.0384759	-0.0254285	0.461399
DnaJ homolog subfamily B member 6	DNAJB6	-0.056675	0.358428	-0.137206	0.0513637	-0.17098	0.0415641	-0.199777	0.0733389
Xylulose kinase	XYLB	0.089524	0.363544	0.0625991	0.427679	0.00682423	0.935048	0.0713809	0.457107
Low-density lipoprotein receptor-related protein 5	LRP5	-0.10222	0.15083	-0.149408	0.00555397	-0.162131	0.0150069	-0.242825	0.00258857
Ubiquinone biosynthesis protein COQ9, mitochondrial	COQ9	0.100764	0.0456008	0.0565147	0.247949	0.198424	0.00450159	0.0777929	0.100096
Gamma-glutamylcyclotransferase	GGCT	0.0225923	0.71338	-0.0376218	0.471742	-0.139172	0.032757	-0.071361	0.17267
NADH dehydrogenase [ubiquinone] iron-sulfur protein 7, mitochondrial	NDUFS7	0.0964711	0.0242481	-0.0478792	0.256405	0.124758	0.0236158	0.132965	0.0685014
Reticulon-2	RTN2	0.231991	0.139425	0.157202	0.0855715	0.260621	0.00725371	0.210162	0.0146347
NADH dehydrogenase [ubiquinone] iron-sulfur protein 2, mitochondrial	NDUFS2	-0.0219534	0.535807	0.0319033	0.353736	0.0497146	0.269569	0.0553253	0.0894184
Zinc finger protein ZPR1	ZPR1	-0.0769408	0.0946985	-0.070988	0.0864653	-0.177733	0.0034624	-0.140275	0.00161685
Ubiquitin carboxyl-terminal hydrolase 12	USP12	-0.024108	0.78236	0.0887596	0.448056	0.194864	0.04332	-0.00141352	0.990815
Protein NipSnap homolog 2	GBAS	-0.0666	0.122454	-0.0838863	0.0469541	0.00147419	0.969525	-0.0562576	0.19196
Hyaluronan mediated motility receptor	HMMR	0.17957	0.0205887	-0.116312	0.0362591	0.333915	0.000870447	0.485372	1.31013e-05
Programmed cell death protein 6	PDCD6	0.0107448	0.786173	0.0149932	0.665656	-0.0298291	0.533239	-0.0674788	0.0930683
Tubulin-specific chaperone A	TBCA	0.0176927	0.765382	-0.0363222	0.571749	-0.0871241	0.166435	-0.0957095	0.135076
V-type proton ATPase subunit G 1	ATP6V1G1	-0.026919	0.571238	-0.28488	0.00103991	-0.301574	0.00742	-0.343004	0.00607424
Vacuolar protein sorting-associated protein 4B	VPS4B	-0.030868	0.4355	0.0217322	0.57497	0.0510845	0.326376	-0.0335961	0.491205
Ectonucleoside triphosphate diphosphohydrolase 6	ENTPD6	-0.104571	0.174005	-0.043383	0.584716	-0.0213201	0.769724	-0.0551332	0.461339
Ectonucleoside triphosphate diphosphohydrolase 5	ENTPD5	0.0593625	0.342738	-0.0169071	0.726951	0.0927482	0.108506	0.0688824	0.12896
Zinc finger protein 217	ZNF217	-0.153356	0.00264376	-0.0265322	0.432246	-0.78745	6.02653e-06	-0.400575	8.63917e-06
Breast carcinoma-amplified sequence 1	BCAS1	-0.159142	0.00368224	-0.113344	0.00704777	-0.249088	0.000821498	-0.2375	0.000127901
Core histone macro-H2A.1	H2AFY	-0.145938	0.0617195	-0.131778	0.158412	0.0807562	0.582939	-0.182436	0.0501965
SH3 domain-binding glutamic acid-rich-like protein	SH3BGRL	0.0477796	0.304455	0.00804327	0.882666	-0.0670916	0.0893843	-0.00845157	0.846736
Filamin-B	FLNB	-0.0127042	0.704436	0.0360364	0.276136	0.0465156	0.377924	-0.00602076	0.844375
Nuclear receptor corepressor 1	NCOR1	0.0258075	0.456849	0.00595236	0.885194	0.0516661	0.172635	0.0822412	0.0380025
Vesicle-associated membrane protein 4	VAMP4	0.048386	0.440763	0.202851	0.0114231	0.239026	0.00772382	0.183594	0.065247
NADH dehydrogenase [ubiquinone] iron-sulfur protein 6, mitochondrial	NDUFS6	0.0208925	0.622668	0.0104922	0.859523	0.103748	0.0809924	0.113478	0.0223245
Peroxisomal membrane protein PEX14	PEX14	0.0206839	0.479971	-0.0789662	0.0758121	0.0638133	0.200084	0.0172408	0.532111
Tripartite motif-containing protein 3	TRIM3	0.107684	0.0341693	0.0734611	0.221652	0.247817	0.000430562	0.163636	0.00226085
Serine/threonine-protein kinase ULK1	ULK1	-0.222074	0.0321691	-0.140535	0.00477573	-0.171616	0.0270702	-0.0874547	0.0171975
Citrate synthase, mitochondrial	CS	0.0317139	0.305656	-0.0292225	0.360306	-0.0225086	0.489299	0.0177333	0.576844
Sperm-associated antigen 7	SPAG7	0.0286674	0.526821	0.029154	0.515591	-0.194944	0.00422625	0.00378684	0.92759
39S ribosomal protein L33, mitochondrial	MRPL33	-0.0197178	0.711732	-0.0243866	0.745923	-0.0332887	0.529237	0.00179177	0.966484
Vesicle-trafficking protein SEC22b	SEC22B	0.10865	0.0183478	0.0402316	0.23467	0.0716714	0.123959	-0.0217408	0.532549
Pre-mRNA-processing factor 40 homolog A	PRPF40A	0.0207876	0.530984	-0.0111483	0.724368	0.150399	0.00355089	0.108948	0.00931822
Transforming acidic coiled-coil-containing protein 1	TACC1	-0.00669459	0.930137	0.039739	0.627933	0.0967504	0.256942	0.0299676	0.67855
PERQ amino acid-rich with GYF domain-containing protein 1	GIGYF1	-0.0483208	0.339955	-0.073375	0.258412	-0.0626308	0.288857	0.0481835	0.442862
Leucine-rich repeat and calponin homology domain-containing protein 4	LRCH4	0.0647105	0.158501	0.0553722	0.223843	0.105038	0.0540636	0.021788	0.692826
Metaxin-2	MTX2	0.0639608	0.126791	0.0761908	0.0595896	0.136827	0.0725554	0.120729	0.0173297
Vacuolar protein sorting-associated protein 26A	VPS26A	0.0419181	0.361969	0.208345	0.000399991	0.172508	0.00443969	0.169028	0.0124573
NADH dehydrogenase [ubiquinone] 1 beta subcomplex subunit 1	NDUFB1	0.0806945	0.330475	-0.00781073	0.905135	-0.102162	0.177845	0.00507576	0.947967
Mitochondrial-processing peptidase subunit beta	PMPCB	-0.0441008	0.152001	0.0681181	0.0457704	0.0598612	0.205624	0.0924755	0.00871198
Histone deacetylase complex subunit SAP30	SAP30	0.041229	0.579277	0.00237075	0.949299	0.00834279	0.826913	0.020517	0.66074
Mediator of RNA polymerase II transcription subunit 24	MED24	-0.0215309	0.526259	-0.0463271	0.1539	0.094274	0.0281075	0.0237084	0.410579
Katanin p60 ATPase-containing subunit A1	KATNA1	-0.0414657	0.283893	-0.0315877	0.428142	-0.0619073	0.0900447	0.00208923	0.940222
PC4 and SFRS1-interacting protein	PSIP1	0.0142513	0.700651	-0.053808	0.287066	0.0912445	0.0371427	0.0614966	0.11923
Erlin-1	ERLIN1	0.021446	0.557328	-0.00346504	0.908125	0.055661	0.220072	0.0314518	0.394759
Transcription initiation protein SPT3 homolog	SUPT3H	0.0303168	0.932877	0.186922	0.625931	-0.161849	0.676528	0.370526	0.372536
Glypican-4;Secreted glypican-4	GPC4	0.242486	0.00306369	0.359502	0.000350555	0.757424	1.74647e-05	0.750646	7.95309e-07
NADH dehydrogenase [ubiquinone] iron-sulfur protein 3, mitochondrial	NDUFS3	0.0518684	0.252928	-0.0411392	0.224396	-0.0250911	0.490219	-0.0112229	0.77594
Serine/arginine-rich splicing factor 10	SRSF10	-0.0181501	0.735607	-0.0121193	0.84337	0.0637202	0.316354	0.0454601	0.496891
Geminin	GMNN	0.0357276	0.522387	-0.148265	0.0450542	-0.387887	7.84143e-05	-0.264783	0.000986244
Ceroid-lipofuscinosis neuronal protein 5	CLN5	0.112732	0.281025	0.0980754	0.32193	0.0841728	0.259493	0.181724	0.0198639
Heat shock factor-binding protein 1	HSBP1	0.332852	0.179826	-0.125828	0.482364	-0.455903	0.0370443	-0.580489	0.042283
Tumor necrosis factor receptor superfamily member 21	TNFRSF21	0.00947376	0.945201	-0.187112	0.179831	-0.0214723	0.867384	0.0916512	0.565051
Enoyl-CoA delta isomerase 2, mitochondrial	ECI2	0.0151201	0.652411	-0.0178874	0.5627	0.139114	0.00360714	0.0396319	0.187888
KH domain-containing, RNA-binding, signal transduction-associated protein 3	KHDRBS3	-0.0193383	0.698533	0.0519193	0.29921	0.0733029	0.181746	0.168033	0.017086
Transcriptional adapter 3	TADA3	0.0920448	0.0636376	0.0768217	0.256765	-0.0920463	0.0722757	0.0127086	0.725511
TAF5-like RNA polymerase II p300/CBP-associated factor-associated factor 65 kDa subunit 5L	TAF5L	0.224721	0.334534	0.500448	0.0663076	-0.0127105	0.972667	0.305309	0.198161
Polycomb protein EED	EED	-0.0159817	0.721543	-0.04868	0.159281	-0.0189636	0.658383	-0.0302098	0.383302
Barrier-to-autointegration factor;Barrier-to-autointegration factor, N-terminally processed	BANF1	-0.0620054	0.485577	0.00970479	0.918169	-0.0837708	0.346687	-0.145702	0.28551
Splicing factor 3B subunit 1	SF3B1	-0.00387522	0.902366	0.0198231	0.490055	0.107008	0.0632653	0.0614726	0.0840864
Cold shock domain-containing protein E1	CSDE1	-0.088095	0.0336721	-0.0799784	0.0584397	-0.356338	2.53024e-05	-0.335774	1.06147e-05
WW domain-binding protein 4	WBP4	0.0826405	0.0660877	0.00213009	0.95351	-0.0390045	0.400881	0.0341303	0.431893
Interferon-inducible double-stranded RNA-dependent protein kinase activator A	PRKRA	-0.0273152	0.513319	-0.0529058	0.0911287	0.0394854	0.220396	0.0155869	0.580258
DNA-directed RNA polymerase III subunit RPC9	CRCP	0.0402099	0.610255	0.328441	0.0052905	-0.141345	0.353702	0.0396674	0.690036
Ribosomal protein S6 kinase alpha-5	RPS6KA5	-0.0178235	0.603747	-0.0741872	0.0469442	-0.0861257	0.0574991	0.0201808	0.628117
Mediator of RNA polymerase II transcription subunit 6	MED6	0.0482547	0.321338	-0.00885546	0.900316	-0.00798559	0.865299	0.0115145	0.785096
E3 ubiquitin-protein ligase MYCBP2	MYCBP2	0.00473449	0.887743	-0.215466	0.000385991	-0.0697195	0.386074	-0.225999	0.000217029
2-amino-3-ketobutyrate coenzyme A ligase, mitochondrial	GCAT	0.10572	0.208735	0.00157629	0.977865	0.00453306	0.899737	0.0852212	0.215399
Nucleoplasmin-3	NPM3	0.00502923	0.905818	-0.0144778	0.782787	0.0877557	0.0826566	0.0256465	0.63356
Acyl-protein thioesterase 1	LYPLA1	-0.0683377	0.405228	-0.00191409	0.982972	-0.0933793	0.277501	-0.0218917	0.752083
GTPase Era, mitochondrial	ERAL1	-0.0293273	0.429035	-0.102728	0.0286852	-0.00866552	0.800334	-0.00267671	0.933929
U5 small nuclear ribonucleoprotein 200 kDa helicase	SNRNP200	0.0261345	0.481645	-0.0140918	0.672163	-0.0737102	0.104945	-0.0202462	0.540232
Mitochondrial tRNA-specific 2-thiouridylase 1	TRMU	0.0497035	0.197309	-0.00119086	0.970732	0.0946268	0.0254618	-0.0290902	0.609141
TIP41-like protein	TIPRL	-0.0327127	0.349435	-0.0376576	0.330002	-0.140828	0.00632387	-0.049518	0.205478
Oral-facial-digital syndrome 1 protein	OFD1	-0.06825	0.31008	-0.0654365	0.488466	-0.466553	0.000341812	-0.225234	0.00516055
TOM1-like protein 1	TOM1L1	0.0021294	0.964097	0.00619092	0.867813	0.0350554	0.394839	-0.0332319	0.431898
Ribosomal protein S6 kinase alpha-4	RPS6KA4	-0.0210213	0.760351	-0.055989	0.365942	-0.852597	1.50396e-05	-0.206646	0.0598004
Surfeit locus protein 6	SURF6	-0.0360718	0.612845	-0.055853	0.610391	-0.261189	0.294451	-0.256111	0.00632824
Protein phosphatase 1B	PPM1B	-0.0979138	0.0407176	-0.126568	0.00340143	-0.117019	0.0172181	-0.132086	0.00244127
Arf-GAP with dual PH domain-containing protein 1	ADAP1	-0.0543583	0.357995	-0.0777659	0.0968827	-0.0601109	0.230322	-0.075816	0.207054
Small subunit processome component 20 homolog	UTP20	-0.00376369	0.944707	-0.0229223	0.616223	-0.257371	0.0011105	-0.163666	0.00621695
Nuclear pore complex protein Nup155	NUP155	-0.0395283	0.291281	-0.0128597	0.67354	0.0418862	0.231565	-0.044196	0.11256
Protein XRP2	RP2	-0.111526	0.147405	-0.133366	0.109338	0.043773	0.590091	-0.10791	0.163514
Serine/threonine-protein kinase 16	STK16	0.0560298	0.524106	0.110842	0.442503	0.21582	0.122167	0.131885	0.477652
WD repeat and HMG-box DNA-binding protein 1	WDHD1	-0.00746077	0.824237	-0.0656826	0.129678	-0.076312	0.0742294	-0.0672032	0.0540796
Cartilage-associated protein	CRTAP	0.044662	0.538495	0.0696077	0.343117	-0.119498	0.174366	-0.279621	0.0149182
Calcium-binding mitochondrial carrier protein Aralar1	SLC25A12	-0.0376823	0.30055	-0.0913493	0.06877	0.0388315	0.243451	0.0282987	0.365444
DNA repair protein RAD51 homolog 4	RAD51D	0.199102	0.125184	-0.0251084	0.862449	0.0857009	0.652875	-0.198855	0.0786518
Paralemmin-1	PALM	0.0323792	0.759435	-0.0294522	0.677636	-0.107511	0.105587	-0.108035	0.0350765
Renin receptor	ATP6AP2	-0.0336323	0.317784	-0.0752631	0.127192	-0.00156935	0.962566	-0.0622108	0.0742135
Ribonuclease H2 subunit A	RNASEH2A	0.00650538	0.867297	-0.0760297	0.0577982	-0.328714	6.76965e-05	-0.195911	0.00206198
Cell division cycle protein 123 homolog	CDC123	-0.00528638	0.88049	-0.0415772	0.269744	-0.623364	1.50152e-06	-0.400433	2.35335e-05
Calpain-15	CAPN15	0.343229	0.0694713	0.50342	0.0105958	0.493442	0.0143808	0.523572	0.0117107
Breast cancer anti-estrogen resistance protein 3	BCAR3	-0.0630133	0.542229	-0.103169	0.173077	-0.0310368	0.567981	-0.0476138	0.475987
Ribonuclease P protein subunit p20	POP7	0.163457	0.0363288	0.132773	0.0278964	0.303069	0.000556604	0.273764	0.00126985
Ribonuclease P protein subunit p40	RPP40	-0.0368167	0.351454	-0.00517217	0.90218	-0.0793898	0.0431731	-0.0534545	0.122264
Eukaryotic translation initiation factor 3 subunit G	EIF3G	0.0181753	0.673172	-0.0857963	0.0989013	-0.0987833	0.0537144	-0.142766	0.00873292
Eukaryotic translation initiation factor 3 subunit J	EIF3J	0.107455	0.024324	0.0693125	0.117325	-0.0440139	0.330083	0.0152629	0.696577
Carbonyl reductase [NADPH] 3	CBR3	0.0602278	0.291097	-0.0172244	0.739921	-0.0524619	0.260493	0.0144098	0.737721
26S proteasome non-ATPase regulatory subunit 10	PSMD10	0.08571	0.135734	0.0484431	0.410644	-0.0280097	0.601885	-0.0205048	0.751368
AP-1 complex subunit gamma-like 2	AP1G2	0.000205654	0.997274	0.0568399	0.314246	-0.0284386	0.668326	-0.0292365	0.581686
CAAX prenyl protease 1 homolog	ZMPSTE24	-0.0299275	0.362298	-0.0935693	0.0204533	0.0932254	0.0307061	-0.00198667	0.94864
Protein phosphatase 1 regulatory subunit 37	PPP1R37	0.0268718	0.534346	0.160201	0.00457316	0.128297	0.0627908	0.0598755	0.163345
Trafficking protein particle complex subunit 6A	TRAPPC6A	0.031515	0.646069	0.0270285	0.639147	-0.052041	0.403564	-0.00239234	0.967235
Isocitrate dehydrogenase [NADP] cytoplasmic	IDH1	0.0141409	0.772028	-0.00530137	0.884077	-0.0437618	0.391172	0.0324203	0.400702
Glutamyl-tRNA(Gln) amidotransferase subunit B, mitochondrial	GATB	0.042281	0.378775	0.240708	0.000818447	0.201829	0.00873801	0.274736	0.00141636
Protein SCO1 homolog, mitochondrial	SCO1	0.0106237	0.826083	0.0112868	0.810102	0.0594191	0.240905	0.0501592	0.255966
Attractin;Attractin-like protein 1	ATRN;ATRNL1	-0.135026	0.0682442	-0.318225	0.00293979	-0.0705551	0.36597	-0.136083	0.045235
Putative hydrolase RBBP9	RBBP9	-0.0944098	0.113677	0.100332	0.0904206	0.339889	0.000371348	0.296425	0.00822268
Signal transducing adapter molecule 2	STAM2	0.050861	0.194265	0.121431	0.00578272	0.0276516	0.48948	0.102854	0.00472264
Tumor suppressor candidate 2	TUSC2	-0.33936	0.0559826	-0.070861	0.188081	-0.263225	0.00174799	-0.267085	0.000349017
Diacylglycerol O-acyltransferase 1	DGAT1	0.0633978	0.681241	0.769196	0.000144476	0.748881	0.00979551	0.854874	0.000214216
Cyclin-K	CCNK	-0.00488577	0.915177	0.0596079	0.152642	-0.0811978	0.0674557	0.0967502	0.0286959
Short-chain dehydrogenase/reductase 3	DHRS3	-0.160556	0.0822745	-0.296935	0.00679542	0.0192575	0.863273	-0.123757	0.1122
PRA1 family protein 3	ARL6IP5	0.025906	0.540457	-0.0907576	0.0247553	0.0734822	0.0635448	-0.0957967	0.0161357
E3 SUMO-protein ligase PIAS2;E3 SUMO-protein ligase PIAS1	PIAS2;PIAS1	-0.14677	0.312639	-0.120119	0.295969	-0.251263	0.0546844	0.00756464	0.948502
Pre-mRNA-splicing factor SPF27	BCAS2	0.0509148	0.233527	0.0170209	0.658908	-0.426378	1.37887e-05	-0.247578	0.00196069
Dynactin subunit 3	DCTN3	-0.0149811	0.726226	-0.0176192	0.598561	-0.111388	0.0270875	-0.155979	0.0118033
DnaJ homolog subfamily C member 8	DNAJC8	0.0123847	0.71012	0.015611	0.637057	0.0749395	0.0804033	0.113597	0.006025
Survival of motor neuron-related-splicing factor 30	SMNDC1	-0.0513575	0.272709	-0.0782374	0.0925793	-0.255837	0.00115136	-0.0985225	0.0504618
Cell cycle checkpoint protein RAD17	RAD17	0.256156	0.0894591	0.178258	0.00850323	0.155521	0.0210916	0.193132	0.0846461
ATP synthase subunit d, mitochondrial	ATP5H	0.0625346	0.320669	-0.0233029	0.572452	-0.00953183	0.851553	-0.05639	0.302711
Tetraspanin-9	TSPAN9	0.308373	0.0101947	-0.0602812	0.607354	0.451751	0.00309017	0.39324	0.00314254
Flotillin-1	FLOT1	0.0461456	0.224671	0.0901621	0.0176609	0.315113	0.000717828	0.239293	0.000350615
Triple functional domain protein	TRIO	-0.0672705	0.100692	-0.0287683	0.404477	-0.0753991	0.120447	-0.0900727	0.0184225
ATP synthase subunit g, mitochondrial	ATP5L	0.0356642	0.577	0.0174891	0.593308	0.0428533	0.274906	0.0655028	0.143956
Multiple PDZ domain protein	MPDZ	0.0587867	0.224512	0.0580823	0.337287	0.180211	0.00756036	0.0995374	0.0763751
Carboxypeptidase D	CPD	0.0710885	0.0466741	-0.0316791	0.383567	0.0439334	0.194956	-0.0479641	0.156037
Glutaredoxin-3	GLRX3	-0.0103922	0.763798	0.0153176	0.613345	-0.042587	0.338462	0.0116658	0.671058
Ribosomal L1 domain-containing protein 1	RSL1D1	-0.117123	0.0903308	-0.101989	0.280796	-0.210982	0.303623	-0.241482	0.00147894
Wolframin	WFS1	-0.00851686	0.867278	-0.0391956	0.499465	0.100638	0.191677	-0.00365867	0.935732
Annexin A9	ANXA9	-0.0784729	0.0844798	-0.110249	0.0294475	-0.0339118	0.456084	-0.100026	0.0552485
ATP-dependent Clp protease ATP-binding subunit clpX-like, mitochondrial	CLPX	-0.0374894	0.276005	-0.00414676	0.896496	-0.0548863	0.346179	0.0428102	0.168143
Nebulette	NEBL	-0.088171	0.0506229	-0.0081339	0.792588	0.0596467	0.143221	0.0239269	0.526435
SEC14-like protein 2	SEC14L2	-0.0998678	0.14408	0.0287154	0.58379	0.173327	0.0395909	0.128827	0.0578781
Delta(14)-sterol reductase	TM7SF2	-0.00094406	0.980386	-0.0838358	0.147076	0.0714711	0.170606	-0.032003	0.399768
Gamma-synuclein	SNCG	0.0569516	0.394339	0.0490671	0.440068	0.158752	0.0339199	0.0096713	0.868381
Probable cytosolic iron-sulfur protein assembly protein CIAO1	CIAO1	-0.0217433	0.639319	0.146911	0.0116278	0.028185	0.650213	0.0997017	0.0507423
cGMP-specific 3,5-cyclic phosphodiesterase	PDE5A	-0.00980239	0.835744	-0.113029	0.019763	0.0932672	0.0645052	0.0310624	0.460453
AN1-type zinc finger protein 5	ZFAND5	-0.105587	0.145022	-0.0561217	0.395703	-0.989788	4.46658e-06	-0.531339	9.28804e-05
Solute carrier family 22 member 5	SLC22A5	0.191252	0.0982361	0.44713	0.00164622	0.618599	0.000335373	0.648696	0.000142613
Signal recognition particle subunit SRP72	SRP72	-0.0161491	0.670035	-0.0283986	0.555357	0.0134015	0.75526	-0.0534224	0.112805
Protein JTB	JTB	0.324443	0.130006	0.129943	0.0555207	-0.321872	0.0215518	-0.252173	0.0515095
N(G),N(G)-dimethylarginine dimethylaminohydrolase 1	DDAH1	0.00994947	0.799427	-0.0400887	0.395427	0.0164824	0.600781	0.0224126	0.419932
ATP-dependent DNA helicase Q4	RECQL4	-0.0883269	0.0909804	-0.122508	0.083548	-0.00680301	0.912122	-0.00333779	0.930815
ATP-dependent DNA helicase Q5	RECQL5	-0.0391166	0.278255	-0.0435327	0.253464	-0.17691	0.0119269	-0.0172338	0.625521
Unconventional prefoldin RPB5 interactor 1	URI1	0.0617134	0.0713332	-0.0216339	0.56003	0.0369508	0.243808	-0.00226189	0.945181
Galactosylgalactosylxylosylprotein 3-beta-glucuronosyltransferase 3	B3GAT3	0.0257986	0.558846	0.0751178	0.192136	0.171692	0.00132141	0.0466545	0.161536
Metastasis-associated protein MTA2	MTA2	-0.0417297	0.34467	-0.0592146	0.241398	0.0243634	0.628279	0.0231976	0.550575
Serine/threonine-protein kinase 10	STK10	0.0280285	0.405008	0.0598619	0.111793	-0.122505	0.0191694	0.0155876	0.610137
Glutamine--fructose-6-phosphate aminotransferase [isomerizing] 2	GFPT2	-0.0794391	0.132777	-0.0790944	0.141813	-0.213042	0.00384029	-0.3248	0.000336529
BAI1-associated protein 3	BAIAP3	-0.0881186	0.0892523	-0.0825236	0.33422	0.117535	0.109362	0.0107216	0.826268
Ubiquitin-like protein ATG12	ATG12	-0.0870498	0.103493	-0.0310521	0.548967	0.225712	0.00109482	0.150069	0.00875556
E3 ubiquitin-protein ligase listerin	LTN1	-0.0384972	0.439255	-0.103346	0.0130455	-0.146921	0.00892555	-0.178644	0.000806904
Mitochondrial import receptor subunit TOM70	TOMM70A	0.0805217	0.0496721	-0.0280208	0.41927	0.0401012	0.327439	0.032199	0.446555
Importin-13	IPO13	0.0721498	0.249172	0.0353287	0.636124	0.169916	0.0292908	0.0238024	0.685925
Unconventional myosin-Id	MYO1D	-0.0496004	0.243723	-0.0784943	0.0546439	0.0834908	0.0466165	0.0384511	0.234113
TOX high mobility group box family member 4	TOX4	-0.0341272	0.318503	-0.0694656	0.0730662	-0.265461	0.000125175	-0.240036	0.000113984
Protein transport protein Sec24D	SEC24D	0.0446214	0.239758	-0.0258756	0.374362	0.0330788	0.295481	-0.00875571	0.73641
E3 UFM1-protein ligase 1	UFL1	-0.0241769	0.481543	0.0130401	0.681703	0.0355534	0.339002	0.00475763	0.866236
Transmembrane and coiled-coil domains protein 1	TMCC1	-0.0156136	0.663733	-0.0666203	0.110955	0.0877608	0.0772187	0.0803787	0.0972228
PHD finger protein 14	PHF14	-0.0153771	0.623862	-0.0772336	0.0787406	-0.0243104	0.516226	-0.0447819	0.251508
SAM and SH3 domain-containing protein 1	SASH1	-0.177634	0.00142556	-0.0210056	0.685324	-0.0349566	0.397266	0.0193442	0.517836
CSC1-like protein 1	TMEM63A	0.0231417	0.746249	0.0378927	0.634044	0.271692	0.0242155	0.261249	0.0277437
FERM, RhoGEF and pleckstrin domain-containing protein 2	FARP2	0.0557133	0.21775	-0.0264716	0.483244	0.175251	0.0057647	0.144525	0.0073072
UBX domain-containing protein 7	UBXN7	0.0498637	0.292013	0.0222784	0.676936	0.0320839	0.409964	0.105666	0.0135608
SUN domain-containing protein 1	SUN1	-0.0104124	0.792344	-0.068372	0.109913	-0.0828695	0.0315704	-0.115894	0.00627103
Proline synthase co-transcribed bacterial homolog protein	PROSC	0.0289375	0.513262	0.0338577	0.483475	0.0503735	0.300941	0.0368196	0.318945
Erlin-2	ERLIN2	0.074137	0.0399775	0.0442747	0.218388	0.112564	0.00983945	0.0387962	0.16005
Pre-mRNA-processing factor 6	PRPF6	-0.0201685	0.563775	-0.0561375	0.136476	-0.178115	0.00100447	-0.106371	0.0106263
Latrophilin-1	LPHN1	0.375511	0.149496	0.164768	0.495246	0.473479	0.0888469	0.26789	0.342343
Pre-mRNA cleavage complex 2 protein Pcf11	PCF11	-0.00335695	0.933346	-0.0640743	0.0926438	-0.129864	0.00938748	-0.115926	0.00886083
Protein furry homolog-like	FRYL	-0.0316449	0.56962	-0.0265517	0.603653	-0.00457526	0.92681	-0.0990586	0.0924533
Endonuclease domain-containing 1 protein	ENDOD1	-0.0537212	0.581216	-0.153375	0.0303483	0.187478	0.0697821	-0.103438	0.0984548
D-glucuronyl C5-epimerase	GLCE	0.0176552	0.556801	-0.056207	0.258616	0.0916045	0.0467321	0.0246917	0.377871
Glutaminase kidney isoform, mitochondrial	GLS	-0.0239391	0.582389	-0.0555943	0.199079	-0.149871	0.00699791	-0.0941048	0.0316529
HAUS augmin-like complex subunit 5	HAUS5	0.0519953	0.358877	-0.0884866	0.227631	0.12547	0.0184344	0.00124961	0.982671
F-box only protein 21	FBXO21	-0.011168	0.850648	-0.0175387	0.755206	-0.0341179	0.539032	0.034376	0.5372
Lysine-specific demethylase 4B	KDM4B	-0.0316396	0.494284	-0.0508298	0.206855	-0.500356	1.36629e-05	-0.157395	0.00487471
Protein SOGA1;N-terminal form;C-terminal 80 kDa form	SOGA1	0.00144781	0.986115	-0.0230245	0.806585	0.0449372	0.609012	0.0445058	0.618294
Ubiquitin carboxyl-terminal hydrolase 19	USP19	0.074089	0.240638	0.201857	0.00735629	0.381944	2.25757e-05	0.420226	5.44897e-06
WD repeat-containing protein 47	WDR47	0.0143931	0.642277	0.0195084	0.572119	-0.108552	0.00843848	-0.109885	0.00357993
E3 ubiquitin-protein ligase TRIM37	TRIM37	0.0152001	0.701139	0.247767	0.0015666	-0.124936	0.0610984	0.115184	0.00971689
AP-2 complex subunit alpha-2	AP2A2	0.0272739	0.47512	-0.049811	0.184038	0.0507825	0.137816	-0.0140759	0.607758
Protein transport protein Sec31A	SEC31A	-0.0202402	0.613483	0.0990978	0.0343136	0.0930421	0.141507	0.124448	0.00827547
Calsyntenin-1;Soluble Alc-alpha;CTF1-alpha	CLSTN1	-0.0233431	0.875328	-0.0320189	0.804222	0.112385	0.433161	0.418548	0.0321669
Protein HEXIM1	HEXIM1	-0.0117473	0.833203	-0.0987835	0.0698423	-0.364191	9.35558e-05	-0.245445	0.0208025
Tight junction protein ZO-3	TJP3	-0.0462234	0.231094	0.0766642	0.0992934	0.0752671	0.160442	0.113398	0.0119799
Ribonuclease P protein subunit p14	RPP14	-0.134958	0.544886	-0.147923	0.400285	-0.222117	0.255946	-0.30747	0.175341
Protein YIF1A	YIF1A	0.105384	0.110242	0.0351438	0.662792	0.172161	0.025409	0.038266	0.448682
E3 ubiquitin-protein ligase UBR5	UBR5	-0.0944289	0.077691	-0.119682	0.00682584	-0.175137	0.0039755	-0.156503	0.00273047
Fibrinogen silencer-binding protein	FSBP	0.125676	0.0227439	-0.0419117	0.439622	0.00466963	0.93861	0.0544675	0.2054
Arf-GAP domain and FG repeat-containing protein 2	AGFG2	-0.0056586	0.941787	-0.180994	0.0552977	-0.253382	0.0256904	-0.108866	0.187551
Serine protease 23	PRSS23	0.11698	0.00790039	0.0650004	0.168531	0.127659	0.00814381	0.0434198	0.28686
Splicing factor, arginine/serine-rich 15	SCAF4	-0.0165133	0.689831	-0.0474597	0.358026	-0.058742	0.236998	-0.0463786	0.281893
NADH dehydrogenase [ubiquinone] 1 beta subcomplex subunit 6	NDUFB6	-0.00744068	0.815095	-0.0596838	0.140219	-0.0191175	0.600478	-0.0844346	0.0431072
Mitofusin-2	MFN2	0.05622	0.282372	0.0331086	0.469584	-0.00193055	0.962069	0.0800662	0.0755451
Snurportin-1	SNUPN	-0.142607	0.264972	-0.146234	0.116152	-0.0927591	0.146969	-0.147723	0.0963816
Ubiquitin conjugation factor E4 B	UBE4B	-0.0786584	0.0699391	-0.0715162	0.0433869	-0.0426045	0.249111	-0.0130455	0.645147
Zinc finger protein-like 1	ZFPL1	-0.035014	0.689547	0.00312559	0.963483	0.0437642	0.642932	-0.108166	0.150134
Elongator complex protein 1	IKBKAP	-0.0106661	0.812213	-0.0262432	0.532101	0.0282982	0.490821	-0.0875089	0.0700985
Ubiquitin-like protein 3	UBL3	-0.0880917	0.236712	-0.110568	0.276616	-0.0909975	0.183335	-0.103224	0.514798
NADH dehydrogenase [ubiquinone] 1 alpha subcomplex subunit 3	NDUFA3	0.117145	0.0369334	0.147522	0.0305283	0.17077	0.027434	0.214896	0.0259778
NADH dehydrogenase [ubiquinone] 1 beta subcomplex subunit 4	NDUFB4	0.0102782	0.818632	0.0912412	0.284895	0.361117	5.63983e-05	0.327559	3.05107e-05
NADH dehydrogenase [ubiquinone] 1 beta subcomplex subunit 8, mitochondrial	NDUFB8	0.0966551	0.296311	0.061223	0.43101	0.229379	0.0355064	0.0172654	0.83541
NADH dehydrogenase [ubiquinone] 1 alpha subcomplex subunit 7	NDUFA7	0.0547739	0.322003	0.165102	0.00957626	0.310893	0.00152885	0.384813	5.39411e-05
Reticulon-3	RTN3	-0.0439244	0.369755	-0.0243535	0.777482	-0.0803702	0.0872102	-0.0493552	0.254426
LETM1 and EF-hand domain-containing protein 1, mitochondrial	LETM1	-0.0335139	0.34865	-0.0349375	0.322568	0.0696355	0.0826839	0.00562247	0.858115
Epsin-2	EPN2	0.019003	0.598456	-0.00498217	0.884179	0.104817	0.0912211	-0.0314843	0.605985
Starch-binding domain-containing protein 1	STBD1	0.0708782	0.189089	0.104866	0.250439	0.215413	0.0601659	0.179517	0.00489004
Zinc finger Ran-binding domain-containing protein 2	ZRANB2	-0.0225432	0.604746	-0.0962003	0.0109338	0.0176576	0.59696	-0.0500111	0.114163
Sorting nexin-4	SNX4	-0.0423238	0.33229	-0.03725	0.422004	-0.0425017	0.345421	-0.0866253	0.0610174
ZW10 interactor	ZWINT	0.097721	0.141484	0.0229507	0.73385	-0.461321	0.000188995	-0.241222	0.0178387
Luc7-like protein 3	LUC7L3	0.0253279	0.55668	-0.0440539	0.339369	0.19755	0.0107808	0.145572	0.0146183
Kinesin-like protein KIF20A	KIF20A	0.236968	0.00277833	-0.0730653	0.136826	0.432609	3.47539e-05	0.630083	6.44819e-06
SAM pointed domain-containing Ets transcription factor	SPDEF	0.0797354	0.390457	-0.108476	0.0944203	-0.737864	0.000186391	-0.245267	0.00508358
Chromosome-associated kinesin KIF4A	KIF4A	-0.0133036	0.691176	-0.126673	0.00578023	0.0300275	0.42978	-0.0129862	0.66386
Methyl-CpG-binding domain protein 4	MBD4	0.0657823	0.236727	0.0269742	0.604169	-0.227046	0.0335951	0.0025653	0.959381
Myotubularin-related protein 5	SBF1	-0.055179	0.186199	-0.110376	0.0177774	0.0685569	0.0658214	-0.0398923	0.27979
Golgi SNAP receptor complex member 1	GOSR1	0.0293198	0.529882	-0.152259	0.135888	-0.0846533	0.113503	-0.102872	0.0101965
Histone acetyltransferase KAT7	KAT7	-0.0356932	0.246825	-0.0461807	0.123081	-0.0367092	0.254267	0.00156175	0.955702
Arginyl-tRNA--protein transferase 1	ATE1	0.12693	0.0639771	0.241343	0.0114261	0.213275	0.022997	0.280452	0.000866723
Cyclin-D1-binding protein 1	CCNDBP1	-0.171324	0.0139155	-0.122218	0.144652	-0.152475	0.00891714	-0.312697	0.00343866
Vesicle-associated membrane protein-associated protein B/C	VAPB	0.132268	0.00623595	0.170171	0.00532075	0.285702	9.84663e-05	0.31077	0.000323647
RasGAP-activating-like protein 1	RASAL1	-0.0797111	0.152096	-0.0454719	0.286087	0.0938855	0.0713258	-0.0236211	0.637061
SNARE-associated protein Snapin	SNAPIN	0.0527119	0.352583	0.0790689	0.168127	-0.10175	0.0859071	-0.0233341	0.673019
Myelin protein zero-like protein 1	MPZL1	0.0765596	0.169033	0.176271	0.0106799	0.259736	0.00259124	0.214975	0.00478347
NADH dehydrogenase [ubiquinone] 1 subunit C2;NADH dehydrogenase [ubiquinone] 1 subunit C2, isoform 2	NDUFC2;NDUFC2-KCTD14	0.141082	0.0131212	0.0820961	0.108621	0.206605	0.00303888	0.105728	0.0513682
NADH dehydrogenase [ubiquinone] 1 alpha subcomplex subunit 10, mitochondrial	NDUFA10	0.02018	0.621257	-0.0212446	0.529208	0.0419562	0.256649	0.032936	0.33569
Peptidyl-prolyl cis-trans isomerase FKBP9	FKBP9	-0.0419976	0.467844	-0.0772631	0.127157	0.0384376	0.413596	-0.0487873	0.293493
6-phosphogluconolactonase	PGLS	0.0787399	0.208502	0.0677507	0.267282	-0.136154	0.0270351	-0.0647388	0.204887
Bifunctional 3-phosphoadenosine 5-phosphosulfate synthase 2;Sulfate adenylyltransferase;Adenylyl-sulfate kinase	PAPSS2	-0.0975503	0.0625807	-0.119699	0.0303854	-0.036196	0.412094	-0.117786	0.0211338
Structural maintenance of chromosomes protein 2	SMC2	-0.00678436	0.835132	-0.0259006	0.396294	-0.0758184	0.044091	-0.00894425	0.750048
Ubiquitin-like modifier-activating enzyme ATG7	ATG7	-0.037191	0.41085	0.0119325	0.7319	0.0167666	0.632878	-0.0382723	0.224167
Transforming acidic coiled-coil-containing protein 2	TACC2	-0.059296	0.220516	0.0310063	0.541869	0.0871614	0.17557	0.150208	0.0138687
Tripartite motif-containing protein 16;Tripartite motif-containing protein 16-like protein	TRIM16;TRIM16L	0.00241214	0.948842	-0.0131457	0.740616	-0.138984	0.00457175	-0.195021	0.000521535
Phenylalanine--tRNA ligase, mitochondrial	FARS2	0.0426364	0.390816	0.0620642	0.26254	0.134991	0.0410521	0.0953638	0.103836
Zinc finger and BTB domain-containing protein 7A	ZBTB7A	-0.0323832	0.394376	-0.0304561	0.425071	-0.172474	0.0466183	-0.130119	0.0176162
Acyl-protein thioesterase 2	LYPLA2	0.0100274	0.871673	-0.0183399	0.664029	-0.0445519	0.354899	-0.0455788	0.304955
Importin-7	IPO7	-0.0236158	0.692083	-0.0349948	0.538321	-0.0938158	0.111761	-0.145053	0.0311737
E3 ubiquitin-protein ligase ARIH2	ARIH2	-0.105383	0.100696	-0.0796907	0.167982	0.00161014	0.977952	-0.101982	0.0953525
Tumor necrosis factor alpha-induced protein 8	TNFAIP8	0.00079064	0.984869	0.0194766	0.589918	0.110526	0.144965	0.136561	0.0162653
Pre-mRNA-splicing factor SLU7	SLU7	-0.0772033	0.0620522	-0.04988	0.248343	-0.236213	0.000534499	-0.157832	0.00433102
Phosphoacetylglucosamine mutase	PGM3	0.0307989	0.352966	-0.030971	0.311392	-0.057755	0.134852	-0.0583478	0.0898277
Adenylyltransferase and sulfurtransferase MOCS3;Molybdopterin-synthase adenylyltransferase;Molybdopterin-synthase sulfurtransferase	MOCS3	-0.0528665	0.248077	-0.130483	0.009918	-0.150753	0.00732646	-0.110278	0.0078347
Urotensin-2	UTS2	-0.0494527	0.535201	-0.395264	0.00781691	-0.168492	0.0521968	-0.260724	0.0840517
CD2 antigen cytoplasmic tail-binding protein 2	CD2BP2	0.0538947	0.242914	-0.0120563	0.703531	0.0461811	0.277488	0.011761	0.700298
Mediator of RNA polymerase II transcription subunit 26	MED26	0.0716165	0.604765	-0.0748311	0.640505	-0.101494	0.543001	-0.047902	0.721725
Zinc finger FYVE domain-containing protein 9	ZFYVE9	-0.0615745	0.621391	-0.0499722	0.579196	0.101775	0.428917	0.035979	0.690595
Supervillin	SVIL	-0.042521	0.318423	-0.00607105	0.872809	0.104113	0.0307472	0.13591	0.00769754
BAG family molecular chaperone regulator 4	BAG4	0.0398732	0.55241	-0.0372866	0.57014	0.0304627	0.676128	0.00261992	0.973641
Activator of 90 kDa heat shock protein ATPase homolog 1	AHSA1	0.160694	0.129343	0.439656	0.00106245	0.508747	9.64662e-06	0.527284	3.55268e-06
Poly(A)-specific ribonuclease PARN	PARN	-0.0642951	0.0674794	-0.107527	0.0101977	-0.0684224	0.065392	-0.0709758	0.0355429
Proteasome assembly chaperone 1	PSMG1	-0.0990452	0.0194385	-0.0414175	0.215856	-0.109149	0.0121546	-0.153101	0.00432143
Sphingosine-1-phosphate lyase 1	SGPL1	0.0200533	0.630429	0.0728254	0.0519242	0.224935	0.00112564	0.124334	0.00533124
Ribosome biogenesis protein NSA2 homolog	NSA2	-0.100154	0.336322	-0.00699659	0.933512	-0.766887	0.00855311	-0.470096	0.000343364
GDH/6PGL endoplasmic bifunctional protein;Glucose 1-dehydrogenase;6-phosphogluconolactonase	H6PD	0.122219	0.127764	-0.00659762	0.916896	0.257543	0.00477167	0.205684	0.0455733
Protein transport protein Sec24A	SEC24A	-0.0272786	0.50156	-0.115581	0.0248983	-0.0421333	0.291679	-0.0866382	0.0445068
Protein transport protein Sec24B	SEC24B	-0.0339074	0.371287	-0.0494543	0.11087	0.0480221	0.171497	-0.0282817	0.295508
Chromobox protein homolog 6	CBX6	-0.0744427	0.088885	-0.202265	0.00292237	-0.675681	3.48135e-06	-0.035924	0.315419
Tyrosyl-DNA phosphodiesterase 2	TDP2	-0.0041606	0.921167	-0.10444	0.00728173	-0.218613	0.0070705	-0.000774332	0.98624
Vesicle transport protein SFT2B	SFT2D2	0.0056499	0.936887	-0.0182034	0.84493	0.0237338	0.816801	-0.0244335	0.802677
Mitochondrial pyruvate carrier 2	MPC2	-0.000322797	0.995154	-0.0677666	0.350983	-0.479403	4.88146e-05	-0.261186	0.000415077
Histidine protein methyltransferase 1 homolog	METTL18	0.0164685	0.795046	0.155007	0.0501076	0.191548	0.0236243	0.259507	0.00407267
Persulfide dioxygenase ETHE1, mitochondrial	ETHE1	-0.0753472	0.215722	-0.056171	0.332996	0.0522866	0.423869	-0.00617969	0.908059
Long-chain-fatty-acid--CoA ligase 3	ACSL3	-0.081746	0.0455086	-0.095074	0.0681606	0.0125375	0.754196	-0.0833327	0.0429025
DNA-directed RNA polymerase I subunit RPA1	POLR1A	-0.0344716	0.399096	-0.0611145	0.0906455	-0.39299	1.44838e-05	-0.273322	0.000106046
Pericentrin	PCNT	-0.0676015	0.138314	-0.0662551	0.127447	-0.197596	0.00621615	-0.16599	0.00826722
YEATS domain-containing protein 4	YEATS4	-0.0185213	0.714219	0.180219	0.0174459	0.427918	0.000352283	0.490378	0.000352992
Adenylate cyclase type 5	ADCY5	0.046709	0.300255	-0.00919157	0.847676	0.233322	0.00113286	0.0810395	0.0761349
Zinc finger and BTB domain-containing protein 11	ZBTB11	-0.0461517	0.428771	0.0233789	0.465546	-0.481553	0.00411612	-0.436252	2.36381e-05
CCR4-NOT transcription complex subunit 4	CNOT4	-0.108766	0.168708	-0.0965641	0.171549	-0.189653	0.0383586	-0.178449	0.0451257
STAM-binding protein	STAMBP	-0.0657945	0.208952	-0.149463	0.00272682	-0.129873	0.0140859	-0.10384	0.00662872
Netrin-1	NTN1	-0.0775088	0.144056	-0.214648	0.0141585	0.207073	0.0328527	-0.0387031	0.512139
Cleavage and polyadenylation specificity factor subunit 4	CPSF4	-0.0839708	0.161034	-0.0107177	0.787972	0.0624251	0.144953	0.0870295	0.0476898
N-acetylserotonin O-methyltransferase-like protein	ASMTL	-0.0328487	0.305927	-0.055098	0.106255	0.0699335	0.0549923	-0.00240442	0.944626
Phosphatidate cytidylyltransferase 2	CDS2	0.106171	0.0346063	0.0702601	0.0907211	0.46379	0.000102246	0.276107	0.000404437
FGFR1 oncogene partner	FGFR1OP	0.0784746	0.0998664	0.0438085	0.26039	0.112516	0.0224034	0.0796269	0.0806535
Protein phosphatase 1 regulatory subunit 3D	PPP1R3D	-0.0275097	0.567818	0.0149292	0.757503	0.029162	0.600828	0.0777873	0.0910436
Bromodomain-containing protein 1	BRD1	-0.0718202	0.125969	-0.138556	0.0106964	-0.16459	0.00606735	-0.135099	0.00560343
Ribonuclease P protein subunit p29	POP4	-0.151187	0.0852664	-0.0690277	0.356617	0.0910716	0.538019	-0.130862	0.0649295
E3 ubiquitin-protein ligase HERC2	HERC2	-0.0456902	0.165622	-0.104543	0.00777055	-0.106602	0.0110644	-0.130193	0.00374949
Ras-related protein Rab-3D	RAB3D	-0.00303425	0.932178	-0.0206191	0.604976	0.00751742	0.848043	-0.149747	0.00865687
Synaptosomal-associated protein 29	SNAP29	0.0677773	0.255893	0.00520237	0.924401	-0.264757	0.00119347	-0.0963294	0.0658962
Serine/threonine-protein kinase OSR1	OXSR1	-0.00557058	0.889206	-0.0439371	0.182839	-0.215772	0.000850214	-0.0195784	0.511315
Geranylgeranyl pyrophosphate synthase	GGPS1	0.0339801	0.383986	-0.0380904	0.355033	-0.038628	0.458795	-0.0128861	0.6503
Heat shock 70 kDa protein 4L	HSPA4L	0.0496906	0.152479	0.0549545	0.133372	0.0392727	0.280314	0.0424666	0.1901
Polypyrimidine tract-binding protein 3	PTBP3	-0.103299	0.0765264	0.00609544	0.905189	-0.0657022	0.169853	0.0409094	0.338173
MLN64 N-terminal domain homolog	STARD3NL	0.0950271	0.186979	-0.0815228	0.179529	0.0736897	0.198794	-0.10937	0.111769
U6 snRNA-associated Sm-like protein LSm8	LSM8	-0.0345304	0.569046	0.0806761	0.199521	0.102266	0.222256	0.137254	0.0527111
AP-2 complex subunit alpha-1	AP2A1	-0.0247002	0.556472	-0.0459329	0.14908	-0.012055	0.715601	-0.0510574	0.208167
Protein Wiz	WIZ	0.032536	0.467159	0.114926	0.017303	0.0798416	0.230179	0.148727	0.00283668
Probable ATP-dependent RNA helicase DDX58	DDX58	-0.169719	0.364619	0.0507477	0.796824	-0.0314796	0.889127	0.0455321	0.813746
Double-stranded RNA-binding protein Staufen homolog 1	STAU1	-0.0246743	0.448465	-0.000837725	0.978374	-0.0542625	0.323974	0.00747712	0.800505
Tetratricopeptide repeat protein 4	TTC4	0.025587	0.468935	-0.037542	0.277034	-0.256334	0.000592654	-0.114218	0.0553393
BAG family molecular chaperone regulator 2	BAG2	0.0275827	0.541555	-0.0241257	0.640575	-0.0519692	0.214071	-0.0282224	0.455389
BAG family molecular chaperone regulator 3	BAG3	0.0047869	0.919923	0.0777613	0.207404	-0.098304	0.166772	-0.0565319	0.444887
Mitogen-activated protein kinase kinase kinase kinase 4	MAP4K4	-0.0668066	0.0701696	-0.0133806	0.653931	-0.120719	0.0157216	-0.0712414	0.135276
Malonyl-CoA decarboxylase, mitochondrial	MLYCD	0.0824143	0.142906	0.105473	0.0495898	0.208824	0.0225742	0.181377	0.00463444
Quinone oxidoreductase-like protein 1	CRYZL1	0.0128615	0.779302	-0.0579067	0.121431	0.00555551	0.863681	-0.0807133	0.0464657
Apoptosis-inducing factor 1, mitochondrial	AIFM1	0.0602263	0.0990822	-0.0332522	0.394118	0.124617	0.0221962	0.0814569	0.0273429
Chloride intracellular channel protein 3	CLIC3	-0.0840162	0.046939	0.0291281	0.66137	-0.0358566	0.479317	-0.0449283	0.302891
Echinoderm microtubule-associated protein-like 2	EML2	0.055628	0.246629	0.00689726	0.911129	0.0602836	0.184944	-0.0163754	0.710591
Serine/threonine-protein kinase LATS1;Serine/threonine-protein kinase LATS2	LATS1;LATS2	-0.4803	0.00212608	-0.0872858	0.339613	-1.7621	2.64676e-07	-0.481744	0.00236783
Guanine nucleotide-binding protein subunit alpha-14	GNA14	-0.0766954	0.284489	-0.149202	0.0407785	0.211821	0.0771227	0.100627	0.128743
Uridine diphosphate glucose pyrophosphatase	NUDT14	-0.18167	0.149613	0.0053564	0.944033	0.088795	0.602099	0.0953888	0.233824
Tetraspanin-13	TSPAN13	-0.233925	0.197453	-0.464365	0.179366	-0.384702	0.0690903	-0.513109	0.0205674
Tetraspanin-15	TSPAN15	-0.0216434	0.78869	-0.000342305	0.996614	0.198109	0.0524682	0.205728	0.0471998
3(2),5-bisphosphate nucleotidase 1	BPNT1	-0.0207017	0.649753	0.0257773	0.407625	0.00833752	0.788717	0.00737764	0.785347
N(G),N(G)-dimethylarginine dimethylaminohydrolase 2	DDAH2	0.00446228	0.931832	0.0491872	0.470676	0.0214921	0.524614	0.0896236	0.0422191
Abhydrolase domain-containing protein 16A	ABHD16A	0.0573992	0.146958	0.039125	0.423909	0.351234	7.03143e-05	0.16003	0.00698282
Uncharacterized protein C6orf47	C6orf47	0.0716911	0.124927	-0.00125211	0.97778	-0.0441318	0.433144	0.0152806	0.750176
Thioredoxin domain-containing protein 12	TXNDC12	-0.00227443	0.962757	-0.0553863	0.234129	0.0796735	0.116139	-0.0515282	0.402089
Probable tRNA pseudouridine synthase 2	TRUB2	-0.0804452	0.0889693	-0.0505034	0.194233	-0.00687507	0.896567	0.16047	0.0128454
Protein SGT1	ECD	-0.0542421	0.192302	-0.0971824	0.0548237	-0.46281	8.65968e-06	-0.442071	2.68794e-05
Pre-mRNA-splicing factor SYF2	SYF2	0.109009	0.123777	0.0475368	0.462049	-0.523788	0.00323027	-0.191141	0.0105261
Methyl-CpG-binding domain protein 3	MBD3	0.108082	0.142412	0.399716	2.64326e-05	0.404664	0.0211562	0.556837	4.94195e-06
DNA topoisomerase 3-beta-1	TOP3B	-0.00188024	0.965864	-0.0435924	0.368726	0.0298474	0.51006	0.0205087	0.648015
Diphosphoinositol polyphosphate phosphohydrolase 1	NUDT3	-0.0663588	0.0866027	-0.0824183	0.0452671	-0.0743048	0.100309	-0.0312281	0.393395
Anterior gradient protein 2 homolog	AGR2	0.123031	0.0409921	0.108448	0.0356002	0.327345	0.000544714	0.161327	0.00694469
Securin-2;Securin	PTTG2;PTTG1	0.199189	0.0632244	-0.0522165	0.654527	0.31537	0.00492066	0.596012	0.000527523
B-cell lymphoma/leukemia 10	BCL10	-0.117969	0.0271476	-0.107775	0.176932	0.0411055	0.629503	0.0228521	0.627726
NADH dehydrogenase [ubiquinone] 1 beta subcomplex subunit 10	NDUFB10	0.0613066	0.351932	-0.00288328	0.961954	-0.00577627	0.923077	-0.0317685	0.550564
Cleft lip and palate transmembrane protein 1	CLPTM1	-0.0771917	0.171724	-0.155891	0.00942678	-0.0385318	0.415937	-0.121602	0.0131645
Molybdopterin synthase catalytic subunit	MOCS2	-0.0190785	0.728331	-0.0354413	0.472597	-0.15524	0.0188963	-0.0936948	0.132308
Mitochondrial import receptor subunit TOM40 homolog	TOMM40	0.00179326	0.960324	-0.0159481	0.64632	0.0351403	0.360462	0.0646196	0.0819902
Peroxisomal membrane protein 11B	PEX11B	0.0126619	0.726952	0.0560306	0.200232	0.179839	0.00069515	0.138356	0.00143328
Serine/threonine-protein kinase PAK 4	PAK4	-0.285994	0.000144066	0.0166005	0.594708	-0.392777	4.29704e-05	-0.0505039	0.251588
Dynein light chain 4, axonemal	DNAL4	0.149535	0.426749	0.114211	0.485792	-0.0318817	0.866674	0.224645	0.172009
Serine/threonine-protein kinase Chk2	CHEK2	0.0316768	0.539167	0.0936211	0.0894626	0.0587024	0.217921	0.167915	0.00654974
Actin-like protein 6A	ACTL6A	-0.0120158	0.801678	-0.0152037	0.727009	-0.0233785	0.609923	-0.0118974	0.772338
Histone-lysine N-methyltransferase NSD2	WHSC1	0.0537528	0.18913	0.00659412	0.868811	0.0709423	0.174288	-0.088788	0.046655
Cytochrome b	MT-CYB	-0.0335112	0.85188	0.154759	0.386212	0.146464	0.430268	0.199801	0.307841
Cytochrome b5	CYB5A	0.315792	0.0846928	0.131362	0.326375	0.24251	0.0829325	-0.0263206	0.860205
L-lactate dehydrogenase A chain	LDHA	5.29165e-15	1	-0.0651486	0.33349	-0.130297	0.0311983	-0.0860862	0.0832423
Glutamate dehydrogenase 1, mitochondrial	GLUD1	-0.0357087	0.247861	-0.0163509	0.573415	0.114318	0.021588	0.117112	0.00302329
Dihydrofolate reductase	DHFR	-0.112263	0.0949057	-0.132597	0.013063	-0.221826	0.00208234	-0.131597	0.0140285
NADH-cytochrome b5 reductase 3;NADH-cytochrome b5 reductase 3 membrane-bound form;NADH-cytochrome b5 reductase 3 soluble form	CYB5R3	0.0338206	0.466287	0.0325355	0.487827	0.124453	0.0407035	0.0619904	0.193366
Glutathione reductase, mitochondrial	GSR	-0.0225099	0.529001	-0.0475639	0.206619	-0.0660829	0.0903318	-0.041742	0.20234
Cytochrome c oxidase subunit 2	MT-CO2	0.0207543	0.517299	-0.124661	0.0042705	0.0638598	0.172163	0.00522326	0.90232
Superoxide dismutase [Cu-Zn]	SOD1	0.0401685	0.462878	0.0295627	0.464346	0.00625481	0.850683	0.115862	0.00751175
Coagulation factor XIII A chain	F13A1	-0.318223	0.159113	-0.112005	0.762481	0.29687	0.142405	0.000888819	0.995317
Purine nucleoside phosphorylase	PNP	0.0606102	0.260238	0.0088821	0.829419	-0.0650713	0.169576	-8.5712e-05	0.997765
Hypoxanthine-guanine phosphoribosyltransferase	HPRT1	-0.0478121	0.419264	-0.0410318	0.228221	-0.114947	0.0714187	-0.0226264	0.588141
Aspartate aminotransferase, mitochondrial	GOT2	-0.0104223	0.815014	-0.0783586	0.131824	0.106955	0.0322663	0.0857876	0.047628
Tyrosine-protein kinase ABL1	ABL1	-0.00133411	0.981314	0.10814	0.105733	-0.0528993	0.362437	0.0544203	0.331373
Epidermal growth factor receptor	EGFR	-0.154614	0.00505071	-0.119852	0.00683793	-0.134787	0.00282305	-0.14699	0.00839769
Phosphoglycerate kinase 1	PGK1	-0.0116651	0.789666	-0.0163102	0.721906	-0.0210397	0.594074	0.000255175	0.994396
Adenylate kinase isoenzyme 1	AK1	0.0463763	0.613953	0.00188113	0.984975	-0.00141688	0.987905	0.0675782	0.371218
Urokinase-type plasminogen activator;Urokinase-type plasminogen activator long chain A;Urokinase-type plasminogen activator short chain A;Urokinase-type plasminogen activator chain B	PLAU	0.378392	0.285406	0.0229051	0.914564	0.242981	0.479746	0.22428	0.328713
Adenosine deaminase	ADA	-0.0300887	0.374372	6.01149e-06	0.999866	0.0676528	0.123434	0.083981	0.0208078
Carbonic anhydrase 2	CA2	0.0384954	0.347548	0.17297	0.00129446	0.197935	0.00437988	0.230501	0.000250586
Argininosuccinate synthase	ASS1	0.0587334	0.253203	0.108713	0.0283196	-0.0748564	0.168479	0.0961941	0.0206149
Alpha-1-antitrypsin;Short peptide from AAT	SERPINA1	0.194829	0.0725078	0.136832	0.237294	0.224679	0.0229577	0.182751	0.0878925
Alpha-1-antichymotrypsin;Alpha-1-antichymotrypsin His-Pro-less	SERPINA3	0.232354	0.0258901	0.343769	0.00154011	0.350681	0.00113267	0.437244	0.000817077
Metalloproteinase inhibitor 1	TIMP1	0.103723	0.10356	-0.00617512	0.862808	0.021907	0.700882	-0.0263414	0.762436
Cystatin-C	CST3	0.260933	0.000517861	0.168636	0.00109883	0.221462	0.000360055	0.299431	4.87013e-05
GTPase NRas	NRAS	0.0714935	0.297029	-0.0110217	0.824046	0.167453	0.0823079	0.122151	0.0633588
GTPase HRas;GTPase HRas, N-terminally processed	HRAS	-0.0830636	0.215808	-0.0891001	0.0775359	-0.0256582	0.632635	-0.0559677	0.227155
GTPase KRas;GTPase KRas, N-terminally processed	KRAS	-0.0461707	0.578982	-0.0509058	0.212755	0.0838555	0.177037	-0.0273698	0.762018
Low-density lipoprotein receptor	LDLR	0.0396501	0.501381	-0.00542332	0.902742	-0.0506535	0.38825	0.224858	0.000981405
Transforming growth factor beta-1;Latency-associated peptide	TGFB1	0.099206	0.0517178	0.0672757	0.229667	0.10337	0.0816277	-0.0984017	0.069728
Myoglobin	MB	0.112638	0.116613	0.304534	0.0100131	0.342399	0.00499603	0.38741	0.00205784
Prelamin-A/C;Lamin-A/C	LMNA	-0.0150732	0.733344	-0.00320804	0.940668	0.0353735	0.468263	0.0159691	0.724008
Fibronectin;Anastellin;Ugl-Y1;Ugl-Y2;Ugl-Y3	FN1	-0.408738	0.15676	-0.134247	0.694181	-0.0465569	0.743958	-0.209251	0.415332
Transferrin receptor protein 1;Transferrin receptor protein 1, serum form	TFRC	0.0122342	0.743127	0.0180736	0.627662	-0.196164	0.000624014	-0.162536	0.000851621
Ferritin light chain	FTL	0.0694861	0.143291	0.193239	0.00659061	-0.201866	0.0114532	0.0194473	0.77521
Ferritin heavy chain;Ferritin heavy chain, N-terminally processed	FTH1	0.0389607	0.368763	0.24986	0.0030578	0.0891993	0.284185	0.191845	0.0338747
Metallothionein-2	MT2A	-0.0877117	0.293442	-0.155851	0.262844	-1.12939	0.00132434	0.047339	0.826471
Estrogen receptor	ESR1	0.162696	0.278673	0.419807	0.00102689	0.271421	0.0346903	0.535597	0.00208314
NADH-ubiquinone oxidoreductase chain 1	MT-ND1	0.0107112	0.786071	-0.10597	0.10147	0.180123	0.0131358	-0.00678654	0.841079
NADH-ubiquinone oxidoreductase chain 2	MT-ND2	0.0261725	0.706332	-0.00220492	0.975334	0.107537	0.125754	0.00700563	0.92439
NADH-ubiquinone oxidoreductase chain 3	MT-ND3	0.0694248	0.567269	-0.117754	0.299306	0.26296	0.0500246	-0.137116	0.321841
NADH-ubiquinone oxidoreductase chain 4	MT-ND4	-0.256121	0.0134354	1.34688	2.92687e-06	0.910965	0.0957595	1.43789	4.44173e-07
NADH-ubiquinone oxidoreductase chain 5	MT-ND5	-0.0226099	0.570611	0.203287	0.00109407	0.430208	0.000102555	0.402072	8.90319e-05
3-hydroxy-3-methylglutaryl-coenzyme A reductase	HMGCR	-0.172911	0.0179913	-0.288438	0.00172453	-1.06796	4.26451e-07	-0.0835627	0.130385
Catalase	CAT	0.00852516	0.809521	-0.0439583	0.361069	0.120925	0.00559566	0.0654256	0.0439639
RAF proto-oncogene serine/threonine-protein kinase	RAF1	0.0112034	0.846079	-0.0639053	0.303614	-0.144004	0.0413428	-0.0828546	0.26649
Glucosylceramidase	GBA	0.0335874	0.303619	0.0266382	0.451043	0.114658	0.0166993	0.0484471	0.242192
Tissue alpha-L-fucosidase	FUCA1	0.0693376	0.161499	0.0047352	0.924047	0.24726	0.00171956	0.13022	0.082517
Fructose-bisphosphate aldolase A	ALDOA	0.0222842	0.609511	0.0188547	0.545345	-0.0188547	0.602285	4.3455e-15	1
Cystatin-B	CSTB	0.027336	0.661642	0.0175234	0.683056	-0.182608	0.0199428	-0.175454	0.0397401
Annexin A1	ANXA1	-0.0935496	0.0251895	-0.0786816	0.0511475	0.114156	0.0123324	0.0111182	0.700733
Apolipoprotein B-100;Apolipoprotein B-48	APOB	-0.0844835	0.490844	0.187934	0.275365	0.179262	0.205969	0.080708	0.422372
Glucocorticoid receptor	NR3C1	-0.110256	0.0135099	-0.179852	0.00123014	0.0701448	0.092605	0.132503	0.00976596
Trefoil factor 1	TFF1	0.831121	0.0248846	0.310066	0.0119507	-0.516454	0.00577632	-0.0511139	0.727477
Major prion protein	PRNP	0.137846	0.19609	0.0581554	0.454509	-0.275735	0.0465971	-0.104941	0.207397
Superoxide dismutase [Mn], mitochondrial	SOD2	0.0625976	0.21896	0.0788372	0.11275	0.251065	0.000144413	0.216514	0.000259954
Ornithine aminotransferase, mitochondrial;Ornithine aminotransferase, hepatic form;Ornithine aminotransferase, renal form	OAT	0.0401029	0.260911	-0.0169548	0.581856	-0.0257059	0.459378	0.00118398	0.971827
Thymidine kinase, cytosolic	TK1	0.000788988	0.980709	0.0404467	0.330122	-0.0342366	0.335517	0.0407098	0.265267
Tubulin beta-4A chain	TUBB4A	0.0823281	0.287989	-0.00264215	0.971111	0.0814087	0.254915	0.0456148	0.471834
Glyceraldehyde-3-phosphate dehydrogenase	GAPDH	0.0191904	0.554328	0.0191904	0.54023	0.0191904	0.558056	0.0191904	0.520257
Argininosuccinate lyase	ASL	0.0247503	0.535114	-0.0237181	0.552265	0.12457	0.0144535	0.014465	0.683146
HLA class I histocompatibility antigen, A-3 alpha chain	HLA-A	0.112928	0.104971	0.108467	0.0207365	0.155244	0.00546809	0.0811389	0.0474883
Receptor tyrosine-protein kinase erbB-2	ERBB2	-0.0500601	0.349881	-0.125066	0.100959	-0.0466163	0.398474	-0.0221847	0.666439
Calpain small subunit 1	CAPNS1	-0.117687	0.0439449	-0.0339001	0.504238	-0.0309815	0.607197	-0.109339	0.0755037
Heat shock protein beta-1	HSPB1	-0.0222842	0.510958	0.034256	0.390836	0.102768	0.00816364	0.0507855	0.0732999
Cytochrome P450 1A1	CYP1A1	0.174944	0.02279	-0.0518829	0.455195	0.141659	0.0079218	0.39265	2.92177e-05
Thymidylate synthase	TYMS	-0.0373778	0.424346	-0.0589621	0.295555	-0.209784	0.00710288	-0.171703	0.00561143
Dolichyl-diphosphooligosaccharide--protein glycosyltransferase subunit 1	RPN1	0.0406735	0.273962	0.073668	0.0579901	0.186638	0.00693873	0.137437	0.00202882
Dolichyl-diphosphooligosaccharide--protein glycosyltransferase subunit 2	RPN2	0.0333719	0.409654	0.102637	0.0179086	0.233523	0.00212516	0.145684	0.00421812
Guanine nucleotide-binding protein G(i) subunit alpha-2	GNAI2	-0.0220455	0.530112	0.0823931	0.0788898	0.183149	0.0130459	0.130466	0.008119
Histone H2A type 1-J;Histone H2A type 1-H;Histone H2A.J;Histone H2A type 2-C;Histone H2A type 1-C;Histone H2A type 3;Histone H2A type 2-A;Histone H2A type 1-D;Histone H2A type 1;Histone H2A type 1-B/E	HIST1H2AJ;HIST1H2AH;H2AFJ;HIST2H2AC;HIST1H2AC;HIST3H2A;HIST2H2AA3;HIST1H2AD;HIST1H2AG;HIST1H2AB	-0.0347775	0.526414	-0.0281393	0.513123	0.0812352	0.217323	-0.00573215	0.888332
Anion exchange protein 2	SLC4A2	-0.0666944	0.207451	-0.0793334	0.0561293	-0.145232	0.0453451	-0.249203	0.000258685
Sodium/potassium-transporting ATPase subunit alpha-1	ATP1A1	0.0151388	0.629906	0.03668	0.217604	-0.0073624	0.830374	0.0249998	0.351257
Sodium/potassium-transporting ATPase subunit beta-1	ATP1B1	0.0687322	0.100339	0.0106468	0.851278	-0.00979885	0.779777	-0.0648427	0.192935
Amyloid beta A4 protein;N-APP;Soluble APP-alpha;Soluble APP-beta;C99;Beta-amyloid protein 42;Beta-amyloid protein 40;C83;P3(42);P3(40);C80;Gamma-secretase C-terminal fragment 59;Gamma-secretase C-terminal fragment 57;Gamma-secretase C-terminal fragment 50;C31	APP	-0.0160027	0.777797	-0.100231	0.0637921	0.0558683	0.155991	0.220856	0.00407564
Non-histone chromosomal protein HMG-14	HMGN1	-0.222265	0.489689	-0.49103	0.145578	-0.187128	0.53666	-0.17519	0.563468
ADP/ATP translocase 2;ADP/ATP translocase 2, N-terminally processed	SLC25A5	-0.0386585	0.212857	-0.0546868	0.181797	-0.0594958	0.0869202	-0.0230203	0.424965
Ubiquitin-like protein ISG15	ISG15	-0.00771564	0.935502	0.162086	0.131417	0.18422	0.152202	0.197699	0.0859463
Propionyl-CoA carboxylase alpha chain, mitochondrial	PCCA	0.0632782	0.06498	-0.0221625	0.53813	0.169864	0.00237885	0.0803734	0.0766052
Propionyl-CoA carboxylase beta chain, mitochondrial	PCCB	0.0680225	0.135662	-0.00424918	0.935171	0.0900667	0.0447478	0.124587	0.00419509
Eukaryotic translation initiation factor 2 subunit 1	EIF2S1	0.0206744	0.505295	-0.00941724	0.734874	-0.0357381	0.439344	-0.0427681	0.188833
Non-histone chromosomal protein HMG-17	HMGN2	-0.177685	0.57427	-0.625133	0.0965963	-0.279247	0.41432	-0.417671	0.219884
Intercellular adhesion molecule 1	ICAM1	0.0121903	0.772839	-0.0314317	0.489754	0.0484717	0.325014	-0.0282626	0.414019
60S acidic ribosomal protein P1	RPLP1	0.449051	0.190552	0.300194	0.132714	0.00343622	0.985098	-0.0334404	0.849078
60S acidic ribosomal protein P2	RPLP2	0.0768254	0.294207	0.0437368	0.586224	-0.17452	0.0855446	-0.134985	0.142419
60S acidic ribosomal protein P0;60S acidic ribosomal protein P0-like	RPLP0;RPLP0P6	0.0120958	0.80665	-0.0418927	0.345836	-0.158957	0.0107863	-0.110529	0.0256612
DNA-directed RNA polymerase III subunit RPC4	POLR3D	0.020058	0.597854	0.0473598	0.183122	-0.13136	0.00683175	-0.0761343	0.0857912
Lupus La protein	SSB	0.0267391	0.375149	0.00467353	0.868735	-0.0418256	0.276918	0.0393075	0.182976
Integrin beta-1	ITGB1	0.000696211	0.985219	-0.0300996	0.439898	0.0693809	0.109248	0.0161496	0.664015
Keratin, type I cytoskeletal 18	KRT18	-2.90078e-15	1	-2.90078e-15	1	0.032508	0.417269	-2.90078e-15	1
Myosin light chain 1/3, skeletal muscle isoform;Myosin light chain 3	MYL1;MYL3	-0.0150959	0.937492	0.1433	0.00331083	-0.216794	0.0231025	-0.0061399	0.873548
Uroporphyrinogen decarboxylase	UROD	0.0539055	0.128102	-0.0439587	0.189531	-0.0401096	0.31919	-0.0422586	0.218357
Insulin receptor;Insulin receptor subunit alpha;Insulin receptor subunit beta	INSR	-0.115351	0.156334	-0.0168309	0.783102	0.167037	0.0248363	0.123541	0.093255
Alpha-galactosidase A	GLA	0.0673905	0.077309	0.0673332	0.0758864	0.098263	0.0194162	0.0449412	0.207838
Gelsolin	GSN	-0.0500428	0.16398	-0.0480755	0.147751	0.134873	0.01039	0.0430445	0.18462
Retinoblastoma-associated protein	RB1	0.0693022	0.177202	0.225594	0.00200962	0.0699773	0.246566	0.196755	0.00253979
Prothymosin alpha;Prothymosin alpha, N-terminally processed;Thymosin alpha-1	PTMA	0.373804	0.15416	0.307685	0.226921	0.120257	0.624346	0.330789	0.202663
Cyclin-dependent kinase 1	CDK1	-0.0282699	0.52309	-0.166679	0.0106288	-0.0694548	0.222004	0.0342347	0.503831
ATP synthase subunit beta, mitochondrial	ATP5B	0.0462142	0.236425	0.0434674	0.260373	0.075961	0.0991723	0.113228	0.00336048
Protein S100-A9	S100A9	0.242712	0.0631698	0.185181	0.128315	-0.158521	0.188517	-0.363169	0.131145
Protein S100-A6	S100A6	0.211241	0.1589	0.200086	0.202383	0.123071	0.418252	-0.0393953	0.826353
Eukaryotic translation initiation factor 4E	EIF4E	0.0580632	0.215132	-0.0125268	0.753271	0.00143097	0.97013	0.0581869	0.134916
Carcinoembryonic antigen-related cell adhesion molecule 5	CEACAM5	0.0874506	0.216272	-0.0277165	0.62093	0.234379	0.00674605	0.00656422	0.920337
Alpha-enolase	ENO1	0.00785509	0.855553	0.00785509	0.85331	0.00785509	0.857403	0.00785509	0.850364
Glycogen phosphorylase, liver form	PYGL	0.0292885	0.574845	-0.0363708	0.439484	-0.0466236	0.31407	-0.0442227	0.289208
Glucose-6-phosphate isomerase	GPI	0.000386591	0.993901	-0.0278673	0.549724	-0.0684587	0.175982	-0.0120421	0.789282
DNA polymerase beta	POLB	-0.0649932	0.196971	-0.045808	0.32987	0.0500467	0.279305	-0.00178736	0.966278
Nucleophosmin	NPM1	0.0124809	0.774226	0.0312995	0.443387	0.0315879	0.437791	-0.0513041	0.287065
Tropomyosin alpha-3 chain	TPM3	0.0325269	0.680478	-0.0551394	0.477509	-0.151683	0.114394	-0.094813	0.25667
Integrin alpha-V;Integrin alpha-V heavy chain;Integrin alpha-V light chain	ITGAV	-0.0805305	0.068155	-0.0958792	0.0528439	0.214977	0.00356625	0.0377284	0.283911
Beta-hexosaminidase subunit alpha	HEXA	-0.0108387	0.738962	-0.129786	0.00557466	0.112784	0.0116889	-0.0601572	0.0692215
Epoxide hydrolase 1	EPHX1	-0.0160385	0.738172	0.0338461	0.456741	0.140474	0.0174194	0.0197454	0.71607
Acyl-CoA-binding protein	DBI	0.429378	0.129418	-0.287729	0.218313	-0.50201	0.0631257	-0.479757	0.223306
L-lactate dehydrogenase B chain	LDHB	-0.000674429	0.982594	0.025491	0.533839	0.172617	0.00316676	0.0318978	0.249292
Major centromere autoantigen B	CENPB	-0.0665374	0.334464	-0.0354625	0.601425	-0.136615	0.135818	-0.130958	0.0790784
Protein disulfide-isomerase	P4HB	0.0350827	0.395374	-0.0177248	0.622228	0.0422543	0.191212	0.00577694	0.837664
Histone H1.0;Histone H1.0, N-terminally processed	H1F0	-0.0266578	0.764685	-0.0137384	0.905278	0.250651	0.389785	-0.0573598	0.475442
Acylphosphatase-1	ACYP1	0.119339	0.0626561	0.0186168	0.680918	-0.0347104	0.466503	0.123882	0.0343487
Cathepsin D;Cathepsin D light chain;Cathepsin D heavy chain	CTSD	0.0592268	0.223851	-0.0495298	0.324266	-0.0433113	0.322913	-0.0365292	0.352931
Annexin A2;Putative annexin A2-like protein	ANXA2;ANXA2P2	-0.0313493	0.440463	-0.0293413	0.47895	0.0934403	0.046483	0.057411	0.149113
Calpain-1 catalytic subunit	CAPN1	0.0166615	0.680801	-0.0173547	0.672118	0.104811	0.0330261	0.0595749	0.160611
Tubulin beta chain	TUBB	0.0185575	0.66241	-0.0316991	0.620932	-0.0362739	0.400677	0.00464731	0.907739
Prosaposin;Saposin-A;Saposin-B-Val;Saposin-B;Saposin-C;Saposin-D	PSAP	0.177685	0.0560361	0.138213	0.121293	0.273962	0.011648	0.443395	0.00158419
Beta-hexosaminidase subunit beta;Beta-hexosaminidase subunit beta chain B;Beta-hexosaminidase subunit beta chain A	HEXB	0.0449263	0.360592	0.0695744	0.0550772	0.197269	0.00145974	0.222277	0.000130959
Cathepsin L1;Cathepsin L1 heavy chain;Cathepsin L1 light chain	CTSL	-0.0801427	0.266467	-0.125063	0.0512141	-0.278124	0.00148927	-0.0832589	0.0864945
Profilin-1	PFN1	0.00761084	0.802909	-0.0185301	0.573501	-0.12324	0.0438893	-0.0425072	0.299626
Adenine phosphoribosyltransferase	APRT	0.0145094	0.791308	-0.011939	0.860744	-0.0279428	0.491275	0.0358862	0.325897
Bifunctional glutamate/proline--tRNA ligase;Glutamate--tRNA ligase;Proline--tRNA ligase	EPRS	-0.00148182	0.959012	-0.0280474	0.320963	-0.000322767	0.993462	-0.0117676	0.662878
Cathepsin B;Cathepsin B light chain;Cathepsin B heavy chain	CTSB	0.105567	0.267826	0.194818	0.0138087	0.0921997	0.320247	0.222988	0.0075241
Heat shock protein HSP 90-alpha	HSP90AA1	0.0365653	0.401157	0.0365653	0.394002	-0.146228	0.126467	-0.054681	0.189453
Galactose-1-phosphate uridylyltransferase	GALT	0.160854	0.00607593	0.122702	0.209313	0.239877	0.00910021	0.103423	0.0468328
Heterogeneous nuclear ribonucleoproteins C1/C2	HNRNPC	-0.0156801	0.66309	-0.00119165	0.975838	-0.0439112	0.217067	0.0575723	0.0959663
Cytochrome b-c1 complex subunit 6, mitochondrial;Cytochrome b-c1 complex subunit 6	UQCRH;UQCRHL	0.626654	0.0477716	0.475949	0.0406284	-0.0471343	0.843094	0.230457	0.317089
Tyrosine-protein kinase Yes	YES1	-0.122647	0.0269139	-0.0491253	0.178218	-0.0712824	0.0829504	-0.082814	0.0390343
Tyrosine-protein kinase Lyn	LYN	0.00594422	0.919554	-0.0314302	0.4863	0.118805	0.0786812	0.0568371	0.215067
Proto-oncogene tyrosine-protein kinase receptor Ret;Soluble RET kinase fragment;Extracellular cell-membrane anchored RET cadherin 120 kDa fragment	RET	-0.179789	0.0345642	-0.034634	0.671742	-0.100896	0.276711	0.00667153	0.92539
Fumarate hydratase, mitochondrial	FH	0.0421102	0.249321	-0.0262544	0.591404	0.0659055	0.236726	0.0280582	0.348752
DNA excision repair protein ERCC-1	ERCC1	-0.0276027	0.668212	-0.0196942	0.664047	-0.146401	0.054456	-0.160871	0.0301861
Transcription factor Sp1	SP1	-0.203272	0.0375471	-0.227992	0.0104618	-0.188747	0.030435	-0.136363	0.188064
Insulin-like growth factor 1 receptor;Insulin-like growth factor 1 receptor alpha chain;Insulin-like growth factor 1 receptor beta chain	IGF1R	-0.103662	0.0260088	-0.068422	0.0670649	0.0861019	0.0278571	0.0958365	0.0247718
Annexin A6	ANXA6	0.10743	0.0156092	0.120389	0.010961	0.199822	0.000899875	0.132321	0.0169488
Rho-related GTP-binding protein RhoC	RHOC	-0.178581	0.0134787	-0.232398	0.0113038	-0.0988971	0.22006	-0.124165	0.0484656
4F2 cell-surface antigen heavy chain	SLC3A2	-0.0235073	0.478461	-0.126157	0.00647093	-0.0757395	0.208638	-0.0578573	0.28974
Beta-glucuronidase	GUSB	-0.0684935	0.117491	-0.0656209	0.100523	0.075468	0.0864973	0.0214025	0.539581
ATP-dependent 6-phosphofructokinase, muscle type	PFKM	0.0330991	0.392977	-0.0086634	0.789482	0.0241018	0.445522	-0.0501478	0.144331
Heat shock protein HSP 90-beta	HSP90AB1	1.9263e-16	1	1.9263e-16	1	-0.0245335	0.488472	-0.0245335	0.453817
Signal recognition particle receptor subunit alpha	SRPR	-0.0176052	0.56986	-0.0270363	0.411155	0.102311	0.0100617	0.0133458	0.74789
Asparagine synthetase [glutamine-hydrolyzing]	ASNS	-0.0326067	0.312153	-0.0922549	0.0135783	-0.358197	4.03388e-05	-0.227802	9.93858e-05
Porphobilinogen deaminase	HMBS	-0.0367328	0.409661	0.0224651	0.494712	-0.0539516	0.124396	0.0612068	0.0768134
Matrix Gla protein	MGP	0.248533	0.0197782	0.36772	0.00301049	0.406783	0.000760577	0.322543	0.00599446
Pyruvate dehydrogenase E1 component subunit alpha, somatic form, mitochondrial	PDHA1	0.0235541	0.516354	-0.118994	0.0549782	0.0379319	0.416016	-0.0217092	0.606163
Cytochrome c1, heme protein, mitochondrial	CYC1	-0.0770362	0.127549	-0.0319196	0.641804	-0.0291407	0.736879	-0.0363908	0.487442
U2 small nuclear ribonucleoprotein B	SNRPB2	0.0190662	0.610276	0.0368849	0.280699	0.162532	0.0925594	0.226037	0.000133019
U1 small nuclear ribonucleoprotein 70 kDa	SNRNP70	0.0215085	0.652257	-0.000278309	0.994895	0.0632277	0.178653	0.0718537	0.135615
Integrin alpha-5;Integrin alpha-5 heavy chain;Integrin alpha-5 light chain	ITGA5	0.0466606	0.167899	-0.0499569	0.31402	0.275878	0.000408006	0.129088	0.00404371
Nuclear factor 1 C-type	NFIC	0.0293281	0.613543	0.0409722	0.42315	0.154356	0.0375778	0.158687	0.018955
Vimentin	VIM	-0.0151736	0.838645	-0.0246652	0.74577	0.232384	0.019876	0.049029	0.526993
40S ribosomal protein S17	RPS17	-0.0108092	0.846062	-0.0855335	0.0350157	-0.167099	0.0119607	-0.129021	0.00750934
Guanine nucleotide-binding protein G(k) subunit alpha	GNAI3	0.00551992	0.925766	0.19669	0.0357959	0.287193	0.00232254	0.224422	0.0131158
Annexin A5	ANXA5	0.0643321	0.248386	0.132857	0.0177639	0.27504	0.00119348	0.232101	0.00157301
40S ribosomal protein SA	RPSA	-0.01094	0.785058	-0.0742636	0.0645605	-0.136043	0.00592082	-0.136688	0.0279682
Abhydrolase domain-containing protein 2	ABHD2	-0.0398872	0.427638	-0.105024	0.0530612	-0.0436623	0.325597	0.0227197	0.456447
CD63 antigen	CD63	0.0963292	0.194702	0.0736767	0.284547	0.110904	0.172745	0.243521	0.005943
39S ribosomal protein L3, mitochondrial	MRPL3	-0.0455976	0.368736	-0.08765	0.107732	-0.0747722	0.150237	-0.0590461	0.242578
U1 small nuclear ribonucleoprotein A	SNRPA	-0.00591732	0.863482	-0.0714863	0.0938373	-0.0988211	0.0284656	-0.00540599	0.858361
Gamma-enolase	ENO2	0.0557541	0.246745	0.0491271	0.451696	0.0450236	0.322414	-0.00625393	0.930771
3-ketoacyl-CoA thiolase, peroxisomal	ACAA1	0.053829	0.230476	-0.010176	0.776545	0.196929	0.00154522	0.0719192	0.109891
Signal recognition particle 19 kDa protein	SRP19	-0.0182149	0.673278	-0.060238	0.154377	-0.050715	0.214007	-0.0204001	0.552615
U1 small nuclear ribonucleoprotein C	SNRPC	0.122447	0.250568	0.413078	0.00617093	0.597559	0.000310848	0.563582	0.000392682
Galectin-1	LGALS1	0.0691657	0.204806	0.0560805	0.329094	-0.0635301	0.150935	-0.0139636	0.756613
Dihydropteridine reductase	QDPR	0.0480556	0.277932	0.00328588	0.935984	-0.0156641	0.723272	0.0390267	0.328748
High mobility group protein B1;Putative high mobility group protein B1-like 1	HMGB1;HMGB1P1	0.142106	0.00722549	0.189763	0.0176141	0.17758	0.00134867	0.33405	0.000136815
Fructose-1,6-bisphosphatase 1	FBP1	0.00150187	0.973148	-0.0665025	0.302853	-0.0130461	0.767592	-0.0340229	0.461523
Tropomyosin alpha-1 chain	TPM1	0.152122	0.0386681	0.0871024	0.313128	0.0198291	0.775596	0.037034	0.549387
Clathrin light chain A	CLTA	0.0874374	0.323029	-0.119894	0.203407	-0.163895	0.100701	-0.16468	0.197086
Clathrin light chain B	CLTB	0.00252201	0.976931	-0.00421068	0.964727	0.0192739	0.832845	-0.0982326	0.473268
Annexin A4	ANXA4	0.026508	0.548902	-0.0176911	0.630716	0.094449	0.0487336	-0.00835041	0.825075
2,3-cyclic-nucleotide 3-phosphodiesterase	CNP	-0.117541	0.0233158	-0.103114	0.0246116	-0.0675102	0.147261	-0.133527	0.0127068
Heme oxygenase 1	HMOX1	0.0311716	0.415718	0.0508079	0.249755	-0.452284	0.000279397	-0.329436	0.00045939
Dihydrolipoyl dehydrogenase, mitochondrial	DLD	0.0263548	0.439154	-0.0479788	0.306028	0.0587466	0.163762	0.00504875	0.885281
Heterogeneous nuclear ribonucleoprotein A1;Heterogeneous nuclear ribonucleoprotein A1, N-terminally processed;Heterogeneous nuclear ribonucleoprotein A1-like 2	HNRNPA1;HNRNPA1L2	-0.00330743	0.937082	0.0450703	0.213807	-0.089782	0.272141	-0.0161767	0.691608
U2 small nuclear ribonucleoprotein A	SNRPA1	0.116335	0.0663013	0.303049	0.00309838	0.72622	3.65913e-06	0.646576	8.93965e-06
Pro-cathepsin H;Cathepsin H mini chain;Cathepsin H;Cathepsin H heavy chain;Cathepsin H light chain	CTSH	0.00228219	0.946444	-0.0886627	0.0195908	0.0298709	0.571975	-0.0754859	0.0456078
Cytochrome c oxidase subunit 6C	COX6C	-0.0586325	0.382417	-0.00458733	0.888983	-0.0709794	0.320495	-0.0912492	0.162714
Tumor-associated calcium signal transducer 2	TACSTD2	-0.204719	0.00928332	0.0115806	0.80276	0.354657	0.0011311	0.432619	1.82998e-05
Poly [ADP-ribose] polymerase 1	PARP1	0.0765858	0.0518931	0.0969434	0.0229801	0.0588622	0.296644	0.161687	0.00117783
DNA polymerase alpha catalytic subunit	POLA1	-0.0181855	0.653033	-0.0160014	0.696689	-0.0667772	0.222485	-0.0340849	0.382755
Leukotriene A-4 hydrolase	LTA4H	-0.0213202	0.557734	-0.0140629	0.651819	-0.112399	0.0218623	-0.058082	0.186474
Fructose-bisphosphate aldolase C	ALDOC	0.077534	0.0520488	0.033663	0.408825	0.091076	0.033187	0.061597	0.122444
Peroxisomal coenzyme A diphosphatase NUDT7	NUDT7	0.0806198	0.0878899	0.00385368	0.937132	0.221571	0.00276655	0.192839	0.0165213
Histone H2A.V;Histone H2A.Z	H2AFV;H2AFZ	0.0485433	0.526517	0.0549854	0.472094	0.13133	0.102467	0.111373	0.104443
TCF3 fusion partner	TFPT	0.00807875	0.910079	-0.0516096	0.361417	0.0864771	0.615992	0.144334	0.0685631
F-box/SPRY domain-containing protein 1	FBXO45	-0.0389927	0.593539	-0.0429275	0.569351	-0.099989	0.160354	-0.0754213	0.284482
CDGSH iron-sulfur domain-containing protein 3, mitochondrial	CISD3	0.0483195	0.501	0.0599706	0.377975	0.194394	0.0362687	0.134605	0.0626904
Ataxin-1-like	ATXN1L	-0.0221448	0.810188	-0.0254135	0.777636	0.0410278	0.669782	-0.0145573	0.879597
JmjC domain-containing protein 7	JMJD7	-0.00415265	0.96751	-0.216986	0.22779	0.272062	0.0285859	0.0981456	0.201204
DNA-directed RNA polymerase II subunit GRINL1A	POLR2M	0.0331989	0.827464	0.188657	0.16787	-0.0326082	0.832994	0.347566	0.132817
Trafficking protein particle complex subunit 2B;Trafficking protein particle complex subunit 2	TRAPPC2B;TRAPPC2	0.0136251	0.869976	-0.0214504	0.714849	-0.0683935	0.258957	-0.124263	0.0648832
Sulfotransferase 1A4;Sulfotransferase 1A3	SULT1A4;SULT1A3	-0.0239594	0.599647	-0.0165303	0.63537	0.00212426	0.96199	-0.00585267	0.903972
Heat shock 70 kDa protein 1B;Heat shock 70 kDa protein 1A	HSPA1B;HSPA1A	0.0190667	0.558427	0.0981493	0.0100213	-0.117059	0.0273566	-0.00819139	0.75734
		0.349426	0.502542	0.309998	0.0368293	-0.28365	0.171288	0.199485	0.0581714
		-0.174047	0.00176423	-0.0416982	0.213587	-0.112452	0.137424	-0.0316446	0.34202
		-0.0536571	0.471978	0.015643	0.824353	-0.0719821	0.339259	-0.0434216	0.55286
		-0.00594716	0.946838	0.0622358	0.347207	0.165212	0.0331165	0.0972688	0.0293062
Transcriptional activator GLI3;Transcriptional repressor GLI3R	GLI3	0.074912	0.241018	-0.00633158	0.905066	-0.135559	0.133375	0.135862	0.0345644
Adrenodoxin, mitochondrial	FDX1	-0.00434749	0.940665	0.000754607	0.989202	-0.0360724	0.513903	-0.0410701	0.454371
60 kDa SS-A/Ro ribonucleoprotein	TROVE2	-0.0362521	0.383627	-0.105847	0.0453798	-0.150881	0.00720389	-0.0782185	0.0502756
Lysosomal alpha-glucosidase;76 kDa lysosomal alpha-glucosidase;70 kDa lysosomal alpha-glucosidase	GAA	0.0803854	0.0524071	0.123726	0.0466123	0.341198	7.32125e-05	0.202836	0.0020472
Retinoic acid receptor alpha	RARA	0.103782	0.307311	0.342607	0.00410612	-0.357412	0.0029135	-0.166242	0.0662798
Ras-related protein R-Ras	RRAS	-0.121695	0.158783	0.0258438	0.790869	0.102595	0.240655	0.11154	0.135417
HLA class I histocompatibility antigen, Cw-7 alpha chain	HLA-C	0.133836	0.0104689	-0.0674594	0.0714858	0.0271791	0.474867	-0.0157985	0.584873
Serine/threonine-protein kinase A-Raf	ARAF	-0.0442311	0.255457	0.0207301	0.54832	-0.0109893	0.770553	0.00448601	0.918199
Histone H1.4	HIST1H1E	-0.00595105	0.948038	-0.0437843	0.765419	0.281886	0.306882	-0.0186229	0.829688
Dihydrolipoyllysine-residue acetyltransferase component of pyruvate dehydrogenase complex, mitochondrial	DLAT	-0.0205138	0.645927	-0.0477141	0.209811	-0.0531279	0.196812	-0.0468944	0.196871
Receptor-type tyrosine-protein phosphatase F	PTPRF	0.0496943	0.274169	0.0507723	0.240793	0.26315	0.000521972	0.432173	3.80149e-05
Nuclear receptor subfamily 2 group F member 6	NR2F6	-0.0510002	0.508083	0.284284	0.00442762	0.34627	0.00623024	0.335897	0.0022888
Thioredoxin	TXN	0.0271073	0.744309	-0.0298628	0.687558	-0.182866	0.0492976	-0.0774807	0.31455
Cytochrome c oxidase subunit 5B, mitochondrial	COX5B	0.0372595	0.528766	0.0185022	0.807553	0.046291	0.456539	-0.00508764	0.968686
Lysosomal protective protein;Lysosomal protective protein 32 kDa chain;Lysosomal protective protein 20 kDa chain	CTSA	0.0797013	0.159474	-0.0190787	0.686669	0.119627	0.0582143	0.06082	0.245847
Microsomal glutathione S-transferase 1	MGST1	0.0488418	0.381491	0.103123	0.0660729	0.183256	0.0184124	0.0962193	0.079652
Microtubule-associated protein tau	MAPT	0.275166	0.000849935	0.188794	0.00626204	0.06162	0.18768	-0.0342324	0.510228
cAMP-dependent protein kinase type I-alpha regulatory subunit;cAMP-dependent protein kinase type I-alpha regulatory subunit, N-terminally processed	PRKAR1A	-0.0357313	0.400082	-0.0827759	0.0749752	-0.311088	0.000439874	-0.325019	0.000158359
Uroporphyrinogen-III synthase	UROS	0.0177833	0.803272	0.0404893	0.509172	-0.0254494	0.498919	0.00188147	0.960594
S-formylglutathione hydrolase	ESD	0.0573745	0.316809	0.0882536	0.0478068	-0.0131903	0.700962	0.0913962	0.12548
60 kDa heat shock protein, mitochondrial	HSPD1	0.0176249	0.631519	-0.0173636	0.636523	0.0124269	0.742486	-0.0220543	0.513122
Clusterin;Clusterin beta chain;Clusterin alpha chain	CLU	-0.0101842	0.897066	-0.0271744	0.688462	0.112118	0.112019	0.153168	0.0215471
78 kDa glucose-regulated protein	HSPA5	0.0640947	0.121408	0.0862002	0.047044	0.108249	0.157874	0.172286	0.0266313
Laminin subunit gamma-1	LAMC1	-0.003067	0.948173	-0.120724	0.010659	-0.0127233	0.698698	-0.0355418	0.238603
Lysosomal acid phosphatase	ACP2	0.0763683	0.0513993	0.0125223	0.698731	0.223664	0.00033704	0.0878759	0.0225354
Heat shock cognate 71 kDa protein	HSPA8	-1.9263e-16	1	-1.9263e-16	1	0.0245335	0.488472	0.0245335	0.453817
Solute carrier family 2, facilitated glucose transporter member 1	SLC2A1	0.122204	0.0252909	0.170632	0.00492148	-0.117945	0.0286114	-0.0839014	0.0925856
Protein 4.1	EPB41	-0.0131999	0.662566	-0.0406198	0.234824	0.133343	0.00299827	0.0428513	0.39906
Uridine 5-monophosphate synthase;Orotate phosphoribosyltransferase;Orotidine 5-phosphate decarboxylase	UMPS	-0.00726649	0.826833	-0.00629865	0.836555	-0.0856385	0.0576357	-0.0317341	0.297594
Pyruvate dehydrogenase E1 component subunit beta, mitochondrial	PDHB	-0.0214149	0.58491	-0.0745405	0.124324	0.0321816	0.40728	-0.0013996	0.9686
Lipoamide acyltransferase component of branched-chain alpha-keto acid dehydrogenase complex, mitochondrial	DBT	0.0822573	0.0711688	0.114706	0.0125639	0.199599	0.00103266	0.178468	0.0019113
Glycogen phosphorylase, brain form	PYGB	-0.00368593	0.910344	-0.0535756	0.151823	-0.0704189	0.0730591	-0.0862407	0.0309478
Ras-related protein Ral-A	RALA	-0.0827998	0.21583	0.364645	0.00414181	0.684515	3.85894e-05	0.572522	0.000187461
Ras-related protein Ral-B	RALB	-0.121418	0.125605	0.0521295	0.168306	0.165152	0.0209361	0.0532645	0.50606
Breakpoint cluster region protein	BCR	-0.0261518	0.492591	-0.0563929	0.142792	-0.0402292	0.301097	-0.107358	0.0145907
Lysosome-associated membrane glycoprotein 1	LAMP1	0.148341	0.242445	0.198672	0.0139294	0.219155	0.101465	0.281263	0.00832602
Serine/threonine-protein kinase pim-1	PIM1	-0.17662	0.159032	-0.174576	0.370283	-0.0562875	0.69834	-0.310962	0.0626974
Medium-chain specific acyl-CoA dehydrogenase, mitochondrial	ACADM	0.0433913	0.337616	-0.0222372	0.611069	0.137441	0.0145665	0.0392409	0.416454
DNA topoisomerase 1	TOP1	0.0302426	0.371476	-0.019306	0.538799	0.0426442	0.303577	0.0635489	0.0958375
DNA topoisomerase 2-alpha	TOP2A	0.044527	0.357574	-0.0274352	0.460767	0.0825145	0.0726646	0.187579	0.00176316
Glucose-6-phosphate 1-dehydrogenase	G6PD	0.025384	0.694157	5.7364e-15	1	-0.067964	0.35544	0.0153751	0.618345
Ubiquitin-like protein 4A	UBL4A	0.0669647	0.149537	-0.0312158	0.512386	-0.0577624	0.217825	-0.0751324	0.0830158
Vitamin D3 receptor	VDR	-0.0409799	0.819915	-0.00276604	0.973597	-0.3965	0.0101261	-0.370777	0.0494308
Steroid hormone receptor ERR1	ESRRA	0.110186	0.0950333	0.0642003	0.332833	-0.263296	0.00313864	-0.266736	0.000577259
Pyruvate carboxylase, mitochondrial	PC	-0.0152069	0.644328	-0.0516098	0.133006	-0.00443966	0.901439	0.0175416	0.524087
C-1-tetrahydrofolate synthase, cytoplasmic;Methylenetetrahydrofolate dehydrogenase;Methenyltetrahydrofolate cyclohydrolase;Formyltetrahydrofolate synthetase;C-1-tetrahydrofolate synthase, cytoplasmic, N-terminally processed	MTHFD1	0.0275656	0.533583	-0.0457435	0.163545	-0.0521921	0.222184	-0.00647895	0.817399
Cholesteryl ester transfer protein	CETP	0.0444555	0.526623	0.216351	0.233762	0.454054	0.000414041	0.558051	0.000112174
Cytochrome P450 2C9	CYP2C9	0.133775	0.0941784	0.253826	0.0466337	0.093955	0.209679	0.196452	0.0099815
Cation-independent mannose-6-phosphate receptor	IGF2R	0.017857	0.633282	-0.0050965	0.874809	-0.0532865	0.160729	-0.00317468	0.920276
Alcohol dehydrogenase class-3	ADH5	-0.0220115	0.771764	-0.0233601	0.558788	-0.0274643	0.493054	0.0504178	0.181056
Cyclin-dependent kinase 4	CDK4	0.0368748	0.336454	0.0757155	0.0740839	-0.497882	5.86526e-06	-0.312167	5.63711e-05
Serum response factor	SRF	0.115122	0.0625364	0.10937	0.030829	0.252446	0.00175018	0.129665	0.0376567
Ribose-phosphate pyrophosphokinase 2	PRPS2	-0.0197375	0.589883	-0.0907733	0.040862	-0.19012	0.00134304	-0.13696	0.0131953
Polyadenylate-binding protein 1;Polyadenylate-binding protein 3	PABPC1;PABPC3	-0.0240115	0.451271	-0.0847698	0.0223063	-0.37946	8.91774e-06	-0.305615	1.5694e-05
Proliferating cell nuclear antigen	PCNA	-0.0508814	0.209731	-0.0839246	0.0316974	-0.111227	0.0180642	-0.0411329	0.158383
Cytochrome c oxidase subunit 6A1, mitochondrial	COX6A1	0.0191206	0.732633	0.418043	0.00260116	0.538533	0.00554404	0.396852	0.0129058
Histidine--tRNA ligase, cytoplasmic	HARS	-0.0472361	0.179472	-0.0575891	0.102645	-0.103363	0.0332353	-0.0896648	0.0246461
Collagen alpha-1(VI) chain	COL6A1	0.0562898	0.47046	-0.102692	0.322082	0.315697	0.0706543	0.0341798	0.64068
ADP/ATP translocase 1	SLC25A4	-0.00621241	0.904702	0.0900083	0.115808	0.0938633	0.108226	0.0978704	0.0953812
ADP/ATP translocase 3;ADP/ATP translocase 3, N-terminally processed	SLC25A6	-0.0331152	0.342424	-0.0718339	0.251573	-0.118615	0.0779979	-0.160093	0.00177291
Inosine-5-monophosphate dehydrogenase 2	IMPDH2	0.00622143	0.854178	0.314983	9.59627e-05	0.149149	0.166978	0.287501	0.000139427
Nucleoprotein TPR	TPR	0.0434976	0.250629	-0.00167045	0.962799	0.106125	0.0528991	0.0680966	0.064832
Creatine kinase B-type	CKB	-0.0373614	0.618824	-0.0583692	0.600024	0.0586322	0.500239	-0.0736204	0.500826
Annexin A3	ANXA3	-0.190589	0.0034756	-0.217941	0.0033213	-0.112215	0.0303297	-0.187717	0.0201097
Creatine kinase U-type, mitochondrial	CKMT1A	-0.0158386	0.815542	0.0553161	0.411244	-0.00428057	0.961333	0.170943	0.0430921
2-oxoisovalerate dehydrogenase subunit alpha, mitochondrial	BCKDHA	0.0554791	0.22245	0.134606	0.00843883	0.239512	0.00122536	0.256106	0.000313997
Alpha-actinin-1	ACTN1	-0.0644033	0.0735767	-0.0166358	0.605687	-0.000881953	0.978314	-0.0464191	0.161494
Cadherin-1;E-Cad/CTF1;E-Cad/CTF2;E-Cad/CTF3	CDH1	0.0548874	0.0966847	0.0226881	0.489791	-0.0562989	0.117784	0.079136	0.0730004
Proto-oncogene tyrosine-protein kinase Src	SRC	-0.0738516	0.215802	-0.38623	7.77808e-06	-0.211039	0.0280293	-0.392874	6.917e-06
Xaa-Pro dipeptidase	PEPD	-0.0548905	0.21936	0.0832401	0.0345474	0.0341399	0.60349	0.0998903	0.023022
X-ray repair cross-complementing protein 6	XRCC6	0.0238368	0.439063	-0.0418849	0.196004	0.00194908	0.949248	0.0496454	0.192217
X-ray repair cross-complementing protein 5	XRCC5	-0.0122414	0.713018	-0.00970047	0.755345	0.0273333	0.438577	0.0309358	0.441257
Uracil-DNA glycosylase	UNG	0.0175961	0.633425	0.0841081	0.0312459	-0.0606386	0.29808	-0.0841015	0.0481376
Cytochrome c oxidase subunit 4 isoform 1, mitochondrial	COX4I1	-0.0670489	0.261743	0.181054	0.0042426	0.102626	0.202443	0.255794	0.00261255
5-aminolevulinate synthase, nonspecific, mitochondrial	ALAS1	0.0355552	0.471959	-0.0044568	0.906393	-0.455781	9.41231e-05	-0.373061	4.58989e-05
Lysosome-associated membrane glycoprotein 2	LAMP2	0.170005	0.0296409	0.0989248	0.0851894	0.178449	0.0154705	0.207553	0.00881581
Ribonuclease inhibitor	RNH1	-0.0659643	0.156089	-0.0737975	0.133525	-0.219143	0.000498087	-0.0949559	0.0222847
Cytochrome b-245 light chain	CYBA	0.165927	0.0459217	0.0181201	0.873657	-0.00871824	0.935603	-0.128385	0.167245
Retinoic acid receptor gamma	RARG	-0.135547	0.115561	-0.0531907	0.510335	-0.178107	0.046775	0.0194812	0.764293
Elongation factor 2	EEF2	0.0268841	0.45901	5.80156e-15	1	-0.309985	0.000224194	-0.274199	0.000170898
Protein disulfide-isomerase A4	PDIA4	0.0597782	0.172245	0.139893	0.0031846	0.20149	0.0266118	0.23739	0.000142426
Prolyl 4-hydroxylase subunit alpha-1	P4HA1	0.222165	0.000351731	0.197829	0.00537145	0.224142	0.000210666	0.181502	0.000989693
Carcinoembryonic antigen-related cell adhesion molecule 1	CEACAM1	0.15746	0.154115	0.150956	0.301198	0.268087	0.109582	0.145521	0.198122
Translationally-controlled tumor protein	TPT1	0.0673028	0.139105	0.00822966	0.846183	-0.288521	0.000425617	-0.208061	0.00154262
Delta-aminolevulinic acid dehydratase	ALAD	0.0282667	0.677591	-0.0174092	0.792488	-0.000398234	0.994726	-0.0163885	0.751765
HLA class I histocompatibility antigen, alpha chain E;HLA class I histocompatibility antigen, B-7 alpha chain	HLA-E;HLA-B	0.13384	0.0132839	-0.000850372	0.984643	-0.418882	3.27276e-05	-0.404079	0.000881663
Plastin-2	LCP1	-0.0486941	0.302197	-0.026773	0.544104	-0.00161139	0.970397	-0.0553027	0.0721342
Plastin-3	PLS3	-0.0446755	0.235207	-0.0883985	0.0459393	-0.0841694	0.0387884	-0.0865795	0.030017
Acylamino-acid-releasing enzyme	APEH	-0.0274716	0.496699	-0.0596373	0.126687	-0.00601501	0.876818	-0.0322348	0.417554
Electron transfer flavoprotein subunit alpha, mitochondrial	ETFA	0.00256054	0.962944	-0.0331475	0.295007	-0.00680371	0.853641	0.0620721	0.0884553
Glycogen [starch] synthase, muscle	GYS1	-0.00230885	0.958331	0.0358112	0.436929	0.167396	0.00567829	-0.00643121	0.896714
cAMP-dependent protein kinase type II-alpha regulatory subunit	PRKAR2A	0.0203849	0.622912	-0.0128766	0.790207	0.0796638	0.141701	0.0323353	0.418669
Beta-enolase	ENO3	0.0601088	0.347918	-0.0030687	0.971129	-0.0386503	0.539267	0.0826302	0.187927
General transcription factor IIF subunit 2	GTF2F2	0.0102597	0.808076	0.0099774	0.781729	0.0226321	0.53183	0.0474554	0.177818
CD59 glycoprotein	CD59	0.144457	0.10907	0.0226788	0.7061	-0.180718	0.0526244	-0.00806649	0.894598
Coiled-coil domain-containing protein 130	CCDC130	0.289251	0.00535043	0.607166	6.46737e-06	1.07481	1.52514e-07	1.19517	7.49149e-06
Bifunctional methylenetetrahydrofolate dehydrogenase/cyclohydrolase, mitochondrial;NAD-dependent methylenetetrahydrofolate dehydrogenase;Methenyltetrahydrofolate cyclohydrolase	MTHFD2	0.0352562	0.403523	-0.0487172	0.176984	-0.169884	0.00236314	-0.191041	0.00100627
Macrophage migration inhibitory factor	MIF	-0.0260885	0.703855	-0.103101	0.151503	-0.0955273	0.235127	-0.142185	0.231761
CD99 antigen	CD99	0.076329	0.775392	0.116497	0.63154	-0.0225962	0.926155	-0.0303145	0.911522
Glucosidase 2 subunit beta	PRKCSH	0.0564198	0.283375	0.0136172	0.757596	0.0612627	0.165047	0.0190334	0.625261
Farnesyl pyrophosphate synthase	FDPS	0.00880517	0.817961	0.0756611	0.14818	0.218026	0.00128268	0.301462	0.000147906
Zinc finger protein RFP	TRIM27	-0.0366009	0.441554	-0.0850518	0.110843	-0.395652	7.60453e-05	-0.230013	0.000588152
Carboxypeptidase M	CPM	-0.158634	0.027654	-0.00684303	0.893896	0.0721404	0.0878127	0.0158272	0.712615
Cytochrome c oxidase subunit 7A2, mitochondrial	COX7A2	0.0563765	0.2148	0.0503713	0.36806	0.129322	0.0383048	0.0484014	0.537387
Alcohol dehydrogenase [NADP(+)]	AKR1A1	-0.00506728	0.909214	0.0253748	0.496299	-0.00241446	0.956669	0.0955275	0.0233424
Pyruvate kinase PKM	PKM	-0.0406697	0.364721	-0.0266584	0.552659	-0.0126471	0.781516	0.0280226	0.560129
Acylphosphatase-2	ACYP2	0.138825	0.167083	0.03265	0.707826	0.1259	0.186135	0.169246	0.0822668
Endoplasmin	HSP90B1	0.0231044	0.61146	0.0451375	0.341469	0.179553	0.0108776	0.103469	0.0242876
G2/mitotic-specific cyclin-B1	CCNB1	0.217456	0.00473786	0.010706	0.828522	0.334328	0.000514321	0.49131	4.96454e-05
Myosin light chain 6B	MYL6B	0.0481633	0.529743	0.0277032	0.578779	0.0666655	0.169806	0.0656645	0.146349
Small nuclear ribonucleoprotein-associated proteins B and B;Small nuclear ribonucleoprotein-associated protein N	SNRPB;SNRPN	-0.0797049	0.14715	-0.032778	0.429462	0.246379	0.000718199	0.295812	0.000169745
Insulin-degrading enzyme	IDE	-0.0455425	0.17554	-0.0634262	0.0677923	-0.08099	0.039854	-0.117854	0.00949627
Cytochrome c oxidase subunit 6B1	COX6B1	0.524233	0.226196	-0.24999	0.448429	-0.538363	0.145244	-0.544693	0.225343
POU domain, class 2, transcription factor 1;POU domain, class 2, transcription factor 3	POU2F1;POU2F3	-0.0232498	0.56611	-0.0697293	0.255663	0.0437497	0.464666	0.0452009	0.294307
Heterogeneous nuclear ribonucleoprotein L	HNRNPL	0.0180017	0.568555	0.0367359	0.306748	0.0123658	0.700615	0.109534	0.00851454
Aspartate--tRNA ligase, cytoplasmic	DARS	0.0169875	0.596486	0.00255205	0.926001	0.041146	0.21459	0.0352441	0.260108
Junction plakoglobin	JUP	0.0797854	0.0786591	0.0133192	0.690951	-0.0590111	0.199255	0.0351152	0.318776
Cytochrome b-c1 complex subunit 7	UQCRB	0.1243	0.03851	0.105148	0.0628805	0.225758	0.00230036	0.146773	0.0121764
Glutamine synthetase	GLUL	-0.101353	0.159637	-0.0279692	0.596208	0.162458	0.0753613	0.161292	0.0160265
Poliovirus receptor	PVR	0.306079	0.0215733	0.543976	0.000860056	0.7806	6.12293e-05	0.579729	0.000173801
Eukaryotic peptide chain release factor GTP-binding subunit ERF3A	GSPT1	-0.0357957	0.422091	-0.0127055	0.684607	-0.0771759	0.096706	-0.0574913	0.0844869
Arylsulfatase A;Arylsulfatase A component B;Arylsulfatase A component C	ARSA	0.111703	0.0482256	0.0289468	0.627043	0.289696	0.00524196	0.0202094	0.634487
Beta-1,4-galactosyltransferase 1;Lactose synthase A protein;N-acetyllactosamine synthase;Beta-N-acetylglucosaminylglycopeptide beta-1,4-galactosyltransferase;Beta-N-acetylglucosaminyl-glycolipid beta-1,4-galactosyltransferase;Processed beta-1,4-galactosyltransferase 1	B4GALT1	-0.13871	0.0372898	-0.104772	0.170915	-0.0343184	0.440344	-0.0910216	0.181929
Ezrin	EZR	0.0495439	0.332825	0.175694	0.00312741	0.207201	0.00123418	0.211122	0.00046003
Cyclic AMP-dependent transcription factor ATF-2	ATF2	0.304555	0.00259598	0.256205	0.0883882	0.220211	0.0454658	0.327482	0.00214485
Ubiquitin carboxyl-terminal hydrolase isozyme L3	UCHL3	0.0519499	0.349994	0.065651	0.325133	-0.0208836	0.710803	-0.0217934	0.793723
Fos-related antigen 2	FOSL2	0.0512386	0.286389	0.0248107	0.653966	-0.127962	0.0133173	-0.0526697	0.279665
15-hydroxyprostaglandin dehydrogenase [NAD(+)]	HPGD	0.369296	0.00249964	0.224111	0.0157112	0.172094	0.0785283	0.223509	0.0214995
Nucleoside diphosphate kinase A	NME1	0.022799	0.744206	0.0737038	0.233885	0.211629	0.00721382	0.335935	0.00031498
NAD(P)H dehydrogenase [quinone] 1	NQO1	-0.0574354	0.311733	0.0366989	0.572762	-0.221348	0.00192677	-0.0012275	0.983913
N-acetylglucosamine-6-sulfatase	GNS	0.0725729	0.0537141	0.123875	0.0161516	0.315773	0.00100576	0.27144	5.26975e-05
Zinc finger protein 250	ZNF250	-0.0903564	0.663691	0.213506	0.147757	-0.0139127	0.885944	-0.161777	0.165786
Phosphorylase b kinase gamma catalytic chain, liver/testis isoform	PHKG2	-0.0459308	0.408883	0.00228569	0.952636	0.00415765	0.931367	-0.0467874	0.218236
Arylsulfatase B	ARSB	0.0459108	0.46366	-0.00085146	0.989066	0.1588	0.059284	0.114849	0.285063
40S ribosomal protein S2	RPS2	-0.0943906	0.146244	-0.0726856	0.252897	-0.226788	0.0141076	-0.207564	0.0111207
N-chimaerin	CHN1	-0.00362969	0.962587	-0.0512099	0.580106	0.0122243	0.897945	-0.0282734	0.761171
Desmoplakin	DSP	0.0701652	0.0804111	0.0342033	0.434354	-0.00508918	0.874719	0.00903626	0.77749
Replication protein A 32 kDa subunit	RPA2	-0.0508937	0.477126	-0.0305715	0.692924	-0.0827868	0.313964	-0.0615382	0.441763
Mucin-1;Mucin-1 subunit alpha;Mucin-1 subunit beta	MUC1	0.342679	0.000291183	0.217415	0.00970948	0.0619124	0.225491	0.0982907	0.0719568
Cytochrome c oxidase subunit 7C, mitochondrial	COX7C	0.0675146	0.509043	0.157261	0.124477	0.240813	0.0315676	0.138114	0.246844
CD44 antigen	CD44	-0.0381421	0.484883	-0.000162257	0.997314	-0.00188339	0.972693	-0.0627149	0.176697
Ribosyldihydronicotinamide dehydrogenase [quinone]	NQO2	0.0297507	0.459963	0.0549977	0.315817	0.109453	0.0495139	0.0111984	0.771982
Histone H2AX;Histone H2A type 1-A	H2AFX;HIST1H2AA	-0.12565	0.0751105	-0.159543	0.059677	0.0357716	0.664274	-0.0349455	0.538392
Integrin beta-4	ITGB4	0.00162338	0.969316	0.00797741	0.868291	-0.111949	0.0327901	-0.050391	0.220997
Carbonyl reductase [NADPH] 1	CBR1	0.072952	0.16873	0.0380211	0.378167	-0.0243574	0.57692	0.000776965	0.984351
Short-chain specific acyl-CoA dehydrogenase, mitochondrial	ACADS	-0.00204391	0.967673	-0.0966797	0.0606315	0.162858	0.0105772	0.0484952	0.265517
Cyclic AMP-responsive element-binding protein 1	CREB1	-0.120518	0.382951	-0.121199	0.405221	-0.120808	0.33101	0.0351475	0.830875
Graves disease carrier protein	SLC25A16	0.0897751	0.391176	0.00222613	0.978683	0.18069	0.17683	0.06509	0.449902
Beta-galactosidase	GLB1	0.00206412	0.962756	0.0445544	0.343144	0.164894	0.00696957	0.0948109	0.0777152
Serine/threonine-protein phosphatase 2B catalytic subunit beta isoform	PPP3CB	0.123259	0.0883871	-0.0452124	0.523175	0.115884	0.0113398	0.029539	0.405578
Cytoplasmic protein NCK1	NCK1	0.0602475	0.103068	-0.00706547	0.8217	-0.0456801	0.251439	-0.0592011	0.133912
GC-rich sequence DNA-binding factor 2	GCFC2	-0.0439471	0.59705	-0.102973	0.17654	0.104661	0.111343	0.00753674	0.900243
Histone H1.5	HIST1H1B	-0.0953654	0.253568	-0.148883	0.326152	0.205675	0.44179	-0.0859293	0.289
Histone H1.3	HIST1H1D	-0.00370553	0.972856	0.473939	0.0178914	1.11514	0.0101569	0.72463	0.000349402
Histone H1.2	HIST1H1C	-0.0268933	0.650549	-0.0132944	0.941558	0.250776	0.404111	0.0403877	0.656633
Epithelial cell adhesion molecule	EPCAM	0.0413754	0.275618	0.0423514	0.470789	0.240123	0.00141117	0.212632	0.0144966
NADPH--cytochrome P450 reductase	POR	0.0344653	0.334461	-0.00274652	0.931966	0.0436667	0.398531	-0.0378122	0.233044
Methylated-DNA--protein-cysteine methyltransferase	MGMT	0.00921656	0.782877	-0.0103742	0.740749	-0.0741035	0.0971122	0.0340128	0.333891
Sarcoplasmic/endoplasmic reticulum calcium ATPase 2	ATP2A2	-0.0342324	0.290287	-0.0742796	0.0489324	0.00399347	0.901583	-0.0558687	0.0906181
Carboxypeptidase E	CPE	0.00673686	0.905238	-0.0519723	0.270005	0.223566	0.00179273	0.17564	0.00465814
1-phosphatidylinositol 4,5-bisphosphate phosphodiesterase gamma-2	PLCG2	0.00700835	0.852867	-0.00926639	0.792863	-0.0450831	0.23644	-0.0338198	0.369786
Fumarylacetoacetase	FAH	-0.0021364	0.961763	-0.0500178	0.187378	0.0103118	0.792454	-0.0371408	0.263669
Stathmin	STMN1	0.0930925	0.139389	0.139056	0.0750876	0.0391526	0.523815	0.0638098	0.425389
Y-box-binding protein 3	YBX3	0.0313299	0.392735	-0.0703654	0.07045	-0.232997	0.000380462	-0.204469	0.000614362
Zinc finger X-chromosomal protein;Zinc finger Y-chromosomal protein	ZFX;ZFY	-0.255534	0.00304825	-0.0929538	0.172883	0.0288935	0.736725	-0.0795389	0.221082
Zinc finger protein 12	ZNF12	-1.16507	0.265984	-1.29587	0.193798	-0.649147	0.503415	-0.855689	0.432155
Zinc finger protein 22	ZNF22	-0.217521	0.0663951	0.257747	0.0562285	0.439051	0.00011517	0.436959	0.000451353
Zinc finger protein 24	ZNF24	0.0541875	0.65802	0.169077	0.105761	0.0364775	0.66925	0.227639	0.0505402
Zinc finger protein with KRAB and SCAN domains 1	ZKSCAN1	-0.0670142	0.559449	0.0156127	0.827947	0.138882	0.101556	0.154728	0.100731
Zinc finger protein 3	ZNF3	0.161943	0.00217848	0.13167	0.0349918	-0.471171	6.54763e-06	-0.0443767	0.542077
Alpha-N-acetylgalactosaminidase	NAGA	0.0483195	0.455052	0.0217209	0.611654	0.256458	0.000908737	0.19737	0.0020787
Heat shock 70 kDa protein 6;Putative heat shock 70 kDa protein 7	HSPA6;HSPA7	-0.134834	0.0656149	-0.102223	0.117562	-0.29576	0.00576476	-0.274404	0.0118288
Rho-related GTP-binding protein RhoQ	RHOQ	-0.0557297	0.256299	-0.0856028	0.218155	-0.0417965	0.367056	-0.10042	0.175282
High mobility group protein HMG-I/HMG-Y	HMGA1	-0.241761	0.261487	-0.402031	0.0563675	-0.0628937	0.728871	-0.275785	0.120646
Transmembrane protein 11, mitochondrial	TMEM11	-0.0695237	0.161357	-0.0371894	0.443116	0.063145	0.222586	0.0358992	0.562526
Aspartate aminotransferase, cytoplasmic	GOT1	0.0280453	0.378884	-0.0128712	0.679154	-0.0585467	0.161016	0.018172	0.506577
Protein kinase C alpha type	PRKCA	-0.0343177	0.535579	0.119862	0.0578934	0.223645	0.026596	0.17306	0.00672472
Transcription factor jun-B	JUNB	-0.284181	0.000209918	0.26446	0.00318615	0.442237	0.00496531	0.00917246	0.823224
Integrin alpha-2	ITGA2	0.0418316	0.278849	-0.04043	0.276395	0.0256294	0.52135	-0.000608341	0.985397
Nucleolar transcription factor 1	UBTF	-0.0286068	0.623344	0.000102734	0.998563	-0.0145385	0.857637	-0.0436721	0.416994
Transcription factor jun-D	JUND	0.0733515	0.0702055	0.0417631	0.435781	-0.115854	0.00852432	-0.00923865	0.753775
Cyclic AMP-dependent transcription factor ATF-7	ATF7	-0.0164299	0.83195	-0.0952595	0.27387	0.00900443	0.906454	0.134888	0.105763
NADH dehydrogenase [ubiquinone] 1 beta subcomplex subunit 7	NDUFB7	-0.168652	0.45604	-0.0326791	0.853003	-0.0558622	0.786237	-0.081762	0.676627
cAMP-dependent protein kinase catalytic subunit alpha	PRKACA	0.024673	0.531415	0.140022	0.00263435	-0.00493731	0.937687	0.114698	0.00397892
Calpain-2 catalytic subunit	CAPN2	-0.102087	0.0782416	-0.0930022	0.0645642	0.0778758	0.1495	-0.0798213	0.16145
CCAAT/enhancer-binding protein beta	CEBPB	-0.0174675	0.685778	-0.0478279	0.258639	-0.767161	9.14475e-07	-0.35868	5.60057e-05
Tyrosine-protein phosphatase non-receptor type 2	PTPN2	0.0268022	0.406563	0.102888	0.0107872	0.0593178	0.0872432	0.0913481	0.0243809
CTP synthase 1	CTPS1	-0.0967589	0.0142669	-0.071268	0.0328028	-0.136725	0.00540178	-0.12545	0.00483037
Probable ATP-dependent RNA helicase DDX5	DDX5	-0.0199577	0.515188	-0.0179008	0.611031	-0.514575	1.41173e-06	-0.406861	8.73733e-06
ATP-dependent 6-phosphofructokinase, liver type	PFKL	0.0365491	0.347682	0.0100256	0.786774	0.0794015	0.0598274	0.037832	0.270259
X-box-binding protein 1;X-box-binding protein 1, cytoplasmic form;X-box-binding protein 1, luminal form	XBP1	0.0285123	0.749317	0.450983	0.00359522	0.522363	0.0137301	0.46924	0.00177278
Ganglioside GM2 activator;Ganglioside GM2 activator isoform short	GM2A	0.0696377	0.31622	0.152265	0.0296861	0.251765	0.00121419	0.108396	0.125973
Galectin-3	LGALS3	0.0711275	0.319933	0.061738	0.29718	0.000104508	0.998776	0.0379493	0.596539
26S protease regulatory subunit 6A	PSMC3	-0.00781769	0.818411	-0.0438914	0.213654	0.00536369	0.902272	-0.0237813	0.460093
T-complex protein 1 subunit alpha	TCP1	0.0134905	0.693536	0.0739443	0.049417	0.0731795	0.242028	0.159576	0.000854015
Tyrosine-protein phosphatase non-receptor type 1	PTPN1	-0.00465357	0.888539	0.0208246	0.53185	-0.0520258	0.214526	-0.0282269	0.467408
Insulin-like growth factor-binding protein 2	IGFBP2	-0.0245058	0.815872	-0.124843	0.243504	-0.140814	0.242125	-0.21531	0.0905739
TFIIH basal transcription factor complex helicase XPD subunit	ERCC2	-0.0415291	0.275371	0.00511291	0.894937	-0.0191462	0.598442	-0.0315247	0.532188
Bone morphogenetic protein 7	BMP7	-0.0988041	0.0974892	0.083225	0.145187	-0.952916	6.87885e-06	-0.672214	2.55803e-05
60S ribosomal protein L35a	RPL35A	-0.0383911	0.324172	0.0380367	0.607566	-0.0555368	0.76141	-0.166211	0.00219508
Integrin beta-5	ITGB5	-0.00864422	0.803144	-0.0391601	0.389986	0.340908	2.05698e-05	0.0356024	0.270256
ADP-ribosylation factor 4	ARF4	0.0103677	0.796786	-0.0637403	0.113752	-0.1221	0.0451699	-0.158736	0.0323471
60S ribosomal protein L7	RPL7	-0.171442	0.0296797	-0.178975	0.203754	-0.058315	0.841328	-0.503884	0.000442035
Vinculin	VCL	-0.0759283	0.0487558	-0.086977	0.056315	-0.0930775	0.0265659	-0.100576	0.017895
Receptor-type tyrosine-protein phosphatase alpha	PTPRA	0.0543818	0.494536	-0.0366875	0.540682	0.213961	0.00228591	0.164191	0.032609
Arylamine N-acetyltransferase 1	NAT1	-0.125583	0.0676039	-0.0870166	0.0739878	-0.0739392	0.17802	-0.0726384	0.106099
Interleukin-1 receptor antagonist protein	IL1RN	0.0978072	0.349401	0.0576444	0.538786	-0.109657	0.315798	-0.12265	0.249988
Integrin beta-6	ITGB6	-0.036626	0.32945	-0.0276174	0.356846	0.103555	0.0378973	-0.0109151	0.712553
Protein SON	SON	-0.00536912	0.886988	-0.0611626	0.104977	-0.0680819	0.0971557	-0.0621464	0.114478
Negative elongation factor E	NELFE	0.0646428	0.108459	-0.0613211	0.117627	-0.0444113	0.260475	-0.0653549	0.0897129
60S ribosomal protein L17	RPL17	-0.0641861	0.33164	-0.135273	0.185438	-0.0605871	0.778405	-0.30925	0.000182381
Phosphoglycerate mutase 1	PGAM1	-0.0168563	0.636548	0.047154	0.196732	-0.00569846	0.875333	0.022823	0.513029
Regulator of chromosome condensation	RCC1	-0.0190614	0.574961	-0.0509068	0.154973	0.0625549	0.206158	0.0388024	0.23618
Syndecan-1	SDC1	0.214318	0.0930991	0.207888	0.0888292	0.446119	0.0801216	0.302535	0.0139212
Cyclic AMP-dependent transcription factor ATF-1	ATF1	-0.0207296	0.709926	-0.0148411	0.752032	-0.08382	0.128464	-0.0103628	0.824762
DNA ligase 1	LIG1	-0.0249007	0.543872	-0.109082	0.0131355	-0.103068	0.0209735	-0.113497	0.0195346
ATP synthase-coupling factor 6, mitochondrial	ATP5J	0.526501	0.107181	-0.0232959	0.887246	-0.164279	0.342897	-0.374979	0.260222
DNA repair protein XRCC1	XRCC1	0.00696227	0.892971	0.188766	0.00290475	0.299066	0.000189617	0.324136	0.000291472
1-phosphatidylinositol 4,5-bisphosphate phosphodiesterase gamma-1	PLCG1	-0.0325646	0.361013	0.120846	0.00403326	0.0803755	0.254985	0.144882	0.00153704
Lymphocyte function-associated antigen 3	CD58	-0.0816316	0.308528	-0.0120467	0.777329	0.0511719	0.316695	-0.0168683	0.79068
Nucleolin	NCL	-0.0448316	0.295295	-0.0233234	0.56472	0.0936683	0.0600175	0.0936683	0.0508113
Hexokinase-1	HK1	-0.0081489	0.814616	0.0433747	0.282257	0.126663	0.0515953	0.104775	0.0149206
DNA-directed RNA polymerase II subunit RPB3	POLR2C	0.0345666	0.559572	0.00555062	0.928652	-0.165913	0.00221573	-0.142737	0.0033154
DNA-directed RNA polymerases I, II, and III subunit RPABC1	POLR2E	-0.00507063	0.903416	-0.0761735	0.151632	-0.169559	0.00648595	-0.0665934	0.137107
NADH dehydrogenase [ubiquinone] flavoprotein 2, mitochondrial	NDUFV2	0.0321695	0.596178	0.00355023	0.960805	0.174792	0.0252682	0.138577	0.0511086
ETS domain-containing protein Elk-1	ELK1	0.137756	0.0149658	0.182042	0.138301	0.369713	0.000245574	0.252032	0.0311975
TFIIH basal transcription factor complex helicase XPB subunit	ERCC3	-0.0266581	0.491322	-0.0192487	0.527342	0.140862	0.00876824	0.00160757	0.972277
E3 ubiquitin-protein ligase TRIM21	TRIM21	-0.000848952	0.987201	-0.00118343	0.977817	-0.0530263	0.230132	0.000575053	0.992404
Interferon-induced, double-stranded RNA-activated protein kinase	EIF2AK2	-0.000315933	0.991533	0.00350896	0.907118	-0.0886207	0.0338807	-0.0232286	0.39684
Transcription factor E3	TFE3	0.0795267	0.118745	-0.07791	0.394933	0.0557408	0.572053	-0.0371554	0.772136
Spermidine synthase	SRM	-0.0171199	0.652979	0.0892154	0.0216102	0.04271	0.412823	0.105041	0.00480969
Sodium/hydrogen exchanger 1	SLC9A1	0.0503483	0.362944	-0.00225542	0.967392	0.278105	0.00658498	0.0871759	0.131867
Casein kinase II subunit alpha	CSNK2A2	-0.0206403	0.501886	0.0593647	0.125963	-0.0513564	0.127288	-0.000643907	0.982824
Retinoic acid receptor RXR-alpha;Retinoic acid receptor RXR-gamma	RXRA;RXRG	-0.092318	0.0812914	-0.0196924	0.607981	-0.323755	0.00017628	-0.0908436	0.056984
Nuclear factor NF-kappa-B p105 subunit;Nuclear factor NF-kappa-B p50 subunit	NFKB1	0.0329046	0.353107	0.0506001	0.105288	0.0492524	0.193803	0.0911661	0.0171921
Plasma membrane calcium-transporting ATPase 1	ATP2B1	0.0197283	0.614585	0.0501149	0.22068	0.229556	0.00545913	0.167217	0.000908971
Eukaryotic translation initiation factor 2 subunit 2	EIF2S2	-0.0544806	0.143477	-0.0774751	0.0962091	-0.0632622	0.111446	-0.101998	0.0109687
Annexin A7	ANXA7	-0.0909878	0.0651427	0.45978	0.000427135	0.410384	0.0613457	0.500716	1.52782e-05
TATA-box-binding protein;TATA box-binding protein-like protein 2	TBP;TBPL2	-0.0421757	0.43895	0.0438027	0.507519	-0.057656	0.765273	0.000458552	0.994626
Cyclin-A2	CCNA2	-0.0745965	0.327759	-0.0379499	0.576891	0.179111	0.053204	0.361425	0.00274623
Transcription factor BTF3	BTF3	-0.0272896	0.597755	-0.0333897	0.458782	-0.430101	7.72918e-05	-0.171909	0.00847604
Ras-related protein Rab-3A	RAB3A	0.138375	0.0227663	0.0850681	0.148283	0.101569	0.0901044	-0.0387888	0.569382
Ras-related protein Rab-3B	RAB3B	-0.303093	0.0261447	-0.387676	0.0498497	0.0443696	0.73848	-0.233126	0.0426294
Ras-related protein Rab-4A	RAB4A	0.0154662	0.752919	0.0246019	0.580352	0.00122589	0.981817	-0.0222984	0.629473
Ras-related protein Rab-5A	RAB5A	0.00162318	0.976578	0.114346	0.107304	0.491152	9.40701e-05	0.482623	3.84881e-05
Ras-related protein Rab-6A	RAB6A	0.0727364	0.156367	0.0675475	0.0971416	0.0344523	0.372897	-0.0442093	0.274312
DNA mismatch repair protein Msh3	MSH3	0.0841359	0.0230572	0.0247119	0.638174	0.0863926	0.0456441	0.0544355	0.22999
Proteasome subunit beta type-1	PSMB1	-0.103795	0.0344492	0.014211	0.761638	0.0383435	0.36511	0.0393926	0.412234
Cation-dependent mannose-6-phosphate receptor	M6PR	0.147676	0.103946	0.0585057	0.437514	-0.0740555	0.155141	0.0104661	0.848411
Cytochrome c oxidase subunit 5A, mitochondrial	COX5A	0.138959	0.0747176	0.0424665	0.518561	0.0308893	0.65075	-0.0896253	0.496493
Lamin-B1	LMNB1	0.0436968	0.270305	-0.0127805	0.753693	0.0932654	0.106822	0.139466	0.00606542
Calpastatin	CAST	0.0238714	0.588312	0.103096	0.0695305	0.212036	0.0314763	0.225144	0.00170968
Inosine-5-monophosphate dehydrogenase 1	IMPDH1	-0.00181386	0.964814	-0.0266272	0.535128	-0.00233119	0.95462	-0.0655905	0.144804
Nebulin	NEB	-0.23217	0.311474	-0.11765	0.491198	-0.174208	0.344554	-0.282452	0.14688
N(4)-(beta-N-acetylglucosaminyl)-L-asparaginase;Glycosylasparaginase alpha chain;Glycosylasparaginase beta chain	AGA	0.12084	0.0551703	-0.0117191	0.814322	0.165376	0.0384374	0.0919421	0.286144
Ras GTPase-activating protein 1	RASA1	0.0379558	0.303042	0.0270474	0.474674	0.0236372	0.454922	-0.00928619	0.774549
Parathymosin	PTMS	0.481521	0.111184	0.467022	0.1129	0.248872	0.372475	0.534938	0.0836343
Cyclin-dependent kinase 11B	CDK11B	0.0164831	0.737971	0.0136111	0.767282	0.0561975	0.229606	0.0741622	0.104712
Glutathione S-transferase Mu 3	GSTM3	-0.108235	0.0242005	-0.0243186	0.545444	-0.0424548	0.494166	-0.0155094	0.670375
V-type proton ATPase subunit B, brain isoform	ATP6V1B2	0.0435897	0.190688	-0.013831	0.670963	0.0842162	0.0269352	0.0141711	0.614834
V-type proton ATPase subunit C 1	ATP6V1C1	0.0250608	0.462204	0.0345611	0.265321	-0.14152	0.0106675	-0.0184877	0.521523
Cysteine and glycine-rich protein 1	CSRP1	-0.13807	0.0891405	0.11499	0.0079275	-0.0957073	0.221369	0.118541	0.00688988
Filamin-A	FLNA	-0.0617006	0.141311	-0.0617006	0.134471	-0.0790281	0.0603653	-0.0270455	0.429818
Neurofibromin;Neurofibromin truncated	NF1	-0.0255877	0.455957	-0.0255991	0.432143	0.0452666	0.245426	-0.0236795	0.365049
Amine oxidase [flavin-containing] A	MAOA	0.117163	0.0187745	0.0705044	0.18368	0.249375	0.00114338	0.147149	0.0292774
Cytoplasmic aconitate hydratase	ACO1	0.0487837	0.273256	0.0254436	0.530504	0.109086	0.0127153	0.107207	0.0192422
Synaptotagmin-1	SYT1	-0.0259465	0.622335	-0.0697035	0.197169	0.185478	0.0184574	0.0339927	0.489444
Transcription initiation factor TFIID subunit 1-like;Transcription initiation factor TFIID subunit 1	TAF1L;TAF1	-0.0631546	0.378357	0.0860297	0.156364	0.0200179	0.652003	0.0838114	0.0779377
Ephrin type-A receptor 1	EPHA1	-0.346646	3.59432e-05	-0.10194	0.0246435	-0.301458	8.65553e-05	-0.123254	0.00297999
Voltage-dependent anion-selective channel protein 1	VDAC1	0.0637258	0.291164	0.15005	0.0410991	0.305306	0.000476296	0.263215	0.00101618
Receptor tyrosine-protein kinase erbB-3	ERBB3	-0.0274987	0.532673	-0.122574	0.052284	0.057882	0.265913	0.354335	2.30705e-05
Succinate dehydrogenase [ubiquinone] iron-sulfur subunit, mitochondrial	SDHB	0.059013	0.0972535	-0.0371875	0.22229	0.0855397	0.0365557	0.109755	0.018114
CD9 antigen	CD9	0.049179	0.621971	0.10238	0.0665676	0.328694	0.000113668	0.318118	0.000311564
2-oxoisovalerate dehydrogenase subunit beta, mitochondrial	BCKDHB	-0.0814031	0.115284	-0.138152	0.00420525	0.0116	0.737041	-0.128255	0.0060291
Catechol O-methyltransferase	COMT	-0.00635134	0.888047	-0.0422461	0.36747	-0.0776802	0.072095	0.00588162	0.851643
Protein-glutamine gamma-glutamyltransferase 2	TGM2	0.10319	0.12678	0.123337	0.0825208	-0.00771112	0.89955	0.0594373	0.290035
Methylmalonyl-CoA mutase, mitochondrial	MUT	-0.0332959	0.342035	-0.0931227	0.0131805	0.0126357	0.7317	-0.0015659	0.954365
Oxysterol-binding protein 1	OSBP	0.018338	0.61368	-0.0218478	0.526121	0.0065249	0.860436	0.00375691	0.913755
Protein-L-isoaspartate(D-aspartate) O-methyltransferase	PCMT1	0.0277487	0.448163	0.0568483	0.104845	0.0160065	0.72857	0.104774	0.00938699
rRNA 2-O-methyltransferase fibrillarin	FBL	0.0364694	0.41808	-0.00103465	0.980306	0.0338607	0.409353	-0.00626127	0.85784
Trifunctional purine biosynthetic protein adenosine-3;Phosphoribosylamine--glycine ligase;Phosphoribosylformylglycinamidine cyclo-ligase;Phosphoribosylglycinamide formyltransferase	GART	-0.0202371	0.53414	-0.0208962	0.63342	-0.0596287	0.214084	-0.023984	0.419957
Cadherin-3	CDH3	0.144337	0.0203843	-0.086769	0.0649405	0.263159	0.0012893	0.0403891	0.319567
Multifunctional protein ADE2;Phosphoribosylaminoimidazole-succinocarboxamide synthase;Phosphoribosylaminoimidazole carboxylase	PAICS	-0.0219266	0.502754	-0.0390025	0.205703	-0.0887268	0.0200569	-0.0365577	0.38657
Iduronate 2-sulfatase;Iduronate 2-sulfatase 42 kDa chain;Iduronate 2-sulfatase 14 kDa chain	IDS	-0.0284429	0.615897	-0.0537115	0.196523	0.288198	0.00259173	0.0694059	0.212203
Non-specific lipid-transfer protein	SCP2	0.00459828	0.936973	-0.0102433	0.809115	0.0637549	0.146322	0.0115953	0.77246
Ubiquitin-like modifier-activating enzyme 1	UBA1	0.00355589	0.926822	-0.0563822	0.0928365	-0.0359718	0.323953	0.0239663	0.398633
Nucleoside diphosphate kinase B;Putative nucleoside diphosphate kinase	NME2;NME2P1	0.0545846	0.254555	0.224271	0.000394493	0.123635	0.120177	0.259268	0.000190693
Ectonucleotide pyrophosphatase/phosphodiesterase family member 1;Alkaline phosphodiesterase I;Nucleotide pyrophosphatase	ENPP1	-0.0275254	0.644299	0.0605527	0.298022	0.256391	0.0192173	0.225108	0.0049379
Upstream stimulatory factor 1	USF1	0.0214456	0.903584	-0.112465	0.584245	-0.15766	0.408707	-0.189419	0.312175
Cornifin-B	SPRR1B	0.120933	0.280702	-0.0605005	0.499842	0.0248995	0.808836	-0.368515	0.0836931
NADPH:adrenodoxin oxidoreductase, mitochondrial	FDXR	0.0675188	0.173181	-0.0189822	0.680512	0.100564	0.0806803	0.0844744	0.0931889
Heterogeneous nuclear ribonucleoproteins A2/B1	HNRNPA2B1	0.0725966	0.127692	-0.0752858	0.0973531	-0.0245705	0.613268	-0.0453556	0.215651
MHC class II regulatory factor RFX1	RFX1	0.0164098	0.716954	0.0174787	0.70849	0.0699622	0.291771	0.0420652	0.174056
E3 ubiquitin-protein ligase CBL	CBL	-0.0107483	0.767533	-0.027194	0.439571	-0.0805215	0.116579	-0.0963485	0.019793
cAMP-dependent protein kinase catalytic subunit beta	PRKACB	0.0559847	0.500298	0.183683	0.00382962	-0.0575912	0.211499	0.0904558	0.0328288
Cytochrome b-c1 complex subunit 2, mitochondrial	UQCRC2	-0.0207966	0.576684	-0.0760751	0.0704766	-0.0494885	0.237866	-0.0565059	0.180831
Protein-glutamine gamma-glutamyltransferase K	TGM1	-0.418361	0.00269462	-0.327951	0.0111072	-0.0708558	0.42973	-0.189422	0.0390866
Ferrochelatase, mitochondrial	FECH	0.00779522	0.835003	-0.0550743	0.310921	0.111931	0.0198376	0.127068	0.00968024
Transcription elongation factor A protein 1	TCEA1	0.00331884	0.95042	0.0152225	0.76265	0.0712318	0.162295	0.100169	0.0928744
Integrin alpha-6;Integrin alpha-6 heavy chain;Integrin alpha-6 light chain;Processed integrin alpha-6	ITGA6	-0.00265037	0.958606	-0.00371397	0.903525	0.26511	0.000302664	0.0709533	0.065978
Splicing factor, proline- and glutamine-rich	SFPQ	-0.0509583	0.141376	-0.0593859	0.115224	-0.0136777	0.632457	0.0146835	0.598573
Tubulin gamma-1 chain;Tubulin gamma-2 chain	TUBG1;TUBG2	0.0163376	0.649569	0.259657	0.0699793	0.465529	4.44702e-05	0.453921	1.00364e-05
Peptidyl-prolyl cis-trans isomerase B	PPIB	-0.0128877	0.784433	-0.0423766	0.223788	0.128821	0.00400251	0.0942044	0.0090672
NAD-dependent malic enzyme, mitochondrial	ME2	-0.0370779	0.354819	-0.0453708	0.229551	0.109911	0.0267519	0.0574094	0.136217
Tryptophan--tRNA ligase, cytoplasmic;T1-TrpRS;T2-TrpRS	WARS	-0.0296565	0.414168	-0.0432463	0.268419	-0.0736629	0.208938	-0.0187994	0.614868
40S ribosomal protein S3	RPS3	-0.025266	0.520463	-0.0502688	0.274177	-0.167486	0.00177199	-0.0904446	0.0339564
Myogenic factor 6	MYF6	0.0215699	0.672199	0.0710974	0.182491	-0.0440174	0.455029	-0.00208632	0.980793
Glycine cleavage system H protein, mitochondrial	GCSH	-0.0471746	0.314409	-0.0503017	0.324517	-0.0520186	0.276357	-0.0415909	0.286093
Ribosomal protein S6 kinase beta-1	RPS6KB1	-0.248334	0.000121596	-0.123421	0.00472908	-0.426676	1.02672e-05	-0.243501	0.000216082
Tyrosine-protein kinase JAK1	JAK1	-0.0704903	0.0592759	0.0166691	0.608205	0.0640303	0.19886	0.145206	0.029108
Receptor-type tyrosine-protein phosphatase epsilon	PTPRE	-0.0136231	0.667838	-0.0485941	0.111031	0.0624326	0.0691849	0.0426528	0.136959
Receptor-type tyrosine-protein phosphatase gamma	PTPRG	0.0600571	0.12418	-0.0486053	0.47673	0.225643	0.000366333	0.192795	0.000918117
Nuclear autoantigen Sp-100	SP100	0.192779	0.148084	0.347108	0.0145932	0.494073	0.00369985	0.447682	0.00385515
Nuclear transcription factor Y subunit alpha	NFYA	0.0472007	0.580135	0.0901265	0.146183	0.123416	0.0600894	0.141246	0.0933669
Adenosylhomocysteinase	AHCY	-0.0411684	0.442399	0.0952755	0.0344335	0.0354667	0.444515	0.0864451	0.0246609
Cofilin-1	CFL1	0.0198033	0.64311	-0.00274077	0.942659	-0.0503193	0.273293	0.0459442	0.234719
Eukaryotic translation initiation factor 4B	EIF4B	0.0566577	0.197891	0.0200773	0.631687	-0.120922	0.0339223	-0.0678118	0.100604
Factor VIII intron 22 protein	F8A1	0.0773351	0.412628	0.0989978	0.159382	-0.0584833	0.313248	0.0271979	0.658658
Plasma membrane calcium-transporting ATPase 4	ATP2B4	0.00438153	0.920907	0.0617906	0.208004	0.236684	0.0066804	0.101956	0.036205
Diacylglycerol kinase alpha	DGKA	-0.0467096	0.258833	-0.0681696	0.142355	0.0986176	0.158615	-0.0172996	0.674963
Trans-acting T-cell-specific transcription factor GATA-3	GATA3	-0.218005	0.000952119	0.178056	0.00109758	-0.1744	0.0682064	0.303862	0.000105586
Carnitine O-palmitoyltransferase 2, mitochondrial	CPT2	-0.0528318	0.271067	-0.131062	0.0212557	-0.117656	0.0500143	-0.0465257	0.329094
Thymidylate kinase	DTYMK	0.00844258	0.836951	-0.003881	0.893328	0.0226799	0.561529	0.0436009	0.277696
Ribonucleoside-diphosphate reductase large subunit	RRM1	-0.0450532	0.209269	-0.0681516	0.0438135	-0.0892298	0.016955	-0.0675996	0.0341178
Cytochrome c oxidase subunit 7B, mitochondrial	COX7B	0.152128	0.00736397	0.167989	0.00753248	0.110997	0.0395098	0.103459	0.23975
G1/S-specific cyclin-D1	CCND1	-0.182917	0.00160292	-0.0435078	0.208497	-1.51039	1.3848e-07	-0.917441	1.06867e-07
Rab proteins geranylgeranyltransferase component A 1	CHM	-0.00396656	0.944379	0.341432	0.000109647	0.420557	0.000123909	0.25179	0.0149912
COUP transcription factor 2;COUP transcription factor 1	NR2F2;NR2F1	-0.00819429	0.856406	0.0158134	0.700799	0.0342065	0.465948	0.117717	0.0356408
Elongation factor 1-beta	EEF1B2	0.0356562	0.488084	0.0246241	0.637041	-0.0105805	0.866574	0.049501	0.278823
ATP synthase F(0) complex subunit B1, mitochondrial	ATP5F1	0.014847	0.766122	0.254503	0.00124967	0.265511	0.00444961	0.312201	0.000747304
Low molecular weight phosphotyrosine protein phosphatase	ACP1	-0.0123213	0.73295	-0.00631392	0.858669	-0.0237529	0.57265	-0.0520774	0.182589
Protein kinase C eta type	PRKCH	-0.0935533	0.0551885	-0.101269	0.0431359	0.067041	0.445389	0.019328	0.634204
Acetyl-CoA acetyltransferase, mitochondrial	ACAT1	0.0157776	0.64133	0.0187241	0.574396	0.0550949	0.182763	0.0679398	0.0670233
G1/S-specific cyclin-E1	CCNE1	0.0383673	0.840196	0.247328	0.211187	-0.128204	0.532216	-0.168845	0.353591
DNA-directed RNA polymerase II subunit RPB1	POLR2A	-0.0289192	0.398162	-0.0352769	0.291356	-0.239848	0.000234536	-0.0980954	0.0152486
Cyclin-dependent kinase 2	CDK2	-0.04227	0.250138	-0.189099	0.00118588	-0.363806	1.98646e-05	-0.108519	0.00725124
Adenomatous polyposis coli protein	APC	0.0339236	0.805034	-0.00907803	0.904628	-0.383494	0.0209624	-0.0801117	0.468976
Beta-adrenergic receptor kinase 1	ADRBK1	0.0088572	0.814011	-0.0102117	0.785659	-0.129591	0.0252533	-0.0267745	0.501939
Atypical chemokine receptor 3	ACKR3	-0.357279	0.00061438	0.0282878	0.546189	-0.601936	0.000565781	-0.246781	0.0122267
DNA replication licensing factor MCM3	MCM3	-0.0115655	0.710235	-0.0128931	0.673321	-0.0357846	0.505905	0.0580934	0.0942819
Nuclear transcription factor Y subunit beta	NFYB	0.0433385	0.442362	0.0393966	0.494942	-0.108834	0.171495	-0.0487966	0.388329
3-mercaptopyruvate sulfurtransferase	MPST	0.040595	0.378226	0.0368937	0.588102	-0.000356192	0.994024	0.00319842	0.940918
40S ribosomal protein S12	RPS12	-0.114135	0.0819342	-0.0992185	0.087485	-0.300762	3.13156e-05	-0.252477	0.000203043
Bromodomain-containing protein 2	BRD2	0.103669	0.0294522	0.0147534	0.700816	-0.38768	2.8466e-05	-0.197303	0.00136772
Tumor necrosis factor receptor superfamily member 6	FAS	-0.00547811	0.916381	-0.0675831	0.265482	0.0668054	0.250898	-0.0351401	0.511311
Transcriptional repressor protein YY1	YY1	0.00180603	0.956219	0.132809	0.00475902	0.182076	0.00526513	0.222615	0.000202091
DnaJ homolog subfamily B member 1	DNAJB1	0.0483107	0.246274	0.0206174	0.542255	-0.119658	0.010472	-0.0726759	0.0749135
DnaJ homolog subfamily B member 2	DNAJB2	0.0745171	0.22736	0.0398454	0.496912	0.0356688	0.477885	0.019747	0.732398
ATP synthase subunit alpha, mitochondrial	ATP5A1	0.0163587	0.715656	0.00205706	0.960172	0.0807105	0.0881431	0.0487237	0.262289
Proteasome subunit alpha type-1	PSMA1	0.0193051	0.674863	0.131141	0.0277611	0.15137	0.0689869	0.245994	0.000766229
Proteasome subunit alpha type-2	PSMA2	-0.00700364	0.896311	0.156179	0.00266936	0.179134	0.00165902	0.246179	0.000321439
Proteasome subunit alpha type-3	PSMA3	-0.0326626	0.440086	-0.111997	0.0339748	-0.0651125	0.156348	-0.0669145	0.195337
Proteasome subunit alpha type-4	PSMA4	0.138697	0.240422	-0.00121676	0.992844	0.113691	0.408894	0.0307247	0.793214
Protein S100-P	S100P	0.805866	0.230488	0.312133	0.41466	-0.0141635	0.971359	-0.0242985	0.949817
NF-kappa-B inhibitor alpha	NFKBIA	-0.121184	0.188185	0.240752	0.0540045	-0.171313	0.00458317	0.243809	0.0100237
Integrin alpha-3;Integrin alpha-3 heavy chain;Integrin alpha-3 light chain	ITGA3	-0.0294543	0.476749	-0.151579	0.0106506	0.135113	0.0274053	0.0669962	0.252048
Tyrosine-protein phosphatase non-receptor type 3	PTPN3	-0.228132	0.00288768	-0.231421	0.0209788	-0.312747	0.000321589	-0.291847	0.000798633
Probable ATP-dependent RNA helicase DDX6	DDX6	0.0183077	0.617358	-0.00112904	0.973627	-0.0506019	0.15354	-0.00738206	0.807989
DNA (cytosine-5)-methyltransferase 1	DNMT1	-0.0251623	0.460855	-0.0631483	0.089082	-0.188891	0.000946022	-0.134293	0.00357154
Splicing factor U2AF 65 kDa subunit	U2AF2	0.000522123	0.988838	0.0437962	0.196065	0.0744894	0.127265	0.14988	0.00291717
60S ribosomal protein L13	RPL13	-0.083876	0.301339	-0.0847853	0.549841	-0.0589788	0.815375	-0.329596	0.00397694
Rab proteins geranylgeranyltransferase component A 2	CHML	-0.0616057	0.451212	-0.0905054	0.096195	0.140917	0.0382495	-0.0684081	0.201494
Isovaleryl-CoA dehydrogenase, mitochondrial	IVD	0.104828	0.0470572	0.0224431	0.523441	0.102467	0.0242269	0.0817143	0.047956
Alpha-1,3-mannosyl-glycoprotein 2-beta-N-acetylglucosaminyltransferase	MGAT1	0.0129273	0.720922	-0.0654462	0.153287	-0.0190116	0.618793	-0.0396974	0.301925
High mobility group protein B2	HMGB2	0.0663703	0.469144	0.633063	0.000219428	0.587233	0.0276267	0.782734	7.30097e-05
Polypyrimidine tract-binding protein 1	PTBP1	-0.0163037	0.586876	0.105537	0.0376617	-0.00550812	0.909744	0.16263	0.000607531
Threonine--tRNA ligase, cytoplasmic	TARS	0.0147163	0.68009	0.0126898	0.68543	0.0140202	0.732972	0.073495	0.0560935
Valine--tRNA ligase	VARS	-0.0599332	0.149935	-0.0621027	0.200216	-0.00475615	0.892318	-0.0631848	0.0955331
Elongation factor 1-gamma	EEF1G	-0.0305454	0.414277	-0.0948535	0.0276825	-0.149017	0.00292585	-0.144219	0.00490088
Peptidyl-prolyl cis-trans isomerase FKBP2	FKBP2	0.373232	0.00225906	0.485828	0.000308418	0.40567	1.10687e-05	0.514811	2.26144e-06
Erythrocyte band 7 integral membrane protein	STOM	-0.0670036	0.156164	-0.118942	0.0129634	0.0357687	0.273178	-0.0645809	0.0358413
Adenylate kinase 4, mitochondrial	AK4	0.079138	0.140777	0.0870937	0.166556	0.117032	0.0540088	0.0672794	0.146844
Amine oxidase [flavin-containing] B	MAOB	0.0326326	0.575333	-0.0133815	0.867925	0.102147	0.0450666	0.0511705	0.428302
14-3-3 protein theta	YWHAQ	-0.014838	0.664535	-0.0120605	0.70784	-0.0351682	0.44667	-0.00329162	0.92235
Mitogen-activated protein kinase 3	MAPK3	-0.0773664	0.078942	-0.0914065	0.0435607	-0.086826	0.126369	-0.106865	0.0204339
MAP/microtubule affinity-regulating kinase 3	MARK3	0.0140099	0.710208	0.0504479	0.207766	0.0422604	0.308689	0.0592754	0.146018
V-type proton ATPase 16 kDa proteolipid subunit	ATP6V0C	0.154465	0.198029	0.215897	0.157939	0.360498	0.00592634	0.216783	0.0963579
Aryl hydrocarbon receptor nuclear translocator	ARNT	-0.128268	0.034126	-0.110839	0.0150506	-0.279921	0.000311007	-0.212784	0.000735295
Ceramide synthase 1	CERS1	0.18837	0.178578	0.0617238	0.569808	0.38746	0.0273817	0.120644	0.401472
60S ribosomal protein L10	RPL10	-0.0633675	0.535935	0.0450672	0.698106	0.422892	0.108455	0.0898125	0.255935
Replication protein A 70 kDa DNA-binding subunit;Replication protein A 70 kDa DNA-binding subunit, N-terminally processed	RPA1	-0.0075069	0.807915	-0.0208611	0.482304	-0.0129229	0.664304	-0.00742597	0.784131
DNA-(apurinic or apyrimidinic site) lyase;DNA-(apurinic or apyrimidinic site) lyase, mitochondrial	APEX1	0.0323058	0.353051	0.0669174	0.0647618	0.15559	0.00239491	0.261295	8.43647e-05
Deoxycytidine kinase	DCK	-0.0137967	0.79189	-0.0348434	0.502977	-0.0670463	0.314334	-0.0883847	0.219651
CAD protein;Glutamine-dependent carbamoyl-phosphate synthase;Aspartate carbamoyltransferase;Dihydroorotase	CAD	0.0186616	0.614983	0.00704882	0.832527	0.0103461	0.809052	-0.0421692	0.260752
Calreticulin	CALR	0.0948316	0.264309	-0.0041647	0.957601	0.0723928	0.444136	0.0162959	0.820155
Microtubule-associated protein 4	MAP4	-0.0434931	0.25015	-0.0417132	0.359535	0.148192	0.00172295	0.0384532	0.296269
Calnexin	CANX	0.0662368	0.0795246	0.0624212	0.0678382	0.179896	0.00278951	0.0976554	0.0139123
Phosphatidylinositol 3-kinase regulatory subunit alpha	PIK3R1	-0.0161322	0.827423	-0.0543899	0.206736	-0.164883	0.00274733	-0.0508092	0.184395
Proteasome subunit alpha type-5	PSMA5	0.00495463	0.930917	0.0292889	0.505091	-0.0138359	0.745618	0.00452316	0.933957
Proteasome subunit beta type-4	PSMB4	-0.0380985	0.386827	-0.0553079	0.0872983	-0.0315229	0.38678	-0.0301388	0.373089
Proteasome subunit beta type-6	PSMB6	-0.0528488	0.461084	-0.0349162	0.582503	-0.0268077	0.659602	-0.0263761	0.685555
Proteasome subunit beta type-5	PSMB5	-0.0333451	0.503102	-0.0924962	0.0717104	-0.137531	0.0204392	-0.1031	0.0728921
ATP-binding cassette sub-family D member 3	ABCD3	-0.0228396	0.597946	-0.0317399	0.39245	0.160485	0.00338424	0.0475025	0.161129
Sperm-specific antigen 2	SSFA2	-0.0426785	0.3392	-0.0508103	0.261958	0.020409	0.671081	0.0152337	0.722393
ETS domain-containing protein Elk-4	ELK4	0.0449796	0.428602	-0.0219709	0.686156	-0.606649	0.000298621	-0.0915273	0.217776
NADH-ubiquinone oxidoreductase 75 kDa subunit, mitochondrial	NDUFS1	0.0554655	0.135915	0.0234369	0.465417	0.0980382	0.0217639	0.096939	0.0234023
DNA polymerase delta catalytic subunit	POLD1	-0.0245251	0.419595	-0.0921289	0.0316016	-0.0242735	0.448886	-0.0102119	0.719487
Transcriptional enhancer factor TEF-1	TEAD1	-0.114447	0.119653	-0.0914918	0.163406	-0.0243084	0.680156	-0.00839924	0.89809
Mitogen-activated protein kinase 1	MAPK1	0.0485134	0.150323	-0.0415821	0.190032	-0.0336215	0.308609	-0.0336916	0.27113
Grancalcin	GCA	-0.0163658	0.836849	-0.0867521	0.149249	0.0521653	0.340268	-0.0357418	0.480895
Retinoic acid receptor RXR-beta	RXRB	-0.0227225	0.802733	-0.135715	0.0407179	-0.234717	0.00110533	-0.0840782	0.0708274
DNA repair protein complementing XP-G cells	ERCC5	0.0352857	0.515328	-0.0547784	0.38256	0.148494	0.0632413	-0.0210069	0.772552
Retinoblastoma-like protein 1	RBL1	-0.0868146	0.382345	-0.261665	0.0284814	-0.56667	0.000757549	-0.40646	0.00279271
Granulins;Acrogranin;Paragranulin;Granulin-1;Granulin-2;Granulin-3;Granulin-4;Granulin-5;Granulin-6;Granulin-7	GRN	0.0698928	0.327016	0.53946	9.53389e-06	0.401225	0.0402296	0.735516	1.71093e-06
Cytosol aminopeptidase	LAP3	-0.00537414	0.887734	-0.0276522	0.521953	0.0797156	0.101036	0.0998606	0.0205913
General transcription factor IIE subunit 1	GTF2E1	0.0124139	0.846391	-0.0614165	0.431289	-0.0676021	0.246267	-0.0396251	0.507927
Transcription initiation factor IIE subunit beta	GTF2E2	0.00103966	0.97874	-0.0626667	0.150874	-0.0856792	0.112738	-0.0896607	0.0557821
Proprotein convertase subtilisin/kexin type 6	PCSK6	0.132675	0.397238	0.209298	0.0918953	0.158008	0.231439	0.0189112	0.889559
Tripeptidyl-peptidase 2	TPP2	-0.00796693	0.830733	-0.0418213	0.182997	-0.025849	0.441346	-0.079518	0.023293
Inositol monophosphatase 1	IMPA1	0.0521482	0.384321	0.0368947	0.312026	0.0487228	0.210408	0.105757	0.0160813
Ephrin type-A receptor 2	EPHA2	-0.317701	0.000218239	-0.0709213	0.27404	-0.231208	0.00018834	-0.250626	0.000111983
Ephrin type-B receptor 2	EPHB2	-0.712205	3.80896e-05	-0.0626918	0.512111	0.0124122	0.855111	-0.0236287	0.801542
Tyrosine-protein phosphatase non-receptor type 6	PTPN6	0.0118557	0.767379	-0.0433014	0.166123	0.0452867	0.161146	0.020594	0.456209
SHC-transforming protein 1	SHC1	0.0551079	0.214201	0.0521798	0.109284	0.0102728	0.771036	0.081678	0.0195709
DNA-3-methyladenine glycosylase	MPG	0.011478	0.772129	0.0241845	0.526165	0.0362005	0.516311	0.129602	0.00315218
Cellular retinoic acid-binding protein 2	CRABP2	0.0510548	0.346051	0.0172778	0.663565	-0.0825801	0.113497	-0.0378928	0.461752
AT-rich interactive domain-containing protein 4A	ARID4A	-0.0561796	0.167037	-0.0863817	0.108821	-0.0943854	0.0361663	-0.0588777	0.14644
Lysine-specific demethylase 5A	KDM5A	-0.0280948	0.649397	-0.0375927	0.39079	0.0639934	0.407325	0.177017	0.00676087
Transketolase	TKT	-0.00853911	0.830871	0.113651	0.00526259	0.0709284	0.33716	0.100969	0.00715771
RNA-binding motif, single-stranded-interacting protein 1	RBMS1	0.0302296	0.392561	-0.00290605	0.930105	-0.0698796	0.0676248	-0.0156903	0.586889
Protein PML	PML	0.0818861	0.117294	0.0304439	0.672462	0.149849	0.0405096	0.107502	0.0463158
Non-receptor tyrosine-protein kinase TYK2	TYK2	0.0926645	0.0581274	0.131555	0.0176376	0.0231113	0.776784	0.103229	0.122449
Elongation factor 1-delta	EEF1D	-0.0303699	0.579693	0.34091	0.000794313	0.147813	0.39462	0.220371	0.00498379
Cellular retinoic acid-binding protein 1	CRABP1	0.0216322	0.638203	0.0840877	0.0655057	-0.027458	0.644096	0.0887466	0.0259168
Myristoylated alanine-rich C-kinase substrate	MARCKS	-0.037726	0.432847	-0.0700173	0.193697	0.00808667	0.82267	0.0203353	0.660952
Guanine nucleotide-binding protein subunit alpha-11	GNA11	-0.0206052	0.672032	0.036423	0.440192	0.0934023	0.0972998	0.0642631	0.241495
Delta-1-pyrroline-5-carboxylate dehydrogenase, mitochondrial	ALDH4A1	0.0974979	0.0124126	0.0259526	0.381656	0.171495	0.00134343	0.0854598	0.027154
Phenazine biosynthesis-like domain-containing protein	PBLD	-0.0382214	0.561282	-0.0740353	0.0793653	0.0917161	0.0660167	-0.0260941	0.521258
Endoplasmic reticulum resident protein 29	ERP29	-0.018938	0.717331	-0.0322586	0.68802	-0.00671623	0.900495	-0.00306138	0.955748
Peroxiredoxin-6	PRDX6	0.0870723	0.0285535	0.00421157	0.925834	-0.0871845	0.0419554	0.0277982	0.504508
Flavin reductase (NADPH)	BLVRB	-0.0342367	0.451713	-0.00712372	0.853085	-0.108598	0.0374404	0.00491215	0.876884
Peroxiredoxin-5, mitochondrial	PRDX5	0.100275	0.0360697	0.043495	0.301937	-0.0273123	0.475094	0.0712855	0.0974917
D-dopachrome decarboxylase;D-dopachrome decarboxylase-like protein	DDT;DDTL	0.031869	0.46127	0.00853482	0.837374	-0.00268402	0.961939	0.0622505	0.247242
GTP cyclohydrolase 1 feedback regulatory protein	GCHFR	0.345447	0.0669533	-0.239583	0.0959807	0.157814	0.295564	-0.157184	0.563148
Thioredoxin-dependent peroxide reductase, mitochondrial	PRDX3	0.121219	0.0176862	0.0905312	0.0285244	0.101823	0.0131287	0.122245	0.00642242
ATP synthase subunit delta, mitochondrial	ATP5D	0.0211429	0.780861	-0.010008	0.892482	-0.128862	0.0840482	-0.122292	0.141638
60S ribosomal protein L12	RPL12	-0.0301034	0.40458	-0.0925762	0.041723	-0.213668	0.000658326	-0.213685	0.000334071
Enoyl-CoA hydratase, mitochondrial	ECHS1	0.0468148	0.345284	0.0256699	0.586725	0.141469	0.0356118	0.162973	0.00356521
UMP-CMP kinase	CMPK1	-0.0137155	0.78681	0.0460429	0.203831	0.0256436	0.478239	0.0954335	0.0167345
Phosphatidylethanolamine-binding protein 1;Hippocampal cholinergic neurostimulating peptide	PEBP1	0.0235195	0.743806	-0.000324748	0.99454	-0.113956	0.0505362	0.00660108	0.888146
Protein disulfide-isomerase A3	PDIA3	0.0189505	0.69308	-0.0173397	0.721177	0.0929773	0.0386347	0.0561186	0.122613
Serine/threonine-protein phosphatase 2A 65 kDa regulatory subunit A alpha isoform	PPP2R1A	-0.0695423	0.139799	-0.000100156	0.997863	-0.0427922	0.370652	0.0121793	0.673706
Serine/threonine-protein phosphatase 2A 65 kDa regulatory subunit A beta isoform	PPP2R1B	-0.0784042	0.0430367	-0.0222676	0.559743	-0.210172	0.000450843	-0.111103	0.0234589
Cell division cycle protein 27 homolog	CDC27	0.00672501	0.893058	-0.0646111	0.168411	0.0462933	0.315891	-0.0675719	0.164064
G1/S-specific cyclin-D3	CCND3	-0.20948	0.0972953	-0.222306	0.101978	-0.521907	0.000240769	-0.470466	0.0114946
M-phase inducer phosphatase 3	CDC25C	-0.00393736	0.972943	-0.186085	0.125391	-0.0554756	0.618074	0.0453279	0.709827
Peptidyl-prolyl cis-trans isomerase F, mitochondrial	PPIF	-0.0184431	0.566343	-0.0168992	0.632611	0.0378466	0.512732	0.0212935	0.561441
NK-tumor recognition protein;Putative peptidyl-prolyl cis-trans isomerase	NKTR	0.0146263	0.797949	0.0688535	0.0534513	0.186591	0.00656988	0.0845772	0.0332894
Glycylpeptide N-tetradecanoyltransferase 1	NMT1	-0.0795228	0.176293	-0.197768	0.00194091	-0.0052925	0.917908	-0.03091	0.511529
Heme oxygenase 2	HMOX2	-0.0196109	0.586194	-0.104399	0.0105681	0.022364	0.541504	-0.105764	0.0144945
Adenylosuccinate synthetase isozyme 2	ADSS	-0.0485594	0.22834	-0.107372	0.0327164	-0.0914926	0.0554167	-0.0748937	0.0790578
Alpha-2-macroglobulin receptor-associated protein	LRPAP1	0.0558215	0.159239	0.0898956	0.0392249	0.27027	0.000184718	0.170479	0.00256966
Translocator protein	TSPO	0.0470126	0.678815	-0.098504	0.329916	0.124125	0.235693	-0.0342135	0.715264
Adenylosuccinate lyase	ADSL	-0.00518048	0.911315	-0.057409	0.179336	-0.0745874	0.130845	-0.0439926	0.280839
CAP-Gly domain-containing linker protein 1	CLIP1	-0.0184056	0.646406	-0.0596607	0.079748	-0.0649895	0.117967	-0.0826404	0.060617
Sorcin	SRI	0.0993481	0.144977	0.0815979	0.388693	0.0357721	0.561803	0.00243971	0.980449
Glutathione S-transferase theta-1	GSTT1	0.132367	0.486744	0.208398	0.199182	-0.0945153	0.699758	0.256319	0.0997834
Leukocyte elastase inhibitor	SERPINB1	0.0236357	0.500286	-0.00342863	0.915069	-0.00360858	0.91223	0.0303711	0.372829
High affinity cationic amino acid transporter 1	SLC7A1	-0.0883255	0.193687	-0.078371	0.208844	-0.0807629	0.139115	-0.124393	0.0274125
Aldehyde dehydrogenase X, mitochondrial	ALDH1B1	-0.0378991	0.230209	-0.0698234	0.0918124	-0.0588833	0.0856026	-0.0193182	0.450061
Aldehyde dehydrogenase, dimeric NADP-preferring	ALDH3A1	-0.0926639	0.0681605	-0.0380396	0.481176	0.157343	0.0385511	0.196402	0.0123216
DNA-directed RNA polymerase II subunit RPB2	POLR2B	-0.00353444	0.915967	0.0183693	0.548804	-0.177609	0.00574959	-0.0968536	0.0223561
Succinate dehydrogenase [ubiquinone] flavoprotein subunit, mitochondrial	SDHA	0.00344178	0.944701	0.0238839	0.590989	0.0257188	0.599557	0.0356383	0.429657
Coronin-1A	CORO1A	-0.053316	0.374362	-0.0374041	0.469285	0.0306385	0.561921	-0.00835601	0.870471
Rab GDP dissociation inhibitor alpha	GDI1	0.0207976	0.47293	-0.0363531	0.258115	-0.0392314	0.247807	-0.0595362	0.152695
S-adenosylmethionine synthase isoform type-2	MAT2A	0.062108	0.119106	0.0756588	0.0657411	-0.534955	3.75119e-06	-0.386951	0.000114969
Homeobox protein Hox-C13	HOXC13	-0.163609	0.102664	0.137963	0.0339034	-0.453354	0.00731138	-0.264233	0.00169264
cAMP-dependent protein kinase type I-beta regulatory subunit	PRKAR1B	0.128191	0.0405253	0.0935049	0.016872	-0.633041	8.79645e-07	-0.547674	6.06053e-06
cAMP-dependent protein kinase type II-beta regulatory subunit	PRKAR2B	0.0278479	0.384618	-0.0269954	0.393317	0.215458	0.000455319	0.0775497	0.0508565
Ribonucleoside-diphosphate reductase subunit M2	RRM2	-0.0435076	0.515395	-0.0772073	0.156646	-0.556101	7.69361e-06	-0.504275	3.54045e-06
Syndecan-4	SDC4	0.109119	0.228799	-0.0105212	0.909439	0.150482	0.310673	-0.0303323	0.683547
Nucleolysin TIA-1 isoform p40	TIA1	-0.0447823	0.268072	-0.120399	0.0300912	-0.121819	0.0331224	-0.0997236	0.0181115
DnaJ homolog subfamily A member 1	DNAJA1	0.0124762	0.727812	0.0223596	0.536084	-0.341121	0.000124771	-0.299161	9.69494e-05
RAC-alpha serine/threonine-protein kinase	AKT1	-0.041312	0.326966	0.0511256	0.201105	-0.0188312	0.667481	0.105568	0.0918246
RAC-beta serine/threonine-protein kinase	AKT2	0.0284448	0.617595	0.0313908	0.571317	-0.396294	9.54783e-05	-0.0168352	0.802001
Cytochrome b-c1 complex subunit 1, mitochondrial	UQCRC1	0.00183746	0.961712	-0.025321	0.515628	0.118884	0.0180686	0.117241	0.0146724
3-hydroxyisobutyrate dehydrogenase, mitochondrial	HIBADH	0.0815392	0.232013	0.0414199	0.518639	0.211128	0.000768544	0.115638	0.0380987
Bifunctional purine biosynthesis protein PURH;Phosphoribosylaminoimidazolecarboxamide formyltransferase;IMP cyclohydrolase	ATIC	-0.00358371	0.920928	0.0778648	0.0265041	0.0596532	0.261188	0.137901	0.00163344
Heterogeneous nuclear ribonucleoprotein H3	HNRNPH3	0.011046	0.814941	-0.00117511	0.978082	-0.0947328	0.0452521	-0.0294292	0.484311
Heterogeneous nuclear ribonucleoprotein H;Heterogeneous nuclear ribonucleoprotein H, N-terminally processed	HNRNPH1	0.0631849	0.156831	0.0217305	0.550531	-0.0285922	0.621217	0.0301448	0.370686
14-3-3 protein beta/alpha;14-3-3 protein beta/alpha, N-terminally processed	YWHAB	0.0141472	0.67929	0.011031	0.734363	0.11298	0.0142479	0.0688074	0.132566
14-3-3 protein sigma	SFN	0.0739931	0.301156	0.0300101	0.705175	-0.0202688	0.778171	0.0160675	0.810951
Stress-induced-phosphoprotein 1	STIP1	0.0130852	0.77783	0.13471	0.0110743	-0.0249781	0.7312	0.105281	0.00970027
Protein S100-A11;Protein S100-A11, N-terminally processed	S100A11	0.0352674	0.574814	-0.0249646	0.773549	0.018797	0.716522	-0.129179	0.326149
Neural cell adhesion molecule L1	L1CAM	-0.132979	0.0138293	-0.161589	0.00316462	-0.163889	0.0128907	-0.0964574	0.0687275
Type II inositol 1,4,5-trisphosphate 5-phosphatase	INPP5B	-0.088907	0.508728	-0.00710459	0.962571	0.210474	0.156411	0.115736	0.457853
Peroxiredoxin-2	PRDX2	-0.0387514	0.470623	0.0686499	0.115253	0.137116	0.00383815	0.133045	0.00674033
Glycerol kinase;Putative glycerol kinase 3	GK;GK3P	-0.14603	0.015144	0.0158713	0.681241	0.0906629	0.204287	0.562768	0.166967
Deoxycytidylate deaminase	DCTD	-0.0244115	0.654838	0.0470935	0.274732	-0.0298154	0.354197	0.0145411	0.63054
Pyrroline-5-carboxylate reductase 1, mitochondrial	PYCR1	0.010444	0.790818	0.0524285	0.251011	0.0617971	0.17199	0.0743465	0.118604
Interferon-induced guanylate-binding protein 2	GBP2	-0.0384221	0.538308	-0.0885711	0.0781557	0.0231316	0.628576	-0.0566047	0.148345
ETS-related transcription factor Elf-1	ELF1	0.0128029	0.801768	0.0444077	0.337838	-0.0765363	0.261427	0.121165	0.0067346
General transcription factor IIH subunit 1	GTF2H1	0.0670494	0.130814	-0.00538812	0.908504	0.0431662	0.264028	0.0131065	0.700758
60S ribosomal protein L9	RPL9	-0.0680426	0.219272	-0.101023	0.091973	-0.262097	0.00257088	-0.247874	0.0017416
Long-chain-fatty-acid--CoA ligase 1	ACSL1	-0.000303802	0.993368	-0.0703439	0.0475336	-0.091878	0.0327063	-0.0366978	0.233099
Kinesin-1 heavy chain	KIF5B	-0.0209408	0.569331	0.00967885	0.768543	0.0405112	0.457393	0.0779955	0.0511275
Cleavage stimulation factor subunit 2	CSTF2	-0.00641079	0.928552	-0.0805542	0.209533	0.0205621	0.717844	-0.0734399	0.295359
Deoxyuridine 5-triphosphate nucleotidohydrolase, mitochondrial	DUT	-0.032266	0.487342	-0.0504374	0.318807	-0.0377875	0.375218	0.0305454	0.499483
Multidrug resistance-associated protein 1	ABCC1	-0.0704162	0.141057	-0.0149703	0.674201	0.0761734	0.078517	-0.017515	0.570715
Cyclin-dependent kinases regulatory subunit 2	CKS2	-0.00484062	0.94864	0.0239845	0.69962	-0.750849	4.09807e-06	-0.449976	0.0155098
ATP-binding cassette sub-family D member 1	ABCD1	-0.0759404	0.299073	-0.176861	0.0221397	0.158542	0.0481106	-0.0104931	0.894101
Mannosyl-oligosaccharide 1,2-alpha-mannosidase IA	MAN1A1	0.0936216	0.190116	-0.0139432	0.823672	-0.205317	0.0166042	-0.21661	0.0148197
Dual specificity protein kinase TTK	TTK	0.0103269	0.852907	-0.112176	0.0734164	-0.0985717	0.0953051	0.134082	0.0332857
DNA replication licensing factor MCM4	MCM4	-0.0318959	0.369672	0.00287195	0.939177	0.0800449	0.082652	0.109882	0.0117166
DNA replication licensing factor MCM5	MCM5	-0.0269696	0.475862	-0.0401413	0.203096	0.00148935	0.966979	0.0152766	0.58254
DNA replication licensing factor MCM7	MCM7	0.00316399	0.91919	-0.0959556	0.010825	-0.113452	0.0112648	-0.0857026	0.0142984
N-acetylgalactosamine-6-sulfatase	GALNS	0.00111263	0.973537	-0.031562	0.460935	0.126988	0.00728265	0.0273298	0.426677
Syndecan-2	SDC2	0.254851	0.0804736	0.342363	0.0237707	0.358231	0.0948592	0.312461	0.0337889
Serine hydroxymethyltransferase, cytosolic	SHMT1	-0.0261517	0.483767	-0.0977843	0.0141403	-0.0860204	0.0264479	-0.0850272	0.0206533
Serine hydroxymethyltransferase, mitochondrial	SHMT2	0.00665509	0.912853	-0.00693942	0.865948	0.0172523	0.745261	0.00849861	0.835267
Bifunctional epoxide hydrolase 2;Cytosolic epoxide hydrolase 2;Lipid-phosphate phosphatase	EPHX2	0.334173	0.0454196	0.0637056	0.792889	0.439112	0.0188882	0.255807	0.0591856
Heat shock 70 kDa protein 4	HSPA4	-0.00322168	0.927618	-0.0293058	0.391575	-0.0863666	0.0821387	-0.0390212	0.287075
Mannose-6-phosphate isomerase	MPI	0.103165	0.0474403	0.116806	0.0493254	0.053663	0.11049	0.0681335	0.0891944
Glypican-1;Secreted glypican-1	GPC1	0.127733	0.192744	0.0285228	0.694752	-0.0877372	0.226981	0.0127347	0.86927
Profilin-2	PFN2	-0.0680483	0.13249	-0.08998	0.0619536	0.113236	0.0102345	-0.0233975	0.413402
Carbonic anhydrase-related protein	CA8	0.0943076	0.111008	-0.00124677	0.967714	-0.053935	0.296686	-0.0347027	0.415228
Catenin alpha-1	CTNNA1	0.0607762	0.06316	-0.0833124	0.0249644	-0.0596521	0.0859201	-0.0538321	0.0651459
Catenin beta-1	CTNNB1	0.125615	0.00351397	-0.0672373	0.0655607	0.0270701	0.390757	-0.0237826	0.477919
Polycomb complex protein BMI-1	BMI1	-0.0813826	0.0566643	-0.0694013	0.0728425	-0.168124	0.0183131	-0.127139	0.00398868
Polycomb group RING finger protein 2	PCGF2	0.0238592	0.899264	-0.232246	0.210082	0.0519127	0.730634	-0.268862	0.134841
Prohibitin	PHB	0.0481866	0.375755	-0.0529783	0.284689	0.0508572	0.446941	-0.0327412	0.442595
Serpin B6	SERPINB6	0.0362466	0.416954	-0.0236172	0.559614	0.0191263	0.536466	0.0601759	0.154327
Merlin	NF2	-0.0216698	0.504247	-0.00126973	0.97198	0.0191361	0.645025	-0.00350817	0.895189
Radixin	RDX	0.0030576	0.948126	-0.0348939	0.412191	0.0142718	0.800379	0.0493309	0.235597
Replication protein A 14 kDa subunit	RPA3	0.0290385	0.501957	-0.00528453	0.922627	-0.0405843	0.350696	-0.0756439	0.04591
Replication factor C subunit 4	RFC4	0.0313777	0.40302	-0.0307587	0.483132	0.0440703	0.295899	0.0806633	0.040516
Replication factor C subunit 2	RFC2	0.0152863	0.625558	-0.00646599	0.8558	-0.104433	0.0111895	0.00686334	0.843367
Replication factor C subunit 1	RFC1	-0.00745112	0.845153	-0.106452	0.0304088	-0.119676	0.0159576	-0.104812	0.0233382
60S ribosomal protein L22	RPL22	0.00188387	0.959118	-0.0346226	0.429624	-0.0338973	0.689623	-0.108067	0.0183272
General transcription factor IIF subunit 1	GTF2F1	0.0342296	0.417032	0.0290555	0.373345	0.0795718	0.146936	0.0788057	0.0287013
Sepiapterin reductase	SPR	0.0805991	0.242223	0.156862	0.0487388	0.0878215	0.106773	0.17647	0.0130905
Alpha-L-iduronidase	IDUA	0.0696241	0.205072	0.166362	0.00279739	0.344778	0.000564085	0.197426	0.000992628
Cystathionine beta-synthase	CBS	0.0325161	0.612342	0.280697	0.00154688	0.165183	0.15798	0.311888	0.00093752
Insulin receptor substrate 1	IRS1	0.0500147	0.192229	0.000189101	0.995942	0.123511	0.00823492	0.117346	0.0189113
Glycogen debranching enzyme;4-alpha-glucanotransferase;Amylo-alpha-1,6-glucosidase	AGL	0.035588	0.306113	0.083005	0.0346853	0.0534071	0.389772	0.0426006	0.33235
Myosin-9	MYH9	-0.0240076	0.557419	0.00498467	0.870951	-0.0545855	0.245316	-0.0337218	0.254863
Myosin-10	MYH10	0.0631775	0.120582	0.062985	0.154827	0.218111	0.00185866	0.205766	0.000118936
Coatomer subunit beta	COPB2	0.0383111	0.235724	-0.0308038	0.30054	-0.0548723	0.138691	-0.0705937	0.0348312
Sterol O-acyltransferase 1	SOAT1	0.00478629	0.930448	-0.0442785	0.543441	-0.0863848	0.134923	-0.0184365	0.807952
Alpha-adducin	ADD1	0.0487242	0.220813	-0.0135753	0.711753	-0.341173	0.000121927	-0.25592	0.000394717
Basigin	BSG	0.0988659	0.0234637	0.0814759	0.02723	0.080127	0.124843	0.113724	0.0108557
Metalloproteinase inhibitor 3	TIMP3	-0.120461	0.0153594	-0.0984653	0.102722	0.245469	0.000558093	0.0478647	0.250502
RNA-binding protein FUS	FUS	0.0475316	0.442489	-0.0237604	0.65843	-0.133634	0.0910025	-4.038e-05	0.999277
Nuclear pore complex protein Nup214	NUP214	-0.013962	0.662074	0.0381418	0.233526	0.0216569	0.546696	0.0157964	0.570855
Protein DEK	DEK	-0.0163875	0.679987	-0.0223234	0.625815	0.087534	0.137438	0.0610004	0.201608
Glutaredoxin-1	GLRX	0.00258732	0.982116	0.0546981	0.5368	0.006462	0.890133	0.012061	0.860001
Zinc finger protein 93	ZNF93	-0.0986959	0.0927467	0.00309637	0.965576	0.0101494	0.887868	-0.13858	0.0315027
Choline kinase alpha	CHKA	-0.109575	0.0180403	-0.02249	0.60256	-0.412241	0.000143659	-0.226892	0.00022773
Protein phosphatase 1A	PPM1A	-0.0156431	0.734117	-0.00408872	0.930963	0.055841	0.207569	0.0837729	0.0223999
Aryl hydrocarbon receptor	AHR	-0.127327	0.00296259	-0.133769	0.0162074	-0.0475313	0.184376	0.0155016	0.610897
Hydroxymethylglutaryl-CoA lyase, mitochondrial	HMGCL	0.0838596	0.132124	0.0303113	0.450639	0.156026	0.0071778	0.101512	0.0358018
26S protease regulatory subunit 7	PSMC2	-0.0521035	0.300908	-0.095159	0.0830396	-0.145331	0.029557	-0.111923	0.0445268
Monocarboxylate transporter 8	SLC16A2	0.00843318	0.966311	0.0726245	0.668465	0.619055	0.00792617	0.324452	0.205157
ADP-ribosylation factor-like protein 2	ARL2	-0.0473241	0.181601	-0.103664	0.0309727	-0.151581	0.00262548	-0.167998	0.000595569
ADP-ribosylation factor-like protein 3	ARL3	0.043698	0.486305	-0.0566327	0.226546	-0.108932	0.0484679	-0.0174235	0.704007
E3 ubiquitin-protein ligase TRIM23	TRIM23	-0.156581	0.0615786	-0.0652714	0.333316	-0.19421	0.0493438	-0.123266	0.0441872
Dual specificity mitogen-activated protein kinase kinase 2	MAP2K2	-0.173529	0.00763103	0.0413389	0.33273	-0.153659	0.00605428	-0.0172981	0.686103
ATP synthase subunit gamma, mitochondrial	ATP5C1	0.00890997	0.822894	-0.0572542	0.0863566	-0.00998497	0.774561	-0.0182666	0.54578
V-type proton ATPase subunit E 1	ATP6V1E1	0.0788593	0.205373	0.0289087	0.609518	-0.0691488	0.263269	-0.00762207	0.894723
Oxygen-dependent coproporphyrinogen-III oxidase, mitochondrial	CPOX	0.0231797	0.554654	0.0106926	0.743019	-0.104063	0.0251152	0.0922866	0.0202932
Arrestin-C	ARR3	-0.090702	0.27081	-0.0566348	0.323902	0.139132	0.0593614	0.142634	0.0834372
60S ribosomal protein L4	RPL4	-0.10515	0.197801	-0.114516	0.360052	-0.0663551	0.812938	-0.354049	0.000272227
7,8-dihydro-8-oxoguanine triphosphatase	NUDT1	0.0241491	0.763119	-0.092019	0.368496	0.0396076	0.689516	0.083903	0.337857
Lon protease homolog, mitochondrial	LONP1	0.0258749	0.439097	-0.0228277	0.514578	0.0471615	0.21008	0.055862	0.0881122
Phosphoglucomutase-1	PGM1	0.0404079	0.328987	0.0565951	0.135125	0.0549826	0.17135	0.0719412	0.0643242
Serine/threonine-protein phosphatase PP1-gamma catalytic subunit	PPP1CC	0.187294	0.00817519	0.0855189	0.13739	-0.0277595	0.601124	0.0746853	0.0967895
Bone morphogenetic protein receptor type-1A	BMPR1A	0.0938299	0.581071	-0.1878	0.514094	-0.250014	0.146868	0.0628825	0.680517
Guanine nucleotide-binding protein-like 1	GNL1	-0.0451975	0.260754	-0.0536597	0.184294	0.00844036	0.879853	-0.107349	0.00988636
Serpin B5	SERPINB5	-0.0656532	0.17058	-0.0202508	0.632681	0.201277	0.00797079	-0.0559717	0.219607
DNA-directed RNA polymerase II subunit RPB9	POLR2I	0.0200638	0.932369	-0.12634	0.17525	-0.769698	0.00061147	-0.533666	0.00160904
Sterol regulatory element-binding protein 1;Processed sterol regulatory element-binding protein 1	SREBF1	-0.0122219	0.722039	-0.0289016	0.566442	-0.262307	0.00194082	-0.236685	0.000402852
Dihydrolipoyllysine-residue succinyltransferase component of 2-oxoglutarate dehydrogenase complex, mitochondrial	DLST	0.0694613	0.145761	-0.0328122	0.608367	0.0799546	0.148888	0.0785181	0.103373
GMP reductase 1	GMPR	-0.113465	0.454398	0.200714	0.223059	0.329587	0.0798802	0.24009	0.182976
Phospholipid hydroperoxide glutathione peroxidase, mitochondrial	GPX4	0.0392249	0.239228	0.199071	0.000887326	0.289735	0.0010273	0.355753	6.39759e-06
Signal recognition particle 14 kDa protein	SRP14	0.067983	0.205066	0.0587757	0.22381	0.0956624	0.220636	0.0840826	0.0780153
Nuclear pore glycoprotein p62	NUP62	0.0392145	0.345451	0.0103484	0.840153	0.0836066	0.0551998	0.010957	0.774827
Hippocalcin-like protein 1;Neuron-specific calcium-binding protein hippocalcin	HPCAL1;HPCA	0.0899321	0.374999	0.118358	0.285596	0.00349103	0.972553	-0.110286	0.389902
Squalene synthase	FDFT1	-0.101787	0.172797	-0.0922121	0.219609	-0.158467	0.038783	0.102464	0.116225
Phosphatidylinositol N-acetylglucosaminyltransferase subunit A	PIGA	-0.128231	0.0380198	-0.0634487	0.451768	0.152498	0.139851	-0.0234984	0.610117
Transgelin-2	TAGLN2	-0.0237079	0.533514	0.0232021	0.656926	0.0518748	0.230191	0.0920176	0.0602011
Transaldolase	TALDO1	-0.00441564	0.878584	-0.0680914	0.042273	-0.0311455	0.345743	-0.0271174	0.348673
Electron transfer flavoprotein subunit beta	ETFB	0.0376394	0.253744	-0.0229749	0.478423	0.0548989	0.140418	0.030345	0.349663
RNA-binding motif protein, X chromosome;RNA-binding motif protein, X chromosome, N-terminally processed	RBMX	-0.0105992	0.806849	0.0622274	0.0957885	-0.0336948	0.522955	0.0659707	0.0563582
Coilin	COIL	0.0243831	0.582104	-0.0632168	0.100251	0.0088982	0.798929	-0.00461975	0.892995
Vitamin K-dependent gamma-carboxylase	GGCX	0.108545	0.0216731	0.148753	0.014446	0.0424438	0.444145	0.05157	0.351169
Lysosomal acid lipase/cholesteryl ester hydrolase	LIPA	0.0147182	0.782628	0.0228363	0.649683	0.00573117	0.907734	-0.0353319	0.393062
V-type proton ATPase catalytic subunit A	ATP6V1A	-0.0714569	0.0518521	-0.0140125	0.620709	0.0259926	0.452958	-0.00172302	0.950476
Stress-70 protein, mitochondrial	HSPA9	0.0508072	0.193734	8.70234e-15	1	8.70234e-15	1	8.70234e-15	1
Eukaryotic initiation factor 4A-III;Eukaryotic initiation factor 4A-III, N-terminally processed	EIF4A3	0.0364189	0.27095	0.022856	0.469897	-0.164814	0.00959617	-0.0502239	0.0982308
DNA-binding protein SMUBP-2	IGHMBP2	-0.214673	0.000985633	-0.123181	0.388738	-0.390362	0.000811538	-0.353804	0.00516559
Cyclin-dependent kinase inhibitor 1	CDKN1A	-0.314888	0.00731134	-0.0832249	0.347524	-0.142619	0.0636197	-0.65094	0.000355579
40S ribosomal protein S19	RPS19	-0.0123275	0.756773	0.00107194	0.975259	-0.148864	0.00701196	-0.0799412	0.0386737
60S ribosomal protein L3	RPL3	-0.0363703	0.607336	0.0446565	0.676006	0.131262	0.557801	-0.256548	0.00297956
Collagen alpha-1(XVIII) chain;Endostatin	COL18A1	-0.00128082	0.97342	-0.0306191	0.418126	0.0210313	0.699402	-0.043044	0.199877
Dolichyl-diphosphooligosaccharide--protein glycosyltransferase 48 kDa subunit	DDOST	0.0782427	0.112191	0.0838834	0.0826309	0.250283	0.00220438	0.105808	0.0388425
Acidic leucine-rich nuclear phosphoprotein 32 family member A	ANP32A	-0.0489613	0.715904	0.232083	0.0381054	0.362941	0.00565477	0.428586	0.00167096
Flap endonuclease 1	FEN1	-0.00158478	0.967424	0.212403	0.0019399	0.132272	0.104868	0.305089	3.62672e-05
Homeobox protein cut-like 1	CUX1	0.0155115	0.635865	-0.0175587	0.715981	0.0176546	0.557538	-0.0615742	0.0521572
Macrophage-capping protein	CAPG	0.0340101	0.429079	0.245354	0.000717398	0.240531	0.00021221	0.253729	0.0015764
Adenylyl cyclase-associated protein 2	CAP2	-0.0329798	0.330623	0.0267628	0.47384	-0.0392068	0.33457	-0.0414253	0.157393
Alpha-taxilin	TXLNA	0.0480637	0.279611	-0.00261311	0.951542	-0.101213	0.0301207	-0.0562545	0.146927
T-complex protein 1 subunit zeta	CCT6A	0.0216657	0.624789	-0.00670972	0.855149	-0.125072	0.028913	-0.0600164	0.151535
Proteasome subunit beta type-10	PSMB10	0.131045	0.0243228	0.0304215	0.499906	0.00357506	0.948408	0.0570009	0.236734
Von Hippel-Lindau disease tumor suppressor	VHL	0.09433	0.0271537	0.0794211	0.0792755	0.0510698	0.199563	0.0401691	0.2234
Pre-B-cell leukemia transcription factor 1	PBX1	-0.0401207	0.358629	-0.0279239	0.597916	0.0784333	0.108965	0.172456	0.0435243
Pre-B-cell leukemia transcription factor 3	PBX3	0.0613179	0.175368	0.0705301	0.133329	-0.0700582	0.368184	0.108941	0.175644
60S ribosomal protein L13a	RPL13A	-0.210477	0.147033	-0.150496	0.23	-0.0846693	0.730345	-0.501849	0.000186944
ADP-ribosylation factor-like protein 1	ARL1	0.0507589	0.528544	0.00601517	0.919739	0.0205663	0.759491	-0.0135268	0.828518
DNA mismatch repair protein Mlh1	MLH1	-0.0607264	0.143721	-0.0208118	0.570585	-0.196456	0.00130509	-0.151312	0.00520721
Signal transducer and activator of transcription 3	STAT3	0.0589831	0.0823165	0.0227453	0.464689	-0.00630945	0.843152	-0.0447107	0.144953
Ubiquitin carboxyl-terminal hydrolase 8	USP8	-0.00797864	0.791028	0.150528	0.00281233	0.0357361	0.635639	0.136322	0.00289626
Peroxisomal biogenesis factor 19	PEX19	-0.242526	0.356929	-0.0576237	0.523006	-0.274075	0.0601476	-0.168144	0.153557
Malate dehydrogenase, cytoplasmic	MDH1	0.0238811	0.577202	-0.0554773	0.171829	-0.0602374	0.15866	0.0627928	0.153213
Malate dehydrogenase, mitochondrial	MDH2	0.0126822	0.672186	-0.041003	0.155648	-0.041003	0.177274	-0.00217219	0.957376
Replication factor C subunit 5	RFC5	0.00497137	0.899264	-0.044738	0.182007	-0.126608	0.00423009	-0.122583	0.00236149
Replication factor C subunit 3	RFC3	0.0311673	0.433794	-0.0537192	0.121355	-0.0585561	0.135145	-0.0511373	0.131468
Trifunctional enzyme subunit alpha, mitochondrial;Long-chain enoyl-CoA hydratase;Long chain 3-hydroxyacyl-CoA dehydrogenase	HADHA	0.0320494	0.388241	-0.0537586	0.2045	0.0450086	0.406112	0.015614	0.666797
Eukaryotic translation initiation factor 2 subunit 3;Putative eukaryotic translation initiation factor 2 subunit 3-like protein	EIF2S3;EIF2S3L	-0.0188125	0.545472	-0.0630556	0.0773863	-0.154091	0.0142053	-0.117166	0.00546133
DNA-binding protein inhibitor ID-1	ID1	-0.704298	1.11089e-05	-0.00778994	0.864621	-0.49136	0.0169009	-0.381298	0.000659596
Centrin-2	CETN2	0.123534	0.12493	0.0983062	0.218992	-0.0193331	0.805931	-0.0217363	0.790194
Eukaryotic translation initiation factor 2D	EIF2D	0.0216875	0.52348	0.0234295	0.510373	0.121748	0.0128727	0.0556426	0.0680953
Protein BUD31 homolog	BUD31	0.123768	0.207251	-0.0440048	0.710591	-0.314551	0.0125924	-0.14904	0.143264
N-alpha-acetyltransferase 10	NAA10	0.055881	0.227339	0.0146109	0.720142	-0.171417	0.00410796	-0.0836677	0.0577966
Lysine-specific demethylase 5C	KDM5C	0.0209717	0.687254	-0.121105	0.0809963	-0.212936	0.00648662	-0.183223	0.00868827
Protein phosphatase inhibitor 2;Protein phosphatase inhibitor 2-like protein 3	PPP1R2;PPP1R2P3	0.111051	0.0410099	0.22037	0.00572267	0.0596729	0.367986	0.198439	0.0091691
Tyrosine-protein kinase CSK	CSK	0.0383549	0.340634	0.0165611	0.655738	-0.036235	0.460575	0.0105028	0.750181
Patatin-like phospholipase domain-containing protein 4	PNPLA4	-0.0386905	0.51584	-0.102312	0.132693	-0.125041	0.142189	0.0463281	0.430849
Glycine--tRNA ligase	GARS	-0.0360265	0.261475	-0.0673177	0.0435821	-0.0772999	0.067422	-0.0262142	0.332648
Isoleucine--tRNA ligase, cytoplasmic	IARS	0.0352341	0.365213	-0.0120699	0.719425	0.0797414	0.111228	0.0645194	0.0640249
Folate transporter 1	SLC19A1	0.0333204	0.536892	-0.101681	0.0344689	-0.24185	0.00473557	-0.203929	0.00127809
Eukaryotic translation initiation factor 1	EIF1	0.131271	0.0335133	0.00943925	0.870121	-0.29272	0.000328165	-0.277928	0.00103763
Protein kinase C iota type	PRKCI	-0.0259361	0.670471	0.0449219	0.410246	0.0922704	0.0609831	0.0361869	0.389746
Beta-centractin	ACTR1B	0.0465112	0.360751	0.125533	0.0344666	0.166074	0.0353035	0.141721	0.0416252
Enoyl-CoA delta isomerase 1, mitochondrial	ECI1	0.0898196	0.0730416	0.0294382	0.501622	0.159418	0.012543	0.0725762	0.135469
Lamina-associated polypeptide 2, isoform alpha;Thymopoietin;Thymopentin	TMPO	0.0499843	0.182483	0.0399902	0.189389	0.107595	0.0147849	0.162712	0.000574311
Signal transducer and activator of transcription 1-alpha/beta	STAT1	-0.0205665	0.510226	-0.0537482	0.105205	-0.118348	0.00489364	-0.0813024	0.0140994
Signal transducer and activator of transcription 6	STAT6	0.0953802	0.0912316	0.00746311	0.889628	0.0741391	0.157081	-0.181436	0.107725
Superkiller viralicidic activity 2-like 2	SKIV2L2	0.0598267	0.133733	0.00837837	0.814949	-0.0902947	0.0313948	-0.0423693	0.225799
Aldo-keto reductase family 1 member C3	AKR1C3	0.0240447	0.850568	0.0389719	0.610997	0.135324	0.00989751	0.144639	0.0435347
Phosphatidylinositol 4,5-bisphosphate 3-kinase catalytic subunit alpha isoform	PIK3CA	-0.0836574	0.313652	-0.0821517	0.353577	0.00984568	0.922482	-0.0814327	0.357107
Phosphatidylinositol 4,5-bisphosphate 3-kinase catalytic subunit beta isoform	PIK3CB	-0.0563029	0.287003	-0.0758327	0.0964323	-0.0593866	0.24004	-0.0654611	0.145573
Serine/threonine-protein kinase mTOR	MTOR	-0.0533858	0.165363	-0.0382218	0.293952	0.0762611	0.0443915	-0.0210241	0.47356
Phosphatidylinositol 4-kinase alpha	PI4KA	-0.0378382	0.267531	-0.0607683	0.121224	-0.0898841	0.018267	-0.100419	0.00718813
Epidermal growth factor receptor substrate 15	EPS15	-0.0510363	0.166397	-0.132144	0.00885536	0.0054502	0.860489	-0.100099	0.0114133
Caspase-2;Caspase-2 subunit p18;Caspase-2 subunit p13;Caspase-2 subunit p12	CASP2	0.0419447	0.488621	0.0114871	0.835984	-0.45008	0.000138823	-0.304383	0.000980398
40S ribosomal protein S27	RPS27	-0.0196577	0.733177	0.176498	0.0447692	0.0777932	0.210496	0.018496	0.7706
Abelson tyrosine-protein kinase 2	ABL2	-0.328685	0.000426276	-0.0728265	0.268091	-0.755346	3.70283e-05	-0.266723	0.0014978
Tyrosine-protein kinase FRK	FRK	-0.181882	0.00736051	0.310448	0.00248893	0.154385	0.0464832	0.270267	0.00536556
Probable helicase with zinc finger domain	HELZ	-0.00344908	0.945738	0.031094	0.433139	0.0451299	0.594331	0.0784699	0.11278
Condensin-2 complex subunit D3	NCAPD3	-0.031602	0.610972	0.0899948	0.387227	-0.0726865	0.293224	-0.110797	0.110058
RNA-binding protein 34	RBM34	-0.0623891	0.344264	-0.0533152	0.434723	-0.0419831	0.817076	-0.168178	0.0565772
Leucine-rich PPR motif-containing protein, mitochondrial	LRPPRC	-0.02946	0.530993	-0.0499493	0.163613	-0.116208	0.055581	-0.0772074	0.0413699
3-ketoacyl-CoA thiolase, mitochondrial	ACAA2	0.0348269	0.317683	0.0151447	0.616774	0.155558	0.00368546	0.136654	0.00348563
60S ribosomal protein L35	RPL35	-0.0453529	0.711643	0.0198695	0.887466	-0.0336417	0.895	-0.3064	0.0206286
Cyclin-dependent kinase 4 inhibitor B;Cyclin-dependent kinase inhibitor 2A	CDKN2B;CDKN2A	-0.0565727	0.648128	-0.0663005	0.592952	0.16036	0.237961	0.101386	0.425046
Lysosomal Pro-X carboxypeptidase	PRCP	0.132358	0.0687943	0.114794	0.0448805	0.231317	0.000772455	0.110531	0.0327812
Huntingtin	HTT	-0.0525627	0.177174	-0.0697397	0.0448572	0.0521182	0.164275	-0.0365926	0.237904
Endothelin-converting enzyme 1	ECE1	0.00670858	0.845439	0.00225412	0.9547	0.122528	0.0693269	-0.00695378	0.865854
Methylenetetrahydrofolate reductase	MTHFR	-0.216326	0.2531	-0.0403607	0.830574	-0.00657078	0.97192	0.0609002	0.784002
Excitatory amino acid transporter 3	SLC1A1	-0.00274755	0.954381	-0.0557479	0.246908	0.00409559	0.954928	0.0082387	0.865436
Neutral amino acid transporter A	SLC1A4	-0.0315654	0.605038	-0.0579125	0.323626	0.02379	0.690503	-0.0463989	0.481351
Platelet-activating factor acetylhydrolase IB subunit alpha	PAFAH1B1	-0.035769	0.314077	0.0331694	0.275179	0.0315535	0.391808	-0.00181672	0.965306
Carnitine O-acetyltransferase	CRAT	-0.0255318	0.385692	-0.0445667	0.285937	0.220955	0.000635121	0.0826088	0.0150741
Matrin-3	MATR3	0.0119129	0.760619	0.104032	0.0177141	0.0547411	0.485536	0.190442	0.00579964
DNA mismatch repair protein Msh2	MSH2	0.00312913	0.919027	-0.0565584	0.073373	-0.139181	0.00195267	-0.0644879	0.0452142
G protein-coupled receptor kinase 6	GRK6	-0.0553742	0.199617	-0.0224834	0.73767	0.13634	0.196084	0.15097	0.00648756
Biotinidase	BTD	0.394927	0.00429918	0.328342	0.0108731	0.414084	0.00616793	0.359523	0.0278047
Glycerol-3-phosphate dehydrogenase, mitochondrial	GPD2	0.0384672	0.233598	-0.0243027	0.445303	0.0848205	0.0242771	0.0421329	0.147931
Translocon-associated protein subunit alpha	SSR1	0.00558017	0.866216	-0.0824057	0.0770161	0.114456	0.00767014	-0.0508327	0.14549
Aldehyde dehydrogenase family 3 member B1	ALDH3B1	-0.14217	0.124239	-0.184928	0.013972	-0.013731	0.793217	-0.0291843	0.616543
Tyrosine-protein phosphatase non-receptor type 9	PTPN9	0.0134902	0.810105	-0.0304737	0.541025	0.000319272	0.995495	-0.038212	0.366103
Tyrosine-protein kinase SYK	SYK	-0.0557263	0.264815	0.107885	0.103533	0.153954	0.00462194	0.0766082	0.158178
Ran-specific GTPase-activating protein	RANBP1	0.0256603	0.579933	-0.0377228	0.345595	-0.162474	0.0243426	-0.0854571	0.0238901
Nicotinamide phosphoribosyltransferase	NAMPT	-0.034897	0.433502	-0.0663678	0.0412343	-0.106927	0.00871498	-0.0113304	0.699454
26S protease regulatory subunit 6B	PSMC4	0.0287837	0.399292	-0.0285133	0.439015	0.00214678	0.953476	-0.0138203	0.652966
Elongation factor Ts, mitochondrial	TSFM	-0.0447842	0.365832	-0.00405963	0.881296	0.0737798	0.0735657	0.0631391	0.0438081
ATP-binding cassette sub-family G member 1	ABCG1	0.0229442	0.807393	-0.0105675	0.861283	0.0546932	0.411188	0.10495	0.115913
Peptidyl-prolyl cis-trans isomerase C	PPIC	0.0316654	0.4907	0.477847	0.0101446	0.959914	4.12539e-08	0.887255	3.40073e-08
Voltage-dependent anion-selective channel protein 2	VDAC2	0.0571137	0.268531	0.16141	0.0301891	0.181087	0.0585461	0.293754	0.000565066
Short/branched chain specific acyl-CoA dehydrogenase, mitochondrial	ACADSB	0.0530243	0.180591	-0.00688762	0.845195	0.200523	0.000658155	0.0973753	0.0218606
Chromobox protein homolog 5	CBX5	0.0805827	0.204357	-0.0278559	0.57619	0.0929563	0.100165	0.0670721	0.190445
Ubiquitin carboxyl-terminal hydrolase 5	USP5	0.0337837	0.312699	0.0406798	0.189383	0.0769989	0.0811234	0.0811192	0.0403705
Mitogen-activated protein kinase 9	MAPK9	-0.0630118	0.123125	-0.0738814	0.105856	-0.341053	4.55856e-05	-0.0964764	0.0215975
Dual specificity mitogen-activated protein kinase kinase 4	MAP2K4	-0.0784726	0.0986385	0.275369	0.00123225	0.177135	0.0346513	0.247886	0.000465445
Antigen KI-67	MKI67	-0.0436528	0.216089	-0.0602464	0.0765022	0.166591	0.00103844	0.215113	0.000299021
Phosphorylase b kinase regulatory subunit alpha, liver isoform	PHKA2	0.012504	0.784629	-0.0467915	0.219976	0.00972432	0.781028	-0.0453977	0.258257
Phosphorylase b kinase regulatory subunit alpha, skeletal muscle isoform	PHKA1	-0.109764	0.00640338	-0.14631	0.00269188	-0.136906	0.00327145	-0.189591	0.000200867
Ran GTPase-activating protein 1	RANGAP1	-0.0691791	0.0467649	-0.0628099	0.0804117	-0.28648	6.65554e-05	-0.246473	6.15378e-05
ATP-dependent DNA helicase Q1	RECQL	-0.0150913	0.71988	-0.0350475	0.401394	0.061615	0.169164	-0.000259495	0.995887
Probable 28S rRNA (cytosine(4447)-C(5))-methyltransferase	NOP2	-0.0320776	0.56083	-0.0572201	0.320564	-0.0426839	0.581283	-0.118032	0.030819
Transcriptional regulator ATRX	ATRX	0.0386823	0.309659	0.010622	0.766391	0.110314	0.0242752	0.0196385	0.572102
Adapter molecule crk	CRK	0.00816676	0.796179	-0.00315728	0.92211	-0.0213533	0.510718	-0.0234428	0.447137
Crk-like protein	CRKL	0.0958689	0.0795999	0.0404933	0.404209	0.0276652	0.448796	0.0307477	0.407434
Translation initiation factor IF-2, mitochondrial	MTIF2	0.0822744	0.0912218	0.106988	0.0334346	0.540147	2.1586e-05	0.51093	1.88253e-05
Large proline-rich protein BAG6	BAG6	0.00765747	0.808467	0.00894294	0.775068	-0.0328648	0.333387	-0.120163	0.00924706
Vesicle-fusing ATPase	NSF	0.0173113	0.553226	0.0303643	0.351186	0.0631002	0.114957	0.0229479	0.377824
Cyclin-dependent kinase inhibitor 1B	CDKN1B	-0.155942	0.0173332	-0.186927	0.00353601	0.067534	0.268666	0.02111	0.721229
Neurogenic locus notch homolog protein 1;Notch 1 extracellular truncation;Notch 1 intracellular domain	NOTCH1	0.0415311	0.600211	0.0906505	0.25837	-0.87795	2.60334e-05	-0.361697	0.00261804
Dual specificity mitogen-activated protein kinase kinase 3	MAP2K3	-0.0274615	0.497154	-0.030185	0.441331	0.00944179	0.813292	-0.0515337	0.1684
Lys-63-specific deubiquitinase BRCC36	BRCC3	0.0120976	0.826796	0.0322523	0.319156	0.0370961	0.418222	-0.0368642	0.538761
60S ribosomal protein L27a	RPL27A	-0.0773284	0.0590315	-0.106956	0.0419886	-0.208671	0.195187	-0.223569	0.000161842
60S ribosomal protein L5	RPL5	-0.0566937	0.392952	-0.0525456	0.577297	0.0891301	0.552164	-0.182335	0.0211218
60S ribosomal protein L21	RPL21	-0.017698	0.850315	-0.0421306	0.660991	0.0105113	0.958435	-0.23426	0.00603265
60S ribosomal protein L28	RPL28	-0.0946353	0.236328	-0.0779746	0.553326	-0.063773	0.803923	-0.30905	0.00132663
40S ribosomal protein S9	RPS9	-0.205162	0.10107	-0.159449	0.239372	-0.0288442	0.905677	-0.559275	0.000991696
40S ribosomal protein S5;40S ribosomal protein S5, N-terminally processed	RPS5	-0.112859	0.299063	0.0371494	0.618469	-0.115997	0.10459	-0.0621421	0.416337
40S ribosomal protein S10	RPS10	-0.0177248	0.623453	-0.0616577	0.101344	-0.173798	0.00262328	-0.103439	0.024588
Microtubule-associated protein 1B;MAP1B heavy chain;MAP1 light chain LC1	MAP1B	0.0174684	0.581733	-0.0304245	0.289842	0.00264276	0.936679	-0.125336	0.00346604
Glucosamine-6-phosphate isomerase 1	GNPDA1	0.026973	0.619686	0.00823524	0.854568	0.0924311	0.0638895	0.0248782	0.635177
E3 ubiquitin-protein ligase NEDD4	NEDD4	0.00057085	0.988894	0.00393457	0.905693	0.0663404	0.141785	0.00615386	0.858609
Transcriptional coactivator YAP1	YAP1	0.00284754	0.94508	0.00340909	0.94888	0.053873	0.256934	0.00999364	0.826402
Utrophin	UTRN	-0.019986	0.600596	-0.0565759	0.201456	0.114324	0.019849	-0.0177645	0.671536
Ras GTPase-activating-like protein IQGAP1	IQGAP1	-0.00508584	0.885564	-0.0079422	0.795507	0.00715759	0.831399	0.00191173	0.942666
Glycogenin-1	GYG1	-0.359804	0.00011059	-0.0429024	0.536626	0.472957	0.000152649	0.323066	0.00030741
Dolichyl-diphosphooligosaccharide--protein glycosyltransferase subunit STT3A	STT3A	0.0144149	0.724083	0.0390576	0.399448	0.0717584	0.236024	0.0317701	0.558325
Guanine nucleotide exchange factor MSS4	RABIF	-0.186487	0.0350034	-0.194307	0.00299602	-0.256942	0.000538217	-0.153162	0.0152789
Rap1 GTPase-activating protein 1	RAP1GAP	1.9345e-06	0.999969	0.161471	0.0047109	0.0323402	0.673325	0.192213	0.000978606
F-actin-capping protein subunit alpha-2	CAPZA2	0.0202248	0.562245	-0.00493219	0.877379	0.0229721	0.485218	0.000202972	0.995382
F-actin-capping protein subunit beta	CAPZB	-0.0141997	0.651254	0.0602272	0.0802925	0.0554417	0.119088	0.0883125	0.0142283
Eukaryotic translation initiation factor 1A, X-chromosomal;Eukaryotic translation initiation factor 1A, Y-chromosomal	EIF1AX;EIF1AY	0.081523	0.140347	0.0625528	0.155333	0.0388177	0.413901	0.0881122	0.0609952
Aldehyde dehydrogenase family 1 member A3	ALDH1A3	-0.140873	0.00841385	-0.136365	0.00270843	-0.487776	1.63514e-06	-0.394028	1.71481e-05
Glutamine--tRNA ligase	QARS	-0.0538715	0.131492	-0.0357295	0.260943	-0.0387695	0.237634	-0.0446289	0.183764
60S ribosomal protein L29	RPL29	-0.0509813	0.409395	-0.0649257	0.627512	-0.000286863	0.999085	-0.37249	0.000289787
Zinc finger protein 36, C3H1 type-like 2	ZFP36L2	-0.356889	0.0017626	-0.218497	0.00902272	-0.85079	5.71649e-06	-0.386031	0.000145128
Cytochrome b-c1 complex subunit Rieske, mitochondrial;Cytochrome b-c1 complex subunit 11;Putative cytochrome b-c1 complex subunit Rieske-like protein 1	UQCRFS1;UQCRFS1P1	0.0161493	0.815429	-0.0290638	0.675935	0.00264777	0.970534	-0.0376132	0.590668
ATP synthase subunit O, mitochondrial	ATP5O	-0.0130933	0.837715	-0.0224265	0.636235	-0.0109874	0.834796	0.0532861	0.290445
LIM and senescent cell antigen-like-containing domain protein 1	LIMS1	-0.0850079	0.0414921	-0.0905665	0.0354948	-0.146593	0.00702153	-0.0712211	0.0456101
Sodium- and chloride-dependent glycine transporter 1	SLC6A9	-0.0783154	0.20879	-0.115361	0.0745686	0.207883	0.0079674	0.0702524	0.334447
Prolyl endopeptidase	PREP	-0.0340861	0.311795	-0.0805459	0.0229222	-0.0593192	0.12516	-0.0575695	0.116513
NADP-dependent malic enzyme	ME1	-0.0995082	0.0213106	-0.111896	0.0114196	-0.148523	0.0106987	-0.13094	0.00756414
Iron-responsive element-binding protein 2	IREB2	0.0450112	0.317908	0.0166974	0.780816	-0.488629	5.83229e-05	-0.246899	0.00151698
DNA-binding protein RFX5	RFX5	-0.00887846	0.857481	-0.0675801	0.151215	0.0492821	0.247244	0.0446886	0.330173
Phosphatidylinositol 5-phosphate 4-kinase type-2 alpha	PIP4K2A	0.0516758	0.213409	0.122484	0.0183221	0.234478	0.000685401	0.238511	0.000789041
Transcription factor SOX-2	SOX2	0.327672	0.0330399	0.66866	0.00248507	0.987402	7.68977e-06	1.14336	6.19825e-06
Coatomer subunit delta	ARCN1	-0.0173897	0.612836	0.00694954	0.836733	-0.0274042	0.442768	0.0160124	0.571094
Lanosterol synthase	LSS	-0.0202663	0.580549	-0.077565	0.0505528	0.00437554	0.912011	-0.0843225	0.0576482
Glutamate--cysteine ligase catalytic subunit	GCLC	-0.059281	0.197418	-0.0379528	0.227621	-0.144196	0.00328904	-0.104957	0.00906932
Glutamate--cysteine ligase regulatory subunit	GCLM	-0.012509	0.712362	0.0611197	0.0856519	-0.0148243	0.720823	0.0756204	0.0255641
CD151 antigen	CD151	0.0557878	0.492235	-0.0729409	0.355483	-0.0790439	0.0623537	-0.058369	0.314027
Purkinje cell protein 4	PCP4	0.479972	0.0149542	-0.189107	0.155536	-0.550221	8.42517e-05	0.0046108	0.962275
Nuclear receptor-interacting protein 1	NRIP1	-0.186114	0.0296509	-0.148594	0.00568827	-0.337449	0.0122242	-0.0453997	0.655122
Trafficking protein particle complex subunit 10	TRAPPC10	-0.0294677	0.44329	-0.0365825	0.367538	-0.0126225	0.733752	-0.0221149	0.509351
26S proteasome non-ATPase regulatory subunit 8	PSMD8	0.0263408	0.480678	-0.00768349	0.827638	0.0977992	0.0216499	0.0591423	0.124032
Protein PRRC2A	PRRC2A	0.046261	0.23163	-0.0802307	0.0293116	-0.00204152	0.948551	-0.0453148	0.19857
Glutathione synthetase	GSS	-0.00931359	0.760157	-0.0829987	0.0253876	0.00573473	0.869256	-0.0179625	0.576189
T-complex protein 1 subunit epsilon	CCT5	0.0145256	0.657959	0.0172853	0.590237	-0.1411	0.0256377	-0.0674906	0.0990883
Phosphatidylserine synthase 1	PTDSS1	0.0370516	0.373899	-0.0164172	0.661743	0.188771	0.00254638	0.0675541	0.120049
Heat shock 70 kDa protein 13	HSPA13	-0.0422363	0.213831	-0.070814	0.0461803	0.0959848	0.0191539	-0.0548288	0.108088
Casein kinase I isoform alpha;Casein kinase I isoform alpha-like	CSNK1A1;CSNK1A1L	0.0107626	0.771861	0.00696565	0.845733	-0.0783155	0.1569	-0.0756724	0.0420621
Casein kinase I isoform delta	CSNK1D	0.0794204	0.103755	0.0906942	0.0259668	-0.383581	4.19364e-05	-0.145746	0.00697829
Isocitrate dehydrogenase [NADP], mitochondrial	IDH2	-0.0576149	0.101286	0.0079069	0.80971	0.093141	0.147848	0.0711761	0.0240085
Phosphatidylinositol transfer protein beta isoform	PITPNB	-0.00370797	0.923253	-0.0151766	0.720737	-0.114772	0.0321252	-0.0693845	0.110768
CD97 antigen;CD97 antigen subunit alpha;CD97 antigen subunit beta	CD97	0.36522	0.0319622	0.296863	0.111867	0.289975	0.117718	0.318089	0.0459771
DNA polymerase delta subunit 2	POLD2	0.0177975	0.72106	0.191086	0.000648737	0.00240467	0.948032	0.0959527	0.148049
MARCKS-related protein	MARCKSL1	-0.032923	0.619107	-0.115771	0.074782	-0.0167324	0.794612	-0.0825262	0.386945
Paxillin	PXN	-0.0638718	0.126131	0.00963113	0.736446	0.00542637	0.878021	0.0100737	0.746721
Calcium signal-modulating cyclophilin ligand	CAMLG	0.0679209	0.114525	0.0410985	0.312257	0.184377	0.0200009	0.0807094	0.0982695
Nuclear receptor subfamily 2 group C member 2	NR2C2	-0.0211991	0.597795	-0.0395439	0.204525	0.0514644	0.282525	0.0942768	0.0197855
MAP kinase-activated protein kinase 2	MAPKAPK2	-0.0768328	0.0343404	0.0220017	0.436495	-0.0703531	0.051884	0.00222425	0.938799
Deoxyribonuclease-1-like 1	DNASE1L1	-0.316395	0.0105389	-0.262598	0.00100246	0.0592595	0.287967	-0.267087	0.00926959
4-trimethylaminobutyraldehyde dehydrogenase	ALDH9A1	0.0304142	0.507473	-0.0113785	0.745783	0.0129094	0.703568	0.053605	0.106807
60S ribosomal protein L34	RPL34	-0.073417	0.343145	-0.0777952	0.5366	-0.000717243	0.997532	-0.313618	0.0020812
Ribose-5-phosphate isomerase	RPIA	0.00855623	0.790346	-0.0287739	0.423157	-0.10822	0.0186033	-0.0562767	0.129551
Protein ERGIC-53	LMAN1	0.0420017	0.243031	0.0498209	0.179508	0.234307	0.000496383	0.123461	0.0127069
Nuclear autoantigenic sperm protein	NASP	0.0322298	0.409121	0.00513312	0.909443	0.0216117	0.612589	0.0440705	0.219625
Fatty acid synthase;[Acyl-carrier-protein] S-acetyltransferase;[Acyl-carrier-protein] S-malonyltransferase;3-oxoacyl-[acyl-carrier-protein] synthase;3-oxoacyl-[acyl-carrier-protein] reductase;3-hydroxyacyl-[acyl-carrier-protein] dehydratase;Enoyl-[acyl-carrier-protein] reductase;Oleoyl-[acyl-carrier-protein] hydrolase	FASN	-0.00561954	0.898892	-0.00561954	0.897435	-0.0573643	0.214127	-0.0209946	0.658403
Cyclin-dependent kinase 8	CDK8	-0.0514537	0.348941	0.0450284	0.348671	0.092747	0.156072	0.0467486	0.333959
Protein farnesyltransferase/geranylgeranyltransferase type-1 subunit alpha	FNTA	0.0597536	0.0772742	0.149362	0.00181561	0.168895	0.0214627	0.126753	0.00367815
Protein farnesyltransferase subunit beta	FNTB	0.0480212	0.32856	0.0507462	0.338668	0.033983	0.508704	0.0619659	0.275686
Deoxyhypusine synthase	DHPS	0.00387576	0.923574	-0.00570856	0.85975	-0.330815	2.92987e-05	-0.178341	0.000829635
T-complex protein 1 subunit gamma	CCT3	0.0714786	0.0686659	0.131071	0.00232829	0.0280608	0.640799	0.117319	0.00290142
39S ribosomal protein L19, mitochondrial	MRPL19	-0.0123568	0.796146	0.0010024	0.982261	0.0558647	0.29239	0.110254	0.056449
Beta-arrestin-1	ARRB1	-0.0201288	0.670481	0.0173807	0.700706	0.0710981	0.178673	0.088744	0.0808034
Elongation factor Tu, mitochondrial	TUFM	0.0871052	0.0333522	0.00977583	0.805696	0.0186486	0.677614	0.100346	0.0162813
Amphiphysin	AMPH	-0.132723	0.0427125	-0.13925	0.0127201	-0.292569	0.000185331	-0.312103	0.000829738
Alpha-aminoadipic semialdehyde dehydrogenase	ALDH7A1	0.0223853	0.572173	-0.0518831	0.105626	0.0356613	0.237157	0.0350523	0.194062
Ubiquitin-conjugating enzyme E2 R1	CDC34	-0.106795	0.0131342	-0.206606	0.00072476	-0.511428	5.87918e-06	-0.458935	2.28864e-06
Inositol polyphosphate 1-phosphatase	INPP1	-0.100957	0.428092	-0.341149	0.0868171	-0.102017	0.436475	-0.15288	0.233456
Cytochrome b561	CYB561	0.00714892	0.882279	-0.0294427	0.594669	0.0346668	0.520962	-0.0600101	0.233192
Glutamate dehydrogenase 2, mitochondrial	GLUD2	0.0705952	0.100936	-0.0128564	0.817657	0.126996	0.0178783	0.0196063	0.640033
Centromere protein F	CENPF	0.0578146	0.246336	-0.0379385	0.401084	0.136174	0.0365226	-0.0111732	0.865874
Signal recognition particle 9 kDa protein	SRP9	-0.0104783	0.756656	-0.0289253	0.446521	-0.0635774	0.133169	-0.0363864	0.461612
Ubiquitin-conjugating enzyme E2 A	UBE2A	0.00576611	0.875409	-0.0310847	0.704038	-0.139888	0.0326813	-0.220735	0.0185141
Choline-phosphate cytidylyltransferase A	PCYT1A	-0.0266751	0.499438	-0.104895	0.0289382	-0.0676654	0.148239	-0.0388774	0.325053
Alanine--tRNA ligase, cytoplasmic	AARS	-0.0105811	0.764303	-0.00150044	0.96372	-0.0954494	0.0302383	0.0179156	0.577874
Cysteine--tRNA ligase, cytoplasmic	CARS	0.0063957	0.861788	-0.0196234	0.520474	-0.00858163	0.833188	-0.0282045	0.414194
Probable histidine--tRNA ligase, mitochondrial	HARS2	-0.00730701	0.799425	-0.00687451	0.833242	0.169779	0.00314821	0.144184	0.00252144
Serine--tRNA ligase, cytoplasmic	SARS	0.0356143	0.359674	0.00324038	0.943575	-0.0173633	0.702375	-0.0039139	0.910582
Protein phosphatase 1F	PPM1F	0.0726739	0.177752	-0.055464	0.205511	-0.0216478	0.815866	-0.0346544	0.406572
Alpha-mannosidase 2x	MAN2A2	-0.0001806	0.996265	-0.0525287	0.342761	0.179586	0.00549452	0.0899578	0.0321939
DNA primase small subunit	PRIM1	0.0452533	0.348456	-0.031312	0.522841	-0.233934	0.00196496	-0.199249	0.00972275
DNA primase large subunit	PRIM2	0.0526659	0.402469	-0.00571009	0.932239	-0.0378717	0.690806	-0.047375	0.474003
Casein kinase I isoform epsilon	CSNK1E	-0.0963809	0.083907	-0.0216046	0.584474	-0.241095	0.0263775	-0.105252	0.0177538
Transcriptional repressor CTCF	CTCF	-0.0165786	0.689967	0.153904	0.011956	0.181298	0.00510363	0.188967	0.00356635
Proteasome subunit beta type-3	PSMB3	-0.0655471	0.373104	-0.132241	0.00702508	-0.13876	0.0299056	0.0122054	0.809205
Proteasome subunit beta type-2	PSMB2	-0.00448059	0.914312	-0.00261415	0.94703	-0.026112	0.576743	0.00588305	0.905917
DNA replication licensing factor MCM2	MCM2	-0.0530328	0.260652	0.00592172	0.895076	0.00259301	0.95529	-0.00146511	0.974492
Very long-chain specific acyl-CoA dehydrogenase, mitochondrial	ACADVL	0.0191417	0.614935	-0.0529503	0.197502	0.0162007	0.73404	0.00131683	0.972208
YLP motif-containing protein 1	YLPM1	-0.00393112	0.897297	0.0225201	0.517023	0.0573554	0.138997	0.0400521	0.190221
Vacuolar protein sorting-associated protein 41 homolog	VPS41	-0.0365337	0.484134	0.0338407	0.478981	0.0378054	0.397347	-0.0355672	0.489776
Transmembrane emp24 domain-containing protein 10	TMED10	-0.00478725	0.917293	-0.0288496	0.516033	0.0368908	0.453864	0.00694185	0.897471
RNA-binding protein 25	RBM25	0.0291003	0.504591	0.0450219	0.308128	0.273048	0.00152061	0.11624	0.0222738
Protein numb homolog	NUMB	-0.0211241	0.561897	-0.0280849	0.424044	0.173634	0.00426761	0.121253	0.00787152
Dual specificity protein kinase CLK1;Dual specificity protein kinase CLK4	CLK1;CLK4	0.0145642	0.859168	0.0303964	0.771911	1.14492	1.25268e-05	0.894321	5.67995e-06
Dual specificity protein kinase CLK2	CLK2	-0.0720333	0.722411	-0.376057	0.126324	0.194104	0.305267	0.218694	0.30606
Dual specificity protein kinase CLK3	CLK3	0.16292	0.0290148	0.101606	0.17408	-0.00903551	0.877327	0.0854905	0.174099
Presenilin-1;Presenilin-1 NTF subunit;Presenilin-1 CTF subunit;Presenilin-1 CTF12	PSEN1	0.0443232	0.683737	-0.129949	0.162855	0.13451	0.174312	0.0439892	0.63697
Translation initiation factor eIF-2B subunit beta	EIF2B2	-0.0137489	0.646586	0.0631292	0.118031	-0.0397685	0.407916	-0.0609981	0.0949544
Histidine triad nucleotide-binding protein 1	HINT1	0.0826489	0.366317	0.0611523	0.431258	-0.11146	0.170501	-0.0212074	0.785008
Nuclear pore complex protein Nup153	NUP153	-0.0180145	0.649632	-0.0352433	0.326458	-0.115309	0.0183872	-0.0886649	0.0329737
E3 SUMO-protein ligase RanBP2	RANBP2	0.0138942	0.657395	-0.0391985	0.205609	-0.0539784	0.178854	-0.0123109	0.677998
Regulator of G-protein signaling 19	RGS19	-0.0188188	0.673358	0.0123556	0.75095	0.117482	0.0211596	-0.00535496	0.879706
Regulator of G-protein signaling 3	RGS3	0.0223696	0.802745	-0.066336	0.275875	-0.291706	0.0556595	-0.21116	0.0359559
Tuberin	TSC2	-0.00542787	0.899037	0.00547614	0.867929	-0.162878	0.0376075	-0.128723	0.0197152
NADH dehydrogenase [ubiquinone] flavoprotein 1, mitochondrial	NDUFV1	-0.0192306	0.600296	-0.00702153	0.824078	0.0545507	0.177866	-0.0578678	0.11817
Glycogen synthase kinase-3 alpha	GSK3A	-0.233458	0.00144524	-0.0292809	0.477007	-0.235187	0.000520783	-0.126219	0.0128074
Glycogen synthase kinase-3 beta	GSK3B	-0.250454	0.000445185	0.00163318	0.965845	-0.103237	0.0497409	-0.0142019	0.728822
Transcription initiation factor TFIID subunit 6	TAF6	0.0073604	0.828215	0.0360286	0.294988	-0.00557808	0.868756	0.043635	0.195971
Cytosolic purine 5-nucleotidase	NT5C2	-0.0617777	0.192667	-0.0714733	0.143114	-0.186594	0.00746306	-0.148299	0.0150263
Selenide, water dikinase 1	SEPHS1	-0.00152359	0.960311	-0.0372271	0.249569	0.0369868	0.270197	0.0261536	0.375767
5-formyltetrahydrofolate cyclo-ligase	MTHFS	0.0391017	0.313416	0.0147478	0.721419	0.0536988	0.137214	0.0397289	0.259713
GMP synthase [glutamine-hydrolyzing]	GMPS	5.98554e-05	0.998346	-0.0653999	0.115569	-0.0887267	0.0440511	-0.0636622	0.042244
DNA ligase 3	LIG3	0.0296645	0.386546	-0.0419802	0.250197	0.0780391	0.0457463	0.0557533	0.151526
DNA ligase 4	LIG4	-0.00706733	0.861814	0.06447	0.195856	0.0723	0.28701	-0.0595015	0.1918
Double-strand break repair protein MRE11A	MRE11A	0.0180687	0.557968	-0.0262867	0.404267	0.0790001	0.0328609	-0.00998461	0.704848
Histamine N-methyltransferase	HNMT	0.119088	0.107153	0.0216889	0.622014	0.0984009	0.109745	0.16284	0.00426342
Guanine nucleotide-binding protein G(q) subunit alpha	GNAQ	0.0725261	0.175015	0.0936196	0.0901001	0.210639	0.00564431	0.179187	0.00745709
Guanine nucleotide-binding protein G(I)/G(S)/G(O) subunit gamma-10	GNG10	-0.363387	0.047523	0.137119	0.309633	0.00208147	0.98659	-0.0654743	0.596673
Isocitrate dehydrogenase [NAD] subunit alpha, mitochondrial	IDH3A	0.0316917	0.511057	0.0344196	0.496298	0.117213	0.0594347	0.0826929	0.113786
Sulfotransferase 1A1;Sulfotransferase 1A2	SULT1A1;SULT1A2	0.0355961	0.373454	0.00595321	0.854047	0.0105458	0.773078	-0.0438305	0.38641
Protoporphyrinogen oxidase	PPOX	0.130395	0.0312648	0.0065993	0.891744	0.0693359	0.191772	0.155507	0.0285642
Rab GDP dissociation inhibitor beta	GDI2	0.0388225	0.412186	-0.043504	0.297152	-0.0515873	0.225778	-0.0473206	0.261158
Emerin	EMD	0.0264996	0.433912	-0.00341748	0.93399	0.109682	0.0336668	0.0601074	0.0915408
Carnitine O-palmitoyltransferase 1, liver isoform	CPT1A	-0.00605437	0.88801	0.0157004	0.708301	0.0561637	0.174922	-0.02327	0.584238
Glycine amidinotransferase, mitochondrial	GATM	-0.0163342	0.708601	-0.052199	0.214767	0.128833	0.0108798	-0.00888537	0.852667
Serpin B8	SERPINB8	0.235022	0.0116328	0.0885119	0.25842	0.426133	0.00488747	0.0934232	0.214382
Serpin B9	SERPINB9	0.0456338	0.382534	0.0351355	0.420853	-0.0103932	0.785117	0.0444319	0.331737
Serpin H1	SERPINH1	0.072201	0.0828506	0.0684734	0.0446149	0.0680619	0.0558331	0.0269302	0.31191
Hsc70-interacting protein;Putative protein FAM10A4;Putative protein FAM10A5	ST13;ST13P4;ST13P5	0.0568436	0.32352	0.100587	0.0579694	0.074744	0.103321	0.186536	0.00204081
Peroxisomal targeting signal 1 receptor	PEX5	0.0272098	0.431125	-0.0394236	0.232557	-0.175806	0.0019332	-0.174099	0.000934918
ETS domain-containing transcription factor ERF	ERF	0.133909	0.160254	-0.0796107	0.265904	0.00572006	0.935179	-0.086595	0.27405
Vasodilator-stimulated phosphoprotein	VASP	0.0468787	0.304979	0.311342	0.000385868	0.266864	0.0357822	0.331869	0.000458185
Dynamin-2	DNM2	-0.0621983	0.098333	-0.100849	0.0168699	-0.0267924	0.505411	-0.0446144	0.18404
Methionine aminopeptidase 2	METAP2	-0.0314875	0.350739	-0.0583744	0.114705	-0.150389	0.00446913	-0.0823273	0.0243252
Bis(5-nucleosyl)-tetraphosphatase [asymmetrical]	NUDT2	-0.0314718	0.572772	0.0302913	0.583194	-0.045997	0.407867	0.0380473	0.444959
Cyclin-dependent kinase 7	CDK7	-0.168232	0.00307607	-0.0451286	0.207166	-0.45835	4.56943e-06	-0.211564	0.000276963
Protein Tob1	TOB1	-0.224753	0.00358593	-0.263895	0.000722347	-0.789651	7.42013e-06	-0.529103	9.09743e-05
Biotin--protein ligase;Biotin--[methylmalonyl-CoA-carboxytransferase] ligase;Biotin--[propionyl-CoA-carboxylase [ATP-hydrolyzing]] ligase;Biotin--[methylcrotonoyl-CoA-carboxylase] ligase;Biotin--[acetyl-CoA-carboxylase] ligase	HLCS	-0.0341465	0.53667	0.201303	0.00187477	0.10299	0.177332	0.138466	0.0125125
Kinetochore-associated protein 1	KNTC1	-0.0597334	0.20589	-0.0990637	0.0252614	0.0173199	0.624287	-0.076725	0.0430455
Cyclin-dependent kinase 9	CDK9	-0.20177	0.00189349	-0.077145	0.0387457	-1.14741	2.60541e-06	-0.254023	8.16317e-05
Lipopolysaccharide-responsive and beige-like anchor protein	LRBA	0.00731244	0.840033	0.0102421	0.711286	0.0322208	0.348987	-0.0259651	0.389234
Basal cell adhesion molecule	BCAM	0.135454	0.0165833	0.0100679	0.821816	-0.0701106	0.251762	0.0920632	0.0818732
Palmitoyl-protein thioesterase 1	PPT1	0.0448403	0.309399	0.00825742	0.772756	0.0614945	0.0901693	0.0516589	0.111863
60S ribosomal protein L14	RPL14	-0.0628046	0.226799	0.454062	0.00433121	0.523201	0.00754097	0.383049	0.000144119
T-complex protein 1 subunit theta	CCT8	0.0259285	0.441197	-0.0223418	0.467276	-0.0580101	0.216139	-0.0743674	0.028863
T-complex protein 1 subunit delta	CCT4	-0.0206326	0.544529	-0.0403626	0.186667	-0.104349	0.03038	-0.0690309	0.0383303
Annexin A11	ANXA11	-0.0577502	0.227301	0.0733933	0.175433	0.0903546	0.209052	0.103195	0.0436238
Poly(A) polymerase alpha	PAPOLA	0.00707139	0.862093	-0.00424464	0.906501	-0.0458495	0.312148	-0.0160527	0.658276
Fragile X mental retardation syndrome-related protein 1	FXR1	0.0195785	0.519632	0.0695916	0.0784207	0.0538236	0.130024	0.0656653	0.0366131
Fragile X mental retardation syndrome-related protein 2	FXR2	-0.0471922	0.272746	-0.135402	0.00761668	-0.109517	0.0630961	-0.138848	0.00780745
Ras-related protein Rab-5C	RAB5C	-0.0334983	0.715633	-0.044889	0.527207	0.00237413	0.970943	-0.102786	0.163523
Ras-related protein Rab-7a	RAB7A	-0.0280733	0.429763	-0.0254203	0.424108	-0.081056	0.0695443	-0.0611661	0.152253
Ras-related protein Rab-9A	RAB9A	-0.0183306	0.643243	0.0672415	0.064986	0.0456548	0.317764	0.0818205	0.0316768
Ras-related protein Rab-13	RAB13	0.0222266	0.640077	-0.0250298	0.531534	-0.0385418	0.495507	-0.0866359	0.0167479
Ras-related protein Rab-27A	RAB27A	-0.0448221	0.247987	0.0442055	0.228397	0.0503438	0.228375	0.00182045	0.96
Gastrotropin	FABP6	0.106171	0.0751934	0.0634781	0.39171	-0.0183175	0.702656	0.0495602	0.306175
1-phosphatidylinositol 4,5-bisphosphate phosphodiesterase delta-1	PLCD1	-0.0255554	0.636843	-0.112646	0.167286	0.0579221	0.209561	-0.0396938	0.567999
Death-associated protein 1	DAP	0.0652775	0.327977	0.262894	0.00626217	0.273362	0.00103179	0.247733	0.0335134
28S ribosomal protein S29, mitochondrial	DAP3	0.00454838	0.911744	-0.0582293	0.141606	-0.107787	0.0270083	-0.0729592	0.0714181
Dual specificity protein phosphatase 3	DUSP3	0.00439904	0.948375	0.0866272	0.0597543	-0.0837452	0.161175	-0.0972688	0.0212872
Matrix metalloproteinase-15	MMP15	0.0851432	0.100107	-0.034396	0.513912	-0.0337143	0.598051	-0.123924	0.0390279
Probable global transcription activator SNF2L2	SMARCA2	0.0253525	0.531806	0.055024	0.287948	0.132962	0.0413395	0.0871886	0.0559061
Transcription activator BRG1	SMARCA4	0.00142755	0.96856	0.00533115	0.86511	-0.0635937	0.15856	-0.0794937	0.0267297
Isocitrate dehydrogenase [NAD] subunit gamma, mitochondrial	IDH3G	-0.000294224	0.995767	0.313786	0.000325239	0.284172	0.0241451	0.348323	0.000124558
Galactokinase	GALK1	-0.0282685	0.575756	-0.0747466	0.231673	-0.00223287	0.96272	-0.0119259	0.782321
Translocon-associated protein subunit delta	SSR4	-0.00310296	0.950102	0.451132	6.43964e-05	0.386609	0.0508674	0.436082	0.000173871
B-cell receptor-associated protein 31	BCAP31	0.0868712	0.0951426	0.034088	0.356753	0.0225687	0.549702	0.075583	0.0662956
Thiopurine S-methyltransferase	TPMT	0.0334788	0.491656	0.0262719	0.564019	0.0099135	0.755957	0.0615356	0.0542092
Cytochrome P450 2J2	CYP2J2	-0.0241024	0.781383	-0.106239	0.235289	0.162408	0.282125	0.0174259	0.868855
Methyl-CpG-binding protein 2	MECP2	0.0377921	0.33798	-0.0132198	0.681628	0.0901145	0.0525004	0.052271	0.122606
Host cell factor 1;HCF N-terminal chain 1;HCF N-terminal chain 2;HCF N-terminal chain 3;HCF N-terminal chain 4;HCF N-terminal chain 5;HCF N-terminal chain 6;HCF C-terminal chain 1;HCF C-terminal chain 2;HCF C-terminal chain 3;HCF C-terminal chain 4;HCF C-terminal chain 5;HCF C-terminal chain 6	HCFC1	0.0349902	0.404982	0.00899412	0.810663	-0.014481	0.698649	0.024704	0.485543
Interleukin-1 receptor-associated kinase 1	IRAK1	-0.0196875	0.642154	0.00587062	0.908546	0.00493161	0.914856	0.00422458	0.919833
Fatty aldehyde dehydrogenase	ALDH3A2	-0.0181025	0.556482	0.0847518	0.0428167	0.107227	0.0712953	0.107158	0.00667281
Succinate-semialdehyde dehydrogenase, mitochondrial	ALDH5A1	0.0459877	0.168372	0.0130111	0.655151	0.142568	0.00230769	0.101987	0.0058566
Peroxisomal multifunctional enzyme type 2;(3R)-hydroxyacyl-CoA dehydrogenase;Enoyl-CoA hydratase 2	HSD17B4	0.0332401	0.348636	0.10873	0.0115052	0.142371	0.0941066	0.157984	0.00619451
26S proteasome non-ATPase regulatory subunit 7	PSMD7	-0.00491726	0.908148	0.0197323	0.680903	-0.019703	0.736143	0.040381	0.339244
Ubiquitin-conjugating enzyme E2 D4;Ubiquitin-conjugating enzyme E2 D1	UBE2D4;UBE2D1	-0.0671761	0.298796	0.0199918	0.764812	-0.110253	0.172261	-0.0660084	0.468702
[truncated: 5,254 more rows]

## Sheet: set1.2 Jurkat 1 µM
Description	Gene.names	log2FC (4-a/DMSO)	P.Value (4-a/DMSO)	log2FC (5-a/DMSO)	P.Value (5-a/DMSO)	log2FC (6-b/DMSO)	P.Value (6-b/DMSO)	log2FC (6-c/DMSO	P.Value (6-c/DMSO)
Diphosphoinositol polyphosphate phosphohydrolase 2	NUDT4	-0.128583	0.059481	-0.0425559	0.617867	0.138928	0.0302664	0.0530851	0.366947
T-cell receptor alpha chain V region PY14	TRAV8-2	0.112747	0.0879426	0.0473905	0.378212	-0.0102507	0.864758	-0.1064	0.0600812
		-0.0510098	0.336971	-0.0466739	0.429634	0.0849573	0.146029	-0.0318836	0.59552
T-cell receptor beta chain V region YT35	TRBV12-3;TRBV12-4	0.0302196	0.649854	0.0395273	0.57621	0.0494136	0.511901	-0.0381098	0.58975
	PIGBOS1	-0.140315	0.0286587	-0.197649	0.00622003	-0.251278	0.0103144	-0.156306	0.171352
	TRGV8	-0.0925596	0.167809	0.210561	0.0091827	-0.192355	0.0117115	-0.441994	5.11473e-05
		-0.0100925	0.953245	-0.0213879	0.920481	-0.130976	0.207497	0.259392	0.253477
		0.00758519	0.934509	-0.0214888	0.82162	-0.0463754	0.458554	-0.0474306	0.372616
		0.23169	0.0351562	-0.102571	0.363222	0.461947	0.00995512	0.352024	0.00599664
		0.0505971	0.694373	-0.115878	0.271	-0.272811	0.00199839	-0.0657203	0.361445
Intraflagellar transport protein 56	TTC26	0.0351021	0.535973	0.0147598	0.771993	-0.28097	0.0137321	-0.223787	0.000337719
Transcription factor E2F8	E2F8	-0.139892	0.663446	-0.266635	0.442981	0.304094	0.160304	-0.0573955	0.863306
Ubiquitin-like modifier-activating enzyme 6	UBA6	0.0390185	0.382848	0.0050137	0.910751	-0.0541116	0.251105	-0.0478426	0.218194
Extended synaptotagmin-2	ESYT2	0.0514186	0.395899	0.0435078	0.300378	-0.112754	0.0427722	-0.0330603	0.464725
Mediator of RNA polymerase II transcription subunit 19	MED19	-0.108061	0.145343	0.122816	0.184537	0.204299	0.0102325	0.196316	0.00924163
UHRF1-binding protein 1-like	UHRF1BP1L	0.0658938	0.360988	-0.0364236	0.489507	-0.0129806	0.840685	0.0371565	0.486804
Shootin-1	KIAA1598	0.0181716	0.702377	0.0499076	0.31838	0.26357	0.00093839	0.13924	0.00771675
Transmembrane protein 223	TMEM223	-0.0137026	0.831006	-0.0814132	0.101344	-0.214738	0.00746759	-0.0651398	0.12573
Transmembrane protein 120B	TMEM120B	-0.0615339	0.579665	-0.187128	0.124453	-0.177617	0.139306	-0.126072	0.277836
Rho GTPase-activating protein 10	ARHGAP10	-0.00163461	0.985697	0.0568561	0.424826	0.0888933	0.338958	0.00539768	0.899936
Myelin-associated neurite-outgrowth inhibitor	FAM168B	-0.881958	0.00600616	-0.131539	0.526201	-0.0759521	0.68454	-0.298036	0.197134
RNA-binding protein MEX3A	MEX3A	-0.0507472	0.67949	0.041322	0.761493	0.0707784	0.589937	0.0183846	0.854923
Acetolactate synthase-like protein	ILVBL	-0.0183453	0.670406	-0.0338133	0.450622	-0.102388	0.0727652	-0.108483	0.0314055
Elongation of very long chain fatty acids protein 7	ELOVL7	0.0381635	0.647804	0.0840012	0.44497	-0.166124	0.0378403	0.0209339	0.801361
SH3 and PX domain-containing protein 2B	SH3PXD2B	-0.00440551	0.917923	-0.0317962	0.48005	-0.238267	0.0029576	-0.117641	0.0138811
Neuroblastoma-amplified sequence	NBAS	0.046778	0.409693	0.0285239	0.595352	-0.0240089	0.66282	-0.0186991	0.628147
Probable threonine--tRNA ligase 2, cytoplasmic	TARSL2	0.00539352	0.914089	0.0804378	0.151139	-0.0117404	0.827177	-0.0227226	0.569633
Uncharacterized protein KIAA1467	KIAA1467	-0.0333516	0.711677	0.195845	0.03648	-0.0114553	0.898585	0.116179	0.242693
tRNA wybutosine-synthesizing protein 5	TYW5	-0.012201	0.862093	0.00352879	0.971518	0.0843232	0.161654	0.0118749	0.823577
DENN domain-containing protein 3	DENND3	0.00174773	0.971599	-0.0158368	0.703285	-0.135868	0.0190336	-0.14649	0.0216819
Fucose mutarotase	FUOM	-0.033904	0.68987	-0.0346554	0.591455	-0.0735241	0.252562	-0.0687193	0.196698
Transmembrane protein 131-like	KIAA0922	0.107966	0.360142	0.0534579	0.658318	-0.105745	0.375218	0.0219778	0.87022
von Willebrand factor A domain-containing protein 8	VWA8	0.00945601	0.818071	0.0135444	0.754537	-0.0106224	0.799753	-0.055307	0.140946
Protein strawberry notch homolog 1	SBNO1	-0.0374179	0.557054	-0.0245404	0.628635	-0.208808	0.00448094	-0.165272	0.00436039
Protein FAM221A	FAM221A	0.157241	0.199392	0.00469437	0.973498	0.0921902	0.431402	0.144717	0.217453
GTP-binding protein 10	GTPBP10	0.0177771	0.767858	-0.0915564	0.168274	-0.305468	0.00146637	-0.20105	0.00464599
WD repeat-containing protein 91	WDR91	0.00289241	0.959852	0.0249754	0.713649	-0.123924	0.0944633	-0.0621267	0.267023
Protein LCHN	LCHN	-0.035468	0.807665	-0.163864	0.375666	0.00721891	0.961666	0.114042	0.428855
Trafficking protein particle complex subunit 13	TRAPPC13	-0.062222	0.303764	0.0117377	0.830088	-0.03253	0.529524	-0.0451814	0.398149
CCR4-NOT transcription complex subunit 1	CNOT1	0.0438047	0.456734	0.0193701	0.711106	-0.206947	0.00747701	-0.119756	0.00752851
Coiled-coil domain-containing protein 88B	CCDC88B	-0.0931268	0.236677	-0.204054	0.0124209	-0.00790761	0.897647	-0.0745978	0.218433
Microtubule-associated proteins 1A/1B light chain 3 beta 2;Microtubule-associated proteins 1A/1B light chain 3B;Microtubule-associated proteins 1A/1B light chain 3A	MAP1LC3B2;MAP1LC3B;MAP1LC3A	-0.0754199	0.225955	0.0364448	0.424869	0.0652157	0.211832	-0.0479736	0.289111
Phosphoglycolate phosphatase	PGP	-0.00967383	0.869617	-0.0922629	0.0474779	-0.00444086	0.932134	-0.0189661	0.586945
UPF0600 protein C5orf51	C5orf51	0.00839064	0.91688	-0.0545402	0.405568	-0.0471318	0.46777	-0.0770723	0.175212
RCC1 domain-containing protein 1	RCCD1	0.155051	0.198116	0.282303	0.0206413	0.571638	4.44209e-06	0.643693	1.10862e-06
Tubulin alpha chain-like 3	TUBAL3	0.0665072	0.454896	0.0764876	0.424317	0.323026	0.00549057	0.155117	0.132036
rRNA/tRNA 2-O-methyltransferase fibrillarin-like protein 1	FBLL1	-0.00464489	0.961612	-0.106796	0.272039	-0.0209205	0.845825	-0.0778151	0.412103
Uncharacterized protein C17orf96	C17orf96	-0.243268	0.309007	0.345566	0.139873	0.0984141	0.64524	0.0177436	0.954979
Structural maintenance of chromosomes flexible hinge domain-containing protein 1	SMCHD1	0.00131493	0.974718	-0.0100495	0.799143	-0.164484	0.00836628	-0.104631	0.0288916
GATS-like protein 2	GATSL2	0.0619719	0.278857	-0.0392003	0.552254	0.133842	0.0526241	-0.0179498	0.779022
Protein unc-119 homolog B	UNC119B	-0.0622605	0.391988	-0.0421349	0.530913	0.16026	0.0258798	0.0877764	0.146324
Probable methyltransferase-like protein 15	METTL15	-0.134263	0.283832	-0.246499	0.0499049	-0.356327	0.0414005	-0.341776	0.0346135
Putative lipoyltransferase 2, mitochondrial	LIPT2	0.0532386	0.674761	-0.0430501	0.79415	0.194752	0.282284	0.0140874	0.938631
Coiled-coil domain-containing protein 85C	CCDC85C	-0.043331	0.442533	-0.0519374	0.313246	0.237508	0.00414991	0.0159081	0.652703
SAC3 domain-containing protein 1	SAC3D1	0.0399364	0.720383	0.072833	0.584452	-0.173305	0.134143	-0.120326	0.289011
Ubiquitin carboxyl-terminal hydrolase 27	USP27X	-0.296356	0.329207	0.0109117	0.965828	-0.108679	0.801586	-0.327873	0.269165
Ankyrin repeat and BTB/POZ domain-containing protein BTBD11	BTBD11	0.0204205	0.75535	0.0516069	0.341041	-0.0490571	0.753033	-0.0520706	0.348616
Zinc finger SWIM domain-containing protein 8	ZSWIM8	0.0296341	0.67825	-0.0230929	0.785244	-0.0599098	0.35762	-0.0115573	0.848228
Rho GTPase-activating protein 32	ARHGAP32	-0.16754	0.274294	-0.15095	0.308478	0.0282379	0.791621	-0.0477551	0.696592
TANK-binding kinase 1-binding protein 1	TBKBP1	-0.0295358	0.812247	0.0273156	0.647103	0.0385872	0.472645	0.031577	0.456664
Sine oculis-binding protein homolog	SOBP	0.120943	0.202886	-0.0060677	0.958313	0.160344	0.166871	-0.146253	0.45375
Nuclear envelope pore membrane protein POM 121C;Nuclear envelope pore membrane protein POM 121	POM121C;POM121	0.026241	0.662152	-0.111679	0.076025	-0.132569	0.0531808	-0.0708956	0.13883
Centromere protein X	STRA13	0.0224795	0.744931	-0.0747605	0.449633	0.151132	0.00870108	0.0209849	0.729788
PHD finger protein 20-like protein 1	PHF20L1	-0.00936831	0.841659	-0.0580352	0.179023	-0.0318882	0.52235	0.0228137	0.634543
Small nuclear ribonucleoprotein G;Putative small nuclear ribonucleoprotein G-like protein 15	SNRPG;SNRPGP15	0.00947256	0.864473	-0.0381466	0.492189	0.0709257	0.251241	0.0111808	0.783449
Nucleoside diphosphate-linked moiety X motif 19, mitochondrial	NUDT19	-0.029842	0.592317	-0.145169	0.0406664	-0.195106	0.00185897	-0.15534	0.0949914
Collagen alpha-5(VI) chain	COL6A5	0.0124222	0.790398	0.0108813	0.801809	0.246989	0.00217027	0.0847634	0.0819977
MIF4G domain-containing protein	MIF4GD	0.0377862	0.393228	-0.0103761	0.844344	-0.0137089	0.788755	-0.0165332	0.619892
Unconventional myosin-Ig;Minor histocompatibility antigen HA-2	MYO1G	0.0119753	0.863098	-0.00931113	0.846353	-0.112332	0.157658	-0.0104749	0.76414
Very-long-chain (3R)-3-hydroxyacyl-CoA dehydratase 1	HACD1	-0.0331579	0.725695	-0.174758	0.267361	-0.246117	0.00998289	-0.181344	0.0214587
	hCG_2043597	-0.298267	0.013413	-0.0480979	0.562202	0.238306	0.0591384	0.298086	0.00208637
Golgi pH regulator B;Golgi pH regulator A	GPR89B;GPR89A	0.0234626	0.722444	-0.0539025	0.474833	-0.12743	0.0751518	-0.155847	0.00418759
Heterogeneous nuclear ribonucleoprotein C-like 4;Heterogeneous nuclear ribonucleoprotein C-like 1;Heterogeneous nuclear ribonucleoprotein C-like 3;Heterogeneous nuclear ribonucleoprotein C-like 2	HNRNPCL4;HNRNPCL1;HNRNPCL3;HNRNPCL2	0.00919165	0.932576	-0.0188152	0.847049	0.0996538	0.311709	-0.0160797	0.870293
Immunoglobulin lambda-like polypeptide 5;Ig lambda-1 chain C regions;Ig lambda-6 chain C region;Ig lambda-7 chain C region	IGLL5;IGLC1;IGLC6;IGLC7	0.598106	0.275696	-0.023625	0.91334	0.000358728	0.998672	0.0188765	0.962029
Putative WAS protein family homolog 3;WAS protein family homolog 2;WAS protein family homolog 1;WAS protein family homolog 6	WASH3P;WASH2P;WASH1;WASH6P	-0.0291906	0.558137	-0.047677	0.324807	0.0571286	0.265792	0.0383028	0.303655
UBAP1-MVB12-associated (UMA)-domain containing protein 1	UMAD1	-0.0566175	0.781149	0.0426299	0.627471	0.132183	0.170509	0.125574	0.275839
Protein FAM195B	FAM195B	-0.0459024	0.473193	0.0926512	0.162551	0.302906	0.00703117	0.131448	0.0359187
Nascent polypeptide-associated complex subunit alpha, muscle-specific form	NACA	-0.114427	0.051857	-0.0736914	0.196467	0.0315675	0.61501	-0.0747829	0.147503
Uncharacterized protein C11orf98	C11orf98	-0.0315959	0.596348	-0.0557529	0.343654	-0.210168	0.0368006	0.0120094	0.769161
	ASNSD1	-0.0178496	0.758761	0.00422529	0.944511	0.222248	0.0126431	0.113549	0.0806931
Deoxyribonuclease-2-alpha	DNASE2	-0.10404	0.114111	-0.110731	0.13615	0.0394648	0.625255	0.0298253	0.531524
Alkyldihydroxyacetonephosphate synthase, peroxisomal	AGPS	0.0575345	0.237557	-0.0252598	0.549616	-0.180536	0.00458656	-0.135013	0.00842405
UBX domain-containing protein 8	UBXN8	0.0234257	0.697788	0.0163381	0.758693	-0.517899	2.39464e-05	-0.197994	0.00673156
Kinesin-like protein KIF2A	KIF2A	0.0154298	0.716313	-0.0627487	0.160254	-0.0698606	0.157793	-0.0734808	0.0597099
ATP-dependent RNA helicase DDX39A	DDX39A	-0.0144498	0.795265	-0.106951	0.0838875	-0.144584	0.0123972	-0.239061	0.000365231
PDZ and LIM domain protein 1	PDLIM1	-0.0489593	0.371479	-0.0905028	0.0854902	0.0873109	0.119658	-0.00217042	0.963904
Cytosolic acyl coenzyme A thioester hydrolase	ACOT7	0.0292325	0.616365	0.105533	0.0810865	0.172765	0.0464313	0.119571	0.0330635
Unconventional myosin-Ic	MYO1C	-0.0237538	0.706112	-0.0495408	0.28793	-0.215458	0.00224627	-0.126638	0.0078967
Synaptosomal-associated protein 23	SNAP23	-0.010573	0.818191	-0.0205748	0.649557	-0.00427562	0.932712	0.0121091	0.758499
HCLS1-associated protein X-1	HAX1	-0.0693135	0.316611	-0.119381	0.108184	0.199798	0.0588211	0.0302518	0.599401
AH receptor-interacting protein	AIP	-0.0150156	0.865472	0.0118293	0.857409	0.143522	0.0990492	0.0728438	0.224125
GTP-binding protein 1	GTPBP1	-0.00455192	0.950929	-0.061792	0.260665	0.0573855	0.403401	0.0328948	0.428464
Potassium channel subfamily K member 1	KCNK1	0.0813599	0.288567	0.225881	0.010707	-0.209242	0.0127344	-0.0997922	0.412494
Galectin-9	LGALS9	-0.0172012	0.783601	-0.0186033	0.700562	0.0131119	0.801353	-0.0427735	0.357247
Syntaxin-binding protein 3	STXBP3	0.00825937	0.864758	0.0064185	0.86783	-0.197222	0.00195948	-0.122835	0.0105464
AP-4 complex subunit mu-1	AP4M1	-0.0214448	0.697378	-0.0593907	0.260571	-0.12462	0.0334089	-0.115693	0.117803
Armadillo repeat protein deleted in velo-cardio-facial syndrome	ARVCF	0.166408	0.255313	0.150665	0.34872	0.61472	0.00254534	0.087922	0.531749
Small acidic protein	SMAP	-0.00578008	0.927692	0.0339045	0.57845	0.260592	0.00228928	0.135511	0.0346022
AP-3 complex subunit beta-1	AP3B1	-0.0251666	0.762845	-0.0356973	0.60975	-0.0663147	0.370821	-0.0880616	0.0812844
Galectin-8	LGALS8	0.00507096	0.920708	-0.0348024	0.490682	-0.0537106	0.341735	-0.117993	0.0240776
NADH dehydrogenase [ubiquinone] iron-sulfur protein 8, mitochondrial	NDUFS8	-0.0503059	0.292072	-0.0289123	0.456239	0.152325	0.0336271	0.0220552	0.674359
NF-kappa-B inhibitor epsilon	NFKBIE	0.0307648	0.665803	0.00214635	0.974739	0.0477226	0.430798	0.112285	0.105416
26S proteasome non-ATPase regulatory subunit 11	PSMD11	0.0234864	0.589496	0.0343472	0.489894	0.023081	0.622539	-0.00453782	0.927524
26S proteasome non-ATPase regulatory subunit 12	PSMD12	0.0350588	0.624095	0.156529	0.020656	-0.0966397	0.257978	-0.135757	0.0314843
26S proteasome non-ATPase regulatory subunit 9	PSMD9	-0.0150256	0.825233	-0.0553931	0.188899	0.122371	0.0581549	0.0132461	0.6934
Copper transport protein ATOX1	ATOX1	-0.0706457	0.470144	0.115849	0.065624	0.198603	0.00850042	0.0882517	0.122255
Menin	MEN1	0.162598	0.0759409	0.32531	0.00010353	0.131791	0.0324383	0.265087	0.00141175
E3 SUMO-protein ligase CBX4	CBX4	-0.0223105	0.655441	0.0251881	0.607754	0.0593617	0.325072	0.103242	0.0708874
Tail-anchored protein insertion receptor WRB	WRB	-0.0150044	0.806114	0.0120511	0.832397	-0.213633	0.00808272	-0.14493	0.0373795
Membrane-associated progesterone receptor component 1	PGRMC1	0.0223248	0.828468	-0.0903088	0.441176	0.195733	0.0314282	0.14443	0.0903168
Transcription elongation factor SPT5	SUPT5H	-0.05086	0.506611	-0.134791	0.119071	0.0728883	0.165419	-0.0130639	0.763391
Transcription initiation factor TFIID subunit 4	TAF4	0.00327459	0.958937	-0.0323548	0.587544	0.0482739	0.474221	-0.0264942	0.526269
DNA fragmentation factor subunit alpha	DFFA	-0.0246024	0.641758	-0.0927751	0.0474279	0.022119	0.700133	0.0268811	0.445762
Regulatory factor X-associated protein	RFXAP	-0.050131	0.336707	-0.0439009	0.427952	-0.0823453	0.208744	-0.0841596	0.0980907
Huntingtin-interacting protein 1	HIP1	0.018858	0.634281	-0.0227205	0.634202	-0.080637	0.122006	-0.0248071	0.442403
Chloride intracellular channel protein 1	CLIC1	0.0318971	0.565257	0.0329169	0.524332	0.0674153	0.324716	0.0929354	0.107663
Eukaryotic translation initiation factor 3 subunit F	EIF3F	0.0368377	0.581334	0.0268619	0.671699	0.173495	0.0311715	0.0937675	0.160034
NEDD4-like E3 ubiquitin-protein ligase WWP2	WWP2	0.0157885	0.878299	0.147203	0.0891673	-0.106765	0.299394	-0.167566	0.118364
Cell division cycle 7-related protein kinase	CDC7	0.110011	0.0430289	-0.0855802	0.121677	-0.546071	1.58904e-05	0.0117844	0.762437
Phosphatidylinositol 4,5-bisphosphate 3-kinase catalytic subunit delta isoform	PIK3CD	0.078064	0.17816	0.00327876	0.941715	-0.0751732	0.126447	-0.0127757	0.676976
Pyruvate dehydrogenase protein X component, mitochondrial	PDHX	-0.0336767	0.453832	0.0489069	0.343985	0.38245	0.000253913	0.233984	0.00200927
Dynactin subunit 6	DCTN6	-0.0509873	0.4605	-0.0179665	0.697071	0.103602	0.175444	0.0104705	0.80596
Acetyl-coenzyme A transporter 1	SLC33A1	-0.0387997	0.582387	-0.123445	0.0393741	-0.231087	0.00403105	-0.131769	0.0256821
Importin-5	IPO5	0.0908442	0.279216	0.0123501	0.867118	-0.0108711	0.89907	-0.0447625	0.374321
DNA-directed RNA polymerase, mitochondrial	POLRMT	0.0791677	0.294588	0.0835408	0.0810442	-0.0661921	0.209955	-0.0333844	0.494598
Eukaryotic elongation factor 2 kinase	EEF2K	0.0358297	0.479042	-0.077576	0.182523	0.101705	0.133694	0.134487	0.0118005
Histone deacetylase complex subunit SAP18	SAP18	-0.124656	0.25681	-0.0304515	0.652801	-0.0207563	0.743079	-0.0262427	0.592645
Insulin-like growth factor 2 mRNA-binding protein 3	IGF2BP3	-0.0164231	0.784722	-0.024137	0.654046	-0.0996773	0.234875	-0.0499672	0.244774
Dynamin-1-like protein	DNM1L	0.00427123	0.917514	-0.0142289	0.722532	-0.0893026	0.063139	-0.101102	0.0146596
RNA 3-terminal phosphate cyclase	RTCA	-0.0105035	0.877641	0.0930878	0.212385	-0.00639602	0.917901	0.0246328	0.662257
Phosphatidylinositol 4-phosphate 3-kinase C2 domain-containing subunit alpha	PIK3C2A	-0.056615	0.327853	0.00431698	0.923863	-0.187236	0.0119591	-0.0846758	0.0754213
Phosphatidylinositol 3-kinase regulatory subunit beta	PIK3R2	-0.0465883	0.407384	0.0169364	0.774739	0.0693318	0.235788	0.0434086	0.467248
Beta-mannosidase	MANBA	0.0438116	0.518041	-0.0167294	0.76714	0.0832773	0.194321	-0.0265866	0.635375
TNF receptor-associated factor 5	TRAF5	0.0600635	0.213511	-0.0103885	0.810993	-0.0962864	0.115961	-0.0891051	0.129718
Exocyst complex component 5	EXOC5	-0.00574291	0.89686	-0.0378439	0.428226	-0.249644	0.00249596	-0.156578	0.00271867
High mobility group nucleosome-binding domain-containing protein 4	HMGN4	0.202429	0.307076	-0.040668	0.77666	-0.0869727	0.655653	0.0611464	0.454493
Butyrophilin subfamily 3 member A1	BTN3A1	-0.0523313	0.568779	0.18051	0.0976045	0.0678648	0.592914	0.00910579	0.932576
Cytochrome c oxidase subunit NDUFA4	NDUFA4	-0.286707	0.160432	-0.30319	0.146416	-0.730808	0.00189127	-0.378359	0.027044
26S proteasome non-ATPase regulatory subunit 14	PSMD14	0.0147673	0.748886	0.108962	0.0315898	0.203094	0.00517886	0.124088	0.0100346
Zinc finger protein 593	ZNF593	0.0480918	0.355001	-0.0255766	0.583023	-0.132363	0.022347	-0.0166646	0.707033
Myc box-dependent-interacting protein 1	BIN1	-0.0506076	0.28831	0.0122295	0.802857	0.169313	0.0359177	0.0603758	0.181313
Importin subunit alpha-4	KPNA3	0.129437	0.249381	0.0160063	0.896942	0.177597	0.116675	0.0809832	0.470371
Serine/threonine-protein kinase 25	STK25	-0.0150127	0.818636	-0.0922845	0.219784	0.0489263	0.403293	-0.0708905	0.242032
B-cell CLL/lymphoma 9 protein	BCL9	-0.0122573	0.848832	-0.020277	0.755448	0.232325	0.00958916	0.242357	0.00355652
Krev interaction trapped protein 1	KRIT1	-0.0131072	0.847349	-0.0167378	0.769803	-0.15532	0.0342441	-0.120251	0.0504934
von Willebrand factor A domain-containing protein 5A	VWA5A	-0.178433	0.0576576	0.10303	0.208305	-0.211024	0.0269324	-0.0380462	0.626185
Pescadillo homolog	PES1	-0.0480779	0.555669	-0.173912	0.0221363	-0.284751	0.00146569	-0.214752	0.00100103
Receptor-binding cancer antigen expressed on SiSo cells	EBAG9	-0.0378732	0.477875	0.0062828	0.901788	-0.335456	0.000303959	-0.0870596	0.10484
Syntenin-1	SDCBP	-0.155268	0.0593275	-0.109089	0.182289	-0.0586928	0.42177	-0.0434475	0.377286
Membrane-associated phosphatidylinositol transfer protein 1	PITPNM1	0.220381	0.078689	-0.00571152	0.905433	0.278092	0.00708525	0.0584964	0.225547
U3 small nucleolar ribonucleoprotein protein MPP10	MPHOSPH10	0.0229561	0.61437	0.00373029	0.93377	0.065811	0.186145	0.0993527	0.0284206
Nucleolar protein 56	NOP56	-0.0377144	0.705717	-0.142935	0.0419579	-0.281203	0.000960065	-0.206465	0.00162502
ATP-dependent RNA helicase DDX3X	DDX3X	-0.0273163	0.593502	-0.0212128	0.641262	-0.166078	0.0140996	-0.0668632	0.109838
Ribonuclease T2	RNASET2	-0.0712665	0.249231	-0.0959934	0.10527	0.119386	0.111094	0.0312937	0.403375
Podocalyxin	PODXL	0.031532	0.689368	-0.0860966	0.440999	0.25575	0.0519053	0.155246	0.0433393
Peroxisome assembly protein 12	PEX12	-0.00252193	0.975515	0.00479525	0.950999	-0.0304774	0.734157	-0.0499468	0.527604
Peroxisomal targeting signal 2 receptor	PEX7	-0.030882	0.835527	0.0114615	0.923516	0.0227348	0.898798	0.070649	0.673366
Importin subunit alpha-3	KPNA4	0.107424	0.0453466	0.0466129	0.430843	0.325451	0.00013562	0.173783	0.00304662
E3 ubiquitin-protein ligase TRIM38	TRIM38	-0.0900219	0.22403	-0.00769784	0.908722	0.182425	0.0715153	0.262787	0.00447919
Transcription factor E2F3	E2F3	0.0667316	0.173595	0.024402	0.674057	0.0963858	0.0985394	0.0829659	0.0775992
Serine/threonine-protein phosphatase 6 catalytic subunit;Serine/threonine-protein phosphatase 6 catalytic subunit, N-terminally processed	PPP6C	0.0282441	0.522507	-0.0202291	0.721596	-0.0205746	0.661662	-0.0259918	0.541191
Nucleoside diphosphate kinase, mitochondrial	NME4	0.0480991	0.688871	0.494598	0.0162901	0.517989	0.00115443	0.482045	0.0054852
Phosphatidylinositol 4-phosphate 3-kinase C2 domain-containing subunit beta	PIK3C2B	-0.00288361	0.954487	0.0650482	0.227433	-0.072435	0.322652	-0.0386967	0.374377
Lysosomal alpha-mannosidase;Lysosomal alpha-mannosidase A peptide;Lysosomal alpha-mannosidase B peptide;Lysosomal alpha-mannosidase C peptide;Lysosomal alpha-mannosidase D peptide;Lysosomal alpha-mannosidase E peptide	MAN2B1	-0.026737	0.533442	-0.0998736	0.0381186	0.110848	0.0687007	-0.00844884	0.79221
Ubiquitin-conjugating enzyme E2 C	UBE2C	0.132109	0.0529761	0.112109	0.12404	0.548581	0.000126688	0.536824	7.98222e-05
Pyridoxal kinase	PDXK	-0.138459	0.0192248	-0.0981191	0.0773597	0.00146918	0.974995	-0.0191802	0.671959
Acyl-CoA desaturase	SCD	-0.0981426	0.0772312	-0.155937	0.0300378	-0.0417449	0.5353	0.0215608	0.721672
Lipid phosphate phosphohydrolase 1	PPAP2A	0.399925	0.0434077	0.0103227	0.912133	0.269851	0.0242451	0.403723	0.00153697
AT-rich interactive domain-containing protein 1A	ARID1A	-0.0155882	0.734244	-0.039075	0.382324	0.0462365	0.391614	-0.0108659	0.755078
Cyclin-dependent kinase 2-associated protein 1;Cyclin-dependent kinase 2-associated protein 2	CDK2AP1;CDK2AP2	0.148167	0.296206	0.588	0.000490237	1.08192	1.28845e-06	1.00819	4.22661e-06
C2 domain-containing protein 2-like	C2CD2L	0.0354695	0.491162	-0.0269296	0.565498	0.0317529	0.528504	-0.0206103	0.814525
Transmembrane protein 194A	TMEM194A	-0.00391286	0.94042	-0.055078	0.477533	-0.220625	0.0050764	-0.234353	0.00173873
F-BAR domain only protein 1	FCHO1	-0.0931984	0.139393	-0.0804302	0.107578	0.165401	0.0174267	0.0953774	0.0548264
Homeobox protein cut-like 2	CUX2	-0.0549063	0.627574	-0.0561212	0.472768	0.0649715	0.488905	0.0758461	0.386521
Thioredoxin domain-containing protein 9	TXNDC9	-0.0820556	0.305785	-0.0518519	0.268276	0.243977	0.00174401	0.131451	0.0153018
TRAF-type zinc finger domain-containing protein 1	TRAFD1	-0.0718142	0.547372	0.24675	0.168032	-0.0484931	0.532449	0.143319	0.122335
Cytochrome c oxidase subunit 7A-related protein, mitochondrial	COX7A2L	-0.0288381	0.782755	0.0237742	0.701334	-0.0427102	0.508993	-0.0904587	0.161986
Acyl carrier protein, mitochondrial	NDUFAB1	0.536074	0.100491	0.0493973	0.740778	0.51342	0.0032709	0.325051	0.0175672
Ubiquitin domain-containing protein UBFD1	UBFD1	-0.0483079	0.40786	-0.0223843	0.626197	0.169169	0.034819	0.12908	0.00663525
Cytochrome b561 domain-containing protein 2	CYB561D2	-0.229847	0.120556	0.105623	0.509644	-0.276314	0.0918412	-0.1824	0.256035
Citron Rho-interacting kinase	CIT	0.0364741	0.471212	-0.0245276	0.557694	0.0479053	0.426103	0.0720441	0.170826
Coatomer subunit epsilon	COPE	0.0754128	0.13685	0.0612804	0.184672	0.153497	0.0102467	0.122219	0.0176989
DNA-binding protein RFXANK	RFXANK	0.0595276	0.729284	0.161876	0.372673	0.0803469	0.615798	0.361983	0.0614003
Eukaryotic translation initiation factor 1A, Y-chromosomal	EIF1AY	-0.00706654	0.935547	-0.00411305	0.956864	0.259748	0.0309837	0.173128	0.0543459
AP-3 complex subunit delta-1	AP3D1	-0.00189871	0.978773	-0.0428937	0.413606	-0.221968	0.0267206	-0.135067	0.00351741
Copper chaperone for superoxide dismutase	CCS	0.0442102	0.636689	0.0269787	0.707167	0.19525	0.0270188	0.150425	0.0581813
Zinc finger protein 195;Zinc finger protein 253;Zinc finger protein 677;Zinc finger protein 713;Zinc finger protein 486;Zinc finger protein 573;Zinc finger protein 716	ZNF195;ZNF253;ZNF677;ZNF713;ZNF486;ZNF573;ZNF716	0.0396758	0.670539	0.100201	0.159849	0.226847	0.0228375	0.109611	0.127011
Actin-binding LIM protein 1	ABLIM1	-0.0806342	0.216048	0.00756701	0.871931	0.136298	0.0163049	0.082369	0.034024
Segment polarity protein dishevelled homolog DVL-1;Putative segment polarity protein dishevelled homolog DVL1P1	DVL1;DVL1P1	-0.0497024	0.781445	-0.0884526	0.55464	0.0147828	0.918062	-0.180198	0.395883
Segment polarity protein dishevelled homolog DVL-2	DVL2	-0.0746217	0.115362	-0.0945778	0.037948	0.0887073	0.0768232	0.0397895	0.322501
Chromodomain-helicase-DNA-binding protein 1	CHD1	-0.0235194	0.792543	-0.045603	0.403937	-0.187559	0.0095598	-0.0909414	0.037121
Chromodomain-helicase-DNA-binding protein 2	CHD2	-0.055407	0.425966	-0.0154293	0.760326	-0.191947	0.0146556	-0.0739552	0.130309
Golgi SNAP receptor complex member 2	GOSR2	0.0403794	0.576128	-0.0353488	0.501054	-0.168894	0.0290749	-0.142076	0.0354565
Torsin-1A	TOR1A	0.0459686	0.380358	-0.0382456	0.546883	-0.0394985	0.454918	-0.00225361	0.959084
Torsin-1B	TOR1B	0.131724	0.221751	0.0919799	0.24621	0.00579319	0.938516	-0.0215152	0.773594
Syntaxin-16	STX16	0.0925822	0.565246	0.0552303	0.669562	0.306043	0.00549882	0.0243517	0.769835
Disintegrin and metalloproteinase domain-containing protein 10	ADAM10	-0.13257	0.0242596	0.0568533	0.349956	-0.368582	0.000213043	-0.256019	0.00142335
ATP-binding cassette sub-family D member 4	ABCD4	0.0349602	0.669794	0.103295	0.283764	0.0420224	0.522645	0.030352	0.624652
Etoposide-induced protein 2.4 homolog	EI24	-0.0329857	0.832389	0.119593	0.286735	0.204681	0.0866408	-0.000416178	0.996877
Tumor protein p53-inducible protein 11	TP53I11	-0.0153036	0.807612	0.0407355	0.397976	0.0990745	0.109867	0.031988	0.496558
Histone-lysine N-methyltransferase 2D	KMT2D	0.112943	0.187339	0.0520583	0.412809	0.188216	0.0223365	0.141187	0.0432574
Integrin beta-1-binding protein 1	ITGB1BP1	0.0391221	0.846865	0.175514	0.376006	0.319377	0.149267	0.108448	0.619222
tRNA (cytosine(38)-C(5))-methyltransferase	TRDMT1	-0.0549156	0.359775	-0.128985	0.0794304	-0.334722	0.000776294	-0.248021	0.00461988
Apoptotic protease-activating factor 1	APAF1	0.0264574	0.549511	-0.0201369	0.730195	-0.105644	0.08518	-0.0977405	0.170932
Serine/threonine-protein kinase RIO3	RIOK3	-0.0487139	0.29487	-0.0253424	0.589608	-0.118655	0.0386095	-0.0769109	0.273186
Inositol monophosphatase 2	IMPA2	-0.0258421	0.679213	-0.0909656	0.189419	-0.0373956	0.493433	-0.155942	0.00955179
Dual specificity mitogen-activated protein kinase kinase 7	MAP2K7	0.064842	0.350244	-0.0373997	0.595291	-0.181828	0.049853	-0.210711	0.0116218
Acyl-coenzyme A thioesterase 8	ACOT8	0.0789199	0.383721	0.0876532	0.275055	0.310154	0.00445117	0.234881	0.0251116
CDP-diacylglycerol--inositol 3-phosphatidyltransferase	CDIPT	-0.0410208	0.726545	-0.0459247	0.452609	-0.0261024	0.649229	0.0230714	0.676015
Programmed cell death protein 5	PDCD5	0.031705	0.544301	-0.00798678	0.898169	0.138843	0.0434166	0.0870074	0.0757681
Protein arginine N-methyltransferase 5;Protein arginine N-methyltransferase 5, N-terminally processed	PRMT5	-0.0159125	0.799538	-0.130644	0.0932396	-0.136567	0.0139246	-0.193301	0.000579285
Na(+)/H(+) exchange regulatory cofactor NHE-RF1	SLC9A3R1	-0.0725279	0.192808	-0.0104526	0.852972	0.11327	0.0733675	0.103989	0.0457551
Serine/threonine-protein kinase Chk1	CHEK1	0.011177	0.837536	-0.0228067	0.565894	-1.12121	2.68069e-08	-0.363474	3.38954e-05
Fucose-1-phosphate guanylyltransferase	FPGT	0.00211886	0.97405	0.0517873	0.413909	-0.121215	0.113937	-0.0143924	0.797776
Tripeptidyl-peptidase 1	TPP1	-0.011294	0.89283	-0.0311019	0.643931	0.0780076	0.289786	0.10269	0.153467
Guanine nucleotide-binding protein subunit beta-5	GNB5	-0.0559589	0.267555	-0.0292301	0.694556	-0.286055	0.00124172	-0.105618	0.0765607
Transcription elongation regulator 1	TCERG1	-0.000632359	0.98884	0.00718313	0.889744	0.17958	0.0113749	0.138617	0.00486745
Kinetochore protein NDC80 homolog	NDC80	-0.0115015	0.785984	-0.0544634	0.211558	-0.0450343	0.32066	0.108531	0.0104774
Transportin-2	TNPO2	0.115857	0.193396	0.125162	0.0557656	0.250473	0.00329474	0.169912	0.00248211
DNA-directed RNA polymerase III subunit RPC1	POLR3A	-0.00642191	0.91173	-0.00134502	0.972886	-0.116149	0.0642881	-0.0584353	0.126136
Proteasome subunit alpha type-7	PSMA7	-0.0299641	0.73122	0.0591255	0.434874	0.0931771	0.16948	0.144347	0.0302575
Secretory carrier-associated membrane protein 3	SCAMP3	0.0165064	0.731156	-0.0219038	0.726606	-0.0441112	0.35765	-0.0223384	0.555854
Phytanoyl-CoA dioxygenase, peroxisomal	PHYH	-0.0328164	0.568423	-0.0164887	0.706079	0.0927978	0.136739	0.014157	0.677546
5-oxoprolinase	OPLAH	0.000816179	0.985097	-0.0329453	0.488536	0.0647512	0.18867	0.0192424	0.59527
Transcription regulator protein BACH1	BACH1	-0.0859066	0.222066	-0.0201186	0.774869	0.219244	0.104147	-0.0657648	0.184338
[3-methyl-2-oxobutanoate dehydrogenase [lipoamide]] kinase, mitochondrial	BCKDK	0.0086953	0.917124	-0.0701013	0.357407	-0.0831202	0.161961	-0.146257	0.0763961
Interferon-induced protein with tetratricopeptide repeats 3	IFIT3	0.0993576	0.373667	-0.0850588	0.467593	0.197494	0.108031	0.235536	0.0690697
Microsomal glutathione S-transferase 3	MGST3	-0.0489169	0.434489	0.108545	0.0658337	0.162899	0.0552171	0.222865	0.000932981
Gem-associated protein 2	GEMIN2	0.0165505	0.777231	0.0546013	0.394916	0.376617	0.000709979	0.414486	6.88966e-05
Tax1-binding protein 3	TAX1BP3	-0.13787	0.170753	0.0305144	0.747626	0.0496684	0.591027	-0.0104981	0.884124
PDZ domain-containing protein GIPC1	GIPC1	-0.0268397	0.684198	0.0116666	0.813545	0.107702	0.0694498	0.0561735	0.242542
Inhibitor of nuclear factor kappa-B kinase subunit beta	IKBKB	0.00727241	0.865089	-0.00913702	0.843823	0.0431982	0.347103	-0.0416274	0.265636
Mitochondrial import inner membrane translocase subunit Tim23;Putative mitochondrial import inner membrane translocase subunit Tim23B	TIMM23;TIMM23B	-0.00499692	0.963717	0.0839478	0.242753	-0.0997256	0.230043	-0.020728	0.724022
Histone acetyltransferase type B catalytic subunit	HAT1	0.0413476	0.559178	-0.0675927	0.320133	-0.132375	0.0251972	-0.146115	0.0182344
Ubiquitin/ISG15-conjugating enzyme E2 L6	UBE2L6	-0.0214815	0.710528	-0.00501779	0.927168	0.0887414	0.238658	-0.00240677	0.968011
Cytochrome b-c1 complex subunit 8	UQCRQ	-0.0509528	0.704203	-0.21556	0.042808	-0.150967	0.0439066	-0.143097	0.0613008
Myosin regulatory light chain 12B;Myosin regulatory light chain 12A;Myosin regulatory light polypeptide 9	MYL12B;MYL12A;MYL9	0.0730042	0.339246	0.0724065	0.344661	0.226167	0.00497928	0.204758	0.00906111
Cytochrome b-c1 complex subunit 10	UQCR11	-0.0357756	0.889409	0.359631	0.0236343	-0.0957743	0.548494	-0.078087	0.630424
Hepatocyte growth factor-regulated tyrosine kinase substrate	HGS	-0.0547489	0.331732	-0.0625137	0.267516	-0.0200849	0.735521	-0.0271042	0.506062
Aurora kinase A	AURKA	-0.586444	3.53506e-05	-0.0992649	0.139137	-0.778029	2.22824e-05	0.0195578	0.747925
Ras-related protein Rab-7L1	RAB29	0.00750131	0.855889	0.0519238	0.213826	-0.205205	0.0226935	-0.25347	0.000141502
Calmegin	CLGN	-0.177936	0.0575229	-0.34087	0.00539621	-0.141482	0.058998	-0.286138	0.00188532
Down syndrome critical region protein 3	DSCR3	-0.00316061	0.95991	0.00644708	0.915259	-0.108501	0.0842243	-0.0873411	0.170927
Protein phosphatase 1 regulatory subunit 12A	PPP1R12A	0.010834	0.825019	0.079602	0.085455	0.160121	0.00802975	0.13168	0.00373256
Very long-chain acyl-CoA synthetase	SLC27A2	0.076534	0.149213	0.00393323	0.938742	-0.0601836	0.247639	-0.0162814	0.686838
Cyclin-G-associated kinase	GAK	-0.0934084	0.0810468	-0.0869586	0.0941073	-0.47477	1.18453e-05	-0.160413	0.00445352
Heterogeneous nuclear ribonucleoprotein D-like	HNRNPDL	0.0209253	0.687116	0.0142623	0.820664	-0.0250595	0.64942	-0.00787726	0.838597
Exportin-1	XPO1	0.0329946	0.615246	0.0239667	0.674609	-0.151463	0.0596561	-0.116849	0.00882061
TATA-binding protein-associated factor 172	BTAF1	0.0437093	0.480233	-0.0453278	0.331075	-0.19706	0.00338129	-0.122348	0.0152775
Rho guanine nucleotide exchange factor 10	ARHGEF10	0.279265	0.0854629	0.148694	0.467557	0.00480112	0.979067	0.0252284	0.893565
Zinc finger protein 609	ZNF609	0.0148045	0.750209	-0.0406493	0.475649	0.107982	0.059587	0.0613305	0.282849
Spectrin beta chain, non-erythrocytic 2	SPTBN2	-0.028729	0.56471	-0.0467592	0.349964	-0.00731976	0.878099	-0.0111885	0.784386
Microtubule-associated serine/threonine-protein kinase 4	MAST4	-0.061252	0.378995	-0.061963	0.293949	-0.129209	0.0432482	-0.0924897	0.221852
Protein transport protein Sec16A	SEC16A	0.00879622	0.853793	-0.0639289	0.21437	0.0657464	0.216879	0.0238068	0.585067
Protein KHNYN	KHNYN	-0.00585381	0.926299	0.0814589	0.457054	-0.16161	0.0518503	-0.0138123	0.909822
U2 snRNP-associated SURP motif-containing protein	U2SURP	-0.0970601	0.191435	-0.106114	0.0822739	-0.182289	0.011914	-0.127488	0.0183565
Histone-lysine N-methyltransferase SETD1A	SETD1A	-0.0378745	0.423799	0.0247172	0.632228	0.201617	0.0016783	0.122773	0.0280846
Lysine-specific demethylase 6B	KDM6B	0.0516393	0.40754	0.00618412	0.875401	-0.0797145	0.100494	-0.171825	0.0226721
Synaptojanin-2	SYNJ2	-0.0302253	0.563598	-0.0362744	0.446605	-0.252029	0.000870732	-0.137251	0.014874
Zinc finger and BTB domain-containing protein 5	ZBTB5	0.0833296	0.42741	0.154004	0.0200073	0.0284002	0.644765	-0.0423433	0.563232
Kinesin-like protein KIF3B;Kinesin-like protein KIF3B, N-terminally processed	KIF3B	-0.0170622	0.835528	0.00403079	0.955937	-0.0185134	0.819504	-0.0343556	0.614951
Phosphoribosylformylglycinamidine synthase	PFAS	0.0368697	0.479617	0.0239176	0.623926	0.109047	0.0628299	0.0556877	0.244471
Guanine nucleotide exchange factor DBS	MCF2L	-0.0178983	0.836973	-0.000131739	0.998682	-0.174118	0.0451733	-0.0439905	0.56352
Centrosomal protein of 290 kDa	CEP290	-0.128751	0.182968	-0.0448886	0.815036	-0.190941	0.133446	0.0340252	0.790798
Serine/threonine-protein phosphatase 6 regulatory ankyrin repeat subunit A	ANKRD28	0.0399789	0.425331	0.0184997	0.702461	0.0150616	0.749177	-0.0152525	0.718844
Mitochondrial ribonuclease P protein 3	KIAA0391	0.146422	0.106313	0.18562	0.0626808	0.00641061	0.935762	0.161732	0.0956809
Inhibitor of nuclear factor kappa-B kinase subunit alpha	CHUK	0.0743741	0.16432	0.0669094	0.180201	-0.0523865	0.389992	-0.130443	0.0214541
U6 snRNA-associated Sm-like protein LSm1	LSM1	-0.0106186	0.852648	0.0792189	0.107981	0.109487	0.0636733	0.0652538	0.093627
FYN-binding protein	FYB	-0.0735543	0.25269	-0.0098552	0.845265	0.0921293	0.111896	0.0462721	0.330447
Niemann-Pick C1 protein	NPC1	-0.0844469	0.0970833	-0.108845	0.089943	-0.106233	0.0473536	-0.0420724	0.232953
Sphingolipid delta(4)-desaturase DES1	DEGS1	-0.00717231	0.922128	-0.0252628	0.749334	-0.13643	0.0919124	-0.125893	0.206831
Secretory carrier-associated membrane protein 1	SCAMP1	-0.0600176	0.263751	-0.0989248	0.0749739	-0.0799197	0.141515	-0.117079	0.0362453
Secretory carrier-associated membrane protein 2	SCAMP2	0.154062	0.0734923	0.154522	0.0707744	0.0594791	0.386085	0.123955	0.107392
Importin subunit alpha-6	KPNA5	0.0170528	0.859053	0.0836334	0.366271	-0.293173	0.0192606	-0.0553451	0.46877
Actin-related protein 2/3 complex subunit 1B	ARPC1B	0.0348528	0.569837	0.106511	0.104633	-0.0337971	0.496101	0.0298004	0.585156
Actin-related protein 2/3 complex subunit 2	ARPC2	0.0356997	0.421712	0.112097	0.0674871	0.0740679	0.169777	0.105275	0.0195819
Actin-related protein 2/3 complex subunit 3	ARPC3	0.0515881	0.31657	0.212682	0.00810081	0.0263995	0.68661	0.0201449	0.803188
Protein Mdm4	MDM4	-0.248089	0.0234652	-0.0470167	0.502996	0.0728457	0.243902	0.102245	0.0891428
BET1 homolog	BET1	0.0689316	0.502646	0.107008	0.293036	0.0249997	0.7817	0.0495123	0.623388
DNA-directed RNA polymerases I and III subunit RPAC1	POLR1C	-0.0131961	0.833187	-0.0267459	0.591044	0.0584894	0.361247	-0.0254099	0.639265
Phospholipid scramblase 1	PLSCR1	-0.227268	0.25806	0.258113	0.0721419	0.0742118	0.672926	-0.310833	0.205467
Transcription intermediary factor 1-alpha	TRIM24	-0.0470893	0.354832	-0.0432647	0.334507	-0.0217583	0.678674	-0.130785	0.0134487
Axin-1	AXIN1	-0.277972	0.339619	-0.0100831	0.972101	0.101627	0.710174	-0.011949	0.966053
Membrane-associated progesterone receptor component 2	PGRMC2	-0.0598358	0.383782	-0.120033	0.105386	-0.022089	0.660828	-0.0818429	0.141689
Centrin-3	CETN3	0.168249	0.389972	0.0273964	0.92014	0.265787	0.173047	0.174508	0.380882
Prefoldin subunit 6	PFDN6	-0.0392338	0.452017	0.0245879	0.739026	0.120353	0.0522391	0.0719298	0.120233
WD repeat-containing protein 46	WDR46	-0.0662108	0.391357	-0.127306	0.0179556	-0.464746	2.23054e-05	-0.192184	0.00193742
NF-kappa-B-repressing factor	NKRF	0.0396396	0.400934	0.0038199	0.933305	-0.0796323	0.173184	-0.104949	0.0359941
Dihydroxyacetone phosphate acyltransferase	GNPAT	0.106873	0.197051	0.145181	0.0344405	0.0974955	0.21208	0.0536692	0.345683
Protein CASC3	CASC3	-0.0175357	0.720441	0.0262898	0.569756	-0.0312231	0.606043	0.0255556	0.621723
28S ribosomal protein S12, mitochondrial	MRPS12	0.0345337	0.646128	-0.0280072	0.629842	0.0659537	0.541394	0.0260817	0.599515
Peroxisomal acyl-coenzyme A oxidase 3	ACOX3	0.0747187	0.262691	-0.0117098	0.853116	-0.071433	0.394959	0.0116132	0.833805
Protein RER1	RER1	-0.00742581	0.925941	0.257322	0.0483069	0.0190527	0.880771	0.0739233	0.389347
Surfeit locus protein 4	SURF4	0.0108062	0.919544	-0.119092	0.045212	-0.0673787	0.205756	-0.227332	0.00396668
Ataxin-7	ATXN7	-0.0556102	0.349156	-0.0279643	0.761253	0.141093	0.10103	-0.0578514	0.277838
Serine palmitoyltransferase 1	SPTLC1	0.0495834	0.297912	0.0134266	0.791975	-0.00893592	0.877347	-0.0861551	0.0524861
Serine palmitoyltransferase 2	SPTLC2	0.0363611	0.504348	0.0111885	0.860108	-0.0262475	0.682889	-0.0509632	0.369788
Fanconi anemia group G protein	FANCG	0.101245	0.31863	-0.02748	0.804468	0.125591	0.16431	0.143197	0.131206
UDP-N-acetylglucosamine--peptide N-acetylglucosaminyltransferase 110 kDa subunit	OGT	-0.0928258	0.0571564	0.00413217	0.92379	-0.773092	4.18547e-07	-0.0871091	0.0391326
Protein phosphatase 1D	PPM1D	-0.270166	0.254338	-0.0794784	0.218214	0.204362	0.00561499	0.0268958	0.721713
Apoptosis regulatory protein Siva	SIVA1	-0.0478785	0.460535	-0.0932779	0.197651	0.29807	0.00737645	0.00957916	0.859859
Phosphomannomutase 2	PMM2	0.0343532	0.605761	0.0137342	0.814377	0.0495004	0.511507	0.00438583	0.928994
DNA repair protein RAD51 homolog 2	RAD51B	0.18392	0.0379673	0.127508	0.0958812	0.0928422	0.15692	0.00871959	0.905103
DNA-directed RNA polymerase III subunit RPC7	POLR3G	0.01185	0.877846	-0.0843407	0.228954	-0.120432	0.154354	-0.100837	0.128702
Transmembrane 9 superfamily member 1	TM9SF1	-0.0979636	0.352147	-0.0350844	0.755721	0.0951154	0.593002	-0.0142459	0.905444
E3 ubiquitin-protein ligase Midline-1	MID1	0.0362817	0.563732	-0.105616	0.114759	0.569221	4.68924e-05	0.647844	1.43532e-05
High mobility group protein B3	HMGB3	0.0421351	0.339272	-0.0240954	0.547912	-0.0424289	0.393155	0.0140448	0.7092
Protein phosphatase 1G	PPM1G	-0.022271	0.802848	-0.120062	0.271138	0.249112	0.0311915	0.203783	0.056142
Phosphatidylinositol 3,4,5-trisphosphate 5-phosphatase 2	INPPL1	0.0271939	0.577675	-0.00612068	0.88363	0.0279751	0.511278	-0.0099893	0.778608
Fanconi anemia group A protein	FANCA	-0.056782	0.647784	0.00405283	0.975071	-0.149879	0.268196	-0.155013	0.370287
Eukaryotic translation initiation factor 3 subunit D	EIF3D	-0.0135895	0.852139	-0.104057	0.202943	-0.119522	0.0243372	-0.104609	0.0168097
Eukaryotic translation initiation factor 3 subunit H	EIF3H	-0.0143774	0.760795	-0.0423654	0.436099	-0.0775727	0.135908	-0.113975	0.0974007
Histone deacetylase 3	HDAC3	0.0578356	0.527927	0.0231652	0.816814	0.160003	0.0770804	0.0907167	0.290017
Nuclear valosin-containing protein-like	NVL	-0.0552645	0.275356	-0.0537845	0.256948	0.0131935	0.833346	0.0127866	0.737117
Branched-chain-amino-acid aminotransferase, mitochondrial	BCAT2	0.0340878	0.553055	-0.0249324	0.618998	-0.0719506	0.205324	-0.0705433	0.163234
Transcription factor YY2	YY2	-0.021198	0.687824	-0.0622872	0.206282	0.131511	0.0194248	0.0639291	0.207032
Baculoviral IAP repeat-containing protein 5	BIRC5	-0.0286667	0.628502	-0.0310139	0.589643	0.151251	0.0274538	0.260505	0.00114091
Importin-8	IPO8	-0.00701072	0.93303	-0.0433839	0.455521	-0.147578	0.0435091	-0.126639	0.0134341
Syntaxin-7	STX7	-0.0164512	0.745675	-0.0663507	0.18517	-0.129533	0.0257109	-0.0537251	0.242747
Trinucleotide repeat-containing gene 18 protein	TNRC18	0.0495937	0.548176	-0.0795033	0.210968	-0.0214056	0.739858	-0.0414785	0.542069
Monocarboxylate transporter 4	SLC16A3	0.0122952	0.796835	-0.0222427	0.663992	-0.0595197	0.293855	0.0488765	0.302462
High affinity copper uptake protein 1	SLC31A1	0.0343802	0.540989	-0.0441791	0.472843	-0.0886337	0.308453	-0.158834	0.00641456
Multidrug resistance-associated protein 4	ABCC4	0.0685197	0.250207	0.0199434	0.734515	-0.0611247	0.286415	-0.0587712	0.278629
Multidrug resistance-associated protein 5	ABCC5	0.010682	0.906726	-0.043753	0.522882	-0.24844	0.00665049	-0.172511	0.0232145
DNA-directed RNA polymerase I subunit RPA34	CD3EAP	0.0102577	0.842619	-0.0105989	0.824512	0.0594699	0.35128	0.0306029	0.462476
Calpain-5	CAPN5	0.0479657	0.43367	-0.0460136	0.369526	-0.130361	0.0369685	-0.0602602	0.427491
Synaptobrevin homolog YKT6	YKT6	-0.0429457	0.431755	-0.0586792	0.26282	-0.216812	0.00271731	-0.11677	0.0271399
Nucleoporin-like protein 2	NUPL2	0.00122533	0.982692	0.00213433	0.971263	0.0568514	0.397632	0.00268817	0.956869
Actin-related protein 2/3 complex subunit 5	ARPC5	-0.016953	0.827018	0.0785743	0.0996865	0.316144	0.000750261	0.322836	2.09804e-05
DNA-directed RNA polymerase II subunit RPB4	POLR2D	-0.150638	0.329151	0.0752308	0.559115	0.299389	0.0285823	0.207225	0.070234
ATP-dependent RNA helicase DDX3Y	DDX3Y	0.169311	0.0616688	0.0490336	0.58044	0.0521963	0.355871	0.0975672	0.246139
Transcription factor MafG	MAFG	-0.01452	0.768505	-0.0444543	0.376859	0.0296479	0.591147	-0.0199971	0.659626
3-phosphoinositide-dependent protein kinase 1;Putative 3-phosphoinositide-dependent protein kinase 2	PDPK1;PDPK2P	-0.0321127	0.53111	0.0465377	0.257654	-0.126546	0.0232998	-0.00557649	0.875636
Tapasin	TAPBP	-0.0478999	0.321133	0.000699572	0.9875	0.0563881	0.247614	0.024711	0.559914
Period circadian protein homolog 1	PER1	-0.821123	0.0628424	-1.34705	0.0204565	-0.666028	0.122195	-0.862782	0.153305
RING finger protein 113A	RNF113A	-0.0213041	0.621381	-0.0581085	0.331086	0.0569259	0.37044	0.0181376	0.592912
Lysine-specific demethylase 6A;Histone demethylase UTY	KDM6A;UTY	-0.0292989	0.595405	0.0183707	0.718929	-0.0578681	0.306362	-0.00853596	0.83326
Pre-mRNA-splicing factor ATP-dependent RNA helicase DHX15	DHX15	0.0349153	0.598654	0.0833667	0.103387	-0.178234	0.0299048	-0.207358	0.00141944
mRNA cap guanine-N7 methyltransferase	RNMT	0.028708	0.586886	-0.0122833	0.815628	-0.0385661	0.504199	-0.035721	0.499548
Zinc finger ZZ-type and EF-hand domain-containing protein 1	ZZEF1	-0.0435563	0.555956	-0.0751945	0.20237	-0.187129	0.0117788	-0.110781	0.0458909
Arf-GAP with SH3 domain, ANK repeat and PH domain-containing protein 2	ASAP2	-0.128618	0.345587	-0.220193	0.209186	0.0362525	0.802587	0.00729961	0.95372
TELO2-interacting protein 1 homolog	TTI1	0.0456545	0.556595	-0.039951	0.495039	-0.0665967	0.394463	-0.127798	0.0126567
Ribosomal RNA-processing protein 8	RRP8	-0.0284285	0.804037	-0.320864	0.0590854	-0.116065	0.31543	-0.170212	0.0904853
E3 ubiquitin-protein ligase Praja-2	PJA2	0.122619	0.07564	0.087479	0.149167	-0.10059	0.350438	0.0603154	0.307323
Signal-induced proliferation-associated 1-like protein 1	SIPA1L1	0.0282223	0.716389	0.109888	0.0721174	0.0832785	0.0978271	0.0901727	0.08496
Zinc finger and BTB domain-containing protein 24	ZBTB24	0.174907	0.17844	0.131493	0.315248	0.114376	0.507139	-0.00154398	0.990047
Cytochrome b5 type B	CYB5B	0.217728	0.0622596	0.34328	0.0293007	0.772872	6.79512e-05	0.679812	0.000313705
U4/U6 small nuclear ribonucleoprotein Prp4	PRPF4	-0.0430211	0.377086	-0.00752968	0.884097	0.0190262	0.706406	0.00823444	0.807622
D-3-phosphoglycerate dehydrogenase	PHGDH	-0.0536453	0.3615	-0.0620438	0.228413	0.0101035	0.847675	-0.0219102	0.548131
NADH dehydrogenase [ubiquinone] iron-sulfur protein 4, mitochondrial	NDUFS4	0.0177106	0.802268	0.0390376	0.585819	0.327005	0.00254271	0.202521	0.0213942
Cytoplasmic dynein 1 light intermediate chain 2	DYNC1LI2	0.0019955	0.969282	0.0020438	0.965467	0.0398078	0.591501	-0.0162043	0.738626
26S proteasome non-ATPase regulatory subunit 3	PSMD3	0.00206696	0.973047	-0.000227611	0.996999	-0.163883	0.0479908	-0.150732	0.00734901
RNA binding protein fox-1 homolog 2	RBFOX2	-0.391587	0.0592309	0.141439	0.453744	-0.269331	0.24794	-0.117366	0.547449
Bifunctional 3-phosphoadenosine 5-phosphosulfate synthase 1;Sulfate adenylyltransferase;Adenylyl-sulfate kinase	PAPSS1	-0.0291036	0.560192	-0.0321234	0.488229	-0.121101	0.0554684	-0.0703864	0.113853
Zinc finger HIT domain-containing protein 1	ZNHIT1	-0.0496301	0.499323	0.0920655	0.148021	-0.136555	0.0906777	-0.0807219	0.187476
Centromere/kinetochore protein zw10 homolog	ZW10	0.091438	0.110601	0.107473	0.0944146	-0.0661017	0.41598	-0.0190843	0.677871
Kunitz-type protease inhibitor 1	SPINT1	-0.0270564	0.644486	-0.0921505	0.190929	0.131524	0.0499564	0.0375479	0.48372
U4/U6.U5 tri-snRNP-associated protein 1	SART1	-0.000766733	0.985833	-0.0203473	0.632563	0.165266	0.00937179	0.0934055	0.04637
Kunitz-type protease inhibitor 2	SPINT2	-0.0880253	0.384773	-0.0465798	0.569898	0.0549901	0.516307	-0.0464113	0.609895
Glycosylphosphatidylinositol anchor attachment 1 protein	GPAA1	-0.0189397	0.712293	0.0078735	0.857748	-0.135812	0.161573	-0.160387	0.00167219
Death-associated protein kinase 3	DAPK3	0.0652005	0.360305	-0.0250468	0.657764	-0.0551834	0.503699	-0.0163828	0.792332
Zinc finger protein 264	ZNF264	0.0194827	0.766907	0.0517109	0.427723	0.130368	0.0672514	0.0928294	0.134016
Zinc finger and BTB domain-containing protein 43	ZBTB43	0.0552001	0.478713	-0.0839597	0.250376	0.281855	0.00476829	0.016457	0.872459
AP-5 complex subunit zeta-1	AP5Z1	-0.0729333	0.302534	-0.190155	0.00801824	-0.323435	0.000389502	-0.184041	0.00599127
Centriolar coiled-coil protein of 110 kDa	CCP110	-0.0395869	0.456771	-0.040975	0.551426	-0.242218	0.00129316	-0.0791293	0.0524001
Rho guanine nucleotide exchange factor 9;Spermatogenesis-associated protein 13;Rho guanine nucleotide exchange factor 4	ARHGEF9;SPATA13;ARHGEF4	0.16079	0.0201587	0.168328	0.0162348	0.185275	0.0414795	0.084537	0.279928
CBP80/20-dependent translation initiation factor	CTIF	0.0933382	0.299754	-0.000195161	0.997745	0.0777674	0.401396	-0.0656458	0.387592
ATM interactor	ATMIN	0.703774	0.0825723	0.105328	0.785226	0.331288	0.540213	0.63686	0.0168375
Inositol hexakisphosphate and diphosphoinositol-pentakisphosphate kinase 2	PPIP5K2	-0.00788326	0.883646	-0.0359128	0.467744	-0.166579	0.0161274	-0.105665	0.0313301
Mitogen-activated protein kinase kinase kinase 7	MAP3K7	0.0169775	0.708983	0.235471	0.00315542	0.300737	0.000527203	0.292919	0.000346891
Eukaryotic translation elongation factor 1 epsilon-1	EEF1E1	0.0506774	0.3078	0.2736	0.00118119	-0.0119112	0.881059	-0.00315858	0.945173
WD repeat-containing protein 62	WDR62	0.0253252	0.703974	-0.0480389	0.487505	0.00917171	0.868899	-0.0663715	0.136101
Heterogeneous nuclear ribonucleoprotein R	HNRNPR	0.0403419	0.34953	0.0624332	0.20054	0.0259404	0.675886	0.059357	0.127501
U4/U6 small nuclear ribonucleoprotein Prp3	PRPF3	0.0165385	0.716751	-0.0371257	0.408891	-0.177281	0.00979936	-0.123898	0.0140529
Thioredoxin-like protein 1	TXNL1	-0.0264231	0.644584	-0.0190934	0.681807	0.0600083	0.251661	0.0265255	0.460076
Tumor protein D54	TPD52L2	-0.00528702	0.956279	-0.0170368	0.840903	0.152891	0.0602164	0.0175005	0.795811
ER membrane protein complex subunit 8	EMC8	-0.0279979	0.64085	-0.062915	0.230249	0.175389	0.0200443	0.0945237	0.0770826
Cochlin	COCH	0.06489	0.66701	0.076978	0.232993	-0.974277	1.47733e-06	-0.27862	0.00992472
ERI1 exoribonuclease 3	ERI3	0.0632137	0.58265	0.172687	0.0651976	0.103035	0.221597	0.123091	0.144378
52 kDa repressor of the inhibitor of the protein kinase	PRKRIR	0.0331343	0.553509	0.131045	0.0600271	0.119727	0.0547041	0.0757668	0.0725428
Synaptojanin-1	SYNJ1	-0.220275	0.0341545	0.0319978	0.592306	-0.315635	0.00519976	-0.315325	0.0102353
Acidic fibroblast growth factor intracellular-binding protein	FIBP	-0.0684093	0.202419	-0.0620989	0.1507	-0.237777	0.00330226	-0.130683	0.00604013
Eukaryotic translation initiation factor 4 gamma 3	EIF4G3	0.00328304	0.939043	0.000865505	0.983793	-0.104701	0.0735367	-0.0676296	0.0879988
Protein CBFA2T2	CBFA2T2	0.00872494	0.940673	-0.0351104	0.698752	0.255189	0.0301607	0.103369	0.207882
Peptidyl-prolyl cis-trans isomerase H	PPIH	-0.00760772	0.880912	0.0362208	0.5392	0.135412	0.0196148	0.0379968	0.268353
Histone-lysine N-methyltransferase SUV39H1	SUV39H1	0.169954	0.0212458	0.0191446	0.722434	0.155566	0.0321788	0.164794	0.0120708
Serine protease HTRA2, mitochondrial	HTRA2	-0.199956	0.0625834	-0.140187	0.0352293	-0.0750066	0.307911	-0.0470149	0.471117
Protein Mis18-beta	OIP5	0.0207958	0.691469	0.0322756	0.429569	0.0159181	0.764479	0.00792496	0.832753
Aflatoxin B1 aldehyde reductase member 2	AKR7A2	-0.0421697	0.54087	-0.0456544	0.290656	0.0201417	0.728825	-0.00149897	0.971324
Band 4.1-like protein 2	EPB41L2	-0.0484168	0.303727	-0.0252423	0.562561	0.143339	0.013239	0.0924182	0.0465695
Trans-Golgi network integral membrane protein 2	TGOLN2	0.00478227	0.946476	-0.0747918	0.199965	0.0252801	0.740085	0.0886614	0.122772
DNA repair protein RAD51 homolog 3	RAD51C	0.0822608	0.186789	-0.0333829	0.499336	-0.296881	0.00191373	-0.156966	0.0300909
Ragulator complex protein LAMTOR5	LAMTOR5	0.174772	0.157193	0.282267	0.0490868	0.365977	0.000271872	0.207022	0.0338489
Beta-1,4-glucuronyltransferase 1	B4GAT1	0.00365377	0.961491	-0.123409	0.355033	-0.0776556	0.500294	-0.0702615	0.30394
Mediator of RNA polymerase II transcription subunit 7	MED7	0.0463768	0.574781	-0.173859	0.0142197	0.0929654	0.446939	0.0434018	0.523235
WAS/WASL-interacting protein family member 1	WIPF1	-0.00462185	0.915261	-0.0469082	0.460056	0.0261019	0.624784	-0.0227662	0.610843
Forkhead box protein O3	FOXO3	-0.140085	0.0880692	0.00989797	0.862721	0.0352548	0.544891	0.0784884	0.204723
DNA repair protein XRCC3	XRCC3	-0.0973013	0.364858	-0.120208	0.258736	-0.276038	0.0570329	-0.124663	0.291796
Regulator of G-protein signaling 14	RGS14	-0.0192317	0.762067	0.0368219	0.4199	0.00969754	0.872774	0.0288252	0.452982
A-kinase anchor protein 10, mitochondrial	AKAP10	-0.00594448	0.922314	-0.00294321	0.967721	-0.00160397	0.980105	-0.161972	0.0435428
Density-regulated protein	DENR	0.0504471	0.429987	0.0224994	0.656285	0.120723	0.116182	0.0626721	0.210893
Proline-serine-threonine phosphatase-interacting protein 1	PSTPIP1	-0.0955417	0.0759412	-0.102281	0.0441949	-0.0615746	0.255572	-0.0105344	0.827061
Exportin-T	XPOT	0.119784	0.203269	0.106288	0.208765	-0.0539627	0.612885	-0.0696095	0.21846
2-deoxynucleoside 5-phosphate N-hydrolase 1	DNPH1	0.0213879	0.816003	-0.0852749	0.129255	0.412049	0.000171645	0.294715	0.00141947
Mitochondrial import inner membrane translocase subunit TIM44	TIMM44	0.0429345	0.301237	0.119066	0.0931145	0.00611203	0.918193	0.0858462	0.174053
Trafficking protein particle complex subunit 3	TRAPPC3	0.102809	0.212367	-0.0215392	0.833799	0.0517688	0.424731	0.00193587	0.976108
Charged multivesicular body protein 2a	CHMP2A	0.00928449	0.91049	-0.0276292	0.65382	-0.137576	0.0628743	-0.147955	0.0451029
Cytoplasmic protein NCK2	NCK2	-0.0814306	0.157913	-0.142065	0.0117116	0.0367618	0.412636	-0.0164468	0.719364
Pleiotropic regulator 1	PLRG1	0.0210009	0.753472	0.0848901	0.314904	-0.176532	0.0979953	-0.143936	0.103919
Protein regulator of cytokinesis 1	PRC1	0.129999	0.0211305	-0.0345539	0.425346	0.60432	2.62122e-06	0.463476	3.1755e-05
Regulator of G-protein signaling 10	RGS10	-0.0184407	0.681632	-0.0711456	0.166705	0.0935201	0.128934	0.0459929	0.236738
BUB3-interacting and GLEBS motif-containing protein ZNF207	ZNF207	0.0274773	0.698937	0.00164633	0.973098	0.0870134	0.0787617	0.0845103	0.0404042
NADH dehydrogenase [ubiquinone] 1 beta subcomplex subunit 5, mitochondrial	NDUFB5	0.0557362	0.346519	-0.0529878	0.377123	-0.0970427	0.190198	-0.124516	0.018796
NADH dehydrogenase [ubiquinone] 1 beta subcomplex subunit 3	NDUFB3	0.0659152	0.232097	0.0408596	0.359937	-0.134648	0.0178563	-0.0929122	0.0548114
NADH dehydrogenase [ubiquinone] 1 subunit C1, mitochondrial	NDUFC1	0.0933747	0.314092	0.0279151	0.690028	-0.0969772	0.172543	0.00159383	0.988885
NADH dehydrogenase [ubiquinone] 1 alpha subcomplex subunit 2	NDUFA2	-0.0326685	0.442865	-0.0791162	0.0993421	0.153643	0.0611404	-0.0257995	0.660489
ATPase ASNA1	ASNA1	0.0492287	0.518123	0.000284084	0.997213	0.13097	0.0820705	0.0766773	0.298301
Mitotic checkpoint serine/threonine-protein kinase BUB1	BUB1	0.0844222	0.213807	0.00758296	0.889377	-0.0661171	0.287494	0.247736	0.00275844
Mitotic checkpoint protein BUB3	BUB3	0.00540642	0.940708	0.0218884	0.687355	-0.0377826	0.50528	0.0521078	0.204482
Alpha-actinin-4	ACTN4	0.0355625	0.50671	0.054325	0.306943	0.0358746	0.512278	0.0670834	0.258339
Maleylacetoacetate isomerase	GSTZ1	-0.0209547	0.722239	-0.0138275	0.810333	-0.209697	0.0122072	-0.118503	0.109573
Probable 18S rRNA (guanine-N(7))-methyltransferase	WBSCR22	-0.11331	0.282635	-0.20926	0.0551979	-0.082772	0.316481	-0.126304	0.190829
Glutamyl-tRNA(Gln) amidotransferase subunit C, mitochondrial	GATC	-0.0375288	0.849269	0.153355	0.070804	0.181735	0.037414	0.0253549	0.683925
HIV Tat-specific factor 1	HTATSF1	-0.164914	0.307896	-0.122533	0.348431	0.215768	0.0138258	0.171725	0.0194313
Integral membrane protein 2A	ITM2A	-0.165731	0.0476553	-0.0146916	0.814185	-0.514134	7.92776e-05	-0.326633	0.000585966
5-AMP-activated protein kinase subunit beta-2	PRKAB2	0.0139353	0.821638	0.0802332	0.225874	0.106035	0.117006	0.153211	0.0176952
AP-1 complex subunit gamma-1	AP1G1	0.0487711	0.346254	0.0108893	0.841429	-0.194788	0.0131947	-0.160811	0.00227214
Syntaxin-6	STX6	-0.0102106	0.862475	-0.0782248	0.292156	0.105383	0.0614473	-0.0540005	0.394002
Synaptogyrin-2	SYNGR2	-0.0753492	0.342354	-0.0451654	0.631549	-0.0106352	0.883917	-0.0308776	0.688663
Small glutamine-rich tetratricopeptide repeat-containing protein alpha	SGTA	0.0509165	0.468013	0.0311244	0.645733	0.160499	0.0770368	0.0839814	0.243857
Lipoyl synthase, mitochondrial	LIAS	0.0444612	0.567521	0.235013	0.0159139	0.522871	0.000540466	0.41154	0.00131063
Alpha-endosulfine	ENSA	-0.290203	0.00602416	0.0184796	0.78186	0.120722	0.180203	0.107814	0.0867998
Mitochondrial carnitine/acylcarnitine carrier protein	SLC25A20	0.0127801	0.876587	-0.14916	0.0470179	-0.157968	0.0123078	-0.0940798	0.0325737
Asparagine--tRNA ligase, cytoplasmic	NARS	-0.0109906	0.840503	-0.0539024	0.315156	-0.146883	0.0352047	-0.080908	0.158622
Speckle-type POZ protein	SPOP	0.0294058	0.581242	-0.0344998	0.5474	-0.0758289	0.206919	-0.113729	0.01925
Unconventional myosin-Ib	MYO1B	0.0159605	0.742684	-0.0400315	0.391316	-0.209288	0.00740962	-0.146896	0.00568954
Sjoegren syndrome nuclear autoantigen 1	SSNA1	-0.242966	0.0882123	0.0390993	0.716052	0.265027	0.00871841	0.134522	0.0563283
Peroxisomal membrane protein PMP34	SLC25A17	0.119928	0.0420933	0.163426	0.0774265	0.0847178	0.265607	0.0890658	0.110393
Cleavage and polyadenylation specificity factor subunit 5	NUDT21	0.0209268	0.775614	0.0787078	0.222811	0.189646	0.068057	0.156837	0.0221134
LanC-like protein 1	LANCL1	0.0722438	0.258194	0.0204966	0.735848	-0.0719065	0.375532	-0.0231223	0.705308
Striatin	STRN	-0.0688075	0.204059	0.0332726	0.438763	0.245161	0.000875453	0.241657	0.000751996
U3 small nucleolar RNA-interacting protein 2	RRP9	-0.0104588	0.839498	-0.0440609	0.412457	0.0882351	0.142987	-0.00255166	0.955993
Protein SCO2 homolog, mitochondrial	SCO2	-0.0431112	0.565723	-0.045883	0.366655	-0.0233682	0.688074	-0.0634634	0.209802
Protein C21orf2	C21orf2	0.0466792	0.506619	-0.0294877	0.71105	-0.00954865	0.885854	0.0418933	0.558165
A-kinase anchor protein 8	AKAP8	0.0854793	0.210764	0.0340863	0.499143	0.264544	0.00280139	0.119363	0.0418868
Putative GTP-binding protein 6	GTPBP6	0.0419639	0.633711	-0.096357	0.189128	0.0105824	0.899661	-0.0456301	0.51443
Zinc finger and BTB domain-containing protein 14	ZBTB14	-0.110613	0.46546	-0.264025	0.0799417	-0.201425	0.151069	-0.219637	0.134297
Isocitrate dehydrogenase [NAD] subunit beta, mitochondrial	IDH3B	-0.00938418	0.865823	0.174931	0.0939554	-0.0134107	0.85544	0.0290133	0.7384
Nardilysin	NRD1	-0.0507119	0.446246	-0.0692016	0.332649	-0.121192	0.0977585	-0.0987884	0.0599985
Calumenin	CALU	-0.0376248	0.61379	-0.0200337	0.619439	0.126657	0.0235637	0.0311941	0.54551
Probable phospholipid-transporting ATPase IIB	ATP9B	0.114613	0.175935	0.187191	0.0251141	0.0375269	0.564403	0.064527	0.314327
Putative adenosylhomocysteinase 2	AHCYL1	-0.0104768	0.797255	-0.017597	0.649334	0.04682	0.349109	-0.0132495	0.730269
Growth arrest-specific protein 2	GAS2	-0.0126868	0.801742	0.0996933	0.119943	0.313672	0.000455611	0.225715	0.00124553
Exostosin-like 3	EXTL3	-0.0978965	0.263059	-0.0479723	0.576378	-0.113025	0.215938	-0.0988242	0.265106
Origin recognition complex subunit 5	ORC5	0.0246762	0.636912	-0.0379958	0.432388	-0.186223	0.00445183	-0.171925	0.00224784
NADH dehydrogenase [ubiquinone] iron-sulfur protein 5	NDUFS5	0.00233388	0.973285	-0.00539665	0.931728	0.0497933	0.439091	-0.105725	0.0870071
Retinal rod rhodopsin-sensitive cGMP 3,5-cyclic phosphodiesterase subunit delta	PDE6D	-0.000494949	0.994479	0.0196906	0.667325	-0.0936364	0.156272	0.00440532	0.914749
Peroxisome biogenesis factor 1	PEX1	0.0209233	0.766794	0.0413612	0.459222	-0.101871	0.132395	-0.0674771	0.157023
Double-strand-break repair protein rad21 homolog	RAD21	-0.0909245	0.529685	-0.0702089	0.454742	0.0845069	0.112651	0.081548	0.0621188
Kalirin	KALRN	0.14821	0.132435	0.109321	0.0363811	0.0861948	0.246712	-0.000722337	0.987404
Putative pre-mRNA-splicing factor ATP-dependent RNA helicase DHX16	DHX16	0.0244294	0.650782	0.0311885	0.461757	-0.127797	0.0236183	-0.0271536	0.502207
Sjoegren syndrome/scleroderma autoantigen 1	SSSCA1	0.00583145	0.957715	-0.00511917	0.963522	0.226001	0.0653351	0.171794	0.152555
Glia maturation factor gamma	GMFG	-0.044373	0.428988	-0.0864977	0.121247	0.109595	0.116186	-0.000622054	0.988861
SH3 domain-binding protein 5	SH3BP5	-0.156562	0.14809	0.238937	0.0652519	0.458266	0.0162126	0.562408	0.000400237
Mediator of RNA polymerase II transcription subunit 14	MED14	-0.133205	0.0560178	-0.108658	0.0516968	-0.279895	0.00115033	-0.193157	0.00823963
Phosphoribosyl pyrophosphate synthase-associated protein 2	PRPSAP2	0.00703714	0.873852	0.0164486	0.724811	-0.204585	0.00427115	-0.155238	0.00432594
Guanine nucleotide-binding protein G(I)/G(S)/G(O) subunit gamma-7	GNG7	0.388561	0.26978	0.281364	0.485646	0.492803	0.101349	0.77232	0.0284444
SWI/SNF-related matrix-associated actin-dependent regulator of chromatin subfamily A member 5	SMARCA5	-0.0124607	0.827651	-0.0414437	0.375469	-0.301853	0.000331017	-0.130763	0.00715877
C-Jun-amino-terminal kinase-interacting protein 4	SPAG9	0.0409294	0.474428	-0.0506239	0.436805	0.0282565	0.65914	-0.0124045	0.81752
Zinc finger protein 292	ZNF292	0.0751725	0.217024	-0.0452628	0.310685	0.121759	0.107528	0.0233241	0.516432
Nucleolar pre-ribosomal-associated protein 1	URB1	0.0542943	0.438137	-0.0511181	0.372735	-0.17089	0.0145665	-0.0932236	0.020006
E3 ubiquitin-protein ligase MGRN1	MGRN1	0.00622786	0.93121	-0.0350776	0.771489	0.134794	0.21573	0.0861086	0.223365
Signal-induced proliferation-associated 1-like protein 3	SIPA1L3	0.0567006	0.453092	-0.0362721	0.45221	0.253381	0.00530692	0.102724	0.067635
Zinc finger C3H1 domain-containing protein	ZFC3H1	-0.00197222	0.975772	-0.076191	0.196674	-0.252494	0.000554853	-0.11268	0.0354806
tRNA wybutosine-synthesizing protein 4	LCMT2	0.0350562	0.633268	0.000591405	0.991381	-0.172664	0.053792	-0.264559	0.00165982
Intron-binding protein aquarius	AQR	0.0582748	0.306762	0.0285932	0.602937	-0.0985602	0.207716	-0.0495468	0.233528
Microtubule-associated serine/threonine-protein kinase 3	MAST3	0.29088	0.0708494	0.160388	0.297242	0.206973	0.288823	0.252686	0.168186
Dynamin-like 120 kDa protein, mitochondrial;Dynamin-like 120 kDa protein, form S1	OPA1	-0.0229018	0.664066	-0.0127811	0.791679	-0.0513303	0.314134	-0.0824418	0.0803345
Germinal-center associated nuclear protein	MCM3AP	0.0470521	0.445854	-0.00682935	0.909736	-0.186226	0.00813945	-0.101195	0.0619005
Kinesin-like protein KIF1B	KIF1B	0.0315786	0.52129	0.0239326	0.595334	-0.0183786	0.724888	0.0198782	0.616859
Mitogen-activated protein kinase-binding protein 1	MAPKBP1	-0.0258165	0.767672	-0.0481693	0.44106	0.0829976	0.271742	0.0432337	0.410547
Lysine-specific histone demethylase 1A	KDM1A	0.0554629	0.223216	-0.0116953	0.79469	-0.0282774	0.522995	-0.0285284	0.376834
TBC1 domain family member 4	TBC1D4	0.038092	0.451194	0.0490214	0.287651	0.0123185	0.823997	-0.0139338	0.694525
Fatty acid desaturase 1	FADS1	-0.0109862	0.877451	0.0284427	0.546533	-0.122306	0.0451603	0.0195866	0.599501
Periplakin	PPL	0.103042	0.278887	0.256007	0.101374	0.0731171	0.354179	0.205999	0.120702
Non-syndromic hearing impairment protein 5	DFNA5	0.0121414	0.847682	0.0455033	0.504297	0.0408019	0.482405	-0.0122991	0.811
Mannosyl-oligosaccharide 1,2-alpha-mannosidase IB	MAN1A2	-0.0203902	0.798056	-0.110864	0.125625	-0.101443	0.161066	-0.162349	0.0464729
Long-chain-fatty-acid--CoA ligase 4	ACSL4	0.0376498	0.388961	-0.00154943	0.971336	-0.137218	0.0222833	-0.163663	0.00220749
Sorting nexin-3	SNX3	-0.0149849	0.885253	-0.0289132	0.694319	0.0507972	0.515906	-0.0439924	0.481243
Cubilin	CUBN	0.000750895	0.989723	-0.0293256	0.665614	0.162947	0.0333096	0.0076432	0.925284
Docking protein 2	DOK2	0.0100935	0.867659	0.00204978	0.962815	0.103019	0.0724083	0.120723	0.0315526
Syntaxin-10	STX10	-0.0435556	0.56464	-0.121243	0.0591662	-0.024586	0.648381	-0.111613	0.0409163
Protein O-GlcNAcase	MGEA5	-0.0379234	0.408475	-0.0172907	0.758002	-0.0129685	0.804626	0.0917065	0.0293956
Vinexin	SORBS3	-0.123993	0.0656771	-0.06622	0.297939	0.248065	0.0019075	0.127593	0.0320968
Heterogeneous nuclear ribonucleoprotein Q	SYNCRIP	0.010063	0.851322	-0.00601554	0.908754	0.00273725	0.960632	0.0434481	0.371382
Pre-mRNA-processing factor 17	CDC40	0.00335836	0.932218	-0.00945099	0.827552	0.0849258	0.10216	0.0618458	0.0898266
Ran-binding protein 6	RANBP6	0.00978267	0.884108	-0.047647	0.337281	-0.250957	0.00715777	-0.162904	0.00171645
Nuclear export mediator factor NEMF	NEMF	-0.0228628	0.667726	-0.0351912	0.418531	-0.261666	0.000617093	-0.135858	0.00947269
GDP-mannose 4,6 dehydratase	GMDS	0.0604837	0.279307	0.0243801	0.543622	-0.00237692	0.959232	-0.0954707	0.0320319
Glycylpeptide N-tetradecanoyltransferase 2	NMT2	0.052316	0.477451	-0.115076	0.246617	-0.157416	0.0662205	-0.08098	0.122646
Cyclin-T1	CCNT1	-0.0801718	0.165063	0.0473686	0.356568	-0.18502	0.00508366	-0.045172	0.387305
Mitotic checkpoint serine/threonine-protein kinase BUB1 beta	BUB1B	0.118627	0.0374135	0.0318611	0.510015	-0.170512	0.00618034	0.121641	0.012105
Procollagen-lysine,2-oxoglutarate 5-dioxygenase 3	PLOD3	-0.166316	0.0811251	0.0350717	0.72641	0.383205	0.000255696	0.127937	0.0814544
Eukaryotic translation initiation factor 4E type 2	EIF4E2	-0.056168	0.48088	0.128423	0.100193	-0.134531	0.0208935	-0.116442	0.122739
Cyclin-T2	CCNT2	-0.0542429	0.369245	-0.118466	0.050146	0.170977	0.111551	0.0435729	0.780175
Protein diaphanous homolog 1	DIAPH1	-0.00858962	0.840249	0.0237949	0.630021	-0.0161259	0.719752	0.0258413	0.49554
15 kDa selenoprotein	2015-09-01	0.0103374	0.885982	0.00331159	0.965092	0.199237	0.0158508	0.107711	0.114355
Exocyst complex component 3	EXOC3	0.0383805	0.539221	0.033904	0.455107	-0.167332	0.0216758	-0.0430658	0.36603
Perilipin-3	PLIN3	-0.0386956	0.470368	0.011092	0.830659	0.149967	0.0131888	0.0898549	0.0321489
Monocarboxylate transporter 2	SLC16A7	0.0610818	0.272586	-0.058897	0.331136	-0.126754	0.0497947	0.0227801	0.751996
Cell cycle checkpoint protein RAD1	RAD1	0.0038417	0.965834	0.26463	0.0644661	-0.0466484	0.722613	0.113289	0.343227
Transcription factor MafK	MAFK	0.12172	0.125575	0.00206129	0.98107	0.13219	0.0414694	-0.0254319	0.703856
Protein arginine N-methyltransferase 3	PRMT3	0.0659862	0.397645	0.0903803	0.263339	0.114776	0.101138	0.0682503	0.233541
Importin subunit alpha-7	KPNA6	-0.0314215	0.477134	-0.0750252	0.092554	0.0699438	0.187157	-0.0403447	0.32559
UDP-glucose 6-dehydrogenase	UGDH	-0.0596901	0.235642	-0.0427627	0.369918	-0.0605188	0.347593	-0.0478865	0.262137
Leupaxin	LPXN	-0.0298946	0.584726	-0.0105413	0.847634	0.0229875	0.753096	0.0329181	0.551183
Protein-S-isoprenylcysteine O-methyltransferase	ICMT	-0.121065	0.112784	-0.177521	0.0201364	-0.223554	0.0106899	-0.172475	0.0212777
Eukaryotic translation initiation factor 1b	EIF1B	-0.103171	0.360092	-0.0963591	0.240755	0.131513	0.254193	0.133013	0.10191
Sorting nexin-2	SNX2	0.0360494	0.444725	0.0578464	0.223682	0.0620375	0.250937	-0.0331784	0.384976
Dolichol-phosphate mannosyltransferase subunit 1	DPM1	-0.00163553	0.975631	-0.105169	0.0700653	-0.196323	0.00590358	-0.0857957	0.050189
General vesicular transport factor p115	USO1	0.0556422	0.342798	-0.0248189	0.64769	-0.107019	0.0946611	-0.0700788	0.0786645
Zinc finger protein 354A;Zinc finger protein 354B	ZNF354A;ZNF354B	0.139797	0.350759	0.0136584	0.95397	-0.154832	0.187022	0.0201591	0.802639
28S ribosomal protein S14, mitochondrial	MRPS14	-0.0396488	0.760921	-0.0988077	0.375416	0.185614	0.0955012	0.10092	0.276146
Target of Myb protein 1	TOM1	-0.0110928	0.805843	0.045381	0.282436	0.193133	0.0048947	0.151208	0.00381833
Histone H2B type 1-C/E/F/G/I;Histone H2B type 1-K;Histone H2B type 1-M;Histone H2B type 1-N;Histone H2B type 1-H;Histone H2B type 2-F;Histone H2B type 1-D;Histone H2B type F-S;Histone H2B type 1-L	HIST1H2BC;HIST1H2BK;HIST1H2BM;HIST1H2BN;HIST1H2BH;HIST2H2BF;HIST1H2BD;H2BFS;HIST1H2BL	-0.0041185	0.937255	-0.107133	0.111552	-0.0155753	0.72436	-0.0716808	0.159895
6-phosphofructo-2-kinase/fructose-2,6-bisphosphatase 2;6-phosphofructo-2-kinase;Fructose-2,6-bisphosphatase	PFKFB2	0.0322067	0.468287	-0.00966819	0.818839	-0.116204	0.0356088	-0.129813	0.0128052
Coiled-coil domain-containing protein 22	CCDC22	0.0022283	0.963224	-0.0454162	0.284882	0.00304539	0.949145	0.0081819	0.827126
Polyglutamine-binding protein 1	PQBP1	-0.11765	0.215472	-0.107207	0.261079	-0.0347414	0.721628	-0.0753637	0.375591
Mitochondrial import inner membrane translocase subunit Tim17-B	TIMM17B	-0.238514	0.0679487	-0.297133	0.0256896	-0.233534	0.00270541	-0.270676	0.00220886
PRA1 family protein 2	PRAF2	-0.187575	0.0349584	-0.087771	0.153551	-0.0736699	0.121978	-0.00656861	0.848584
H/ACA ribonucleoprotein complex subunit 4	DKC1	-0.056932	0.408261	-0.11789	0.0257931	-0.329538	0.000658479	-0.204753	0.00241072
Eukaryotic translation initiation factor 5B	EIF5B	-0.044052	0.533073	-0.0608843	0.473441	0.0957925	0.053235	0.0568597	0.133111
E3 ubiquitin-protein ligase TRIM13	TRIM13	0.00221183	0.975543	0.0326834	0.573217	-0.0597667	0.349959	0.0500807	0.438569
Growth arrest-specific protein 7	GAS7	-0.16823	0.0818127	0.0706855	0.367568	0.247125	0.0125376	0.178106	0.0484211
Endothelial differentiation-related factor 1	EDF1	-0.0215933	0.795418	-0.0139938	0.785069	0.017865	0.790359	-0.0198087	0.682365
DNA/RNA-binding protein KIN17	KIN	-0.00853646	0.838767	-0.0443345	0.29374	-0.214924	0.00193918	-0.141437	0.00525467
Protein diaphanous homolog 2	DIAPH2	0.000501992	0.992079	-0.0332713	0.451539	-0.160365	0.0149312	-0.159785	0.00355979
SH2 domain-containing protein 1A	SH2D1A	-0.0963403	0.21872	0.00200194	0.974867	-0.210724	0.00315638	-0.195705	0.00235207
DnaJ homolog subfamily A member 2	DNAJA2	0.00908686	0.84985	-0.0208722	0.604805	0.0577012	0.340405	0.0560432	0.183867
Bromodomain-containing protein 4	BRD4	0.0308984	0.509263	0.13307	0.0200249	0.286132	0.00112203	0.210101	0.000443684
Protein CutA	CUTA	0.0115487	0.887531	0.0017785	0.987898	0.190639	0.0304189	0.134507	0.0679574
Sphingomyelin phosphodiesterase 2	SMPD2	-0.291934	0.120157	-0.323876	0.129797	-0.296208	0.197637	-0.374014	0.0252308
Checkpoint protein HUS1	HUS1	0.126056	0.0391384	0.0752345	0.123103	-0.16422	0.0156736	-0.236005	0.00130261
Prefoldin subunit 1	PFDN1	-0.186078	0.00603398	-0.117892	0.290667	-0.0317958	0.682147	-0.112712	0.0217787
Protein phosphatase 1 regulatory subunit 11	PPP1R11	-0.030526	0.587033	-0.00641063	0.93541	0.0683356	0.186633	0.0315594	0.51589
Ribonuclease H1	RNASEH1	0.0470126	0.484168	0.0617493	0.388184	0.384498	0.000904632	0.0851306	0.19571
Nibrin	NBN	0.0221782	0.671029	0.00773754	0.890728	-0.13583	0.020337	-0.0308152	0.52656
Dystrobrevin beta;Dystrobrevin alpha	DTNB;DTNA	0.00441455	0.959985	-0.0281856	0.596124	-0.00845845	0.883302	0.0221324	0.665772
mRNA-capping enzyme;Polynucleotide 5-triphosphatase;mRNA guanylyltransferase	RNGTT	-0.0308003	0.630778	-0.0650715	0.263067	-0.102354	0.122147	-0.0867162	0.134715
ATP-binding cassette sub-family B member 7, mitochondrial	ABCB7	0.00232138	0.96886	-0.00706083	0.881668	-0.146267	0.0896802	-0.18112	0.00345793
Kinesin-like protein KIF21B	KIF21B	0.0452456	0.328048	0.0250625	0.610514	0.191409	0.00231045	0.212285	0.000449291
SLIT-ROBO Rho GTPase-activating protein 2;SLIT-ROBO Rho GTPase-activating protein 2B;SLIT-ROBO Rho GTPase-activating protein 2C	SRGAP2;SRGAP2B;SRGAP2C	-0.0158413	0.737005	0.00954956	0.832515	-0.0563996	0.268163	0.0063421	0.879319
Putative tyrosine-protein phosphatase auxilin	DNAJC6	-0.00132614	0.987924	-0.042693	0.546794	-0.0850625	0.236951	0.105527	0.285112
Glycosaminoglycan xylosylkinase	FAM20B	-0.0935015	0.101359	-0.0893774	0.20159	-0.0438752	0.356715	-0.0613312	0.134716
DENN domain-containing protein 4B	DENND4B	-0.0123848	0.815848	0.137941	0.0295004	-0.0616073	0.404516	-0.0697944	0.563366
EF-hand calcium-binding domain-containing protein 14	EFCAB14	-0.01013	0.879369	0.0211148	0.718685	0.0590907	0.350041	0.0782478	0.188068
Protein CBFA2T3	CBFA2T3	0.517396	0.0519259	0.341423	0.232579	0.181249	0.397389	0.594153	0.053069
WD repeat-containing protein 1	WDR1	-0.0441369	0.465543	-0.037516	0.445436	0.0505591	0.369254	0.0405971	0.332186
NEDD4-binding protein 1	N4BP1	0.0375993	0.565192	0.0438728	0.464052	0.159196	0.0230502	0.0174777	0.743408
Rho-associated protein kinase 2	ROCK2	0.00983926	0.804523	0.0190529	0.645001	-0.181793	0.00305876	-0.0989603	0.0370827
CLIP-associating protein 2	CLASP2	0.00643417	0.903531	-0.0350303	0.45058	-0.12963	0.022127	-0.104153	0.0167927
Pentatricopeptide repeat-containing protein 1, mitochondrial	PTCD1	0.130169	0.121485	0.0544295	0.311917	-0.0142168	0.811234	0.071652	0.263702
Copine-3	CPNE3	-0.00111425	0.979834	-0.0533508	0.292462	-0.0358256	0.447028	-0.0525472	0.232661
Zinc finger BED domain-containing protein 4	ZBED4	-0.0323748	0.475503	-0.0618111	0.328599	-0.0704651	0.132485	-0.0349677	0.351487
Autophagy-related protein 13	ATG13	-0.0747805	0.228789	0.0618098	0.270461	0.254666	0.000737168	0.123705	0.0184045
Liprin-alpha-3	PPFIA3	0.000513994	0.991317	-0.0635925	0.216437	0.0247146	0.596337	0.0247427	0.495605
Huntingtin-interacting protein 1-related protein	HIP1R	-0.014057	0.740474	-0.0382526	0.365229	-0.0302592	0.511034	-0.0706037	0.0624825
E3 ubiquitin-protein ligase BRE1B	RNF40	0.0331707	0.461222	-0.0283707	0.50965	-0.0215785	0.650494	-0.0160794	0.734417
Lysine-specific demethylase PHF2	PHF2	0.0394644	0.404353	0.0272622	0.557303	-0.128705	0.0274345	-0.0516771	0.343401
Zinc finger CCCH domain-containing protein 11A	ZC3H11A	0.0369744	0.459369	-0.00727805	0.89011	0.0867801	0.167241	0.0703704	0.126093
Clustered mitochondria protein homolog	CLUH	0.112273	0.104342	0.158574	0.0149547	-0.0176261	0.753716	0.0188657	0.68133
Cullin-associated NEDD8-dissociated protein 2	CAND2	0.0719743	0.316305	-0.0225456	0.677738	0.112127	0.051247	0.0923686	0.057732
Nephrocystin-4	NPHP4	0.00177497	0.981477	-0.179834	0.0137875	0.0258036	0.637421	-0.0268557	0.700985
Lysine-specific demethylase 4A	KDM4A	-0.0228917	0.679775	-0.0422832	0.424095	-0.0177708	0.682248	0.076683	0.0989269
DnaJ homolog subfamily C member 13	DNAJC13	0.0395521	0.524367	0.00379149	0.936213	-0.14864	0.0321807	-0.0950284	0.0164849
Phosphatase and actin regulator 2	PHACTR2	0.211845	0.0207879	0.265115	0.0317036	0.0695958	0.360351	0.247506	0.0240231
Serine/threonine-protein phosphatase 6 regulatory subunit 2	PPP6R2	0.0303902	0.609279	-0.0254982	0.700364	0.156957	0.0303671	0.0498665	0.340641
CCR4-NOT transcription complex subunit 3	CNOT3	-0.0543272	0.200993	-0.0971974	0.0926467	0.00656754	0.875438	-0.0682343	0.0590711
Calcium-responsive transactivator	SS18L1	0.0771933	0.734515	-0.276699	0.055969	0.164848	0.302939	0.0229911	0.915036
Ankyrin repeat domain-containing protein 17	ANKRD17	0.0394451	0.435925	0.0304479	0.519033	0.160529	0.0111725	0.167958	0.00219283
Paired amphipathic helix protein Sin3b	SIN3B	0.0207988	0.730952	-0.0427871	0.358853	-0.303809	0.000207058	-0.160904	0.00450457
DnaJ homolog subfamily B member 6	DNAJB6	-0.0995254	0.262183	0.219559	0.182563	0.00884223	0.918969	0.169035	0.282847
Xylulose kinase	XYLB	0.0393823	0.511033	0.0805492	0.208196	0.411527	0.0036959	0.383529	0.00143837
Ubiquinone biosynthesis protein COQ9, mitochondrial	COQ9	0.0552672	0.289348	0.0122177	0.784202	0.209187	0.00289795	0.118731	0.039503
Gamma-glutamylcyclotransferase	GGCT	0.0298262	0.598602	-0.0517757	0.296422	0.0642168	0.322349	0.000757327	0.985041
NADH dehydrogenase [ubiquinone] iron-sulfur protein 7, mitochondrial	NDUFS7	0.0993972	0.224893	0.105425	0.123646	-0.127782	0.122748	-0.00579051	0.936969
NADH dehydrogenase [ubiquinone] iron-sulfur protein 2, mitochondrial	NDUFS2	0.0524555	0.269355	0.0574247	0.228729	-0.0360982	0.583079	-0.0852528	0.0880383
Zinc finger protein ZPR1	ZPR1	0.0120785	0.876871	0.00983453	0.887023	0.114847	0.0918025	0.0699161	0.21916
RNA/RNP complex-1-interacting phosphatase	DUSP11	0.0244335	0.677519	-0.0415296	0.585213	-0.07676	0.226639	-0.00461319	0.956821
Protein NipSnap homolog 2	GBAS	0.0196068	0.815209	0.123388	0.0627042	0.265778	0.00108228	0.241234	0.00674792
Semaphorin-7A	SEMA7A	0.322694	0.0226406	0.25829	0.0659499	0.562985	0.0011573	0.459101	0.00503995
Hyaluronan mediated motility receptor	HMMR	0.0413859	0.388924	-0.128098	0.0236866	-0.162744	0.0230807	0.431364	2.82087e-05
Programmed cell death protein 6	PDCD6	0.0578011	0.312613	0.153758	0.0455279	0.189432	0.00754626	0.174583	0.00953844
Tubulin-specific chaperone A	TBCA	0.0462275	0.517894	-0.0276591	0.821648	0.20141	0.0265867	0.153214	0.0863338
V-type proton ATPase subunit G 1	ATP6V1G1	-0.0663187	0.384613	-0.0932665	0.281835	0.0726517	0.361786	-0.0797455	0.210317
Vacuolar protein sorting-associated protein 4B	VPS4B	-0.00429142	0.952572	0.0832642	0.172701	0.0575201	0.380713	0.0939813	0.0478649
Mannose-P-dolichol utilization defect 1 protein	MPDU1	-0.258581	0.291486	0.0643361	0.400209	-0.081572	0.39775	-0.0541415	0.437107
Ectonucleoside triphosphate diphosphohydrolase 5	ENTPD5	0.027406	0.76926	0.128091	0.0609053	-0.00292121	0.972769	-0.0701997	0.443625
Zinc finger protein 217	ZNF217	-0.0925297	0.220516	-0.173512	0.0480861	-0.221055	0.0999404	-0.197622	0.0157192
Core histone macro-H2A.1	H2AFY	0.0279472	0.70902	-0.0328267	0.618838	-0.283733	0.00201767	-0.114648	0.0713007
SH3 domain-binding glutamic acid-rich-like protein	SH3BGRL	-0.0603665	0.35458	-0.0527981	0.288778	0.15293	0.0678349	-0.0137572	0.687779
Filamin-B	FLNB	0.0342332	0.442893	0.0342332	0.420916	0.00646748	0.895451	-0.018326	0.599194
Nuclear receptor corepressor 1	NCOR1	-0.0294219	0.493853	0.136026	0.0650066	0.279741	0.000237542	0.206955	0.00168924
Vesicle-associated membrane protein 4	VAMP4	0.066308	0.362694	0.119925	0.0640869	0.0277412	0.66948	0.0926265	0.212323
NADH dehydrogenase [ubiquinone] iron-sulfur protein 6, mitochondrial	NDUFS6	0.0106856	0.82501	0.0403875	0.585589	0.335353	0.000107828	0.150495	0.00862984
Peroxisomal membrane protein PEX14	PEX14	-0.000135883	0.998046	0.0260365	0.625167	0.115577	0.0597513	0.025492	0.658871
Serine/threonine-protein kinase ULK1	ULK1	-0.125142	0.0691232	-0.180228	0.031572	-0.416087	0.00392477	-0.185179	0.0155086
Tubby-related protein 3	TULP3	0.0791105	0.243569	0.0936142	0.308199	-0.35875	0.000738968	0.138526	0.080374
Citrate synthase, mitochondrial	CS	0.0319858	0.628299	-0.0762196	0.251213	-0.228707	0.0102169	-0.163448	0.0792476
Sperm-associated antigen 7	SPAG7	0.0149004	0.817658	-0.0417187	0.451841	0.101552	0.0969299	0.0949346	0.0890932
39S ribosomal protein L33, mitochondrial	MRPL33	-0.058919	0.34863	-0.118534	0.172783	-0.253693	0.00894103	-0.194812	0.00683558
Vesicle-trafficking protein SEC22b	SEC22B	-0.049852	0.313473	-0.118038	0.0426343	-0.193538	0.00440249	-0.134083	0.0131079
Deformed epidermal autoregulatory factor 1 homolog	DEAF1	0.0315131	0.560306	-0.0348334	0.457131	0.114749	0.0504655	0.0678875	0.0931802
Pre-mRNA-processing factor 40 homolog A	PRPF40A	0.0227601	0.694383	-0.010492	0.847145	0.151015	0.0358152	0.016963	0.731788
Transforming acidic coiled-coil-containing protein 1	TACC1	-0.0278098	0.573449	0.0748915	0.139578	-0.0262096	0.570766	-0.0777275	0.07004
Cell division control protein 45 homolog	CDC45	0.0135542	0.866029	0.0391024	0.621602	-0.0397668	0.611675	-0.0980886	0.144021
PERQ amino acid-rich with GYF domain-containing protein 1	GIGYF1	-0.0437281	0.363532	-0.109641	0.069953	-0.111649	0.174559	-0.129129	0.168401
Leucine-rich repeat and calponin homology domain-containing protein 4	LRCH4	0.021804	0.764029	0.0794509	0.289085	0.0408838	0.449755	0.0915685	0.0534785
Metaxin-2	MTX2	0.0155182	0.795139	0.0383803	0.418807	0.156818	0.0124258	0.103778	0.031375
Vacuolar protein sorting-associated protein 26A	VPS26A	0.0752342	0.304593	0.308501	0.00543014	0.0726693	0.54894	0.0922819	0.254381
NADH dehydrogenase [ubiquinone] 1 beta subcomplex subunit 1	NDUFB1	0.0445673	0.599032	0.0702926	0.313482	-0.00180708	0.989594	-0.0194404	0.711966
Mitochondrial-processing peptidase subunit beta	PMPCB	-0.0192931	0.68233	0.00452526	0.905788	-0.0058411	0.890314	0.0141575	0.740347
Histone deacetylase complex subunit SAP30	SAP30	-0.01827	0.729451	-0.0130597	0.81228	0.0495481	0.345822	0.0358714	0.447774
Mediator of RNA polymerase II transcription subunit 24	MED24	0.0124476	0.811012	-0.0463491	0.340489	-0.189251	0.0134879	-0.109446	0.0324513
Katanin p60 ATPase-containing subunit A1	KATNA1	0.00793021	0.863727	-0.0047567	0.923408	0.0191635	0.683439	-0.000679179	0.987432
Serine/threonine-protein kinase/endoribonuclease IRE1;Serine/threonine-protein kinase;Endoribonuclease	ERN1	-0.00216637	0.966192	-0.00401775	0.951515	-0.153902	0.0863634	-0.0302867	0.497141
Transcription factor E2F6	E2F6	-0.0365461	0.487811	-0.0235674	0.616458	0.00689193	0.904753	-0.0218591	0.789876
Zinc finger protein 324A;Zinc finger protein 324B	ZNF324;ZNF324B	0.372212	0.101321	0.363271	0.0198093	0.0232565	0.90111	0.256564	0.0608194
PC4 and SFRS1-interacting protein	PSIP1	-0.0200929	0.707832	-0.0419905	0.473126	0.138234	0.0888412	0.118419	0.0453014
Erlin-1	ERLIN1	0.0312813	0.551515	0.0308751	0.494495	-0.0110532	0.815212	0.0309554	0.449822
Transcriptional adapter 2-alpha	TADA2A	-0.112088	0.26373	-0.066151	0.461823	-0.276226	0.00673035	-0.159799	0.155551
Transcription initiation protein SPT3 homolog	SUPT3H	-0.0860831	0.229695	0.00342499	0.945132	-0.0815722	0.372236	-0.127671	0.060749
NADH dehydrogenase [ubiquinone] iron-sulfur protein 3, mitochondrial	NDUFS3	-0.0073825	0.8651	-0.0337171	0.519545	0.062595	0.24085	0.00682219	0.855538
Serine/arginine-rich splicing factor 10	SRSF10	-0.0645362	0.226348	-0.118608	0.0952114	0.0741228	0.345885	-0.0248364	0.697658
Geminin	GMNN	0.124948	0.0318039	-0.0421212	0.526262	0.186957	0.0217309	0.100187	0.104592
Ceroid-lipofuscinosis neuronal protein 5	CLN5	0.0371211	0.534589	-0.0528888	0.213464	0.163771	0.00625037	-0.0262809	0.496936
Enoyl-CoA delta isomerase 2, mitochondrial	ECI2	0.0528034	0.386318	0.0320347	0.566326	0.0726617	0.389866	0.0401363	0.477984
KH domain-containing, RNA-binding, signal transduction-associated protein 3	KHDRBS3	-0.0434665	0.530925	0.0413556	0.599762	0.239048	0.00664009	0.189067	0.0106572
Transcriptional adapter 3	TADA3	-0.0045694	0.943874	0.0310762	0.597994	-0.0973102	0.202762	0.0113374	0.81823
TAF5-like RNA polymerase II p300/CBP-associated factor-associated factor 65 kDa subunit 5L	TAF5L	0.00925951	0.836052	0.00464529	0.906028	0.16728	0.00538011	0.0376779	0.273335
Polycomb protein EED	EED	0.0843318	0.0725444	0.0409262	0.289391	0.0830835	0.0816713	0.0547923	0.105172
Barrier-to-autointegration factor;Barrier-to-autointegration factor, N-terminally processed	BANF1	-0.291956	0.0432624	-0.19274	0.179854	-0.0110343	0.940025	0.0339395	0.752769
Splicing factor 3B subunit 1	SF3B1	0.050864	0.390877	0.0106998	0.844128	-0.145034	0.0331514	-0.0531996	0.258336
Cold shock domain-containing protein E1	CSDE1	-0.0246502	0.567925	0.0352771	0.461004	0.106374	0.0631972	0.00515651	0.892417
Disabled homolog 1	DAB1	0.158056	0.294805	0.415794	0.0361188	0.892925	0.000113604	0.862834	0.000266653
WW domain-binding protein 4	WBP4	-0.00275887	0.962782	0.0152367	0.794539	0.154594	0.0319546	0.110985	0.0667823
Jerky protein homolog	JRK	-0.116782	0.0833689	-0.044179	0.49389	-0.16071	0.0567825	-0.117776	0.163446
Interferon-inducible double-stranded RNA-dependent protein kinase activator A	PRKRA	0.0528873	0.384498	0.0378668	0.477794	0.0677357	0.22578	0.0382951	0.316768
DNA-directed RNA polymerase III subunit RPC9	CRCP	-0.0937762	0.477075	-0.0180033	0.864334	0.067369	0.516864	-0.100569	0.344964
Ribosomal protein S6 kinase alpha-5	RPS6KA5	-0.00877145	0.863045	-0.0254785	0.546361	-0.204632	0.00246609	-0.132744	0.00407889
Mediator of RNA polymerase II transcription subunit 6	MED6	0.00182599	0.987067	0.111182	0.283868	0.125422	0.176507	0.153253	0.0691489
E3 ubiquitin-protein ligase MYCBP2	MYCBP2	0.0107793	0.849827	-0.0138628	0.724178	-0.0941283	0.0877973	-0.0385769	0.320167
2-amino-3-ketobutyrate coenzyme A ligase, mitochondrial	GCAT	0.00387219	0.955896	0.0773954	0.336627	0.0899839	0.240904	0.0989893	0.320756
Nucleoplasmin-3	NPM3	-0.0359125	0.550166	-0.0889579	0.0946901	0.143277	0.0520656	0.00767062	0.876133
Acyl-protein thioesterase 1	LYPLA1	-0.0783336	0.228234	-0.0733662	0.205145	-0.00568151	0.924644	-0.0479447	0.282988
GTPase Era, mitochondrial	ERAL1	0.00334087	0.957124	-0.0262146	0.596147	-0.146231	0.0247774	-0.10734	0.0529817
U5 small nuclear ribonucleoprotein 200 kDa helicase	SNRNP200	0.0295418	0.578702	-0.0100107	0.822433	-0.0413738	0.437324	-0.0418351	0.23176
Mitochondrial tRNA-specific 2-thiouridylase 1	TRMU	0.0692516	0.257201	0.0543248	0.43072	-0.0373664	0.463103	-0.073479	0.0710556
TIP41-like protein	TIPRL	-0.0426753	0.562481	-0.028042	0.65705	0.0484225	0.630124	0.146492	0.0554353
TOM1-like protein 1	TOM1L1	0.0401104	0.567742	0.0399639	0.547842	0.166865	0.0423744	0.22165	0.00989125
Ribosomal protein S6 kinase alpha-4	RPS6KA4	-0.163766	0.0882477	-0.121074	0.337362	-2.82741	2.08763e-06	-0.919947	0.00605367
Surfeit locus protein 6	SURF6	-0.0816903	0.179159	-0.15037	0.0166475	-0.423249	0.00137167	-0.0658771	0.303747
Protein phosphatase 1B	PPM1B	-0.0186	0.745915	-0.0222763	0.678923	0.05196	0.410436	0.0775289	0.140161
Small subunit processome component 20 homolog	UTP20	0.0442308	0.520044	-0.0282404	0.541206	-0.332198	0.000394	-0.162323	0.00169594
Nuclear pore complex protein Nup155	NUP155	-0.0295577	0.619039	0.00666156	0.900743	-0.111746	0.131386	-0.12973	0.00618329
Protein XRP2	RP2	-0.0798469	0.178919	-0.0488216	0.305204	-0.0165336	0.707744	0.00264744	0.940512
WD repeat and HMG-box DNA-binding protein 1	WDHD1	0.0388623	0.359252	0.0164755	0.729101	0.0836546	0.110163	0.0813809	0.0453911
Cartilage-associated protein	CRTAP	-0.00776645	0.907742	-0.0400237	0.579369	0.148081	0.0361703	0.0654784	0.271866
Calcium-binding mitochondrial carrier protein Aralar1	SLC25A12	-0.00136169	0.980941	-0.0777895	0.183854	-0.215456	0.00534669	-0.176634	0.00440604
DNA repair protein RAD51 homolog 4	RAD51D	0.00897582	0.90444	0.146217	0.092084	0.145132	0.0287458	-0.0112173	0.830118
Paralemmin-1	PALM	-0.0264478	0.820512	0.105447	0.159819	0.217361	0.0589218	-0.0285194	0.728277
Renin receptor	ATP6AP2	0.0679863	0.196713	0.0919076	0.0947732	0.196462	0.00606217	0.0697143	0.182433
GRB2-related adapter protein 2	GRAP2	-0.0650343	0.304569	-0.0537356	0.271993	-0.0533124	0.360263	-0.0568178	0.117322
Ribonuclease H2 subunit A	RNASEH2A	-0.0756315	0.218863	-0.10166	0.0517655	0.0334161	0.439986	-0.0403856	0.260713
Cell division cycle protein 123 homolog	CDC123	0.00686238	0.930169	0.0382854	0.639747	-0.0782135	0.227707	0.00527566	0.929177
Calpain-15	CAPN15	0.117525	0.303386	0.207022	0.0299307	0.852909	1.92408e-05	0.0934822	0.314406
Ribonuclease P protein subunit p20	POP7	0.0943998	0.290676	0.245046	0.0260876	-0.0195142	0.798304	0.0868903	0.308239
Ribonuclease P protein subunit p40	RPP40	0.0603246	0.234428	-0.0071122	0.856668	-0.0865757	0.0648648	-0.111167	0.0141989
Eukaryotic translation initiation factor 3 subunit G	EIF3G	-0.0298354	0.624221	-0.063003	0.292659	0.0543893	0.377947	0.0047753	0.917222
Eukaryotic translation initiation factor 3 subunit J	EIF3J	0.0581824	0.300605	0.132513	0.0361006	0.351967	0.000244627	0.31524	0.00041368
Carbonyl reductase [NADPH] 3	CBR3	0.0113172	0.850813	-0.0482681	0.379976	0.0387727	0.555229	-0.0302971	0.573332
26S proteasome non-ATPase regulatory subunit 10	PSMD10	-0.00154236	0.971464	-0.00168789	0.97625	0.152307	0.0340166	0.0695021	0.0842339
AP-1 complex subunit gamma-like 2	AP1G2	0.12564	0.172723	0.214673	0.0560852	0.0948198	0.437756	-0.0927662	0.322444
CAAX prenyl protease 1 homolog	ZMPSTE24	0.0827583	0.223412	0.0906502	0.170654	0.0485388	0.411233	0.155918	0.0114987
Protein phosphatase 1 regulatory subunit 37	PPP1R37	0.145356	0.252851	0.113787	0.130663	0.349611	0.00273927	0.308924	0.0266671
Trafficking protein particle complex subunit 6A	TRAPPC6A	0.0837844	0.161133	0.0441429	0.63767	0.131762	0.0272076	0.0553476	0.320996
Isocitrate dehydrogenase [NADP] cytoplasmic	IDH1	-0.0520403	0.343898	0.0645476	0.207639	0.160566	0.0266203	0.204653	0.000421515
Glutamyl-tRNA(Gln) amidotransferase subunit B, mitochondrial	GATB	0.0235018	0.709435	-0.000208269	0.996685	-0.102525	0.067582	-0.129127	0.0334083
Protein SCO1 homolog, mitochondrial	SCO1	-0.0364646	0.652852	-0.0291607	0.620702	0.00189836	0.97296	-0.0524853	0.312948
Attractin	ATRN	-0.0547649	0.337797	-0.0166519	0.793077	0.0284239	0.64397	-0.0584447	0.255903
Putative hydrolase RBBP9	RBBP9	-0.0121156	0.825301	0.00274574	0.963168	0.0461401	0.398649	0.0324583	0.557591
Signal transducing adapter molecule 2	STAM2	0.0394227	0.462909	0.0566961	0.260862	0.12822	0.0475334	0.103825	0.0234304
Tumor suppressor candidate 2	TUSC2	0.191139	0.101771	0.0193154	0.886617	0.114497	0.301921	0.0227995	0.791259
Diacylglycerol O-acyltransferase 1	DGAT1	0.0480123	0.426412	0.393119	0.0279978	0.0218567	0.903672	0.207629	0.173568
Cyclin-K	CCNK	-0.11796	0.0487026	-0.0218671	0.672558	-0.259283	0.00184609	-0.167272	0.00688793
PRA1 family protein 3	ARL6IP5	-0.0133315	0.773011	-0.0724911	0.136608	0.0599532	0.195078	0.0943674	0.0393844
E3 SUMO-protein ligase PIAS1	PIAS1	0.130637	0.112469	-0.112019	0.176432	-0.126866	0.192484	-0.18735	0.0203534
E3 SUMO-protein ligase PIAS2	PIAS2	0.0435746	0.498925	-0.10371	0.125471	-0.355379	0.0018292	-0.241063	0.0136689
Pre-mRNA-splicing factor SPF27	BCAS2	-0.00417391	0.942021	-0.0370196	0.514796	0.0794416	0.3962	0.121083	0.0516293
Dynactin subunit 3	DCTN3	-0.0171186	0.679623	0.0264918	0.65858	0.0490334	0.412712	-0.0122581	0.779473
DnaJ homolog subfamily C member 8	DNAJC8	0.0560276	0.457714	0.115384	0.040522	0.139277	0.0277441	0.170196	0.00644921
Survival of motor neuron-related-splicing factor 30	SMNDC1	-0.0445043	0.584593	-0.0216655	0.65059	-0.00177761	0.974942	0.037794	0.463734
Cell cycle checkpoint protein RAD17	RAD17	0.0239666	0.708346	-0.0959602	0.0943474	-0.108161	0.0591426	-0.082198	0.0700762
ATP synthase subunit d, mitochondrial	ATP5H	-0.0306611	0.479137	-0.0434228	0.464313	0.102205	0.170364	-0.0150035	0.747936
DnaJ homolog subfamily B member 5	DNAJB5	0.163495	0.153405	0.0940943	0.330283	-0.177548	0.0962521	0.0232539	0.81882
Flotillin-1	FLOT1	0.107648	0.0603257	0.0864327	0.130522	0.0685973	0.293384	0.0422955	0.373303
Triple functional domain protein	TRIO	-0.0184461	0.684841	0.0256331	0.596385	0.0179272	0.704783	-0.0435068	0.274382
ATP synthase subunit g, mitochondrial	ATP5L	-0.213079	0.268371	-0.0499917	0.755835	-0.510225	0.00867128	-0.401241	0.00859085
Carboxypeptidase D	CPD	0.0489694	0.250551	-0.0132505	0.763785	-0.220242	0.00100878	-0.0895054	0.0352842
SAM and SH3 domain-containing protein 3	SASH3	-0.00713668	0.906575	0.253519	0.01908	0.193624	0.0100585	0.103991	0.267541
Glutaredoxin-3	GLRX3	-0.0139391	0.775473	-0.0568025	0.192984	0.0594645	0.298429	0.00648728	0.859229
Ribosomal L1 domain-containing protein 1	RSL1D1	-0.0346792	0.674119	-0.159084	0.0145453	-0.382139	7.07311e-05	-0.22046	0.000771369
ATP-dependent Clp protease ATP-binding subunit clpX-like, mitochondrial	CLPX	-0.0128551	0.770778	0.00496789	0.909613	-0.0832339	0.106533	-0.0803612	0.0837621
SEC14-like protein 2	SEC14L2	0.00822706	0.94625	0.135311	0.225903	0.165499	0.217624	0.236387	0.0260787
Delta(14)-sterol reductase	TM7SF2	-0.0197239	0.75141	-0.0726921	0.299425	-0.0837652	0.214529	-0.0463736	0.39184
Probable cytosolic iron-sulfur protein assembly protein CIAO1	CIAO1	-0.0201109	0.718275	0.16033	0.106737	0.119875	0.0653027	0.104664	0.161596
DNA fragmentation factor subunit beta	DFFB	0.0416937	0.552675	0.0503134	0.388411	-0.158024	0.037436	-0.212389	0.00338014
AN1-type zinc finger protein 5	ZFAND5	-0.0466226	0.443392	0.024996	0.646603	-0.13863	0.0604535	-0.24654	0.000321626
Solute carrier family 22 member 5	SLC22A5	0.203272	0.573655	0.18258	0.545538	0.179377	0.569964	-0.210535	0.519748
Signal recognition particle subunit SRP72	SRP72	-0.0100717	0.844377	-0.0417068	0.287607	0.0742866	0.3772	-0.0409254	0.359963
Protein JTB	JTB	0.420568	0.18578	0.228566	0.451009	-0.144944	0.499283	0.186537	0.467151
Decapping and exoribonuclease protein	DXO	-0.129554	0.172111	-0.0990078	0.314917	0.0176063	0.870669	-0.0852674	0.26055
Transient receptor potential cation channel subfamily M member 2	TRPM2	0.0645201	0.438499	0.536087	0.00938739	1.06989	2.00472e-05	0.824685	5.6634e-06
ATP-dependent DNA helicase Q4	RECQL4	0.0569667	0.443673	-0.030585	0.559762	0.157387	0.102728	-0.080113	0.170282
ATP-dependent DNA helicase Q5	RECQL5	-0.0710892	0.174283	-0.0751356	0.0926041	-0.108268	0.13215	0.0235229	0.611244
Unconventional prefoldin RPB5 interactor 1	URI1	-0.00221106	0.969916	0.0153244	0.797829	0.199002	0.00967467	0.104279	0.0761926
Galactosylgalactosylxylosylprotein 3-beta-glucuronosyltransferase 3	B3GAT3	-0.115494	0.0924495	-0.0800466	0.135457	-0.123163	0.0488778	-0.0330692	0.530979
Serine/threonine-protein kinase 17B	STK17B	-0.781418	1.57706e-05	-0.104429	0.0672601	-1.26992	1.3361e-08	-0.223444	0.000761136
Metastasis-associated protein MTA2	MTA2	0.0458928	0.348507	0.0281061	0.542137	0.0672439	0.18359	0.157929	0.00142567
Ubiquitin carboxyl-terminal hydrolase 1	USP1	0.0475687	0.290379	-0.0328498	0.406448	-0.349364	6.55822e-05	-0.145193	0.0152667
Retinal dehydrogenase 2	ALDH1A2	-0.28268	0.000674696	-0.210328	0.00612622	-0.226857	0.0020183	-0.332672	0.000231452
Serine/threonine-protein kinase 10	STK10	0.0334297	0.484823	0.072983	0.104263	-0.0191717	0.719953	0.14658	0.00398184
Ubiquitin-like protein ATG12	ATG12	0.166117	0.0539424	0.181354	0.0588892	0.366266	0.00231716	0.276006	0.00912799
Kelch repeat and BTB domain-containing protein 11	KBTBD11	-0.0630067	0.180092	0.00365919	0.922005	0.070533	0.304042	0.0658105	0.20624
E3 ubiquitin-protein ligase listerin	LTN1	-0.0139643	0.836963	-0.0521778	0.379666	-0.302846	0.000427298	-0.155112	0.0593225
Mitochondrial import receptor subunit TOM70	TOMM70A	0.0709499	0.176823	0.00758026	0.858916	0.0258407	0.56489	0.00170432	0.961391
Importin-13	IPO13	0.0772645	0.378404	-0.0224047	0.753515	-0.0912701	0.060592	-0.0542337	0.13276
Phospholipase DDHD2	DDHD2	0.0511303	0.549558	-0.0276577	0.538523	0.0489175	0.417994	-0.0374619	0.5355
Unconventional myosin-Id	MYO1D	-0.0205089	0.664034	-0.044854	0.290812	-0.2011	0.0122696	-0.0764482	0.0664103
TOX high mobility group box family member 4	TOX4	-0.0237661	0.593877	-0.0473931	0.247299	-0.104823	0.0986839	-0.0859605	0.0923239
Protein transport protein Sec24D	SEC24D	0.0513605	0.300954	0.00658172	0.899788	0.0113008	0.823178	-0.0198853	0.649
STAGA complex 65 subunit gamma	SUPT7L	0.0810531	0.347513	0.1004	0.271888	0.331587	0.00212563	0.220692	0.0121029
F-BAR and double SH3 domains protein 2	FCHSD2	-0.00677863	0.904773	-0.0976144	0.0939685	-0.0636181	0.39417	-0.021536	0.605068
E3 UFM1-protein ligase 1	UFL1	0.0614587	0.178226	0.0852322	0.108421	-0.180649	0.0199928	-0.0963968	0.0923724
Sorbin and SH3 domain-containing protein 2	SORBS2	-0.0226806	0.782405	-0.0318649	0.470946	0.0425546	0.360364	0.0864394	0.0268738
PHD finger protein 14	PHF14	0.0170398	0.816186	-0.0665237	0.339951	0.143898	0.0415577	0.108417	0.114508
SAM and SH3 domain-containing protein 1;SAM domain-containing protein SAMSN-1	SASH1;SAMSN1	-0.128019	0.305242	-0.0072999	0.945731	0.157126	0.104149	0.290053	0.00598628
FERM, RhoGEF and pleckstrin domain-containing protein 2	FARP2	0.0586186	0.248365	0.00429217	0.946465	0.138262	0.0185517	0.106087	0.0841879
UBX domain-containing protein 7	UBXN7	-0.0500188	0.4347	-0.072382	0.236679	0.0772634	0.227791	0.0339519	0.544012
Thymocyte selection-associated high mobility group box protein TOX	TOX	-0.0945794	0.0692373	-0.0559317	0.257261	0.0977389	0.0828863	0.0718243	0.0765812
SUN domain-containing protein 1	SUN1	-0.0161093	0.721875	-0.162623	0.0072496	-0.0842129	0.140578	-0.0996471	0.0606766
Proline synthase co-transcribed bacterial homolog protein	PROSC	-0.0197078	0.739133	-0.0135903	0.757214	-0.0171959	0.818966	-0.0339052	0.412211
Erlin-2	ERLIN2	0.00782643	0.887672	-0.00397429	0.938661	0.000817285	0.988018	-0.0459104	0.390806
Pre-mRNA-processing factor 6	PRPF6	-0.034121	0.583613	-0.108406	0.0544406	-0.246276	0.00172015	-0.141284	0.0171524
Pre-mRNA cleavage complex 2 protein Pcf11	PCF11	0.00883824	0.846353	-0.0125342	0.793903	-0.0014405	0.977629	-0.0102145	0.792936
Protein furry homolog-like	FRYL	0.0378139	0.589334	0.0384371	0.534866	-0.137039	0.102455	-0.112892	0.0192639
Nuclear factor of activated T-cells 5	NFAT5	-0.000133508	0.998492	0.00266615	0.971343	0.0299238	0.57601	0.0112971	0.830048
Endonuclease domain-containing 1 protein	ENDOD1	0.0388032	0.664057	-0.0938082	0.248181	-0.049803	0.57829	-0.0830615	0.297021
D-glucuronyl C5-epimerase	GLCE	0.179547	0.0299091	0.0935606	0.227917	-0.253129	0.0123873	-0.0521301	0.526215
Glutaminase kidney isoform, mitochondrial	GLS	0.0259223	0.612499	0.0389947	0.412598	-0.0181326	0.711068	-0.0719833	0.102449
HAUS augmin-like complex subunit 5	HAUS5	0.0101281	0.818271	0.0307517	0.688638	-0.275456	0.000310312	-0.255361	0.000980345
RING finger protein 37	UBOX5	0.125215	0.200002	-0.0186737	0.793253	0.136361	0.188299	0.0949556	0.16091
F-box only protein 21	FBXO21	0.28335	0.0145822	0.278844	0.0107428	0.0397289	0.785418	0.0935669	0.279018
Lysine-specific demethylase 4B	KDM4B	0.117204	0.0990643	0.140942	0.00861166	0.253265	0.00306546	0.191011	0.00207695
Protein SOGA1;N-terminal form;C-terminal 80 kDa form	SOGA1	0.0562109	0.247167	0.091499	0.0587743	-0.120863	0.0251478	-0.00921999	0.838475
Ubiquitin carboxyl-terminal hydrolase 19	USP19	0.037525	0.491273	0.056345	0.197854	0.00475394	0.919326	0.106536	0.034377
WD repeat-containing protein 47	WDR47	-0.0403253	0.469946	-0.00470619	0.919862	0.106507	0.0617899	0.0620528	0.176996
E3 ubiquitin-protein ligase TRIM37	TRIM37	0.067289	0.447743	0.0271312	0.747181	0.0991838	0.213993	0.137813	0.151419
AP-2 complex subunit alpha-2	AP2A2	0.0200292	0.740033	0.0166362	0.751601	-0.156407	0.0276158	-0.0975616	0.0726254
Protein transport protein Sec31A	SEC31A	-0.0223579	0.664827	0.014269	0.746377	-0.00274718	0.953618	-0.0152205	0.774613
Calsyntenin-1;Soluble Alc-alpha;CTF1-alpha	CLSTN1	0.0343307	0.678066	-0.049726	0.50989	0.0365094	0.688254	0.0503909	0.611095
Centrosomal protein of 152 kDa	CEP152	0.0433557	0.304154	-0.0352536	0.428852	0.172586	0.00703326	0.0618245	0.180534
Protein HEXIM1	HEXIM1	-0.207647	0.00445179	0.0501831	0.51882	-0.327648	0.000234027	-0.168696	0.00286167
Ribonuclease P protein subunit p14	RPP14	-0.0169218	0.802306	-0.0609125	0.348841	-0.0162543	0.798649	-0.186857	0.0196905
G2/mitotic-specific cyclin-B2	CCNB2	-0.00146303	0.980248	-0.0973909	0.0877588	-0.0194696	0.830478	0.244412	0.00232187
E3 ubiquitin-protein ligase UBR5	UBR5	-0.0131324	0.809934	-0.0401934	0.487283	-0.163565	0.0204996	-0.149507	0.00278753
Fibrinogen silencer-binding protein	FSBP	-0.365739	0.0188275	-0.0651153	0.481942	-0.00162645	0.984939	-0.0430641	0.628468
Arf-GAP domain and FG repeat-containing protein 2	AGFG2	-0.104914	0.110906	-0.0745866	0.279677	-0.0611443	0.378563	-0.0193416	0.63057
Splicing factor, arginine/serine-rich 15	SCAF4	0.054516	0.348377	-0.0466288	0.438981	-0.0840844	0.248821	-0.149291	0.0090689
NADH dehydrogenase [ubiquinone] 1 beta subcomplex subunit 6	NDUFB6	0.00910248	0.862919	0.0490053	0.350399	-0.126094	0.0511982	-0.0814814	0.177032
Mitofusin-2	MFN2	0.0366677	0.432868	0.00561203	0.901946	0.0172339	0.723924	-0.0208059	0.549441
Snurportin-1	SNUPN	-0.0827327	0.409845	0.226321	0.189629	0.223251	0.0279643	0.209838	0.101894
Ubiquitin conjugation factor E4 B	UBE4B	-0.00928649	0.862298	-0.0171285	0.727379	-0.105179	0.0831204	-0.0725426	0.0710585
Zinc finger protein-like 1	ZFPL1	0.143816	0.0533721	0.0239704	0.677968	0.0782027	0.210393	0.0527793	0.408819
Elongator complex protein 1	IKBKAP	0.0334477	0.595769	0.0268005	0.540887	-0.0954007	0.136482	-0.0712902	0.058308
Gamma-aminobutyric acid receptor-associated protein;Gamma-aminobutyric acid receptor-associated protein-like 1	GABARAP;GABARAPL1	-0.0598423	0.356953	-0.052845	0.396027	-0.197709	0.0133312	-0.0883898	0.148079
NADH dehydrogenase [ubiquinone] 1 alpha subcomplex subunit 3	NDUFA3	-0.146494	0.345733	0.0520931	0.501431	-0.0885176	0.327353	-0.0661728	0.256667
NADH dehydrogenase [ubiquinone] 1 beta subcomplex subunit 4	NDUFB4	0.13388	0.0762259	0.165814	0.0422817	0.0684183	0.29201	0.0654855	0.426997
NADH dehydrogenase [ubiquinone] 1 beta subcomplex subunit 8, mitochondrial	NDUFB8	0.0728737	0.274173	0.0554871	0.663831	0.110672	0.219529	0.270224	0.00106999
NADH dehydrogenase [ubiquinone] 1 alpha subcomplex subunit 7	NDUFA7	-0.0265513	0.800578	0.217046	0.0563849	0.18498	0.0620768	0.223669	0.041427
Vesicle-associated membrane protein 5	VAMP5	0.125373	0.131601	0.056865	0.616476	0.170065	0.0360044	0.0323317	0.672606
Reticulon-3	RTN3	0.0883381	0.237959	0.212426	0.00542637	0.162129	0.0186655	0.107281	0.0997753
LETM1 and EF-hand domain-containing protein 1, mitochondrial	LETM1	0.0173258	0.674231	-0.0339815	0.470257	0.0411777	0.436589	-0.0112491	0.768615
Zinc finger Ran-binding domain-containing protein 2	ZRANB2	-0.0169772	0.890473	-0.109994	0.248391	0.254042	0.0074602	0.214728	0.0330727
Sorting nexin-4	SNX4	0.0316497	0.551467	0.0261041	0.6475	0.0135664	0.799957	-0.0456543	0.338827
ZW10 interactor	ZWINT	-0.00529598	0.919685	-0.00688259	0.890158	-0.109697	0.218374	0.0338017	0.522362
Luc7-like protein 3	LUC7L3	-0.0351372	0.510139	-0.0527614	0.471988	0.108621	0.093261	-0.00843528	0.865196
Kinesin-like protein KIF20A	KIF20A	0.121401	0.0283873	-0.152204	0.00528358	0.185447	0.00290541	0.344839	2.69628e-05
Chromosome-associated kinesin KIF4A	KIF4A	-0.0239423	0.622031	-0.0574839	0.207395	0.09661	0.0929226	0.104029	0.0293138
Methyl-CpG-binding domain protein 4	MBD4	0.0200398	0.766931	0.0686385	0.304042	-0.12448	0.0895234	0.0173967	0.795548
Myotubularin-related protein 5	SBF1	0.0138056	0.806922	-0.0325671	0.500172	-0.11488	0.051268	-0.0420489	0.240924
Golgi SNAP receptor complex member 1	GOSR1	-0.0311375	0.597231	-0.0361911	0.499408	-0.138694	0.0253747	-0.0571599	0.22119
Histone acetyltransferase KAT7	KAT7	0.032361	0.595748	0.087307	0.209649	0.133279	0.0603359	0.0671649	0.254223
Brain mitochondrial carrier protein 1	SLC25A14	0.147549	0.14088	0.0697831	0.558834	-0.30574	0.0635032	-0.0847997	0.397123
Arginyl-tRNA--protein transferase 1	ATE1	-0.0261048	0.619131	-0.00261917	0.954449	-0.0655617	0.255155	-0.0609291	0.254802
RAS guanyl-releasing protein 1	RASGRP1	0.402529	0.000206424	0.112986	0.122715	0.0975328	0.105397	0.0269742	0.615319
Tankyrase-1	TNKS	0.0672077	0.238016	-0.183993	0.184885	0.21071	0.135556	0.120387	0.404141
Cyclin-D1-binding protein 1	CCNDBP1	-0.111373	0.0890496	-0.104022	0.178121	0.211503	0.00198957	0.0295645	0.405027
Vesicle-associated membrane protein-associated protein B/C	VAPB	0.0509015	0.329738	0.0065754	0.886773	-0.0354335	0.459528	-0.0810974	0.0709826
RasGAP-activating-like protein 1	RASAL1	0.0204277	0.72113	0.0165197	0.827132	0.100509	0.14354	0.0968959	0.199165
SNARE-associated protein Snapin	SNAPIN	-0.0274722	0.667755	-0.00940669	0.813044	0.0660119	0.247734	0.0484413	0.199156
Myelin protein zero-like protein 1	MPZL1	-0.032513	0.678103	-0.0897577	0.267634	0.0261227	0.814864	0.036921	0.707209
NADH dehydrogenase [ubiquinone] 1 subunit C2;NADH dehydrogenase [ubiquinone] 1 subunit C2, isoform 2	NDUFC2;NDUFC2-KCTD14	0.0222582	0.765017	0.0649519	0.156695	0.173288	0.0101652	0.0713185	0.121622
NADH dehydrogenase [ubiquinone] 1 alpha subcomplex subunit 10, mitochondrial	NDUFA10	-0.0236967	0.739524	0.00514281	0.928001	-0.009304	0.871215	-0.0599679	0.252754
CUGBP Elav-like family member 2	CELF2	-0.0966463	0.0600391	-0.0764276	0.155912	0.0571663	0.509948	-0.0204167	0.648313
6-phosphogluconolactonase	PGLS	0.0041399	0.937051	-0.00916725	0.843653	0.0604617	0.292317	0.0322549	0.363513
Bifunctional 3-phosphoadenosine 5-phosphosulfate synthase 2;Sulfate adenylyltransferase;Adenylyl-sulfate kinase	PAPSS2	0.056561	0.448318	-0.00405676	0.946624	0.0584141	0.508012	0.0445672	0.536913
Structural maintenance of chromosomes protein 2	SMC2	0.00142714	0.982062	0.0166935	0.764613	-0.363673	7.10704e-05	-0.180751	0.019458
Ubiquitin-like modifier-activating enzyme ATG7	ATG7	0.0326209	0.561904	0.00261806	0.967876	-0.0824111	0.20955	-0.0832982	0.076009
Phenylalanine--tRNA ligase, mitochondrial	FARS2	0.0251291	0.620697	-0.0204338	0.648896	-0.0886276	0.146825	-0.14263	0.00313279
Zinc finger and BTB domain-containing protein 7A	ZBTB7A	0.0255896	0.684154	-0.0191559	0.70704	0.193906	0.00350339	0.0180852	0.735619
Acyl-protein thioesterase 2	LYPLA2	-0.0192579	0.770178	0.0102387	0.795093	0.0756561	0.251859	0.0645065	0.0952802
Importin-7	IPO7	0.0495572	0.532773	-0.00198869	0.978603	-0.0789787	0.417031	-0.0642769	0.266994
E3 ubiquitin-protein ligase ARIH2	ARIH2	-0.00925106	0.921587	0.0082613	0.906108	0.127832	0.204052	0.023691	0.747787
Tumor necrosis factor alpha-induced protein 8	TNFAIP8	0.0176447	0.771788	-0.0368993	0.516263	-0.174644	0.0249924	-0.123589	0.0444351
Pre-mRNA-splicing factor SLU7	SLU7	-0.00994894	0.826072	-0.0249918	0.636185	0.109176	0.0402459	0.12611	0.00898574
Phosphoacetylglucosamine mutase	PGM3	-0.00201144	0.963319	0.00138726	0.976581	-0.00333601	0.953424	-0.0118223	0.746201
Adenylyltransferase and sulfurtransferase MOCS3;Molybdopterin-synthase adenylyltransferase;Molybdopterin-synthase sulfurtransferase	MOCS3	-0.0239321	0.717977	-0.0125037	0.806865	-0.0943252	0.145791	-0.0977829	0.0571738
Urotensin-2	UTS2	-0.0183952	0.747612	-0.30716	0.0603041	-0.613052	0.00247384	-0.202189	0.0192826
CD2 antigen cytoplasmic tail-binding protein 2	CD2BP2	0.0330944	0.482169	-0.133898	0.0670258	0.151101	0.0306067	0.131931	0.0363095
Mediator of RNA polymerase II transcription subunit 26	MED26	-0.00325102	0.943712	-0.126306	0.021646	0.2246	0.0318078	0.0587071	0.195278
Brain protein I3	BRI3	-0.12389	0.259839	-0.190577	0.0955285	0.105054	0.336839	0.0194927	0.861611
Supervillin	SVIL	0.0978261	0.192075	0.0837199	0.156627	0.0283709	0.611595	-0.0115087	0.829765
BAG family molecular chaperone regulator 4	BAG4	-0.0699057	0.35873	-0.124274	0.0556032	0.140454	0.0607396	-0.0281666	0.644318
Activator of 90 kDa heat shock protein ATPase homolog 1	AHSA1	-0.0186581	0.728465	-0.0110347	0.77322	0.026926	0.567439	0.0248505	0.44622
Poly(A)-specific ribonuclease PARN	PARN	-0.00968851	0.817891	-0.0705014	0.121307	-0.0246036	0.583329	-0.0537902	0.153242
dTDP-D-glucose 4,6-dehydratase	TGDS	0.0420732	0.682492	0.031079	0.677496	-0.141914	0.141533	-0.0365008	0.725349
Proteasome assembly chaperone 1	PSMG1	0.0321363	0.644898	0.0793931	0.12179	-0.0858437	0.109084	-0.174745	0.00184124
Formin-like protein 1	FMNL1	0.0331695	0.441855	0.0105835	0.808377	-0.113192	0.0683642	-0.0143294	0.667651
Sphingosine-1-phosphate lyase 1	SGPL1	0.00572689	0.91239	0.00246989	0.96195	-0.125999	0.119248	-0.158778	0.00141965
Homeobox protein SIX6	SIX6	-0.0376085	0.53753	-0.017	0.765976	-0.330612	0.000416914	-0.192971	0.00339748
CTD nuclear envelope phosphatase 1	CTDNEP1	0.123742	0.509932	-0.0295461	0.822762	0.0113082	0.951683	-0.000746865	0.994612
Ribosome biogenesis protein NSA2 homolog	NSA2	-0.0881074	0.352343	-0.343077	0.000624258	-0.633997	6.2839e-05	-0.294374	0.00274174
GDH/6PGL endoplasmic bifunctional protein;Glucose 1-dehydrogenase;6-phosphogluconolactonase	H6PD	0.0340012	0.470598	0.0602217	0.249001	-0.0425001	0.450579	-0.0703563	0.0960562
Protein transport protein Sec24A	SEC24A	-0.0202355	0.650895	-0.113524	0.0212332	-0.191923	0.00243299	-0.161867	0.00196369
Protein transport protein Sec24B	SEC24B	0.00305682	0.947158	0.00694132	0.885039	-0.0463429	0.415406	-0.0315299	0.579177
Chromobox protein homolog 6	CBX6	-0.0746889	0.304221	-0.195161	0.150981	-0.495795	0.0243416	-0.0861211	0.424797
NAD kinase	NADK	0.0166051	0.786604	0.204217	0.00849456	0.0620464	0.523762	0.00777875	0.899919
Tyrosyl-DNA phosphodiesterase 2	TDP2	-0.0691941	0.196212	-0.0988298	0.050338	-0.0846562	0.110891	-0.0524985	0.148224
Vesicle transport protein SFT2B	SFT2D2	-0.200515	0.380366	0.0854876	0.637424	-0.0371772	0.815538	-0.153008	0.319049
Mitochondrial pyruvate carrier 2	MPC2	-0.0906875	0.551818	-0.250432	0.0125208	-0.302835	0.113898	-0.294692	0.00531832
Persulfide dioxygenase ETHE1, mitochondrial	ETHE1	-0.0203974	0.760711	-0.0116874	0.809293	0.166379	0.00406006	0.0686063	0.0737184
Long-chain-fatty-acid--CoA ligase 3	ACSL3	0.0182658	0.720309	-0.0737165	0.137126	-0.208311	0.00580894	-0.0715378	0.179325
DNA-directed RNA polymerase I subunit RPA1	POLR1A	0.0241523	0.658077	-0.0531566	0.362999	-0.264856	0.000917429	-0.153034	0.00715129
Pericentrin	PCNT	0.0414565	0.402002	-0.0496529	0.333135	0.0120043	0.825361	0.0281251	0.525642
YEATS domain-containing protein 4	YEATS4	0.0325554	0.565004	0.232938	0.00339003	0.0418765	0.362156	0.231699	0.00275993
Zinc finger and BTB domain-containing protein 11	ZBTB11	0.0583326	0.521054	0.0503203	0.295753	0.0426919	0.634653	-0.0862279	0.0650296
CCR4-NOT transcription complex subunit 4	CNOT4	-0.0894659	0.13163	-0.0701787	0.234639	0.225381	0.00461969	0.00605296	0.913664
STAM-binding protein	STAMBP	-0.124346	0.0439675	-0.0958399	0.154828	-0.00633465	0.904587	-0.0650558	0.219388
Cleavage and polyadenylation specificity factor subunit 4	CPSF4	0.0527543	0.343971	-0.0228658	0.744443	0.14643	0.045057	0.0686207	0.232795
Nuclear factor of activated T-cells, cytoplasmic 1	NFATC1	0.0138893	0.800966	-0.0191763	0.762771	0.166882	0.0268978	0.0930669	0.23242
N-acetylserotonin O-methyltransferase-like protein	ASMTL	0.0288659	0.590145	-0.0137003	0.773212	-0.00639829	0.90901	-0.0119062	0.78047
Phosphatidate cytidylyltransferase 2	CDS2	-0.000917499	0.989824	-0.0794905	0.178538	0.0533177	0.533426	0.0509038	0.440963
FGFR1 oncogene partner	FGFR1OP	0.069855	0.479618	0.0862421	0.405246	0.253544	0.0263836	0.197218	0.0698749
Protein phosphatase 1 regulatory subunit 3D	PPP1R3D	-0.0451214	0.388235	-0.0106324	0.815808	-0.00843587	0.874268	0.0145758	0.735095
Bromodomain-containing protein 1	BRD1	-0.0903091	0.253845	-0.197564	0.00367901	-0.0208434	0.716079	-0.0150229	0.780943
Ribonuclease P protein subunit p29	POP4	-0.0666026	0.518219	-0.213474	0.0246391	-0.376781	0.00122851	-0.128505	0.139039
E3 ubiquitin-protein ligase HERC2	HERC2	-0.021191	0.673192	-0.0989179	0.0792277	-0.170853	0.0102464	-0.111659	0.0187588
Ras-related protein Rab-3D	RAB3D	-0.0405259	0.348904	-0.0543746	0.296265	-0.0231851	0.721182	-0.143955	0.00734116
Synaptosomal-associated protein 29	SNAP29	-0.0780238	0.108943	-0.0161352	0.709785	0.0698747	0.315087	0.0520199	0.2459
Serine/threonine-protein kinase OSR1	OXSR1	-0.0109026	0.816834	-0.0233423	0.655584	-0.246798	0.000945727	-0.137307	0.0102241
Geranylgeranyl pyrophosphate synthase	GGPS1	-0.0104295	0.834265	-0.0245805	0.56418	-0.0617788	0.263671	0.0608458	0.254113
Heat shock 70 kDa protein 4L	HSPA4L	0.0289828	0.522673	0.0373213	0.382737	0.0241062	0.649371	0.0418359	0.232928
Polypyrimidine tract-binding protein 3	PTBP3	0.0212593	0.692497	0.0954846	0.164502	-0.206824	0.00537973	-0.140891	0.0973172
MLN64 N-terminal domain homolog	STARD3NL	-0.0515518	0.266952	-0.198227	0.00251766	-0.112163	0.0585399	-0.111884	0.0763285
U6 snRNA-associated Sm-like protein LSm8	LSM8	-0.0723582	0.375442	-0.0191895	0.786957	0.0608787	0.372499	-0.0243205	0.773916
AP-2 complex subunit alpha-1	AP2A1	-0.00202126	0.973098	0.0172823	0.674777	-0.203822	0.00575825	-0.109818	0.026575
Protein Wiz	WIZ	0.0864981	0.0746149	0.0878805	0.143763	0.0963911	0.110109	0.0693907	0.0668053
Probable ATP-dependent RNA helicase DDX58	DDX58	0.0671802	0.317149	0.0171744	0.757876	-0.140473	0.0552365	-0.0516625	0.213353
Zinc finger MYM-type protein 6	ZMYM6	0.13884	0.329281	-0.0976258	0.46741	-0.113469	0.579741	0.0598946	0.655923
Double-stranded RNA-binding protein Staufen homolog 1	STAU1	0.000663927	0.98812	0.043154	0.383849	-0.00422393	0.93471	0.0518177	0.160338
Tetratricopeptide repeat protein 4	TTC4	0.00133723	0.97788	-0.0289576	0.507062	-0.0619014	0.308211	0.00719005	0.834709
BAG family molecular chaperone regulator 2	BAG2	-0.00387528	0.941184	-0.0721886	0.189423	0.0818603	0.137728	-0.000637612	0.986002
BAG family molecular chaperone regulator 3	BAG3	-0.124951	0.0540542	-0.0356117	0.523169	0.24213	0.00191354	0.0993589	0.0554617
Mitogen-activated protein kinase kinase kinase kinase 4	MAP4K4	-0.0327922	0.58708	-0.0258975	0.58679	-0.0897424	0.12401	-0.0499885	0.260757
Malonyl-CoA decarboxylase, mitochondrial	MLYCD	0.0181705	0.748694	-0.0246965	0.545883	-0.119522	0.108309	-0.121706	0.00782507
Quinone oxidoreductase-like protein 1	CRYZL1	0.0413708	0.491017	0.0065748	0.872915	0.102834	0.083041	0.0656357	0.207538
Apoptosis-inducing factor 1, mitochondrial	AIFM1	0.0171	0.791142	-0.0438409	0.468067	-0.00942762	0.883899	-0.0317793	0.547004
Echinoderm microtubule-associated protein-like 2	EML2	-0.0104747	0.832704	-0.0746503	0.199167	0.0497895	0.315806	-0.0279704	0.508961
Serine/threonine-protein kinase LATS1	LATS1	-0.3485	0.00277281	-0.0607204	0.355861	-1.59552	4.03616e-08	-0.232372	0.0178315
Uridine diphosphate glucose pyrophosphatase	NUDT14	-0.20353	0.0780495	-0.0874168	0.513182	0.0365249	0.790859	-0.0497231	0.693722
Tetraspanin-15	TSPAN15	0.201457	0.156003	0.0712772	0.419145	0.108461	0.314633	0.179397	0.198242
3(2),5-bisphosphate nucleotidase 1	BPNT1	0.0606647	0.311488	-0.0245201	0.689722	0.136161	0.0606888	0.0678183	0.216813
Fatty acid desaturase 2	FADS2	-0.0137852	0.766687	-0.062403	0.273988	-0.339393	0.000277578	-0.172169	0.00275774
N(G),N(G)-dimethylarginine dimethylaminohydrolase 2	DDAH2	-0.0677452	0.306989	-0.0141689	0.795275	-0.0505547	0.461872	0.0608734	0.217865
Abhydrolase domain-containing protein 16A	ABHD16A	-0.0717804	0.299375	-0.0920407	0.0569713	-0.15094	0.00828327	-0.125034	0.00744425
G patch domain and ankyrin repeat-containing protein 1	GPANK1	-0.374552	0.0501974	-0.0169702	0.919329	-0.446285	0.0180045	0.116228	0.543113
Thioredoxin domain-containing protein 12	TXNDC12	0.0142681	0.725746	0.02831	0.516264	0.262231	0.0010668	0.117779	0.0114474
Probable tRNA pseudouridine synthase 2	TRUB2	-0.0658797	0.443717	0.00218792	0.976484	-0.25107	0.0120569	-0.172486	0.0236958
Protein SGT1	ECD	-0.0903038	0.323	-0.0959104	0.240002	-0.0950122	0.133674	-0.0159458	0.770842
Pre-mRNA-splicing factor SYF2	SYF2	-0.105541	0.153425	0.0569012	0.392874	0.0149261	0.839884	0.108207	0.096409
Eomesodermin homolog	EOMES	-0.273134	0.00283493	-0.028251	0.642387	-0.480295	1.3608e-05	-0.29273	0.00475889
Methyl-CpG-binding domain protein 3	MBD3	0.115346	0.0303365	0.0585806	0.154887	0.237554	0.00117045	0.129238	0.0390441
DNA topoisomerase 3-beta-1	TOP3B	0.129603	0.052537	0.081168	0.227507	0.0308033	0.610684	0.0911935	0.173068
Diphosphoinositol polyphosphate phosphohydrolase 1	NUDT3	-0.0486653	0.420278	-0.0945037	0.0901926	0.0458651	0.305357	-0.0771814	0.0951275
Securin;Securin-2;Putative pituitary tumor-transforming gene 3 protein	PTTG1;PTTG2;PTTG3P	-0.043501	0.468326	-0.104515	0.0468698	0.128432	0.0371926	0.355648	4.2598e-05
B-cell lymphoma/leukemia 10	BCL10	-0.026106	0.671595	-0.0547535	0.428632	0.200048	0.0167989	0.0822522	0.071595
NADH dehydrogenase [ubiquinone] 1 beta subcomplex subunit 10	NDUFB10	0.0160007	0.789462	0.00485486	0.93223	0.241428	0.00642284	0.186999	0.00109575
Cleft lip and palate transmembrane protein 1	CLPTM1	-0.0118327	0.79021	-0.0404234	0.50872	-0.0975282	0.0849617	-0.113815	0.0108756
Zinc finger BED domain-containing protein 1	ZBED1	0.00458043	0.924628	-0.0617119	0.447524	-0.0483297	0.32225	-0.0261907	0.610316
Molybdopterin synthase catalytic subunit	MOCS2	-0.0396021	0.50962	-0.00957713	0.851895	-0.00834572	0.877273	-0.00707416	0.870288
Mitochondrial import receptor subunit TOM40 homolog	TOMM40	-0.00356287	0.968225	0.0194038	0.699833	-0.0556519	0.288942	0.0195498	0.627238
Peroxisomal membrane protein 11B	PEX11B	-0.0386424	0.617565	0.086767	0.233393	-0.0386267	0.598073	-0.0161599	0.820592
Serine/threonine-protein kinase PAK 4	PAK4	-0.217907	0.00483295	0.0392126	0.545	-0.538596	4.65542e-06	-0.10818	0.155221
Dynein light chain 4, axonemal	DNAL4	-0.133768	0.389575	-0.324226	0.0233501	-0.221184	0.160943	0.07319	0.63407
Serine/threonine-protein kinase Chk2	CHEK2	0.0366262	0.51385	0.0174124	0.759011	-0.266422	0.00113208	-0.0346088	0.459334
Actin-like protein 6A	ACTL6A	-0.071202	0.1574	-0.0233453	0.675693	-0.0132298	0.768009	-0.014237	0.731935
Histone-lysine N-methyltransferase NSD2	WHSC1	0.00134548	0.982204	-0.0987009	0.0527924	-0.000369038	0.994717	0.0237242	0.594067
Cytochrome b5	CYB5A	0.180529	0.511601	0.211131	0.31368	0.452227	0.0292033	0.261821	0.144841
L-lactate dehydrogenase A chain	LDHA	0.0515222	0.691471	0.126079	0.220584	-0.157374	0.160749	-0.182294	0.112266
Glutamate dehydrogenase 1, mitochondrial;Glutamate dehydrogenase 2, mitochondrial	GLUD1;GLUD2	-0.0605426	0.248854	-0.00920349	0.816005	0.0670933	0.162075	0.00267055	0.93626
Dihydrofolate reductase	DHFR	-0.0110407	0.857325	0.0410535	0.329123	0.0847083	0.120658	0.078056	0.0344214
NADH-cytochrome b5 reductase 3;NADH-cytochrome b5 reductase 3 membrane-bound form;NADH-cytochrome b5 reductase 3 soluble form	CYB5R3	-0.0186125	0.69147	-0.0923732	0.0617881	-0.060619	0.310835	-0.0485885	0.17108
Glutathione reductase, mitochondrial	GSR	0.0131263	0.820079	0.0449716	0.383812	0.0693362	0.216093	0.0718004	0.190331
Cytochrome c oxidase subunit 2	MT-CO2	0.00598163	0.941915	-0.0776391	0.309122	-0.0443126	0.582085	-0.101658	0.0510121
Superoxide dismutase [Cu-Zn]	SOD1	-0.109264	0.142071	-0.0645705	0.162494	0.0539929	0.24105	0.0169153	0.684957
Coagulation factor XIII A chain	F13A1	-0.456045	0.129412	-0.176025	0.515621	-0.0551358	0.845024	0.107208	0.772236
Purine nucleoside phosphorylase	PNP	0.0252802	0.656466	0.0869877	0.137445	0.0551785	0.338195	0.0409806	0.334002
Hypoxanthine-guanine phosphoribosyltransferase	HPRT1	0.0626477	0.380102	0.0169792	0.689349	0.0940673	0.0805827	0.0992325	0.0278684
Aspartate aminotransferase, mitochondrial	GOT2	0.0430892	0.716072	0.111531	0.203117	0.141566	0.119349	0.106865	0.172958
Tyrosine-protein kinase ABL1	ABL1	-0.0591921	0.322189	-0.0108508	0.818634	-0.230389	0.00183247	-0.125852	0.0543503
Phosphoglycerate kinase 1	PGK1	3.64864e-15	1	-0.0494307	0.371585	3.65997e-15	1	0.0988613	0.0823058
Adenosine deaminase	ADA	-0.0557446	0.462464	0.00781031	0.858508	0.16136	0.00672917	0.0849424	0.0570508
Argininosuccinate synthase	ASS1	-0.0133976	0.840171	-0.00179558	0.974199	0.0864311	0.177752	0.0192244	0.708611
Myc proto-oncogene protein	MYC	0.128035	0.0574789	0.0467184	0.399459	0.0156643	0.832586	-0.0200125	0.721209
GTPase NRas	NRAS	-0.0493265	0.353656	-0.000659347	0.990946	0.0410112	0.472563	0.0149287	0.770076
GTPase KRas;GTPase KRas, N-terminally processed	KRAS	-0.0125491	0.920698	-0.132676	0.157952	0.023024	0.735162	0.0195259	0.786594
Low-density lipoprotein receptor	LDLR	0.123156	0.384774	0.0402103	0.771982	-0.0323515	0.811349	-0.0683258	0.746257
T-cell receptor alpha chain C region	TRAC	0.0303612	0.72188	-0.010555	0.865344	-0.195198	0.0197884	-0.066348	0.283607
T-cell receptor beta-1 chain C region;T-cell receptor beta-2 chain C region	TRBC1;TRBC2	0.0695236	0.189211	0.0149424	0.750161	-0.030929	0.606387	-0.0989714	0.0535559
HLA class I histocompatibility antigen, B-7 alpha chain	HLA-B	-0.155789	0.0225891	-0.0130206	0.748486	-0.0809038	0.151122	0.00175161	0.965291
Prelamin-A/C;Lamin-A/C	LMNA	-0.177471	0.761886	-0.775382	0.0598031	-0.781768	0.0524117	-0.917398	0.0371138
Apolipoprotein C-II;Proapolipoprotein C-II	APOC2	0.0864673	0.627035	0.463193	0.0397353	0.993841	0.00162034	0.918321	0.000371419
Apolipoprotein C-III	APOC3	-0.365696	0.142077	0.242724	0.187163	0.302262	0.332639	0.092398	0.578398
Myelin basic protein	MBP	-0.240083	0.00632571	-0.114596	0.0837073	0.130799	0.327335	-0.0367338	0.563888
Fibronectin;Anastellin;Ugl-Y1;Ugl-Y2;Ugl-Y3	FN1	-0.947147	0.0961904	-0.376058	0.48646	-0.279086	0.623672	0.129438	0.852816
Transferrin receptor protein 1;Transferrin receptor protein 1, serum form	TFRC	0.120986	0.0405373	0.0290702	0.524952	-0.0508916	0.393476	-0.0344823	0.314589
Ferritin light chain	FTL	0.012308	0.84106	-0.0283474	0.624928	0.0231408	0.661428	-0.0395712	0.415595
Ferritin heavy chain;Ferritin heavy chain, N-terminally processed	FTH1	0.089883	0.303349	0.0964972	0.198761	0.273901	0.00297431	0.168637	0.0187896
NADH-ubiquinone oxidoreductase chain 1	MT-ND1	0.220263	0.214989	-0.110709	0.416329	0.0263232	0.867052	0.171275	0.364028
NADH-ubiquinone oxidoreductase chain 2	MT-ND2	-0.00896085	0.918809	0.0103137	0.914565	-0.294801	0.0654876	-0.322326	0.0028973
NADH-ubiquinone oxidoreductase chain 5	MT-ND5	-0.0661109	0.40529	0.00182153	0.983177	-0.0528204	0.512571	-0.0395931	0.408368
ATP synthase protein 8	MT-ATP8	-0.599325	0.166489	-0.241763	0.70121	-0.773594	0.127553	-0.963211	0.0513655
T-cell receptor gamma-2 chain C region	TRGC2	-0.152943	0.0112901	-0.0535666	0.207033	-0.428831	1.5859e-05	-0.446251	1.33342e-05
3-hydroxy-3-methylglutaryl-coenzyme A reductase	HMGCR	-0.168821	0.0234121	-0.0672765	0.251199	-0.387241	0.000257669	0.0348528	0.490648
Catalase	CAT	-0.00594722	0.907676	-0.0249755	0.589569	0.150029	0.022522	0.0335616	0.468092
RAF proto-oncogene serine/threonine-protein kinase	RAF1	-0.014381	0.797366	0.043812	0.442799	-0.209152	0.0318209	-0.152282	0.0329426
DNA nucleotidylexotransferase	DNTT	0.0247719	0.771916	0.0320154	0.632017	-0.0858717	0.383956	-0.181612	0.0258843
Glucosylceramidase	GBA	0.10807	0.0605345	0.0706323	0.122004	-0.0506875	0.320331	-0.0198663	0.64118
Tissue alpha-L-fucosidase	FUCA1	0.00579601	0.928235	-0.100145	0.0925667	0.0428273	0.341008	-0.0286006	0.432099
Fructose-bisphosphate aldolase A	ALDOA	0.0123674	0.814154	0.0491289	0.260737	0.114669	0.047856	0.114669	0.0290548
Cystatin-B	CSTB	-0.0576042	0.392536	-0.0305141	0.778445	0.117169	0.212173	-0.0266837	0.665801
Annexin A1	ANXA1	-0.0265802	0.669424	-0.036911	0.619	-0.106135	0.12763	-0.0498093	0.333913
Apolipoprotein B-100;Apolipoprotein B-48	APOB	-0.0950057	0.320178	-0.0568616	0.601462	-0.025794	0.769216	0.241726	0.0583544
Glucocorticoid receptor	NR3C1	-0.0606223	0.259203	-0.0761018	0.0987324	-0.191217	0.00400948	-0.0915663	0.0586854
Superoxide dismutase [Mn], mitochondrial	SOD2	-0.0878933	0.1789	-0.00911818	0.861893	0.304273	0.00117147	0.161316	0.014721
Ornithine aminotransferase, mitochondrial;Ornithine aminotransferase, hepatic form;Ornithine aminotransferase, renal form	OAT	0.0269055	0.609246	-0.0266332	0.663421	0.00642677	0.907517	-0.100269	0.0654979
Thymidine kinase, cytosolic	TK1	0.210272	0.00806035	0.194828	0.0340824	0.0251381	0.664984	0.112058	0.0932394
Thy-1 membrane glycoprotein	THY1	-0.0140697	0.831865	0.115163	0.0449836	0.064687	0.182059	0.0301007	0.505892
T-cell surface glycoprotein CD3 delta chain	CD3D	-0.0275607	0.632285	0.00416904	0.94023	-0.0584223	0.378629	0.0434312	0.550528
Tubulin beta-4A chain	TUBB4A	-0.00945749	0.891169	-0.0177963	0.803661	0.193008	0.00738248	0.111064	0.0651251
Glyceraldehyde-3-phosphate dehydrogenase	GAPDH	6.64006e-15	1	-0.036928	0.511052	0.111678	0.0618522	0.0721788	0.140804
Argininosuccinate lyase	ASL	-0.0411029	0.533811	-0.05789	0.474047	-0.00932127	0.920039	-0.0313867	0.657089
HLA class I histocompatibility antigen, A-3 alpha chain	HLA-A	0.0180008	0.772807	0.0858602	0.209941	0.213377	0.0135743	0.230498	0.00606023
Calpain small subunit 1	CAPNS1	0.0286659	0.65015	0.0876677	0.220779	0.0670709	0.315208	0.0945377	0.140311
Heat shock protein beta-1	HSPB1	-0.363279	0.758194	-1.48637	0.00430398	-1.51679	0.00324975	-1.64976	0.00409356
Thymidylate synthase	TYMS	0.0775533	0.290736	0.142357	0.0104453	0.205377	0.00563774	0.179172	0.00184437
Dolichyl-diphosphooligosaccharide--protein glycosyltransferase subunit 1	RPN1	-0.000650868	0.989077	0.038472	0.342323	0.0771232	0.106785	0.0174744	0.672056
Dolichyl-diphosphooligosaccharide--protein glycosyltransferase subunit 2	RPN2	0.0954861	0.187369	0.171735	0.0225942	0.118497	0.23809	0.0349874	0.4852
Guanine nucleotide-binding protein G(i) subunit alpha-2	GNAI2	0.0403586	0.556923	0.117264	0.12109	-0.0452217	0.580183	-0.0706265	0.25415
Histone H2A type 1-J;Histone H2A type 1-H;Histone H2A type 1-C;Histone H2A type 3;Histone H2A type 2-A;Histone H2A type 1-D;Histone H2A type 1;Histone H2A type 1-B/E;Histone H2A.J;Histone H2A type 2-C	HIST1H2AJ;HIST1H2AH;HIST1H2AC;HIST3H2A;HIST2H2AA3;HIST1H2AD;HIST1H2AG;HIST1H2AB;H2AFJ;HIST2H2AC	-0.162655	0.320251	-0.656089	0.00715868	-0.741877	0.000375556	-0.452961	0.000898514
Anion exchange protein 2	SLC4A2	0.0366128	0.470893	0.0854827	0.0651325	-0.0166778	0.743284	0.0568968	0.251403
Glycophorin-C	GYPC	0.187354	0.630128	0.0840894	0.82094	0.651431	0.0649009	0.412632	0.210062
Sodium/potassium-transporting ATPase subunit alpha-1	ATP1A1	0.0211595	0.693764	0.116165	0.0510806	0.0449069	0.450788	0.0569599	0.326626
Sodium/potassium-transporting ATPase subunit beta-1	ATP1B1	-0.0707763	0.249059	-0.00471083	0.937754	-0.120422	0.0598289	-0.0848312	0.106349
Amyloid beta A4 protein;N-APP;Soluble APP-alpha;Soluble APP-beta;C99;Beta-amyloid protein 42;Beta-amyloid protein 40;C83;P3(42);P3(40);C80;Gamma-secretase C-terminal fragment 59;Gamma-secretase C-terminal fragment 57;Gamma-secretase C-terminal fragment 50;C31	APP	0.00444845	0.956903	-0.0342425	0.767726	-0.0555602	0.49806	-0.104391	0.136774
Integrin beta-2	ITGB2	0.0860123	0.187706	0.0637214	0.350734	0.19746	0.0118994	0.0661116	0.283658
Protein S100-A8;Protein S100-A8, N-terminally processed	S100A8	2.97374	0.24436	0.451774	0.472634	1.1538	0.0726035	0.712847	0.270772
Non-histone chromosomal protein HMG-14	HMGN1	0.205962	0.194452	0.151962	0.422982	0.0752265	0.669938	-2.79045e-05	0.999855
ADP/ATP translocase 2;ADP/ATP translocase 2, N-terminally processed	SLC25A5	0.0176966	0.740387	0.00144064	0.976354	-0.181054	0.0279597	-0.141765	0.0079772
Ubiquitin-like protein ISG15	ISG15	0.0211151	0.661019	0.0763643	0.180876	0.0580527	0.229101	0.0819049	0.0589935
Propionyl-CoA carboxylase alpha chain, mitochondrial	PCCA	0.00775	0.861705	-0.0625826	0.169919	0.115482	0.0231313	0.00371074	0.909434
Propionyl-CoA carboxylase beta chain, mitochondrial	PCCB	-0.0295	0.606463	-0.0683447	0.148454	0.0605999	0.299985	-0.00795401	0.8365
Eukaryotic translation initiation factor 2 subunit 1	EIF2S1	0.0201284	0.657123	0.00465001	0.939588	0.0634574	0.237438	-0.0237108	0.515681
Non-histone chromosomal protein HMG-17	HMGN2	0.0177608	0.919911	-0.0980166	0.542849	-0.147781	0.247349	-0.0867113	0.354877
60S acidic ribosomal protein P1	RPLP1	0.347393	0.173739	0.181023	0.288962	0.305677	0.0570424	0.313707	0.0630909
60S acidic ribosomal protein P2	RPLP2	0.102235	0.403352	-0.114015	0.366078	0.130044	0.240845	0.0641604	0.554369
60S acidic ribosomal protein P0;60S acidic ribosomal protein P0-like	RPLP0;RPLP0P6	0.067809	0.142889	0.00462515	0.930171	0.0704621	0.175625	0.0253533	0.474354
DNA-directed RNA polymerase III subunit RPC4	POLR3D	0.076517	0.11371	0.110807	0.0953978	0.073291	0.217263	0.0820743	0.163497
Lupus La protein	SSB	-0.0918338	0.207313	-0.0810619	0.197713	-0.00728043	0.900381	-0.0368531	0.373908
Integrin beta-1	ITGB1	-0.0351246	0.506004	-0.0482392	0.35483	0.00976171	0.845373	0.0472188	0.32472
Protein kinase C beta type	PRKCB	0.0775216	0.205916	0.0907818	0.159519	-0.0814588	0.145396	-0.0502275	0.280475
Myosin light chain 1/3, skeletal muscle isoform;Myosin light chain 3	MYL1;MYL3	0.156827	0.47775	0.0306787	0.860184	0.517691	0.0251999	0.422001	0.0803476
T-cell surface glycoprotein CD5	CD5	0.0769492	0.152653	0.0062001	0.904707	0.103505	0.122828	0.155963	0.00726382
Uroporphyrinogen decarboxylase	UROD	0.0481539	0.475524	0.00569528	0.889443	0.104264	0.113781	0.0862893	0.0562417
Tyrosine-protein kinase Lck	LCK	-0.559429	2.93783e-05	0.0281624	0.726363	-0.474539	4.79655e-05	-0.0941433	0.0846494
Tyrosine-protein kinase Fyn	FYN	-0.0131385	0.826835	0.494187	0.0151667	0.0650249	0.628644	0.231617	0.274757
Cholinesterase	BCHE	-0.234491	0.136869	0.022798	0.917893	-0.0476722	0.709401	0.0907268	0.720813
Alpha-galactosidase A	GLA	-0.0320182	0.573756	-0.0856069	0.0823374	-0.0655705	0.197527	-0.059473	0.148158
Gelsolin	GSN	0.0359263	0.668143	-0.010382	0.884149	0.0448906	0.54748	0.103084	0.0272634
Retinoblastoma-associated protein	RB1	-0.0280208	0.601507	0.154728	0.0728794	-0.157026	0.134904	-0.0607257	0.451091
Prothymosin alpha;Prothymosin alpha, N-terminally processed;Thymosin alpha-1	PTMA	0.074598	0.623484	-0.109542	0.547378	0.380656	0.0198674	-0.00239522	0.987792
Cyclin-dependent kinase 1	CDK1	-0.0841375	0.0915825	-0.0960505	0.0531116	-0.159944	0.0173063	-0.0450976	0.418271
ATP synthase subunit beta, mitochondrial	ATP5B	0.0232355	0.642618	-0.0229425	0.621564	0.149012	0.0232846	0.00304017	0.958518
Protein S100-A9	S100A9	2.09202	0.37605	-0.00928496	0.980074	0.103186	0.803591	-0.199088	0.629843
T-cell surface antigen CD2	CD2	-0.087626	0.076422	-0.032551	0.545261	-0.126454	0.0962469	-0.0398389	0.533223
Eukaryotic translation initiation factor 4E	EIF4E	-0.0818792	0.126338	-0.0208323	0.690603	0.139873	0.0390128	0.104383	0.118365
Alpha-enolase	ENO1	-0.0655407	0.32969	2.90078e-15	1	2.90078e-15	1	2.90078e-15	1
Glycogen phosphorylase, liver form	PYGL	-0.0287554	0.770732	-0.141487	0.0200653	0.0890144	0.397058	0.124181	0.287473
Glucose-6-phosphate isomerase	GPI	0.00333146	0.947735	0.033805	0.524967	-0.0991583	0.0974866	-0.0717931	0.146983
DNA polymerase beta	POLB	-0.0297228	0.575283	0.00692776	0.913195	0.0825353	0.1853	0.126093	0.0164769
Nucleophosmin	NPM1	0.0632565	0.369422	0.271538	0.0102507	0.662762	5.34209e-06	0.581231	1.62232e-05
Tropomyosin alpha-3 chain	TPM3	0.0739169	0.581052	-0.00663106	0.964584	0.173422	0.147326	0.175766	0.161864
Beta-hexosaminidase subunit alpha	HEXA	0.0467152	0.493896	-0.0509253	0.500071	0.142456	0.0572566	0.0808914	0.296209
Epoxide hydrolase 1	EPHX1	0.0554209	0.351363	0.0195382	0.679757	-0.126615	0.14189	-0.119591	0.0103273
Acyl-CoA-binding protein	DBI	-1.13475	0.0291914	0.161313	0.767353	-0.200116	0.605183	-0.592195	0.0961552
L-lactate dehydrogenase B chain	LDHB	0.085358	0.0602956	0.076073	0.083922	0.0321359	0.668642	0.0452392	0.361573
Major centromere autoantigen B	CENPB	-0.0961166	0.37907	-0.278831	0.000145527	0.0193033	0.8492	-0.113308	0.0873921
Glutathione peroxidase 1	GPX1	-0.00584547	0.915867	-0.0307434	0.559998	0.147175	0.0265274	0.0690415	0.149477
Phosphoglycerate kinase 2	PGK2	-0.073282	0.282363	-0.0356792	0.617326	0.0956964	0.242965	0.0440274	0.384294
Protein disulfide-isomerase	P4HB	0.0614856	0.1497	0.0346627	0.376528	0.227089	0.00285137	0.133977	0.013156
Histone H1.0;Histone H1.0, N-terminally processed	H1F0	-0.00625596	0.912213	0.0313655	0.648135	-0.458171	0.000447389	-0.175711	0.0723421
Acylphosphatase-1	ACYP1	-0.126033	0.118862	-0.070758	0.25184	-0.0156105	0.834616	0.0377801	0.268748
Cathepsin D;Cathepsin D light chain;Cathepsin D heavy chain	CTSD	0.0211733	0.741803	-0.0930225	0.0763624	-0.0419648	0.412953	-0.0191215	0.612699
Annexin A2;Putative annexin A2-like protein	ANXA2;ANXA2P2	0.0131723	0.87538	0.0536205	0.309778	-0.142603	0.0384954	-0.204851	0.0170968
Calpain-1 catalytic subunit	CAPN1	0.0382089	0.482854	0.030969	0.572727	-0.109639	0.216076	-0.0863988	0.0341457
Tubulin beta chain	TUBB	-0.0152058	0.803066	-0.0500901	0.51935	0.111725	0.0886242	0.0264635	0.6032
Prosaposin;Saposin-A;Saposin-B-Val;Saposin-B;Saposin-C;Saposin-D	PSAP	0.0438007	0.694741	0.0258306	0.840513	0.410746	0.006787	0.168661	0.172546
Beta-hexosaminidase subunit beta;Beta-hexosaminidase subunit beta chain B;Beta-hexosaminidase subunit beta chain A	HEXB	0.000657931	0.988034	0.0112718	0.791599	0.166592	0.00904485	0.118894	0.0271078
Profilin-1	PFN1	0.0510086	0.479157	0.0953737	0.135523	0.113192	0.0746829	0.0352748	0.461746
Bisphosphoglycerate mutase	BPGM	0.0230559	0.730775	-0.0396344	0.561181	0.0541785	0.475582	0.0507034	0.502635
Adenine phosphoribosyltransferase	APRT	-0.0222696	0.725265	-0.0937084	0.0622092	-0.0279872	0.700178	-0.10148	0.0387478
T-cell surface glycoprotein CD3 epsilon chain	CD3E	0.00755003	0.872017	0.391851	0.0468237	0.195083	0.0480188	0.323838	0.0307661
Bifunctional glutamate/proline--tRNA ligase;Glutamate--tRNA ligase;Proline--tRNA ligase	EPRS	0.0446969	0.348543	-0.00209088	0.963172	-0.121212	0.0468526	-0.108691	0.0364858
Cathepsin B;Cathepsin B light chain;Cathepsin B heavy chain	CTSB	0.076709	0.435757	0.0350622	0.658089	0.174523	0.0158505	0.12498	0.0414671
Heat shock protein HSP 90-alpha	HSP90AA1	-0.024462	0.729315	-0.0639998	0.358538	-0.024462	0.72804	-0.0682615	0.206518
Galactose-1-phosphate uridylyltransferase	GALT	-0.0629438	0.240697	0.06772	0.147875	0.261332	0.0042124	0.17897	0.0120705
Heterogeneous nuclear ribonucleoproteins C1/C2	HNRNPC	-0.0270793	0.586745	0.0243002	0.558503	0.137831	0.0173237	0.0908984	0.0649128
Cytochrome b-c1 complex subunit 6, mitochondrial;Cytochrome b-c1 complex subunit 6	UQCRH;UQCRHL	0.288906	0.0208579	0.167203	0.0351798	0.0954185	0.203733	0.252934	0.0488458
Laminin subunit beta-1	LAMB1	0.0702848	0.333205	0.0754302	0.526394	0.169728	0.113482	0.139194	0.0140086
Tyrosine-protein kinase Yes	YES1	0.0653787	0.164161	0.0782321	0.163099	0.128645	0.0509981	0.0273851	0.577516
Fumarate hydratase, mitochondrial	FH	-0.00676773	0.904869	-0.0310282	0.535682	0.115955	0.0378872	0.0244852	0.57661
DNA excision repair protein ERCC-1	ERCC1	-0.155562	0.108137	-0.10318	0.0987835	-0.0373649	0.567125	-0.119797	0.0764758
Transcription factor Sp1	SP1	-0.0245369	0.69258	0.0921697	0.383589	0.38142	0.000143158	0.191911	0.00890728
Insulin-like growth factor 1 receptor;Insulin-like growth factor 1 receptor alpha chain;Insulin-like growth factor 1 receptor beta chain;Insulin receptor;Insulin receptor subunit alpha;Insulin receptor subunit beta	IGF1R;INSR	0.0629814	0.472682	0.0311236	0.765052	-0.0266908	0.79374	0.0115088	0.898931
Annexin A6	ANXA6	0.0297403	0.532826	0.0307663	0.530967	0.0713733	0.199045	0.0793293	0.0821699
Rho-related GTP-binding protein RhoC	RHOC	0.0759946	0.285991	-0.0583983	0.433483	-0.195714	0.0231018	-0.0464969	0.44611
4F2 cell-surface antigen heavy chain	SLC3A2	0.00054028	0.989534	-0.0477135	0.324471	0.0178132	0.677519	0.0278672	0.377078
Beta-glucuronidase	GUSB	0.0137515	0.782164	0.0474165	0.338607	-0.0545792	0.361437	-0.112504	0.0526748
Heat shock protein HSP 90-beta	HSP90AB1	-0.0554149	0.37573	-0.109968	0.243646	0.033541	0.494141	0.033541	0.420341
Signal recognition particle receptor subunit alpha	SRPR	-0.0333412	0.624808	-0.0585665	0.245159	-0.12212	0.0642979	-0.0534395	0.157844
Asparagine synthetase [glutamine-hydrolyzing]	ASNS	-0.0493416	0.253814	-0.0327459	0.480054	-0.0767658	0.126265	-0.039193	0.319006
Glutathione S-transferase A3;Glutathione S-transferase A2;Glutathione S-transferase A1;Glutathione S-transferase A1, N-terminally processed	GSTA3;GSTA2;GSTA1	0.00042005	0.997617	0.0415433	0.827915	0.25994	0.174215	0.283299	0.276924
Porphobilinogen deaminase	HMBS	-0.0649931	0.323095	-0.0464032	0.498941	0.0185421	0.80352	0.00143063	0.965467
Pyruvate dehydrogenase E1 component subunit alpha, somatic form, mitochondrial	PDHA1	-0.0400494	0.520441	0.00311572	0.954376	0.0584187	0.321631	0.0261584	0.685947
Pleckstrin	PLEK	0.0444994	0.41697	-0.0738216	0.230122	0.0187744	0.760596	-0.129747	0.0166569
Cytochrome c1, heme protein, mitochondrial	CYC1	0.0169451	0.866601	0.204225	0.103809	0.135975	0.255862	0.1421	0.225825
Receptor-type tyrosine-protein phosphatase C	PTPRC	-0.0283328	0.5676	-0.00279279	0.955034	0.0670162	0.194704	0.104329	0.0114635
U2 small nuclear ribonucleoprotein B	SNRPB2	0.000823483	0.989694	-0.0725346	0.265731	-0.179169	0.0242972	-0.143821	0.0255373
U1 small nuclear ribonucleoprotein 70 kDa	SNRNP70	-0.0202028	0.672831	-0.0510746	0.288709	0.147533	0.0225851	0.0908656	0.0666076
Integrin alpha-5;Integrin alpha-5 heavy chain;Integrin alpha-5 light chain	ITGA5	-0.0521166	0.361611	0.0613913	0.304297	0.141717	0.0352977	0.00498295	0.928493
Nuclear factor 1 C-type	NFIC	0.192923	0.0697205	0.122849	0.0477772	0.192376	0.00624096	0.0328002	0.626049
Vimentin	VIM	-0.0590993	0.316568	-0.0420923	0.363268	-0.0706134	0.16094	-0.0832963	0.0308002
40S ribosomal protein S17	RPS17	-0.0130954	0.840769	-0.0192361	0.808276	-0.0811595	0.23116	-0.0167901	0.783747
Guanine nucleotide-binding protein G(k) subunit alpha	GNAI3	0.0230056	0.576321	0.106251	0.0630491	-0.0184626	0.771481	-0.0726573	0.0648507
Annexin A5	ANXA5	-0.0538401	0.496024	-0.130595	0.108145	0.0769522	0.284465	0.0391773	0.548488
40S ribosomal protein SA	RPSA	-0.0299279	0.628061	0.00190093	0.967646	0.0258486	0.575846	0.00989505	0.802799
39S ribosomal protein L3, mitochondrial	MRPL3	0.0680076	0.383848	0.0161496	0.817265	-0.00564821	0.952978	-0.10306	0.144396
U1 small nuclear ribonucleoprotein A	SNRPA	0.00619616	0.900101	-0.096486	0.153036	-0.0308489	0.60853	-0.0735896	0.185214
Gamma-enolase	ENO2	0.0160492	0.720462	-0.0334582	0.472344	0.130464	0.0369976	0.0412184	0.375679
3-ketoacyl-CoA thiolase, peroxisomal	ACAA1	0.039658	0.538933	-0.00687025	0.892114	0.111137	0.099106	0.0133062	0.681718
Signal recognition particle 19 kDa protein	SRP19	0.0113397	0.777551	-0.108463	0.079318	-0.102058	0.0826363	-0.0290297	0.391816
Glutathione S-transferase P	GSTP1	-0.0538211	0.480796	-0.0329376	0.520057	0.0246087	0.592245	0.0206531	0.59847
U1 small nuclear ribonucleoprotein C	SNRPC	-0.0919169	0.335246	0.0737905	0.279954	0.0861019	0.226915	0.0239901	0.72129
CD48 antigen	CD48	0.043545	0.424226	0.143623	0.0306822	0.0917237	0.121179	0.142192	0.0171916
Dihydropteridine reductase	QDPR	-0.0499824	0.397534	-0.0419696	0.563461	0.045119	0.382245	-0.0170178	0.697712
High mobility group protein B1;Putative high mobility group protein B1-like 1	HMGB1;HMGB1P1	-0.0407804	0.515859	0.0710967	0.26816	0.149869	0.0564684	0.168319	0.021978
Guanine nucleotide-binding protein G(o) subunit alpha	GNAO1	-0.027384	0.596391	-0.0493544	0.522629	-0.0713556	0.511793	-0.0829382	0.275484
Glutathione S-transferase Mu 1	GSTM1	0.0357846	0.640933	-0.0119174	0.86946	0.113827	0.165605	0.187218	0.0345343
Tropomyosin alpha-1 chain	TPM1	0.140286	0.0997126	0.250864	0.0208192	0.567125	3.94589e-05	0.528845	8.14374e-05
Clathrin light chain A	CLTA	-0.0090572	0.892919	0.0813057	0.201377	0.213239	0.00373046	0.211089	0.00250343
Clathrin light chain B	CLTB	-0.252808	0.0842969	-0.03034	0.773845	0.185578	0.0345258	0.0132032	0.841916
Annexin A4	ANXA4	-0.0591966	0.347655	-0.119204	0.0389921	-0.0305005	0.526934	-0.0881741	0.0319634
2,3-cyclic-nucleotide 3-phosphodiesterase	CNP	0.0313625	0.500646	-0.060561	0.257852	-0.229916	0.00160391	-0.135443	0.0145457
T-cell antigen CD7	CD7	0.0688533	0.288731	0.118675	0.179432	0.0787	0.293948	0.12748	0.120886
Dihydrolipoyl dehydrogenase, mitochondrial	DLD	-0.0233963	0.760131	0.0422916	0.408202	0.081695	0.128036	0.070228	0.104128
Heterogeneous nuclear ribonucleoprotein A1;Heterogeneous nuclear ribonucleoprotein A1, N-terminally processed;Heterogeneous nuclear ribonucleoprotein A1-like 2	HNRNPA1;HNRNPA1L2	-0.0550409	0.37364	0.0231027	0.719289	0.100741	0.137988	-0.0215503	0.727654
U2 small nuclear ribonucleoprotein A	SNRPA1	0.413623	0.146606	-0.0645219	0.547923	-0.0841037	0.282826	-0.0489087	0.422157
Pro-cathepsin H;Cathepsin H mini chain;Cathepsin H;Cathepsin H heavy chain;Cathepsin H light chain	CTSH	0.254127	0.264855	-0.0236889	0.560259	0.105323	0.0365744	0.102414	0.0163157
Cytochrome c oxidase subunit 6C	COX6C	-0.0585063	0.401099	-0.100839	0.0987715	-0.0948917	0.123125	-0.152405	0.0115616
T-cell surface glycoprotein CD3 gamma chain	CD3G	0.0537039	0.373283	-0.000398581	0.993411	-0.0136636	0.788343	-0.00920367	0.831446
Poly [ADP-ribose] polymerase 1	PARP1	0.00856962	0.893316	-0.106325	0.180145	-0.322382	0.00158409	-0.201685	0.0118859
DNA polymerase alpha catalytic subunit	POLA1	0.0472583	0.333229	-0.000678137	0.987635	-0.100333	0.0560774	-0.0909804	0.0262521
Leukotriene A-4 hydrolase	LTA4H	-0.0101359	0.829508	-0.0137769	0.78906	-0.0219562	0.657066	-0.0602854	0.169559
Fructose-bisphosphate aldolase C	ALDOC	-0.0171984	0.710835	0.00859213	0.851209	0.130997	0.0331893	0.0721678	0.0807344
Histone H2A.V;Histone H2A.Z	H2AFV;H2AFZ	-0.131047	0.0815104	-0.331701	0.0188375	-0.539741	1.32301e-05	-0.423518	0.000344375
TCF3 fusion partner	TFPT	-0.126335	0.115077	-0.0638541	0.41575	-0.0758647	0.381299	-0.0108063	0.884146
F-box/SPRY domain-containing protein 1	FBXO45	0.099821	0.188712	0.0271433	0.736899	0.225272	0.0275568	0.0173078	0.783912
CDGSH iron-sulfur domain-containing protein 3, mitochondrial	CISD3	-0.0418394	0.594504	-0.110017	0.156885	-0.26987	0.00837451	-0.199056	0.0130539
Ataxin-1-like	ATXN1L	-0.0233468	0.811609	-0.0981662	0.200102	0.043649	0.514812	0.0791778	0.272717
JmjC domain-containing protein 7	JMJD7	0.00350261	0.963036	0.0410043	0.510469	0.193328	0.0164618	0.0938833	0.143209
DNA-directed RNA polymerase II subunit GRINL1A	POLR2M	-0.0833438	0.164091	-0.0697139	0.235523	0.131284	0.0393186	0.0335816	0.389818
Chromosome transmission fidelity protein 8 homolog isoform 2	CHTF8	-0.0669697	0.741615	-0.0167792	0.907522	-0.274809	0.0623496	-0.183841	0.198369
Zinc finger protein 865	ZNF865	0.0682371	0.27425	0.0410816	0.516735	0.280289	0.000693266	0.197623	0.0237907
Solute carrier family 35 member E2B	SLC35E2B	0.000224124	0.998517	-0.00905072	0.924619	0.0551241	0.508141	-0.0137386	0.875415
Trafficking protein particle complex subunit 2B;Trafficking protein particle complex subunit 2	TRAPPC2B;TRAPPC2	0.250113	0.0140003	0.163684	0.107679	0.275319	0.00227881	0.160114	0.0615946
Protein PET100 homolog, mitochondrial	PET100	-0.12131	0.257446	-0.339494	0.000183435	-0.447666	0.00127297	-0.383189	0.000900759
RANBP2-like and GRIP domain-containing protein 1;RANBP2-like and GRIP domain-containing protein 2	RGPD1;RGPD2	-0.191515	0.0159143	0.026083	0.656681	-0.0768927	0.339198	0.0124053	0.808417
Heat shock 70 kDa protein 1B;Heat shock 70 kDa protein 1A	HSPA1B;HSPA1A	-0.0774177	0.293798	-0.0338373	0.579779	-0.10609	0.258458	0.0124606	0.818534
		-0.0288438	0.901867	0.12649	0.630552	0.310297	0.0881137	0.0178081	0.91693
		-0.0310373	0.565368	0.157897	0.134017	0.180867	0.0536815	0.156237	0.0448619
		-0.0177509	0.712419	0.165109	0.0128221	0.00235319	0.984385	-0.00747608	0.948914
		-1.63891	0.0259817	-0.120945	0.888678	-1.16052	0.187792	-1.08392	0.172588
		-0.0144647	0.769655	-6.96435e-05	0.998582	0.0745679	0.113159	0.0145443	0.669353
Zinc finger protein GLI4	GLI4	-0.0161227	0.837095	-0.17512	0.082794	-0.199867	0.159584	0.061515	0.45595
Adrenodoxin, mitochondrial	FDX1	-0.0304496	0.562071	-0.0797724	0.136195	0.0763451	0.160884	-0.0666945	0.195739
Ras-related protein Rap-2a	RAP2A	-0.110759	0.187075	-0.0494069	0.483702	-0.104948	0.404476	-0.0334634	0.595614
60 kDa SS-A/Ro ribonucleoprotein	TROVE2	0.0529247	0.328446	-0.00335168	0.944613	-0.196389	0.0286807	-0.216527	0.00299936
Transcriptional activator Myb	MYB	-0.134002	0.0254707	-0.136354	0.0489661	-0.656867	6.06213e-05	-0.191165	0.00660789
Myb-related protein B	MYBL2	0.166599	0.0121091	0.101219	0.093305	0.0191117	0.74389	0.00922166	0.835626
Lysosomal alpha-glucosidase;76 kDa lysosomal alpha-glucosidase;70 kDa lysosomal alpha-glucosidase	GAA	0.00591518	0.901258	-0.0471286	0.474291	0.181955	0.0103021	0.0178321	0.678775
Ras-related protein R-Ras	RRAS	0.0371022	0.550488	0.0548792	0.305135	0.0488765	0.30366	-0.139098	0.208751
HLA class I histocompatibility antigen, Cw-7 alpha chain	HLA-C	-0.054808	0.205789	-0.0545459	0.212121	-0.0571543	0.212857	-0.0578574	0.209026
Serine/threonine-protein kinase A-Raf	ARAF	0.0325972	0.572999	-0.0440214	0.421393	-0.131286	0.05456	-0.152584	0.0236357
Histone H1.4	HIST1H1E	-0.0637794	0.277334	-0.118281	0.109959	-0.419957	0.000626944	-0.13321	0.10404
Dihydrolipoyllysine-residue acetyltransferase component of pyruvate dehydrogenase complex, mitochondrial	DLAT	-0.00163137	0.972147	-0.06057	0.180518	-0.00251134	0.960405	-0.0566894	0.176749
Receptor-type tyrosine-protein phosphatase F	PTPRF	-0.159281	0.263428	-0.269663	0.0771752	-0.144727	0.293984	-0.132503	0.358723
Thioredoxin	TXN	-0.0151618	0.813843	-0.0664149	0.121837	-0.0116821	0.782579	-0.0207464	0.585543
Cytochrome c oxidase subunit 5B, mitochondrial	COX5B	-0.514567	0.0261334	0.0532341	0.514666	0.216131	0.0276849	0.0160968	0.750085
Lysosomal protective protein;Lysosomal protective protein 32 kDa chain;Lysosomal protective protein 20 kDa chain	CTSA	0.00540415	0.919427	-0.0265409	0.605502	0.0201703	0.693381	-0.0634871	0.158418
Microtubule-associated protein tau	MAPT	0.298586	0.000313404	0.0859514	0.177204	0.182789	0.0441285	0.0618809	0.137941
cAMP-dependent protein kinase type I-alpha regulatory subunit;cAMP-dependent protein kinase type I-alpha regulatory subunit, N-terminally processed	PRKAR1A	-0.00537279	0.91984	-0.0288954	0.468207	0.134258	0.0410386	0.0897187	0.041513
Uroporphyrinogen-III synthase	UROS	0.00220161	0.974889	0.030317	0.549733	0.292068	0.000333377	0.0888265	0.157703
T-cell-specific surface glycoprotein CD28	CD28	-0.159887	0.0319787	-0.0507359	0.344003	-0.270978	0.00214113	-0.195098	0.016618
S-formylglutathione hydrolase	ESD	0.0142003	0.802222	0.333944	0.077926	0.162884	0.226621	0.190005	0.224288
60 kDa heat shock protein, mitochondrial	HSPD1	-0.0175147	0.662157	-0.105634	0.179091	-0.00875734	0.832474	-0.078193	0.0391748
78 kDa glucose-regulated protein	HSPA5	0.0139243	0.842812	0.044664	0.344525	-0.0982746	0.0748682	-0.131368	0.0250141
Lysosomal acid phosphatase	ACP2	-0.0435563	0.463368	-0.0379727	0.424043	0.0173659	0.705509	-0.0101527	0.800759
Heat shock cognate 71 kDa protein	HSPA8	0.00424846	0.936029	-0.0176254	0.719421	0.0218738	0.645521	0.0218738	0.581003
Solute carrier family 2, facilitated glucose transporter member 1	SLC2A1	0.0796286	0.169037	0.0171428	0.734992	-0.070718	0.245919	0.0206928	0.66339
Solute carrier family 2, facilitated glucose transporter member 3;Solute carrier family 2, facilitated glucose transporter member 14	SLC2A3;SLC2A14	-0.166729	0.055102	-0.046727	0.595992	-0.293631	0.00260383	-0.127846	0.0740319
Protein 4.1	EPB41	-0.0160732	0.716871	-0.0288131	0.481596	-0.0174363	0.689768	-0.00320176	0.92348
Uridine 5-monophosphate synthase;Orotate phosphoribosyltransferase;Orotidine 5-phosphate decarboxylase	UMPS	0.0103957	0.859801	0.0400339	0.468258	-0.0805121	0.163108	-0.0692692	0.199358
Pyruvate dehydrogenase E1 component subunit beta, mitochondrial	PDHB	-0.0404504	0.449104	-0.0103176	0.812933	0.107514	0.0722146	0.054112	0.164098
Lipoamide acyltransferase component of branched-chain alpha-keto acid dehydrogenase complex, mitochondrial	DBT	-0.077358	0.263369	-0.0257062	0.648469	0.0208582	0.740229	-0.0253133	0.61101
Glycogen phosphorylase, brain form	PYGB	0.028135	0.651258	-0.045	0.340625	-0.186978	0.00338277	-0.154973	0.00254872
Ras-related protein Ral-A	RALA	-0.00142443	0.990657	-0.012341	0.877447	0.322381	0.00282943	0.387006	0.000380746
Ras-related protein Ral-B	RALB	0.107028	0.350159	-0.12082	0.200504	-0.30321	0.049497	-0.102839	0.295856
Breakpoint cluster region protein	BCR	-0.00414529	0.940232	0.0460006	0.395439	-0.0269183	0.585628	-0.0114883	0.73813
Lysosome-associated membrane glycoprotein 1	LAMP1	0.0618531	0.511866	0.0356897	0.678303	0.221025	0.0220464	0.109563	0.248834
Medium-chain specific acyl-CoA dehydrogenase, mitochondrial	ACADM	-0.0630214	0.337874	-0.075828	0.13124	-0.0158764	0.729325	-0.059748	0.161956
DNA topoisomerase 1	TOP1	-0.00559964	0.902144	-0.0604007	0.178345	-0.055775	0.256986	-0.0581898	0.179444
DNA topoisomerase 2-alpha	TOP2A	-0.0576337	0.457032	-0.112773	0.0985893	-0.297018	0.000574084	-0.0461063	0.357017
Glucose-6-phosphate 1-dehydrogenase	G6PD	-0.0207856	0.66514	-0.0052771	0.910531	0.0666622	0.170393	0.0281701	0.392058
Ubiquitin-like protein 4A	UBL4A	0.00604116	0.923319	0.00251894	0.96261	0.16977	0.0265486	0.0443281	0.33518
Pyruvate carboxylase, mitochondrial	PC	0.0127142	0.764472	-0.0522774	0.247638	-0.0163278	0.717617	-0.0582095	0.131095
Dystrophin	DMD	0.218931	0.0519119	0.242798	0.0815083	-0.0713273	0.541325	-0.0483102	0.660828
C-1-tetrahydrofolate synthase, cytoplasmic;Methylenetetrahydrofolate dehydrogenase;Methenyltetrahydrofolate cyclohydrolase;Formyltetrahydrofolate synthetase;C-1-tetrahydrofolate synthase, cytoplasmic, N-terminally processed	MTHFD1	0.00987099	0.840008	0.00958302	0.829241	-0.014634	0.782683	0.0165863	0.649211
Cation-independent mannose-6-phosphate receptor	IGF2R	-0.00841841	0.830929	-0.0287435	0.460645	0.0761751	0.113101	0.0193651	0.584273
Alcohol dehydrogenase class-3	ADH5	0.00695196	0.912095	-0.00388147	0.925245	-0.013447	0.789107	0.0162272	0.639278
Cyclin-dependent kinase 4	CDK4	0.0841562	0.151908	0.108243	0.04518	-0.26581	0.00122581	-0.0870828	0.0788586
Serum response factor	SRF	0.07349	0.207686	0.129257	0.0487716	0.295801	0.000422109	0.209855	0.000871646
Ribose-phosphate pyrophosphokinase 2	PRPS2	0.0192828	0.71063	0.0665251	0.122931	0.0488248	0.281349	-0.053167	0.172369
B-cell antigen receptor complex-associated protein alpha chain	CD79A	0.0692361	0.652992	-0.11943	0.702258	-0.115501	0.722695	-0.0658659	0.734534
Ornithine decarboxylase	ODC1	0.327973	0.00455029	0.240159	0.0709543	-0.495521	0.000697701	0.0663778	0.477742
Polyadenylate-binding protein 1;Polyadenylate-binding protein 3	PABPC1;PABPC3	0.00702857	0.896959	-0.057507	0.286325	-0.150619	0.01885	-0.104566	0.0229786
Proliferating cell nuclear antigen	PCNA	-0.0127714	0.80077	-0.0570403	0.27233	-0.00557708	0.911108	0.0249816	0.572279
Cytochrome c oxidase subunit 6A1, mitochondrial	COX6A1	0.0414017	0.594486	0.151201	0.160702	0.201936	0.0101764	0.200807	0.00270755
Histidine--tRNA ligase, cytoplasmic	HARS	0.0385587	0.377198	-0.0039532	0.92338	-0.0926478	0.0624466	-0.0665122	0.0804538
Collagen alpha-1(VI) chain	COL6A1	-0.074542	0.183328	0.0143621	0.86415	0.245524	0.172715	0.222717	0.109059
ADP/ATP translocase 1	SLC25A4	0.00433413	0.934702	-0.0436974	0.399496	-0.217882	0.00286354	-0.0976	0.0696572
ADP/ATP translocase 3;ADP/ATP translocase 3, N-terminally processed	SLC25A6	0.142647	0.0959372	0.237427	0.02401	0.0894442	0.321972	0.20194	0.0306354
Inosine-5-monophosphate dehydrogenase 2	IMPDH2	0.0105524	0.834323	0.290916	0.0343514	0.158005	0.144888	0.168789	0.156087
Nucleoprotein TPR	TPR	-0.00971577	0.839133	0.0162021	0.728813	0.199663	0.003732	0.145563	0.00731008
[truncated: 6,090 more rows]

## Sheet: set2 MCF7 1 µM
Description	Gene.names	log2FC (4-d/DMSO)	P.Value (4-d/DMSO)	log2FC (5-b/DMSO)	P.Value (5-b/DMSO)	log2FC (6-e/DMSO)	P.Value (6-e/DMSO)
[truncated: 7,328 more rows]

[truncated: 4 more sheets: set3 MCF7 2.5 µM, set4 MCF 0.25µM, set5 MCF7 1 µM, set6 Jurkat 1µM]
